# Supplementary material for: Permeation enhancer-induced membrane defects assist the oral absorption of peptide drugs
Source: Nat Commun. 2025 Oct 28;16:9512. doi: 10.1038/s41467-025-64891-0 (PMC12568990; doi:10.1038/s41467-025-64891-0)
Supplement: Supplementary file 20 — Supplementary Data 1 [file 41467_2025_64891_MOESM20_ESM.zip › Supplementary_Data_1/Trajectory_shown_in_Supplementary_Video_8_Last_Frame.pdb]

TITLE     Title
REMARK    THIS IS A SIMULATION BOX
CRYST1   93.153   93.153   93.153  90.00  90.00  90.00 P 1           1
MODEL        1
ATOM      1  OW  SOL     1      21.539  16.098  88.224  1.00  0.00           O
ATOM      2  HW1 SOL     1      21.483  15.514  88.979  1.00  0.00           H
ATOM      3  HW2 SOL     1      21.395  15.528  87.468  1.00  0.00           H
ATOM      4  OW  SOL     2      36.010  85.141  31.319  1.00  0.00           O
ATOM      5  HW1 SOL     2      35.480  85.900  31.561  1.00  0.00           H
ATOM      6  HW2 SOL     2      36.781  85.196  31.884  1.00  0.00           H
ATOM      7  OW  SOL     3      41.663   3.689   2.004  1.00  0.00           O
ATOM      8  HW1 SOL     3      41.799   4.404   1.383  1.00  0.00           H
ATOM      9  HW2 SOL     3      42.470   3.175   1.958  1.00  0.00           H
ATOM     10  OW  SOL     4      13.722  37.541  70.721  1.00  0.00           O
ATOM     11  HW1 SOL     4      12.835  37.796  70.467  1.00  0.00           H
ATOM     12  HW2 SOL     4      13.855  37.955  71.574  1.00  0.00           H
ATOM     13  OW  SOL     5      61.001  74.796  15.205  1.00  0.00           O
ATOM     14  HW1 SOL     5      60.476  74.030  15.436  1.00  0.00           H
ATOM     15  HW2 SOL     5      61.860  74.623  15.591  1.00  0.00           H
ATOM     16  OW  SOL     6       6.896  41.861  53.317  1.00  0.00           O
ATOM     17  HW1 SOL     6       6.285  42.224  53.959  1.00  0.00           H
ATOM     18  HW2 SOL     6       7.608  42.499  53.276  1.00  0.00           H
ATOM     19  OW  SOL     7      43.729  12.062  55.573  1.00  0.00           O
ATOM     20  HW1 SOL     7      43.519  11.511  56.327  1.00  0.00           H
ATOM     21  HW2 SOL     7      43.003  11.924  54.965  1.00  0.00           H
ATOM     22  OW  SOL     8      44.125  68.825  87.463  1.00  0.00           O
ATOM     23  HW1 SOL     8      44.478  69.633  87.092  1.00  0.00           H
ATOM     24  HW2 SOL     8      43.767  68.352  86.712  1.00  0.00           H
ATOM     25  OW  SOL     9      16.253  67.431  25.835  1.00  0.00           O
ATOM     26  HW1 SOL     9      16.776  68.059  26.333  1.00  0.00           H
ATOM     27  HW2 SOL     9      16.455  67.624  24.919  1.00  0.00           H
ATOM     28  OW  SOL    10      37.019  59.525  11.202  1.00  0.00           O
ATOM     29  HW1 SOL    10      36.715  58.625  11.083  1.00  0.00           H
ATOM     30  HW2 SOL    10      36.640  60.005  10.466  1.00  0.00           H
ATOM     31  OW  SOL    11      13.827   9.268  89.972  1.00  0.00           O
ATOM     32  HW1 SOL    11      13.417  10.066  90.306  1.00  0.00           H
ATOM     33  HW2 SOL    11      13.095   8.729  89.673  1.00  0.00           H
ATOM     34  OW  SOL    12      62.348  81.593  53.215  1.00  0.00           O
ATOM     35  HW1 SOL    12      62.200  80.721  52.850  1.00  0.00           H
ATOM     36  HW2 SOL    12      61.492  82.019  53.174  1.00  0.00           H
ATOM     37  OW  SOL    13      25.592  23.855   0.201  1.00  0.00           O
ATOM     38  HW1 SOL    13      25.175  24.686  -0.027  1.00  0.00           H
ATOM     39  HW2 SOL    13      24.885  23.211   0.154  1.00  0.00           H
ATOM     40  OW  SOL    14      56.295  79.095  22.202  1.00  0.00           O
ATOM     41  HW1 SOL    14      57.186  79.116  21.853  1.00  0.00           H
ATOM     42  HW2 SOL    14      55.816  79.736  21.677  1.00  0.00           H
ATOM     43  OW  SOL    15      36.749  13.151  57.539  1.00  0.00           O
ATOM     44  HW1 SOL    15      36.768  13.992  57.082  1.00  0.00           H
ATOM     45  HW2 SOL    15      37.535  13.157  58.085  1.00  0.00           H
ATOM     46  OW  SOL    16      49.152   5.894  47.306  1.00  0.00           O
ATOM     47  HW1 SOL    16      48.440   5.322  47.592  1.00  0.00           H
ATOM     48  HW2 SOL    16      49.191   6.581  47.972  1.00  0.00           H
ATOM     49  OW  SOL    17      83.397   6.775  92.147  1.00  0.00           O
ATOM     50  HW1 SOL    17      83.026   5.944  91.850  1.00  0.00           H
ATOM     51  HW2 SOL    17      83.896   6.548  92.932  1.00  0.00           H
ATOM     52  OW  SOL    18      76.878   0.468  69.471  1.00  0.00           O
ATOM     53  HW1 SOL    18      76.708  -0.265  70.063  1.00  0.00           H
ATOM     54  HW2 SOL    18      76.319   0.298  68.713  1.00  0.00           H
ATOM     55  OW  SOL    19       4.708  42.778  44.826  1.00  0.00           O
ATOM     56  HW1 SOL    19       4.024  42.617  45.477  1.00  0.00           H
ATOM     57  HW2 SOL    19       4.245  42.780  43.988  1.00  0.00           H
ATOM     58  OW  SOL    20      49.767  21.239  43.203  1.00  0.00           O
ATOM     59  HW1 SOL    20      49.339  20.945  42.399  1.00  0.00           H
ATOM     60  HW2 SOL    20      49.425  20.660  43.883  1.00  0.00           H
ATOM     61  OW  SOL    21      43.576  34.968  89.981  1.00  0.00           O
ATOM     62  HW1 SOL    21      44.418  35.174  90.387  1.00  0.00           H
ATOM     63  HW2 SOL    21      43.618  34.028  89.804  1.00  0.00           H
ATOM     64  OW  SOL    22      19.138  49.767  41.346  1.00  0.00           O
ATOM     65  HW1 SOL    22      19.577  49.093  40.827  1.00  0.00           H
ATOM     66  HW2 SOL    22      19.765  50.489  41.382  1.00  0.00           H
ATOM     67  OW  SOL    23      65.302  50.369  74.466  1.00  0.00           O
ATOM     68  HW1 SOL    23      66.228  50.281  74.239  1.00  0.00           H
ATOM     69  HW2 SOL    23      65.066  49.523  74.847  1.00  0.00           H
ATOM     70  OW  SOL    24      76.468   9.014   6.176  1.00  0.00           O
ATOM     71  HW1 SOL    24      77.420   8.978   6.086  1.00  0.00           H
ATOM     72  HW2 SOL    24      76.185   9.621   5.493  1.00  0.00           H
ATOM     73  OW  SOL    25      27.796  42.420  87.177  1.00  0.00           O
ATOM     74  HW1 SOL    25      27.378  41.637  86.817  1.00  0.00           H
ATOM     75  HW2 SOL    25      27.187  42.730  87.848  1.00  0.00           H
ATOM     76  OW  SOL    26      92.355  11.037  72.286  1.00  0.00           O
ATOM     77  HW1 SOL    26      93.191  11.335  71.928  1.00  0.00           H
ATOM     78  HW2 SOL    26      92.542  10.168  72.640  1.00  0.00           H
ATOM     79  OW  SOL    27      34.582  79.187  11.481  1.00  0.00           O
ATOM     80  HW1 SOL    27      34.748  78.883  12.373  1.00  0.00           H
ATOM     81  HW2 SOL    27      33.805  79.741  11.558  1.00  0.00           H
ATOM     82  OW  SOL    28      11.810  18.483  86.411  1.00  0.00           O
ATOM     83  HW1 SOL    28      12.685  18.603  86.041  1.00  0.00           H
ATOM     84  HW2 SOL    28      11.746  17.542  86.577  1.00  0.00           H
ATOM     85  OW  SOL    29      59.273  24.737  12.359  1.00  0.00           O
ATOM     86  HW1 SOL    29      59.806  24.639  11.570  1.00  0.00           H
ATOM     87  HW2 SOL    29      58.576  25.342  12.105  1.00  0.00           H
ATOM     88  OW  SOL    30      16.708   5.032   5.923  1.00  0.00           O
ATOM     89  HW1 SOL    30      17.574   5.227   6.281  1.00  0.00           H
ATOM     90  HW2 SOL    30      16.269   5.881   5.882  1.00  0.00           H
ATOM     91  OW  SOL    31      18.141  41.958  36.247  1.00  0.00           O
ATOM     92  HW1 SOL    31      18.469  41.059  36.228  1.00  0.00           H
ATOM     93  HW2 SOL    31      18.542  42.376  35.485  1.00  0.00           H
ATOM     94  OW  SOL    32      73.264   1.375  57.204  1.00  0.00           O
ATOM     95  HW1 SOL    32      72.593   0.798  56.839  1.00  0.00           H
ATOM     96  HW2 SOL    32      73.229   1.217  58.148  1.00  0.00           H
ATOM     97  OW  SOL    33      30.370  28.609  74.450  1.00  0.00           O
ATOM     98  HW1 SOL    33      29.826  29.215  74.953  1.00  0.00           H
ATOM     99  HW2 SOL    33      29.750  27.983  74.077  1.00  0.00           H
ATOM    100  OW  SOL    34      69.195  43.461  76.606  1.00  0.00           O
ATOM    101  HW1 SOL    34      68.260  43.620  76.738  1.00  0.00           H
ATOM    102  HW2 SOL    34      69.234  42.856  75.866  1.00  0.00           H
ATOM    103  OW  SOL    35      62.952  50.013  69.905  1.00  0.00           O
ATOM    104  HW1 SOL    35      63.056  49.795  70.831  1.00  0.00           H
ATOM    105  HW2 SOL    35      63.351  50.879  69.816  1.00  0.00           H
ATOM    106  OW  SOL    36      52.031  68.636   3.479  1.00  0.00           O
ATOM    107  HW1 SOL    36      52.239  67.917   2.882  1.00  0.00           H
ATOM    108  HW2 SOL    36      52.237  68.294   4.349  1.00  0.00           H
ATOM    109  OW  SOL    37      82.882  84.717  36.737  1.00  0.00           O
ATOM    110  HW1 SOL    37      83.469  84.365  36.068  1.00  0.00           H
ATOM    111  HW2 SOL    37      82.006  84.618  36.364  1.00  0.00           H
ATOM    112  OW  SOL    38      10.608  78.893  79.645  1.00  0.00           O
ATOM    113  HW1 SOL    38      10.967  79.545  80.247  1.00  0.00           H
ATOM    114  HW2 SOL    38      11.042  78.075  79.890  1.00  0.00           H
ATOM    115  OW  SOL    39      37.541  26.009  18.968  1.00  0.00           O
ATOM    116  HW1 SOL    39      36.824  26.456  18.519  1.00  0.00           H
ATOM    117  HW2 SOL    39      37.249  25.938  19.877  1.00  0.00           H
ATOM    118  OW  SOL    40      38.470  10.296  72.158  1.00  0.00           O
ATOM    119  HW1 SOL    40      38.719  11.025  71.591  1.00  0.00           H
ATOM    120  HW2 SOL    40      38.351  10.692  73.021  1.00  0.00           H
ATOM    121  OW  SOL    41      40.377  49.960  30.316  1.00  0.00           O
ATOM    122  HW1 SOL    41      40.221  50.370  29.465  1.00  0.00           H
ATOM    123  HW2 SOL    41      39.503  49.746  30.642  1.00  0.00           H
ATOM    124  OW  SOL    42      80.985  46.151   1.483  1.00  0.00           O
ATOM    125  HW1 SOL    42      80.319  45.469   1.566  1.00  0.00           H
ATOM    126  HW2 SOL    42      80.833  46.531   0.618  1.00  0.00           H
ATOM    127  OW  SOL    43      72.668  61.422  37.249  1.00  0.00           O
ATOM    128  HW1 SOL    43      73.399  61.095  36.725  1.00  0.00           H
ATOM    129  HW2 SOL    43      72.973  61.357  38.154  1.00  0.00           H
ATOM    130  OW  SOL    44      67.375  78.699  46.868  1.00  0.00           O
ATOM    131  HW1 SOL    44      68.090  78.771  47.501  1.00  0.00           H
ATOM    132  HW2 SOL    44      66.977  77.848  47.052  1.00  0.00           H
ATOM    133  OW  SOL    45      64.391  80.118  66.791  1.00  0.00           O
ATOM    134  HW1 SOL    45      64.574  80.227  65.858  1.00  0.00           H
ATOM    135  HW2 SOL    45      64.824  79.298  67.026  1.00  0.00           H
ATOM    136  OW  SOL    46      80.758  15.976  54.152  1.00  0.00           O
ATOM    137  HW1 SOL    46      80.491  16.301  53.292  1.00  0.00           H
ATOM    138  HW2 SOL    46      81.516  16.512  54.386  1.00  0.00           H
ATOM    139  OW  SOL    47       3.875  17.423  24.416  1.00  0.00           O
ATOM    140  HW1 SOL    47       3.616  18.230  23.972  1.00  0.00           H
ATOM    141  HW2 SOL    47       4.744  17.611  24.769  1.00  0.00           H
ATOM    142  OW  SOL    48      87.632  24.899  66.720  1.00  0.00           O
ATOM    143  HW1 SOL    48      86.697  24.913  66.922  1.00  0.00           H
ATOM    144  HW2 SOL    48      87.982  24.184  67.252  1.00  0.00           H
ATOM    145  OW  SOL    49      26.776  65.608  39.666  1.00  0.00           O
ATOM    146  HW1 SOL    49      26.151  65.850  38.983  1.00  0.00           H
ATOM    147  HW2 SOL    49      26.895  66.408  40.178  1.00  0.00           H
ATOM    148  OW  SOL    50       3.882  37.412  11.882  1.00  0.00           O
ATOM    149  HW1 SOL    50       4.273  37.850  11.126  1.00  0.00           H
ATOM    150  HW2 SOL    50       4.028  36.480  11.722  1.00  0.00           H
ATOM    151  OW  SOL    51      60.241  45.515  74.922  1.00  0.00           O
ATOM    152  HW1 SOL    51      59.570  45.827  75.528  1.00  0.00           H
ATOM    153  HW2 SOL    51      60.326  44.582  75.117  1.00  0.00           H
ATOM    154  OW  SOL    52      38.841  74.682  52.990  1.00  0.00           O
ATOM    155  HW1 SOL    52      38.305  75.435  53.239  1.00  0.00           H
ATOM    156  HW2 SOL    52      38.803  74.098  53.748  1.00  0.00           H
ATOM    157  OW  SOL    53      84.582  72.959  71.704  1.00  0.00           O
ATOM    158  HW1 SOL    53      83.702  73.211  71.983  1.00  0.00           H
ATOM    159  HW2 SOL    53      84.537  72.948  70.748  1.00  0.00           H
ATOM    160  OW  SOL    54      43.741  15.845  26.083  1.00  0.00           O
ATOM    161  HW1 SOL    54      43.336  14.979  26.041  1.00  0.00           H
ATOM    162  HW2 SOL    54      43.258  16.303  26.770  1.00  0.00           H
ATOM    163  OW  SOL    55      73.743  80.609  33.387  1.00  0.00           O
ATOM    164  HW1 SOL    55      73.163  80.346  34.102  1.00  0.00           H
ATOM    165  HW2 SOL    55      73.546  81.535  33.246  1.00  0.00           H
ATOM    166  OW  SOL    56      60.949  73.845  57.709  1.00  0.00           O
ATOM    167  HW1 SOL    56      61.829  73.943  58.073  1.00  0.00           H
ATOM    168  HW2 SOL    56      61.094  73.569  56.804  1.00  0.00           H
ATOM    169  OW  SOL    57      76.313  13.276   6.713  1.00  0.00           O
ATOM    170  HW1 SOL    57      76.610  13.953   7.321  1.00  0.00           H
ATOM    171  HW2 SOL    57      76.700  13.523   5.873  1.00  0.00           H
ATOM    172  OW  SOL    58      59.992   3.688  72.546  1.00  0.00           O
ATOM    173  HW1 SOL    58      59.245   3.354  72.050  1.00  0.00           H
ATOM    174  HW2 SOL    58      60.620   3.964  71.879  1.00  0.00           H
ATOM    175  OW  SOL    59      67.462  58.536  68.487  1.00  0.00           O
ATOM    176  HW1 SOL    59      66.600  58.493  68.901  1.00  0.00           H
ATOM    177  HW2 SOL    59      67.719  59.454  68.563  1.00  0.00           H
ATOM    178  OW  SOL    60      75.926  26.819  90.154  1.00  0.00           O
ATOM    179  HW1 SOL    60      76.588  26.130  90.208  1.00  0.00           H
ATOM    180  HW2 SOL    60      76.202  27.467  90.803  1.00  0.00           H
ATOM    181  OW  SOL    61      78.093  73.233   6.544  1.00  0.00           O
ATOM    182  HW1 SOL    61      77.665  72.411   6.304  1.00  0.00           H
ATOM    183  HW2 SOL    61      77.371  73.836   6.720  1.00  0.00           H
ATOM    184  OW  SOL    62      15.682  68.135  52.588  1.00  0.00           O
ATOM    185  HW1 SOL    62      15.445  67.870  53.477  1.00  0.00           H
ATOM    186  HW2 SOL    62      15.708  67.316  52.093  1.00  0.00           H
ATOM    187  OW  SOL    63      20.168  54.622  76.085  1.00  0.00           O
ATOM    188  HW1 SOL    63      21.022  54.389  76.448  1.00  0.00           H
ATOM    189  HW2 SOL    63      20.348  54.847  75.172  1.00  0.00           H
ATOM    190  OW  SOL    64      75.945   4.790  41.079  1.00  0.00           O
ATOM    191  HW1 SOL    64      76.128   5.674  40.760  1.00  0.00           H
ATOM    192  HW2 SOL    64      75.065   4.846  41.451  1.00  0.00           H
ATOM    193  OW  SOL    65      53.551  86.117  63.295  1.00  0.00           O
ATOM    194  HW1 SOL    65      52.610  86.286  63.337  1.00  0.00           H
ATOM    195  HW2 SOL    65      53.954  86.981  63.385  1.00  0.00           H
ATOM    196  OW  SOL    66      52.569  90.881  51.500  1.00  0.00           O
ATOM    197  HW1 SOL    66      53.368  91.395  51.616  1.00  0.00           H
ATOM    198  HW2 SOL    66      51.937  91.500  51.135  1.00  0.00           H
ATOM    199  OW  SOL    67      74.637  81.258  53.458  1.00  0.00           O
ATOM    200  HW1 SOL    67      74.540  80.340  53.710  1.00  0.00           H
ATOM    201  HW2 SOL    67      74.541  81.258  52.506  1.00  0.00           H
ATOM    202  OW  SOL    68      12.712  14.364  21.534  1.00  0.00           O
ATOM    203  HW1 SOL    68      13.353  14.971  21.904  1.00  0.00           H
ATOM    204  HW2 SOL    68      12.079  14.225  22.239  1.00  0.00           H
ATOM    205  OW  SOL    69      71.451  17.340  10.181  1.00  0.00           O
ATOM    206  HW1 SOL    69      72.372  17.323  10.442  1.00  0.00           H
ATOM    207  HW2 SOL    69      71.017  16.745  10.793  1.00  0.00           H
ATOM    208  OW  SOL    70      59.184  17.556  49.211  1.00  0.00           O
ATOM    209  HW1 SOL    70      58.663  16.967  49.758  1.00  0.00           H
ATOM    210  HW2 SOL    70      58.817  17.457  48.333  1.00  0.00           H
ATOM    211  OW  SOL    71      32.264  82.569  45.839  1.00  0.00           O
ATOM    212  HW1 SOL    71      32.179  83.240  46.516  1.00  0.00           H
ATOM    213  HW2 SOL    71      32.825  82.968  45.174  1.00  0.00           H
ATOM    214  OW  SOL    72      78.396  50.889  46.952  1.00  0.00           O
ATOM    215  HW1 SOL    72      79.154  50.640  46.424  1.00  0.00           H
ATOM    216  HW2 SOL    72      78.590  51.779  47.246  1.00  0.00           H
ATOM    217  OW  SOL    73       8.276  80.179  83.288  1.00  0.00           O
ATOM    218  HW1 SOL    73       8.284  80.818  82.576  1.00  0.00           H
ATOM    219  HW2 SOL    73       8.688  80.633  84.023  1.00  0.00           H
ATOM    220  OW  SOL    74      14.494   2.997  91.352  1.00  0.00           O
ATOM    221  HW1 SOL    74      14.210   2.129  91.638  1.00  0.00           H
ATOM    222  HW2 SOL    74      13.801   3.586  91.652  1.00  0.00           H
ATOM    223  OW  SOL    75      81.758  30.149  87.693  1.00  0.00           O
ATOM    224  HW1 SOL    75      81.717  30.738  86.939  1.00  0.00           H
ATOM    225  HW2 SOL    75      82.566  30.393  88.144  1.00  0.00           H
ATOM    226  OW  SOL    76      84.028  73.584  46.528  1.00  0.00           O
ATOM    227  HW1 SOL    76      84.290  74.319  47.082  1.00  0.00           H
ATOM    228  HW2 SOL    76      83.073  73.561  46.595  1.00  0.00           H
ATOM    229  OW  SOL    77      23.282  55.439  75.770  1.00  0.00           O
ATOM    230  HW1 SOL    77      23.337  55.771  74.874  1.00  0.00           H
ATOM    231  HW2 SOL    77      23.825  54.651  75.768  1.00  0.00           H
ATOM    232  OW  SOL    78      27.773  72.067   5.847  1.00  0.00           O
ATOM    233  HW1 SOL    78      27.767  71.111   5.898  1.00  0.00           H
ATOM    234  HW2 SOL    78      28.485  72.270   5.240  1.00  0.00           H
ATOM    235  OW  SOL    79      50.355   1.548   1.542  1.00  0.00           O
ATOM    236  HW1 SOL    79      49.575   1.539   0.987  1.00  0.00           H
ATOM    237  HW2 SOL    79      50.870   2.288   1.220  1.00  0.00           H
ATOM    238  OW  SOL    80      90.046   3.289  79.941  1.00  0.00           O
ATOM    239  HW1 SOL    80      90.237   3.351  79.005  1.00  0.00           H
ATOM    240  HW2 SOL    80      89.974   4.199  80.231  1.00  0.00           H
ATOM    241  OW  SOL    81      90.014   0.459  69.933  1.00  0.00           O
ATOM    242  HW1 SOL    81      89.775   0.949  70.719  1.00  0.00           H
ATOM    243  HW2 SOL    81      89.232   0.490  69.382  1.00  0.00           H
ATOM    244  OW  SOL    82      67.917  91.603  63.814  1.00  0.00           O
ATOM    245  HW1 SOL    82      67.966  91.549  62.860  1.00  0.00           H
ATOM    246  HW2 SOL    82      67.812  90.695  64.101  1.00  0.00           H
ATOM    247  OW  SOL    83      42.921  72.634  39.475  1.00  0.00           O
ATOM    248  HW1 SOL    83      43.290  73.248  38.840  1.00  0.00           H
ATOM    249  HW2 SOL    83      42.055  72.421  39.128  1.00  0.00           H
ATOM    250  OW  SOL    84      72.178  76.589  62.542  1.00  0.00           O
ATOM    251  HW1 SOL    84      71.401  77.140  62.446  1.00  0.00           H
ATOM    252  HW2 SOL    84      72.914  77.186  62.410  1.00  0.00           H
ATOM    253  OW  SOL    85       0.144  40.100  10.614  1.00  0.00           O
ATOM    254  HW1 SOL    85       0.013  39.372  10.006  1.00  0.00           H
ATOM    255  HW2 SOL    85       0.532  39.698  11.391  1.00  0.00           H
ATOM    256  OW  SOL    86      36.240  83.983  26.838  1.00  0.00           O
ATOM    257  HW1 SOL    86      36.224  84.491  27.649  1.00  0.00           H
ATOM    258  HW2 SOL    86      36.153  84.636  26.143  1.00  0.00           H
ATOM    259  OW  SOL    87      50.030  35.842  74.256  1.00  0.00           O
ATOM    260  HW1 SOL    87      49.324  35.758  74.896  1.00  0.00           H
ATOM    261  HW2 SOL    87      50.140  36.786  74.142  1.00  0.00           H
ATOM    262  OW  SOL    88      76.124  38.386  37.912  1.00  0.00           O
ATOM    263  HW1 SOL    88      76.184  37.518  38.310  1.00  0.00           H
ATOM    264  HW2 SOL    88      76.711  38.344  37.156  1.00  0.00           H
ATOM    265  OW  SOL    89      49.095  48.694  42.005  1.00  0.00           O
ATOM    266  HW1 SOL    89      49.521  48.303  41.242  1.00  0.00           H
ATOM    267  HW2 SOL    89      48.285  49.071  41.660  1.00  0.00           H
ATOM    268  OW  SOL    90      28.722  39.868  54.776  1.00  0.00           O
ATOM    269  HW1 SOL    90      28.988  40.312  55.581  1.00  0.00           H
ATOM    270  HW2 SOL    90      28.391  40.568  54.213  1.00  0.00           H
ATOM    271  OW  SOL    91      31.565  77.372   1.815  1.00  0.00           O
ATOM    272  HW1 SOL    91      31.718  77.081   0.916  1.00  0.00           H
ATOM    273  HW2 SOL    91      30.962  78.110   1.729  1.00  0.00           H
ATOM    274  OW  SOL    92      33.797   5.775  38.213  1.00  0.00           O
ATOM    275  HW1 SOL    92      34.132   5.314  38.983  1.00  0.00           H
ATOM    276  HW2 SOL    92      33.009   5.290  37.967  1.00  0.00           H
ATOM    277  OW  SOL    93      79.422  32.227   0.590  1.00  0.00           O
ATOM    278  HW1 SOL    93      79.181  32.056  -0.320  1.00  0.00           H
ATOM    279  HW2 SOL    93      80.260  32.688   0.533  1.00  0.00           H
ATOM    280  OW  SOL    94       0.150  69.246  73.454  1.00  0.00           O
ATOM    281  HW1 SOL    94       0.435  69.344  74.363  1.00  0.00           H
ATOM    282  HW2 SOL    94       0.422  70.058  73.028  1.00  0.00           H
ATOM    283  OW  SOL    95      47.811   7.820  43.340  1.00  0.00           O
ATOM    284  HW1 SOL    95      48.500   8.396  43.009  1.00  0.00           H
ATOM    285  HW2 SOL    95      47.648   8.129  44.231  1.00  0.00           H
ATOM    286  OW  SOL    96      19.823  63.626  29.654  1.00  0.00           O
ATOM    287  HW1 SOL    96      19.656  63.446  28.729  1.00  0.00           H
ATOM    288  HW2 SOL    96      19.107  64.203  29.920  1.00  0.00           H
ATOM    289  OW  SOL    97      38.350  33.500  56.125  1.00  0.00           O
ATOM    290  HW1 SOL    97      38.810  34.034  55.477  1.00  0.00           H
ATOM    291  HW2 SOL    97      38.813  32.662  56.118  1.00  0.00           H
ATOM    292  OW  SOL    98      73.784  37.878  24.965  1.00  0.00           O
ATOM    293  HW1 SOL    98      73.873  38.083  25.896  1.00  0.00           H
ATOM    294  HW2 SOL    98      73.896  38.720  24.522  1.00  0.00           H
ATOM    295  OW  SOL    99      22.858  74.949   2.117  1.00  0.00           O
ATOM    296  HW1 SOL    99      23.209  75.827   2.267  1.00  0.00           H
ATOM    297  HW2 SOL    99      21.927  75.024   2.322  1.00  0.00           H
ATOM    298  OW  SOL   100      76.449  19.365  50.490  1.00  0.00           O
ATOM    299  HW1 SOL   100      76.586  19.961  51.227  1.00  0.00           H
ATOM    300  HW2 SOL   100      76.410  18.495  50.889  1.00  0.00           H
ATOM    301  OW  SOL   101      80.345  80.454  74.469  1.00  0.00           O
ATOM    302  HW1 SOL   101      79.801  79.694  74.263  1.00  0.00           H
ATOM    303  HW2 SOL   101      81.198  80.251  74.085  1.00  0.00           H
ATOM    304  OW  SOL   102      11.651  57.679   8.767  1.00  0.00           O
ATOM    305  HW1 SOL   102      11.487  57.817   9.700  1.00  0.00           H
ATOM    306  HW2 SOL   102      10.787  57.498   8.396  1.00  0.00           H
ATOM    307  OW  SOL   103      10.838  36.199  14.939  1.00  0.00           O
ATOM    308  HW1 SOL   103      10.778  36.012  15.876  1.00  0.00           H
ATOM    309  HW2 SOL   103      11.238  35.414  14.563  1.00  0.00           H
ATOM    310  OW  SOL   104      60.899  92.388   3.507  1.00  0.00           O
ATOM    311  HW1 SOL   104      60.283  91.670   3.362  1.00  0.00           H
ATOM    312  HW2 SOL   104      61.048  92.755   2.635  1.00  0.00           H
ATOM    313  OW  SOL   105      37.873  33.937  62.861  1.00  0.00           O
ATOM    314  HW1 SOL   105      36.929  33.790  62.794  1.00  0.00           H
ATOM    315  HW2 SOL   105      38.260  33.276  62.287  1.00  0.00           H
ATOM    316  OW  SOL   106       7.030  25.383   0.005  1.00  0.00           O
ATOM    317  HW1 SOL   106       7.485  24.582   0.266  1.00  0.00           H
ATOM    318  HW2 SOL   106       6.826  25.823   0.831  1.00  0.00           H
ATOM    319  OW  SOL   107      42.395  19.345  67.541  1.00  0.00           O
ATOM    320  HW1 SOL   107      42.385  18.412  67.756  1.00  0.00           H
ATOM    321  HW2 SOL   107      43.204  19.468  67.044  1.00  0.00           H
ATOM    322  OW  SOL   108      72.866  24.853  11.885  1.00  0.00           O
ATOM    323  HW1 SOL   108      72.517  24.247  12.539  1.00  0.00           H
ATOM    324  HW2 SOL   108      72.941  24.329  11.088  1.00  0.00           H
ATOM    325  OW  SOL   109      65.817   5.896  69.154  1.00  0.00           O
ATOM    326  HW1 SOL   109      66.555   6.480  69.324  1.00  0.00           H
ATOM    327  HW2 SOL   109      65.366   6.289  68.407  1.00  0.00           H
ATOM    328  OW  SOL   110       4.974  86.833  73.629  1.00  0.00           O
ATOM    329  HW1 SOL   110       4.798  87.328  72.829  1.00  0.00           H
ATOM    330  HW2 SOL   110       4.718  87.424  74.338  1.00  0.00           H
ATOM    331  OW  SOL   111      91.989  15.552  23.184  1.00  0.00           O
ATOM    332  HW1 SOL   111      92.301  15.527  24.089  1.00  0.00           H
ATOM    333  HW2 SOL   111      92.670  16.027  22.708  1.00  0.00           H
ATOM    334  OW  SOL   112      81.789  40.367  31.230  1.00  0.00           O
ATOM    335  HW1 SOL   112      80.848  40.363  31.054  1.00  0.00           H
ATOM    336  HW2 SOL   112      82.139  39.664  30.683  1.00  0.00           H
ATOM    337  OW  SOL   113      81.669  53.884  74.767  1.00  0.00           O
ATOM    338  HW1 SOL   113      82.296  54.177  74.106  1.00  0.00           H
ATOM    339  HW2 SOL   113      80.954  54.519  74.719  1.00  0.00           H
ATOM    340  OW  SOL   114      87.284  86.852  48.803  1.00  0.00           O
ATOM    341  HW1 SOL   114      86.516  87.351  48.526  1.00  0.00           H
ATOM    342  HW2 SOL   114      87.156  85.984  48.421  1.00  0.00           H
ATOM    343  OW  SOL   115      43.761   4.830  12.546  1.00  0.00           O
ATOM    344  HW1 SOL   115      43.997   5.354  11.781  1.00  0.00           H
ATOM    345  HW2 SOL   115      44.341   5.143  13.240  1.00  0.00           H
ATOM    346  OW  SOL   116      86.066  30.694  83.825  1.00  0.00           O
ATOM    347  HW1 SOL   116      85.682  30.431  82.988  1.00  0.00           H
ATOM    348  HW2 SOL   116      85.627  30.144  84.474  1.00  0.00           H
ATOM    349  OW  SOL   117      40.853  53.588  88.598  1.00  0.00           O
ATOM    350  HW1 SOL   117      40.509  54.479  88.532  1.00  0.00           H
ATOM    351  HW2 SOL   117      41.792  53.704  88.744  1.00  0.00           H
ATOM    352  OW  SOL   118      68.129  63.146  90.967  1.00  0.00           O
ATOM    353  HW1 SOL   118      67.557  63.261  91.725  1.00  0.00           H
ATOM    354  HW2 SOL   118      68.992  63.428  91.271  1.00  0.00           H
ATOM    355  OW  SOL   119      42.323  67.293  70.091  1.00  0.00           O
ATOM    356  HW1 SOL   119      41.665  66.886  70.654  1.00  0.00           H
ATOM    357  HW2 SOL   119      43.143  66.860  70.328  1.00  0.00           H
ATOM    358  OW  SOL   120       4.173  22.764  56.506  1.00  0.00           O
ATOM    359  HW1 SOL   120       5.053  22.836  56.136  1.00  0.00           H
ATOM    360  HW2 SOL   120       4.236  23.192  57.360  1.00  0.00           H
ATOM    361  OW  SOL   121      15.531  20.536  14.096  1.00  0.00           O
ATOM    362  HW1 SOL   121      16.435  20.829  14.216  1.00  0.00           H
ATOM    363  HW2 SOL   121      15.155  20.553  14.976  1.00  0.00           H
ATOM    364  OW  SOL   122      55.365  45.021  52.105  1.00  0.00           O
ATOM    365  HW1 SOL   122      55.295  44.971  53.058  1.00  0.00           H
ATOM    366  HW2 SOL   122      55.977  44.323  51.872  1.00  0.00           H
ATOM    367  OW  SOL   123      42.892  54.531  48.040  1.00  0.00           O
ATOM    368  HW1 SOL   123      43.673  54.171  48.460  1.00  0.00           H
ATOM    369  HW2 SOL   123      43.220  55.245  47.494  1.00  0.00           H
ATOM    370  OW  SOL   124      48.207  48.140  46.488  1.00  0.00           O
ATOM    371  HW1 SOL   124      48.397  47.659  47.293  1.00  0.00           H
ATOM    372  HW2 SOL   124      48.855  48.844  46.470  1.00  0.00           H
ATOM    373  OW  SOL   125       6.955  66.702  69.987  1.00  0.00           O
ATOM    374  HW1 SOL   125       7.538  67.056  69.315  1.00  0.00           H
ATOM    375  HW2 SOL   125       6.147  66.493  69.518  1.00  0.00           H
ATOM    376  OW  SOL   126      73.834  79.442  13.902  1.00  0.00           O
ATOM    377  HW1 SOL   126      74.569  80.055  13.889  1.00  0.00           H
ATOM    378  HW2 SOL   126      73.076  79.971  13.653  1.00  0.00           H
ATOM    379  OW  SOL   127      15.434  27.673   5.596  1.00  0.00           O
ATOM    380  HW1 SOL   127      15.084  26.887   5.177  1.00  0.00           H
ATOM    381  HW2 SOL   127      16.309  27.420   5.888  1.00  0.00           H
ATOM    382  OW  SOL   128      18.512   4.171  60.997  1.00  0.00           O
ATOM    383  HW1 SOL   128      17.766   3.664  61.318  1.00  0.00           H
ATOM    384  HW2 SOL   128      18.159   5.049  60.851  1.00  0.00           H
ATOM    385  OW  SOL   129      61.761  39.409  67.793  1.00  0.00           O
ATOM    386  HW1 SOL   129      61.839  39.418  68.747  1.00  0.00           H
ATOM    387  HW2 SOL   129      62.664  39.452  67.478  1.00  0.00           H
ATOM    388  OW  SOL   130      55.983  34.195  72.844  1.00  0.00           O
ATOM    389  HW1 SOL   130      55.311  33.954  73.481  1.00  0.00           H
ATOM    390  HW2 SOL   130      55.529  34.758  72.217  1.00  0.00           H
ATOM    391  OW  SOL   131      27.478  88.833  60.277  1.00  0.00           O
ATOM    392  HW1 SOL   131      26.785  89.490  60.213  1.00  0.00           H
ATOM    393  HW2 SOL   131      27.497  88.419  59.414  1.00  0.00           H
ATOM    394  OW  SOL   132      63.778  67.912  72.561  1.00  0.00           O
ATOM    395  HW1 SOL   132      64.233  68.502  73.161  1.00  0.00           H
ATOM    396  HW2 SOL   132      63.154  67.441  73.115  1.00  0.00           H
ATOM    397  OW  SOL   133      50.683  60.512  55.185  1.00  0.00           O
ATOM    398  HW1 SOL   133      49.755  60.325  55.322  1.00  0.00           H
ATOM    399  HW2 SOL   133      50.727  60.870  54.298  1.00  0.00           H
ATOM    400  OW  SOL   134      58.938  80.826  22.864  1.00  0.00           O
ATOM    401  HW1 SOL   134      58.219  81.406  23.116  1.00  0.00           H
ATOM    402  HW2 SOL   134      59.003  80.923  21.914  1.00  0.00           H
ATOM    403  OW  SOL   135      36.201  68.327  30.635  1.00  0.00           O
ATOM    404  HW1 SOL   135      36.848  68.052  29.985  1.00  0.00           H
ATOM    405  HW2 SOL   135      35.406  67.848  30.400  1.00  0.00           H
ATOM    406  OW  SOL   136      29.236  84.483  34.341  1.00  0.00           O
ATOM    407  HW1 SOL   136      29.912  84.060  34.869  1.00  0.00           H
ATOM    408  HW2 SOL   136      29.716  85.090  33.777  1.00  0.00           H
ATOM    409  OW  SOL   137       8.233  12.319  14.990  1.00  0.00           O
ATOM    410  HW1 SOL   137       7.604  12.888  15.435  1.00  0.00           H
ATOM    411  HW2 SOL   137       8.989  12.291  15.577  1.00  0.00           H
ATOM    412  OW  SOL   138      17.847   1.201  59.987  1.00  0.00           O
ATOM    413  HW1 SOL   138      17.519   0.303  59.955  1.00  0.00           H
ATOM    414  HW2 SOL   138      17.574   1.527  60.845  1.00  0.00           H
ATOM    415  OW  SOL   139      42.865  42.085   6.238  1.00  0.00           O
ATOM    416  HW1 SOL   139      42.201  42.166   5.553  1.00  0.00           H
ATOM    417  HW2 SOL   139      43.556  41.555   5.842  1.00  0.00           H
ATOM    418  OW  SOL   140      79.777   7.855  75.728  1.00  0.00           O
ATOM    419  HW1 SOL   140      80.504   8.231  75.232  1.00  0.00           H
ATOM    420  HW2 SOL   140      79.010   7.996  75.173  1.00  0.00           H
ATOM    421  OW  SOL   141      65.941  44.510   4.323  1.00  0.00           O
ATOM    422  HW1 SOL   141      65.252  44.049   3.844  1.00  0.00           H
ATOM    423  HW2 SOL   141      65.562  44.678   5.186  1.00  0.00           H
ATOM    424  OW  SOL   142      78.732  17.678  60.404  1.00  0.00           O
ATOM    425  HW1 SOL   142      78.675  18.143  59.569  1.00  0.00           H
ATOM    426  HW2 SOL   142      77.842  17.709  60.756  1.00  0.00           H
ATOM    427  OW  SOL   143       3.011  63.454  36.178  1.00  0.00           O
ATOM    428  HW1 SOL   143       3.747  62.920  36.477  1.00  0.00           H
ATOM    429  HW2 SOL   143       2.687  63.882  36.971  1.00  0.00           H
ATOM    430  OW  SOL   144      78.778  21.183  51.678  1.00  0.00           O
ATOM    431  HW1 SOL   144      79.373  21.646  52.267  1.00  0.00           H
ATOM    432  HW2 SOL   144      79.348  20.615  51.159  1.00  0.00           H
ATOM    433  OW  SOL   145      68.121  30.279  35.249  1.00  0.00           O
ATOM    434  HW1 SOL   145      68.324  29.567  34.642  1.00  0.00           H
ATOM    435  HW2 SOL   145      68.339  31.076  34.765  1.00  0.00           H
ATOM    436  OW  SOL   146      41.667  88.126  70.162  1.00  0.00           O
ATOM    437  HW1 SOL   146      42.608  88.115  70.341  1.00  0.00           H
ATOM    438  HW2 SOL   146      41.411  87.204  70.170  1.00  0.00           H
ATOM    439  OW  SOL   147      88.362  23.672  34.809  1.00  0.00           O
ATOM    440  HW1 SOL   147      87.764  24.361  35.100  1.00  0.00           H
ATOM    441  HW2 SOL   147      88.836  23.415  35.600  1.00  0.00           H
ATOM    442  OW  SOL   148      48.711  35.166  18.586  1.00  0.00           O
ATOM    443  HW1 SOL   148      48.323  35.433  19.419  1.00  0.00           H
ATOM    444  HW2 SOL   148      49.330  35.865  18.375  1.00  0.00           H
ATOM    445  OW  SOL   149      58.336  72.306  90.388  1.00  0.00           O
ATOM    446  HW1 SOL   149      59.136  71.863  90.672  1.00  0.00           H
ATOM    447  HW2 SOL   149      58.560  72.683  89.537  1.00  0.00           H
ATOM    448  OW  SOL   150      59.117  31.455  71.005  1.00  0.00           O
ATOM    449  HW1 SOL   150      58.776  31.614  70.125  1.00  0.00           H
ATOM    450  HW2 SOL   150      58.346  31.226  71.523  1.00  0.00           H
ATOM    451  OW  SOL   151      50.588  62.530  30.238  1.00  0.00           O
ATOM    452  HW1 SOL   151      50.118  62.860  31.004  1.00  0.00           H
ATOM    453  HW2 SOL   151      51.000  63.306  29.857  1.00  0.00           H
ATOM    454  OW  SOL   152      39.881   0.060  60.241  1.00  0.00           O
ATOM    455  HW1 SOL   152      39.988   0.734  59.570  1.00  0.00           H
ATOM    456  HW2 SOL   152      39.183  -0.503  59.906  1.00  0.00           H
ATOM    457  OW  SOL   153      49.304  82.950   0.197  1.00  0.00           O
ATOM    458  HW1 SOL   153      49.761  82.409   0.841  1.00  0.00           H
ATOM    459  HW2 SOL   153      48.381  82.717   0.300  1.00  0.00           H
ATOM    460  OW  SOL   154      81.835  46.025   7.708  1.00  0.00           O
ATOM    461  HW1 SOL   154      82.049  46.914   7.994  1.00  0.00           H
ATOM    462  HW2 SOL   154      82.322  45.458   8.306  1.00  0.00           H
ATOM    463  OW  SOL   155      46.850  13.765  17.772  1.00  0.00           O
ATOM    464  HW1 SOL   155      47.193  14.034  16.919  1.00  0.00           H
ATOM    465  HW2 SOL   155      47.088  12.841  17.846  1.00  0.00           H
ATOM    466  OW  SOL   156      75.629  64.170  28.392  1.00  0.00           O
ATOM    467  HW1 SOL   156      75.650  63.750  27.533  1.00  0.00           H
ATOM    468  HW2 SOL   156      76.173  64.951  28.290  1.00  0.00           H
ATOM    469  OW  SOL   157      10.136  13.379  67.093  1.00  0.00           O
ATOM    470  HW1 SOL   157      11.005  13.256  67.475  1.00  0.00           H
ATOM    471  HW2 SOL   157       9.611  12.666  67.457  1.00  0.00           H
ATOM    472  OW  SOL   158      87.419  19.674   1.517  1.00  0.00           O
ATOM    473  HW1 SOL   158      86.508  19.879   1.727  1.00  0.00           H
ATOM    474  HW2 SOL   158      87.652  18.968   2.120  1.00  0.00           H
ATOM    475  OW  SOL   159      66.662  61.934  67.582  1.00  0.00           O
ATOM    476  HW1 SOL   159      67.005  61.883  66.690  1.00  0.00           H
ATOM    477  HW2 SOL   159      67.374  61.609  68.132  1.00  0.00           H
ATOM    478  OW  SOL   160      70.308  88.813  59.810  1.00  0.00           O
ATOM    479  HW1 SOL   160      71.115  88.473  59.424  1.00  0.00           H
ATOM    480  HW2 SOL   160      70.592  89.260  60.608  1.00  0.00           H
ATOM    481  OW  SOL   161       6.924  41.150   9.510  1.00  0.00           O
ATOM    482  HW1 SOL   161       6.702  41.562   8.674  1.00  0.00           H
ATOM    483  HW2 SOL   161       6.485  41.690  10.167  1.00  0.00           H
ATOM    484  OW  SOL   162      22.746  61.794  80.704  1.00  0.00           O
ATOM    485  HW1 SOL   162      22.925  62.577  81.225  1.00  0.00           H
ATOM    486  HW2 SOL   162      23.030  62.025  79.819  1.00  0.00           H
ATOM    487  OW  SOL   163      34.514   4.317  68.169  1.00  0.00           O
ATOM    488  HW1 SOL   163      35.193   3.734  68.509  1.00  0.00           H
ATOM    489  HW2 SOL   163      34.840   4.592  67.312  1.00  0.00           H
ATOM    490  OW  SOL   164       1.957  30.295  19.615  1.00  0.00           O
ATOM    491  HW1 SOL   164       2.615  30.079  18.954  1.00  0.00           H
ATOM    492  HW2 SOL   164       1.342  30.872  19.161  1.00  0.00           H
ATOM    493  OW  SOL   165      76.704  88.940  83.084  1.00  0.00           O
ATOM    494  HW1 SOL   165      76.128  89.462  83.642  1.00  0.00           H
ATOM    495  HW2 SOL   165      77.538  88.919  83.553  1.00  0.00           H
ATOM    496  OW  SOL   166      66.244  14.080   4.731  1.00  0.00           O
ATOM    497  HW1 SOL   166      66.389  13.391   4.084  1.00  0.00           H
ATOM    498  HW2 SOL   166      66.939  14.717   4.565  1.00  0.00           H
ATOM    499  OW  SOL   167       0.945  12.686  37.647  1.00  0.00           O
ATOM    500  HW1 SOL   167       0.398  13.292  37.147  1.00  0.00           H
ATOM    501  HW2 SOL   167       0.510  12.616  38.496  1.00  0.00           H
ATOM    502  OW  SOL   168      92.843  81.517  40.340  1.00  0.00           O
ATOM    503  HW1 SOL   168      92.419  81.020  39.640  1.00  0.00           H
ATOM    504  HW2 SOL   168      92.965  80.881  41.045  1.00  0.00           H
ATOM    505  OW  SOL   169       4.440  12.249  11.118  1.00  0.00           O
ATOM    506  HW1 SOL   169       5.208  12.144  11.679  1.00  0.00           H
ATOM    507  HW2 SOL   169       3.739  11.792  11.583  1.00  0.00           H
ATOM    508  OW  SOL   170      12.031  84.137  37.143  1.00  0.00           O
ATOM    509  HW1 SOL   170      11.434  83.408  37.313  1.00  0.00           H
ATOM    510  HW2 SOL   170      12.681  84.083  37.843  1.00  0.00           H
ATOM    511  OW  SOL   171      82.844  37.834  33.507  1.00  0.00           O
ATOM    512  HW1 SOL   171      82.122  38.459  33.441  1.00  0.00           H
ATOM    513  HW2 SOL   171      82.782  37.311  32.708  1.00  0.00           H
ATOM    514  OW  SOL   172       7.851  62.589  88.970  1.00  0.00           O
ATOM    515  HW1 SOL   172       7.942  61.720  88.580  1.00  0.00           H
ATOM    516  HW2 SOL   172       8.071  63.195  88.262  1.00  0.00           H
ATOM    517  OW  SOL   173       8.136  41.791  59.950  1.00  0.00           O
ATOM    518  HW1 SOL   173       8.639  41.296  60.598  1.00  0.00           H
ATOM    519  HW2 SOL   173       7.897  42.601  60.400  1.00  0.00           H
ATOM    520  OW  SOL   174       6.580  18.602  37.727  1.00  0.00           O
ATOM    521  HW1 SOL   174       6.343  18.002  38.434  1.00  0.00           H
ATOM    522  HW2 SOL   174       7.242  19.176  38.112  1.00  0.00           H
ATOM    523  OW  SOL   175      85.869  18.766   6.298  1.00  0.00           O
ATOM    524  HW1 SOL   175      86.693  18.564   6.741  1.00  0.00           H
ATOM    525  HW2 SOL   175      85.423  19.375   6.887  1.00  0.00           H
ATOM    526  OW  SOL   176      26.254  13.148  71.189  1.00  0.00           O
ATOM    527  HW1 SOL   176      26.593  13.882  71.702  1.00  0.00           H
ATOM    528  HW2 SOL   176      25.409  13.456  70.859  1.00  0.00           H
ATOM    529  OW  SOL   177      12.001  22.688  55.049  1.00  0.00           O
ATOM    530  HW1 SOL   177      11.366  22.942  54.380  1.00  0.00           H
ATOM    531  HW2 SOL   177      11.647  21.881  55.422  1.00  0.00           H
ATOM    532  OW  SOL   178      31.786  53.175  88.880  1.00  0.00           O
ATOM    533  HW1 SOL   178      30.898  53.264  89.227  1.00  0.00           H
ATOM    534  HW2 SOL   178      31.661  52.973  87.953  1.00  0.00           H
ATOM    535  OW  SOL   179      90.230  70.934   5.615  1.00  0.00           O
ATOM    536  HW1 SOL   179      90.942  71.572   5.584  1.00  0.00           H
ATOM    537  HW2 SOL   179      89.440  71.461   5.732  1.00  0.00           H
ATOM    538  OW  SOL   180      92.875  86.447  90.283  1.00  0.00           O
ATOM    539  HW1 SOL   180      92.068  86.910  90.510  1.00  0.00           H
ATOM    540  HW2 SOL   180      93.551  86.867  90.815  1.00  0.00           H
ATOM    541  OW  SOL   181      82.887  36.896  14.135  1.00  0.00           O
ATOM    542  HW1 SOL   181      82.728  36.814  13.195  1.00  0.00           H
ATOM    543  HW2 SOL   181      83.777  36.565  14.258  1.00  0.00           H
ATOM    544  OW  SOL   182      40.678   9.703  46.078  1.00  0.00           O
ATOM    545  HW1 SOL   182      40.935  10.520  45.650  1.00  0.00           H
ATOM    546  HW2 SOL   182      41.169   9.697  46.900  1.00  0.00           H
ATOM    547  OW  SOL   183       5.381  18.234  81.375  1.00  0.00           O
ATOM    548  HW1 SOL   183       5.972  18.927  81.668  1.00  0.00           H
ATOM    549  HW2 SOL   183       5.890  17.429  81.468  1.00  0.00           H
ATOM    550  OW  SOL   184       3.865  37.526  38.111  1.00  0.00           O
ATOM    551  HW1 SOL   184       3.988  36.886  38.813  1.00  0.00           H
ATOM    552  HW2 SOL   184       4.752  37.727  37.812  1.00  0.00           H
ATOM    553  OW  SOL   185      78.659  17.824  18.351  1.00  0.00           O
ATOM    554  HW1 SOL   185      78.804  18.759  18.206  1.00  0.00           H
ATOM    555  HW2 SOL   185      78.830  17.697  19.284  1.00  0.00           H
ATOM    556  OW  SOL   186      59.983  78.570   6.082  1.00  0.00           O
ATOM    557  HW1 SOL   186      60.152  79.125   5.320  1.00  0.00           H
ATOM    558  HW2 SOL   186      59.890  79.184   6.810  1.00  0.00           H
ATOM    559  OW  SOL   187       1.877  84.142  85.379  1.00  0.00           O
ATOM    560  HW1 SOL   187       2.130  84.791  86.037  1.00  0.00           H
ATOM    561  HW2 SOL   187       1.010  84.424  85.085  1.00  0.00           H
ATOM    562  OW  SOL   188      14.263  25.527  17.665  1.00  0.00           O
ATOM    563  HW1 SOL   188      14.181  24.786  17.065  1.00  0.00           H
ATOM    564  HW2 SOL   188      15.129  25.423  18.059  1.00  0.00           H
ATOM    565  OW  SOL   189      61.780  73.958  86.622  1.00  0.00           O
ATOM    566  HW1 SOL   189      62.220  74.793  86.460  1.00  0.00           H
ATOM    567  HW2 SOL   189      62.415  73.444  87.120  1.00  0.00           H
ATOM    568  OW  SOL   190      60.654  49.104  25.555  1.00  0.00           O
ATOM    569  HW1 SOL   190      60.162  48.301  25.723  1.00  0.00           H
ATOM    570  HW2 SOL   190      60.261  49.465  24.761  1.00  0.00           H
ATOM    571  OW  SOL   191       2.683  74.220  37.633  1.00  0.00           O
ATOM    572  HW1 SOL   191       3.240  73.800  36.978  1.00  0.00           H
ATOM    573  HW2 SOL   191       3.289  74.503  38.318  1.00  0.00           H
ATOM    574  OW  SOL   192       0.339  12.566  42.991  1.00  0.00           O
ATOM    575  HW1 SOL   192      -0.263  13.158  43.443  1.00  0.00           H
ATOM    576  HW2 SOL   192      -0.200  11.812  42.753  1.00  0.00           H
ATOM    577  OW  SOL   193      44.651  15.864   3.019  1.00  0.00           O
ATOM    578  HW1 SOL   193      44.508  16.547   3.674  1.00  0.00           H
ATOM    579  HW2 SOL   193      44.109  15.132   3.314  1.00  0.00           H
ATOM    580  OW  SOL   194      32.075   3.016  73.142  1.00  0.00           O
ATOM    581  HW1 SOL   194      31.505   2.622  73.803  1.00  0.00           H
ATOM    582  HW2 SOL   194      32.005   2.434  72.386  1.00  0.00           H
ATOM    583  OW  SOL   195      22.451  92.104  52.922  1.00  0.00           O
ATOM    584  HW1 SOL   195      22.859  91.969  52.067  1.00  0.00           H
ATOM    585  HW2 SOL   195      22.933  92.838  53.305  1.00  0.00           H
ATOM    586  OW  SOL   196      73.325  36.776   9.657  1.00  0.00           O
ATOM    587  HW1 SOL   196      73.859  36.021   9.902  1.00  0.00           H
ATOM    588  HW2 SOL   196      72.483  36.401   9.397  1.00  0.00           H
ATOM    589  OW  SOL   197      55.465  35.999   8.564  1.00  0.00           O
ATOM    590  HW1 SOL   197      54.997  35.343   9.080  1.00  0.00           H
ATOM    591  HW2 SOL   197      55.706  36.676   9.197  1.00  0.00           H
ATOM    592  OW  SOL   198       6.835  51.200  77.719  1.00  0.00           O
ATOM    593  HW1 SOL   198       7.000  51.887  77.074  1.00  0.00           H
ATOM    594  HW2 SOL   198       7.122  51.578  78.551  1.00  0.00           H
ATOM    595  OW  SOL   199      92.770  90.892  37.722  1.00  0.00           O
ATOM    596  HW1 SOL   199      92.797  90.137  38.309  1.00  0.00           H
ATOM    597  HW2 SOL   199      91.841  91.111  37.655  1.00  0.00           H
ATOM    598  OW  SOL   200       5.068  48.709  64.599  1.00  0.00           O
ATOM    599  HW1 SOL   200       5.048  47.952  64.014  1.00  0.00           H
ATOM    600  HW2 SOL   200       5.719  49.294  64.213  1.00  0.00           H
ATOM    601  OW  SOL   201       0.972  85.077  12.230  1.00  0.00           O
ATOM    602  HW1 SOL   201       0.570  84.480  12.861  1.00  0.00           H
ATOM    603  HW2 SOL   201       1.583  84.530  11.737  1.00  0.00           H
ATOM    604  OW  SOL   202      77.742  86.750   9.333  1.00  0.00           O
ATOM    605  HW1 SOL   202      77.983  86.025   8.756  1.00  0.00           H
ATOM    606  HW2 SOL   202      78.578  87.135   9.596  1.00  0.00           H
ATOM    607  OW  SOL   203      14.939  17.818   6.420  1.00  0.00           O
ATOM    608  HW1 SOL   203      15.685  18.074   5.877  1.00  0.00           H
ATOM    609  HW2 SOL   203      15.332  17.496   7.231  1.00  0.00           H
ATOM    610  OW  SOL   204      84.103  81.130  51.592  1.00  0.00           O
ATOM    611  HW1 SOL   204      84.389  80.846  52.460  1.00  0.00           H
ATOM    612  HW2 SOL   204      84.687  81.856  51.373  1.00  0.00           H
ATOM    613  OW  SOL   205      13.537  59.119  44.568  1.00  0.00           O
ATOM    614  HW1 SOL   205      13.911  59.761  45.172  1.00  0.00           H
ATOM    615  HW2 SOL   205      13.942  58.289  44.820  1.00  0.00           H
ATOM    616  OW  SOL   206      81.520   7.117  17.672  1.00  0.00           O
ATOM    617  HW1 SOL   206      81.929   7.358  18.503  1.00  0.00           H
ATOM    618  HW2 SOL   206      80.581   7.221  17.827  1.00  0.00           H
ATOM    619  OW  SOL   207      19.076  45.158  69.370  1.00  0.00           O
ATOM    620  HW1 SOL   207      19.054  45.945  68.826  1.00  0.00           H
ATOM    621  HW2 SOL   207      19.509  45.436  70.177  1.00  0.00           H
ATOM    622  OW  SOL   208      44.881  61.077  10.942  1.00  0.00           O
ATOM    623  HW1 SOL   208      44.113  60.753  10.472  1.00  0.00           H
ATOM    624  HW2 SOL   208      44.751  62.024  10.991  1.00  0.00           H
ATOM    625  OW  SOL   209      66.297  41.217  10.151  1.00  0.00           O
ATOM    626  HW1 SOL   209      67.014  40.582  10.134  1.00  0.00           H
ATOM    627  HW2 SOL   209      66.050  41.325   9.233  1.00  0.00           H
ATOM    628  OW  SOL   210      56.985  43.485  70.040  1.00  0.00           O
ATOM    629  HW1 SOL   210      56.750  43.961  69.243  1.00  0.00           H
ATOM    630  HW2 SOL   210      57.426  44.135  70.587  1.00  0.00           H
ATOM    631  OW  SOL   211      33.033  66.553  20.118  1.00  0.00           O
ATOM    632  HW1 SOL   211      33.131  66.626  19.168  1.00  0.00           H
ATOM    633  HW2 SOL   211      32.553  67.342  20.370  1.00  0.00           H
ATOM    634  OW  SOL   212      25.540  33.306  84.653  1.00  0.00           O
ATOM    635  HW1 SOL   212      25.877  33.415  83.764  1.00  0.00           H
ATOM    636  HW2 SOL   212      24.652  33.663  84.619  1.00  0.00           H
ATOM    637  OW  SOL   213      85.381  59.015  28.525  1.00  0.00           O
ATOM    638  HW1 SOL   213      84.628  59.387  28.065  1.00  0.00           H
ATOM    639  HW2 SOL   213      85.458  59.539  29.322  1.00  0.00           H
ATOM    640  OW  SOL   214      68.972  63.593  84.041  1.00  0.00           O
ATOM    641  HW1 SOL   214      69.621  64.259  83.814  1.00  0.00           H
ATOM    642  HW2 SOL   214      68.811  63.127  83.220  1.00  0.00           H
ATOM    643  OW  SOL   215      67.638  29.946  64.422  1.00  0.00           O
ATOM    644  HW1 SOL   215      67.381  30.489  65.167  1.00  0.00           H
ATOM    645  HW2 SOL   215      67.329  29.069  64.646  1.00  0.00           H
ATOM    646  OW  SOL   216      73.602  11.825  58.429  1.00  0.00           O
ATOM    647  HW1 SOL   216      74.332  12.009  59.021  1.00  0.00           H
ATOM    648  HW2 SOL   216      74.000  11.793  57.559  1.00  0.00           H
ATOM    649  OW  SOL   217       4.305   9.213  85.814  1.00  0.00           O
ATOM    650  HW1 SOL   217       4.876   8.485  85.569  1.00  0.00           H
ATOM    651  HW2 SOL   217       3.604   8.807  86.323  1.00  0.00           H
ATOM    652  OW  SOL   218      80.223  81.574  82.346  1.00  0.00           O
ATOM    653  HW1 SOL   218      79.781  81.040  83.006  1.00  0.00           H
ATOM    654  HW2 SOL   218      79.513  81.996  81.863  1.00  0.00           H
ATOM    655  OW  SOL   219      63.581  29.968  73.834  1.00  0.00           O
ATOM    656  HW1 SOL   219      64.301  30.212  73.252  1.00  0.00           H
ATOM    657  HW2 SOL   219      63.951  30.032  74.714  1.00  0.00           H
ATOM    658  OW  SOL   220      61.860  76.230  75.564  1.00  0.00           O
ATOM    659  HW1 SOL   220      61.367  75.433  75.369  1.00  0.00           H
ATOM    660  HW2 SOL   220      62.045  76.174  76.502  1.00  0.00           H
ATOM    661  OW  SOL   221      11.366   0.969   5.061  1.00  0.00           O
ATOM    662  HW1 SOL   221      10.851   0.524   5.735  1.00  0.00           H
ATOM    663  HW2 SOL   221      11.923   0.284   4.693  1.00  0.00           H
ATOM    664  OW  SOL   222      69.746  65.679  31.053  1.00  0.00           O
ATOM    665  HW1 SOL   222      69.947  65.843  31.974  1.00  0.00           H
ATOM    666  HW2 SOL   222      70.208  66.370  30.579  1.00  0.00           H
ATOM    667  OW  SOL   223      52.290  59.553  15.582  1.00  0.00           O
ATOM    668  HW1 SOL   223      51.784  58.829  15.213  1.00  0.00           H
ATOM    669  HW2 SOL   223      53.048  59.133  15.989  1.00  0.00           H
ATOM    670  OW  SOL   224      38.247  32.296  72.066  1.00  0.00           O
ATOM    671  HW1 SOL   224      37.521  32.867  71.817  1.00  0.00           H
ATOM    672  HW2 SOL   224      38.760  32.195  71.264  1.00  0.00           H
ATOM    673  OW  SOL   225      36.469  90.412  57.946  1.00  0.00           O
ATOM    674  HW1 SOL   225      37.239  90.094  57.474  1.00  0.00           H
ATOM    675  HW2 SOL   225      35.801  89.743  57.793  1.00  0.00           H
ATOM    676  OW  SOL   226      14.180  84.374  28.598  1.00  0.00           O
ATOM    677  HW1 SOL   226      13.945  83.472  28.814  1.00  0.00           H
ATOM    678  HW2 SOL   226      14.905  84.290  27.978  1.00  0.00           H
ATOM    679  OW  SOL   227      83.415   9.535  40.367  1.00  0.00           O
ATOM    680  HW1 SOL   227      82.612   9.388  40.868  1.00  0.00           H
ATOM    681  HW2 SOL   227      83.255  10.351  39.893  1.00  0.00           H
ATOM    682  OW  SOL   228      90.228  78.070  83.596  1.00  0.00           O
ATOM    683  HW1 SOL   228      89.585  77.874  82.914  1.00  0.00           H
ATOM    684  HW2 SOL   228      89.928  78.895  83.978  1.00  0.00           H
ATOM    685  OW  SOL   229      39.529   5.925  57.191  1.00  0.00           O
ATOM    686  HW1 SOL   229      39.209   5.431  56.437  1.00  0.00           H
ATOM    687  HW2 SOL   229      40.042   5.292  57.693  1.00  0.00           H
ATOM    688  OW  SOL   230      72.214  48.837   9.153  1.00  0.00           O
ATOM    689  HW1 SOL   230      71.537  48.915   9.825  1.00  0.00           H
ATOM    690  HW2 SOL   230      72.295  49.718   8.789  1.00  0.00           H
ATOM    691  OW  SOL   231      84.307  35.743   2.657  1.00  0.00           O
ATOM    692  HW1 SOL   231      84.499  36.590   2.253  1.00  0.00           H
ATOM    693  HW2 SOL   231      83.425  35.843   3.015  1.00  0.00           H
ATOM    694  OW  SOL   232       1.389  51.898  21.033  1.00  0.00           O
ATOM    695  HW1 SOL   232       1.984  52.613  20.808  1.00  0.00           H
ATOM    696  HW2 SOL   232       1.962  51.196  21.341  1.00  0.00           H
ATOM    697  OW  SOL   233      61.504  80.444  30.527  1.00  0.00           O
ATOM    698  HW1 SOL   233      60.694  80.221  30.987  1.00  0.00           H
ATOM    699  HW2 SOL   233      61.671  81.356  30.765  1.00  0.00           H
ATOM    700  OW  SOL   234       4.726  17.299  32.102  1.00  0.00           O
ATOM    701  HW1 SOL   234       4.270  18.134  31.992  1.00  0.00           H
ATOM    702  HW2 SOL   234       5.077  17.102  31.233  1.00  0.00           H
ATOM    703  OW  SOL   235      78.154  77.843  44.130  1.00  0.00           O
ATOM    704  HW1 SOL   235      78.571  78.615  43.749  1.00  0.00           H
ATOM    705  HW2 SOL   235      78.747  77.571  44.831  1.00  0.00           H
ATOM    706  OW  SOL   236      17.858  74.118  69.347  1.00  0.00           O
ATOM    707  HW1 SOL   236      18.699  73.676  69.229  1.00  0.00           H
ATOM    708  HW2 SOL   236      18.007  74.728  70.069  1.00  0.00           H
ATOM    709  OW  SOL   237      29.525  11.337  85.960  1.00  0.00           O
ATOM    710  HW1 SOL   237      30.311  11.588  85.474  1.00  0.00           H
ATOM    711  HW2 SOL   237      29.857  10.919  86.754  1.00  0.00           H
ATOM    712  OW  SOL   238      73.535  26.480  75.193  1.00  0.00           O
ATOM    713  HW1 SOL   238      72.924  26.825  74.542  1.00  0.00           H
ATOM    714  HW2 SOL   238      74.302  27.049  75.127  1.00  0.00           H
ATOM    715  OW  SOL   239       1.982  34.901  37.990  1.00  0.00           O
ATOM    716  HW1 SOL   239       2.752  34.366  38.181  1.00  0.00           H
ATOM    717  HW2 SOL   239       2.279  35.803  38.116  1.00  0.00           H
ATOM    718  OW  SOL   240      85.598   9.004  72.508  1.00  0.00           O
ATOM    719  HW1 SOL   240      85.365   9.913  72.316  1.00  0.00           H
ATOM    720  HW2 SOL   240      86.500   9.049  72.825  1.00  0.00           H
ATOM    721  OW  SOL   241      68.622   3.011  32.860  1.00  0.00           O
ATOM    722  HW1 SOL   241      68.823   2.120  33.147  1.00  0.00           H
ATOM    723  HW2 SOL   241      67.739   2.952  32.494  1.00  0.00           H
ATOM    724  OW  SOL   242       4.146  13.523  54.340  1.00  0.00           O
ATOM    725  HW1 SOL   242       3.810  12.802  53.808  1.00  0.00           H
ATOM    726  HW2 SOL   242       4.136  13.186  55.236  1.00  0.00           H
ATOM    727  OW  SOL   243      40.160  56.616  85.798  1.00  0.00           O
ATOM    728  HW1 SOL   243      40.538  56.254  84.997  1.00  0.00           H
ATOM    729  HW2 SOL   243      39.544  55.946  86.097  1.00  0.00           H
ATOM    730  OW  SOL   244      52.633  33.527   6.155  1.00  0.00           O
ATOM    731  HW1 SOL   244      52.016  33.626   6.880  1.00  0.00           H
ATOM    732  HW2 SOL   244      52.685  32.582   6.013  1.00  0.00           H
ATOM    733  OW  SOL   245      78.952   2.896  45.449  1.00  0.00           O
ATOM    734  HW1 SOL   245      78.651   1.989  45.392  1.00  0.00           H
ATOM    735  HW2 SOL   245      78.492   3.346  44.740  1.00  0.00           H
ATOM    736  OW  SOL   246      47.200  49.152  80.751  1.00  0.00           O
ATOM    737  HW1 SOL   246      48.111  49.147  81.044  1.00  0.00           H
ATOM    738  HW2 SOL   246      46.696  48.906  81.526  1.00  0.00           H
ATOM    739  OW  SOL   247      10.392  71.133  54.230  1.00  0.00           O
ATOM    740  HW1 SOL   247      11.191  71.657  54.187  1.00  0.00           H
ATOM    741  HW2 SOL   247       9.682  71.775  54.192  1.00  0.00           H
ATOM    742  OW  SOL   248      91.503  88.075  13.399  1.00  0.00           O
ATOM    743  HW1 SOL   248      91.326  88.013  12.460  1.00  0.00           H
ATOM    744  HW2 SOL   248      92.441  88.254  13.455  1.00  0.00           H
ATOM    745  OW  SOL   249      52.552  79.539  74.606  1.00  0.00           O
ATOM    746  HW1 SOL   249      53.312  79.750  74.063  1.00  0.00           H
ATOM    747  HW2 SOL   249      51.813  79.544  73.997  1.00  0.00           H
ATOM    748  OW  SOL   250      14.427  60.584  11.684  1.00  0.00           O
ATOM    749  HW1 SOL   250      13.670  60.069  11.965  1.00  0.00           H
ATOM    750  HW2 SOL   250      14.859  60.037  11.028  1.00  0.00           H
ATOM    751  OW  SOL   251       6.740  38.144  27.637  1.00  0.00           O
ATOM    752  HW1 SOL   251       6.664  37.285  28.054  1.00  0.00           H
ATOM    753  HW2 SOL   251       7.406  38.024  26.960  1.00  0.00           H
ATOM    754  OW  SOL   252      90.916  70.390  75.816  1.00  0.00           O
ATOM    755  HW1 SOL   252      91.532  70.481  76.544  1.00  0.00           H
ATOM    756  HW2 SOL   252      90.818  69.445  75.702  1.00  0.00           H
ATOM    757  OW  SOL   253       5.486  71.586  61.437  1.00  0.00           O
ATOM    758  HW1 SOL   253       5.087  70.739  61.237  1.00  0.00           H
ATOM    759  HW2 SOL   253       4.810  72.062  61.918  1.00  0.00           H
ATOM    760  OW  SOL   254      81.720  66.451  26.335  1.00  0.00           O
ATOM    761  HW1 SOL   254      81.402  67.353  26.354  1.00  0.00           H
ATOM    762  HW2 SOL   254      82.191  66.345  27.162  1.00  0.00           H
ATOM    763  OW  SOL   255      26.179  83.419  90.404  1.00  0.00           O
ATOM    764  HW1 SOL   255      25.368  82.924  90.288  1.00  0.00           H
ATOM    765  HW2 SOL   255      25.980  84.045  91.101  1.00  0.00           H
ATOM    766  OW  SOL   256      76.369  56.885  27.605  1.00  0.00           O
ATOM    767  HW1 SOL   256      76.730  56.587  28.441  1.00  0.00           H
ATOM    768  HW2 SOL   256      75.827  56.155  27.305  1.00  0.00           H
ATOM    769  OW  SOL   257      91.845   9.072  28.166  1.00  0.00           O
ATOM    770  HW1 SOL   257      91.217   8.881  28.862  1.00  0.00           H
ATOM    771  HW2 SOL   257      92.330   8.255  28.050  1.00  0.00           H
ATOM    772  OW  SOL   258      24.049  28.217   2.298  1.00  0.00           O
ATOM    773  HW1 SOL   258      24.900  27.792   2.397  1.00  0.00           H
ATOM    774  HW2 SOL   258      24.257  29.109   2.019  1.00  0.00           H
ATOM    775  OW  SOL   259      41.096  78.390  63.372  1.00  0.00           O
ATOM    776  HW1 SOL   259      41.497  79.144  62.940  1.00  0.00           H
ATOM    777  HW2 SOL   259      41.837  77.880  63.701  1.00  0.00           H
ATOM    778  OW  SOL   260      61.699  44.277  31.436  1.00  0.00           O
ATOM    779  HW1 SOL   260      61.674  44.192  30.483  1.00  0.00           H
ATOM    780  HW2 SOL   260      61.768  43.377  31.755  1.00  0.00           H
ATOM    781  OW  SOL   261      68.395  49.215   3.966  1.00  0.00           O
ATOM    782  HW1 SOL   261      67.800  49.909   3.685  1.00  0.00           H
ATOM    783  HW2 SOL   261      68.021  48.414   3.599  1.00  0.00           H
ATOM    784  OW  SOL   262      20.228  44.147  55.357  1.00  0.00           O
ATOM    785  HW1 SOL   262      19.777  43.352  55.072  1.00  0.00           H
ATOM    786  HW2 SOL   262      20.810  44.366  54.630  1.00  0.00           H
ATOM    787  OW  SOL   263      67.074  42.225  53.069  1.00  0.00           O
ATOM    788  HW1 SOL   263      67.032  42.481  53.990  1.00  0.00           H
ATOM    789  HW2 SOL   263      66.161  42.220  52.779  1.00  0.00           H
ATOM    790  OW  SOL   264      68.483  43.280   0.860  1.00  0.00           O
ATOM    791  HW1 SOL   264      68.250  42.886   1.701  1.00  0.00           H
ATOM    792  HW2 SOL   264      67.922  42.836   0.224  1.00  0.00           H
ATOM    793  OW  SOL   265       7.162  72.096  40.437  1.00  0.00           O
ATOM    794  HW1 SOL   265       7.775  72.787  40.689  1.00  0.00           H
ATOM    795  HW2 SOL   265       7.029  71.589  41.238  1.00  0.00           H
ATOM    796  OW  SOL   266      67.587   0.742  89.626  1.00  0.00           O
ATOM    797  HW1 SOL   266      67.545  -0.211  89.707  1.00  0.00           H
ATOM    798  HW2 SOL   266      67.787   1.050  90.510  1.00  0.00           H
ATOM    799  OW  SOL   267      78.493  38.016  62.362  1.00  0.00           O
ATOM    800  HW1 SOL   267      78.572  38.969  62.317  1.00  0.00           H
ATOM    801  HW2 SOL   267      79.393  37.704  62.461  1.00  0.00           H
ATOM    802  OW  SOL   268      44.189  68.377  37.964  1.00  0.00           O
ATOM    803  HW1 SOL   268      43.540  69.031  38.225  1.00  0.00           H
ATOM    804  HW2 SOL   268      43.709  67.778  37.392  1.00  0.00           H
ATOM    805  OW  SOL   269       7.982  78.144  80.649  1.00  0.00           O
ATOM    806  HW1 SOL   269       8.570  77.796  79.978  1.00  0.00           H
ATOM    807  HW2 SOL   269       8.464  78.874  81.037  1.00  0.00           H
ATOM    808  OW  SOL   270      70.151   9.973  74.857  1.00  0.00           O
ATOM    809  HW1 SOL   270      71.089  10.049  75.031  1.00  0.00           H
ATOM    810  HW2 SOL   270      70.096   9.420  74.077  1.00  0.00           H
ATOM    811  OW  SOL   271      62.456  36.440  43.527  1.00  0.00           O
ATOM    812  HW1 SOL   271      62.463  37.174  42.912  1.00  0.00           H
ATOM    813  HW2 SOL   271      63.353  36.107  43.514  1.00  0.00           H
ATOM    814  OW  SOL   272      49.225  48.486  61.253  1.00  0.00           O
ATOM    815  HW1 SOL   272      49.277  47.713  60.691  1.00  0.00           H
ATOM    816  HW2 SOL   272      49.187  49.223  60.643  1.00  0.00           H
ATOM    817  OW  SOL   273      77.962  42.122   7.559  1.00  0.00           O
ATOM    818  HW1 SOL   273      78.732  42.674   7.423  1.00  0.00           H
ATOM    819  HW2 SOL   273      78.309  41.230   7.585  1.00  0.00           H
ATOM    820  OW  SOL   274      12.153  79.649  19.164  1.00  0.00           O
ATOM    821  HW1 SOL   274      11.560  79.752  19.909  1.00  0.00           H
ATOM    822  HW2 SOL   274      11.650  79.964  18.413  1.00  0.00           H
ATOM    823  OW  SOL   275      83.724  57.224  24.908  1.00  0.00           O
ATOM    824  HW1 SOL   275      83.487  57.279  23.983  1.00  0.00           H
ATOM    825  HW2 SOL   275      84.213  56.404  24.982  1.00  0.00           H
ATOM    826  OW  SOL   276      51.832  64.932  29.541  1.00  0.00           O
ATOM    827  HW1 SOL   276      52.589  65.283  29.072  1.00  0.00           H
ATOM    828  HW2 SOL   276      51.347  65.706  29.828  1.00  0.00           H
ATOM    829  OW  SOL   277      83.702  76.962  62.535  1.00  0.00           O
ATOM    830  HW1 SOL   277      84.343  77.627  62.285  1.00  0.00           H
ATOM    831  HW2 SOL   277      84.180  76.135  62.479  1.00  0.00           H
ATOM    832  OW  SOL   278      16.244  49.880  41.394  1.00  0.00           O
ATOM    833  HW1 SOL   278      17.198  49.948  41.380  1.00  0.00           H
ATOM    834  HW2 SOL   278      16.072  48.972  41.645  1.00  0.00           H
ATOM    835  OW  SOL   279      20.128  92.886  19.926  1.00  0.00           O
ATOM    836  HW1 SOL   279      19.243  92.776  19.580  1.00  0.00           H
ATOM    837  HW2 SOL   279      20.000  93.248  20.802  1.00  0.00           H
ATOM    838  OW  SOL   280      53.706  82.915  41.987  1.00  0.00           O
ATOM    839  HW1 SOL   280      54.182  82.239  41.505  1.00  0.00           H
ATOM    840  HW2 SOL   280      54.225  83.709  41.864  1.00  0.00           H
ATOM    841  OW  SOL   281      36.790  63.906  35.986  1.00  0.00           O
ATOM    842  HW1 SOL   281      36.925  62.968  35.851  1.00  0.00           H
ATOM    843  HW2 SOL   281      36.499  64.232  35.135  1.00  0.00           H
ATOM    844  OW  SOL   282      31.720  63.630  51.371  1.00  0.00           O
ATOM    845  HW1 SOL   282      31.873  63.257  52.240  1.00  0.00           H
ATOM    846  HW2 SOL   282      30.809  63.922  51.393  1.00  0.00           H
ATOM    847  OW  SOL   283      19.682  87.248  37.930  1.00  0.00           O
ATOM    848  HW1 SOL   283      18.785  87.199  38.261  1.00  0.00           H
ATOM    849  HW2 SOL   283      20.158  86.582  38.427  1.00  0.00           H
ATOM    850  OW  SOL   284      18.320  30.797  19.573  1.00  0.00           O
ATOM    851  HW1 SOL   284      18.209  31.747  19.551  1.00  0.00           H
ATOM    852  HW2 SOL   284      17.615  30.485  20.139  1.00  0.00           H
ATOM    853  OW  SOL   285      55.447  57.355  50.551  1.00  0.00           O
ATOM    854  HW1 SOL   285      56.296  56.944  50.392  1.00  0.00           H
ATOM    855  HW2 SOL   285      55.035  56.804  51.217  1.00  0.00           H
ATOM    856  OW  SOL   286       6.858  19.176  64.930  1.00  0.00           O
ATOM    857  HW1 SOL   286       6.535  18.724  64.150  1.00  0.00           H
ATOM    858  HW2 SOL   286       7.279  18.490  65.447  1.00  0.00           H
ATOM    859  OW  SOL   287      20.887  67.662  70.620  1.00  0.00           O
ATOM    860  HW1 SOL   287      20.149  67.056  70.689  1.00  0.00           H
ATOM    861  HW2 SOL   287      21.379  67.355  69.858  1.00  0.00           H
ATOM    862  OW  SOL   288      16.781  61.903  14.917  1.00  0.00           O
ATOM    863  HW1 SOL   288      17.136  61.055  15.183  1.00  0.00           H
ATOM    864  HW2 SOL   288      16.452  62.291  15.728  1.00  0.00           H
ATOM    865  OW  SOL   289      61.573  64.381   1.654  1.00  0.00           O
ATOM    866  HW1 SOL   289      61.758  64.550   0.730  1.00  0.00           H
ATOM    867  HW2 SOL   289      61.467  65.251   2.040  1.00  0.00           H
ATOM    868  OW  SOL   290      74.024  89.077  18.648  1.00  0.00           O
ATOM    869  HW1 SOL   290      74.495  88.949  19.471  1.00  0.00           H
ATOM    870  HW2 SOL   290      73.452  88.312  18.577  1.00  0.00           H
ATOM    871  OW  SOL   291      40.705  65.386  20.869  1.00  0.00           O
ATOM    872  HW1 SOL   291      40.132  65.967  20.368  1.00  0.00           H
ATOM    873  HW2 SOL   291      41.229  64.936  20.206  1.00  0.00           H
ATOM    874  OW  SOL   292      48.148  32.900  28.382  1.00  0.00           O
ATOM    875  HW1 SOL   292      47.864  32.579  27.527  1.00  0.00           H
ATOM    876  HW2 SOL   292      47.969  33.840  28.357  1.00  0.00           H
ATOM    877  OW  SOL   293      28.573  47.051  61.030  1.00  0.00           O
ATOM    878  HW1 SOL   293      28.387  46.900  60.104  1.00  0.00           H
ATOM    879  HW2 SOL   293      27.799  47.509  61.359  1.00  0.00           H
ATOM    880  OW  SOL   294       0.681   9.398  73.979  1.00  0.00           O
ATOM    881  HW1 SOL   294       1.566   9.752  73.889  1.00  0.00           H
ATOM    882  HW2 SOL   294       0.234  10.015  74.558  1.00  0.00           H
ATOM    883  OW  SOL   295      51.582  60.327  88.995  1.00  0.00           O
ATOM    884  HW1 SOL   295      51.118  59.796  88.349  1.00  0.00           H
ATOM    885  HW2 SOL   295      52.395  60.581  88.558  1.00  0.00           H
ATOM    886  OW  SOL   296      45.564  72.115  69.678  1.00  0.00           O
ATOM    887  HW1 SOL   296      45.712  72.289  70.607  1.00  0.00           H
ATOM    888  HW2 SOL   296      45.975  71.264  69.525  1.00  0.00           H
ATOM    889  OW  SOL   297       2.924  10.564  35.345  1.00  0.00           O
ATOM    890  HW1 SOL   297       3.639  10.569  34.709  1.00  0.00           H
ATOM    891  HW2 SOL   297       2.552  11.445  35.295  1.00  0.00           H
ATOM    892  OW  SOL   298      67.279  43.270  15.291  1.00  0.00           O
ATOM    893  HW1 SOL   298      66.999  42.899  14.454  1.00  0.00           H
ATOM    894  HW2 SOL   298      66.755  42.808  15.946  1.00  0.00           H
ATOM    895  OW  SOL   299      57.608  25.656  52.188  1.00  0.00           O
ATOM    896  HW1 SOL   299      57.521  25.283  51.311  1.00  0.00           H
ATOM    897  HW2 SOL   299      58.553  25.691  52.341  1.00  0.00           H
ATOM    898  OW  SOL   300      63.289  36.645  89.038  1.00  0.00           O
ATOM    899  HW1 SOL   300      64.140  36.624  89.476  1.00  0.00           H
ATOM    900  HW2 SOL   300      63.023  35.727  88.985  1.00  0.00           H
ATOM    901  OW  SOL   301      66.646  61.166  89.742  1.00  0.00           O
ATOM    902  HW1 SOL   301      65.940  61.745  90.029  1.00  0.00           H
ATOM    903  HW2 SOL   301      67.435  61.533  90.139  1.00  0.00           H
ATOM    904  OW  SOL   302      28.026  34.787  27.127  1.00  0.00           O
ATOM    905  HW1 SOL   302      27.218  34.359  27.409  1.00  0.00           H
ATOM    906  HW2 SOL   302      28.228  35.405  27.830  1.00  0.00           H
ATOM    907  OW  SOL   303      62.963   9.678  15.490  1.00  0.00           O
ATOM    908  HW1 SOL   303      62.083  10.007  15.307  1.00  0.00           H
ATOM    909  HW2 SOL   303      63.540  10.228  14.962  1.00  0.00           H
ATOM    910  OW  SOL   304      72.834   3.829  74.652  1.00  0.00           O
ATOM    911  HW1 SOL   304      72.340   3.499  75.402  1.00  0.00           H
ATOM    912  HW2 SOL   304      72.168   4.025  73.993  1.00  0.00           H
ATOM    913  OW  SOL   305      32.665  81.078  26.193  1.00  0.00           O
ATOM    914  HW1 SOL   305      33.347  80.926  26.847  1.00  0.00           H
ATOM    915  HW2 SOL   305      32.465  80.208  25.848  1.00  0.00           H
ATOM    916  OW  SOL   306      15.534  15.974  61.338  1.00  0.00           O
ATOM    917  HW1 SOL   306      15.130  15.426  60.665  1.00  0.00           H
ATOM    918  HW2 SOL   306      14.995  16.765  61.359  1.00  0.00           H
ATOM    919  OW  SOL   307      67.999  90.459  43.061  1.00  0.00           O
ATOM    920  HW1 SOL   307      67.395  90.976  43.593  1.00  0.00           H
ATOM    921  HW2 SOL   307      68.570  90.027  43.697  1.00  0.00           H
ATOM    922  OW  SOL   308      90.434  61.913  87.103  1.00  0.00           O
ATOM    923  HW1 SOL   308      89.802  62.379  87.650  1.00  0.00           H
ATOM    924  HW2 SOL   308      91.154  61.699  87.697  1.00  0.00           H
ATOM    925  OW  SOL   309      79.178  71.014  29.588  1.00  0.00           O
ATOM    926  HW1 SOL   309      78.783  71.154  30.449  1.00  0.00           H
ATOM    927  HW2 SOL   309      78.539  71.369  28.971  1.00  0.00           H
ATOM    928  OW  SOL   310      25.535  58.787  34.253  1.00  0.00           O
ATOM    929  HW1 SOL   310      26.226  59.394  33.989  1.00  0.00           H
ATOM    930  HW2 SOL   310      24.894  59.335  34.706  1.00  0.00           H
ATOM    931  OW  SOL   311      87.119  90.393  65.365  1.00  0.00           O
ATOM    932  HW1 SOL   311      86.781  91.215  65.010  1.00  0.00           H
ATOM    933  HW2 SOL   311      86.460  89.740  65.132  1.00  0.00           H
ATOM    934  OW  SOL   312      14.228  34.279  29.235  1.00  0.00           O
ATOM    935  HW1 SOL   312      14.934  33.638  29.319  1.00  0.00           H
ATOM    936  HW2 SOL   312      14.673  35.102  29.034  1.00  0.00           H
ATOM    937  OW  SOL   313      44.368  14.345  53.834  1.00  0.00           O
ATOM    938  HW1 SOL   313      43.601  14.829  53.527  1.00  0.00           H
ATOM    939  HW2 SOL   313      44.063  13.883  54.615  1.00  0.00           H
ATOM    940  OW  SOL   314      43.999  12.404  29.010  1.00  0.00           O
ATOM    941  HW1 SOL   314      44.491  12.192  29.803  1.00  0.00           H
ATOM    942  HW2 SOL   314      43.363  13.062  29.291  1.00  0.00           H
ATOM    943  OW  SOL   315      61.602  36.228   2.815  1.00  0.00           O
ATOM    944  HW1 SOL   315      62.525  36.186   2.565  1.00  0.00           H
ATOM    945  HW2 SOL   315      61.472  37.133   3.099  1.00  0.00           H
ATOM    946  OW  SOL   316      19.830  61.744  16.174  1.00  0.00           O
ATOM    947  HW1 SOL   316      20.393  61.058  15.816  1.00  0.00           H
ATOM    948  HW2 SOL   316      19.196  61.276  16.717  1.00  0.00           H
ATOM    949  OW  SOL   317      78.944  39.464  12.478  1.00  0.00           O
ATOM    950  HW1 SOL   317      78.612  40.196  12.999  1.00  0.00           H
ATOM    951  HW2 SOL   317      79.885  39.453  12.653  1.00  0.00           H
ATOM    952  OW  SOL   318      29.405   9.189  52.733  1.00  0.00           O
ATOM    953  HW1 SOL   318      29.416   8.234  52.799  1.00  0.00           H
ATOM    954  HW2 SOL   318      30.254   9.463  53.079  1.00  0.00           H
ATOM    955  OW  SOL   319      15.752  38.208  88.065  1.00  0.00           O
ATOM    956  HW1 SOL   319      15.510  39.129  88.157  1.00  0.00           H
ATOM    957  HW2 SOL   319      16.118  38.142  87.183  1.00  0.00           H
ATOM    958  OW  SOL   320      61.014  73.886  77.429  1.00  0.00           O
ATOM    959  HW1 SOL   320      60.544  74.136  78.224  1.00  0.00           H
ATOM    960  HW2 SOL   320      60.462  73.216  77.025  1.00  0.00           H
ATOM    961  OW  SOL   321      11.039  58.602   0.733  1.00  0.00           O
ATOM    962  HW1 SOL   321      10.096  58.763   0.714  1.00  0.00           H
ATOM    963  HW2 SOL   321      11.120  57.673   0.949  1.00  0.00           H
ATOM    964  OW  SOL   322      86.361  67.056  70.817  1.00  0.00           O
ATOM    965  HW1 SOL   322      86.432  67.582  71.613  1.00  0.00           H
ATOM    966  HW2 SOL   322      86.587  67.659  70.109  1.00  0.00           H
ATOM    967  OW  SOL   323      27.622  16.975   8.488  1.00  0.00           O
ATOM    968  HW1 SOL   323      27.837  16.434   7.728  1.00  0.00           H
ATOM    969  HW2 SOL   323      27.792  16.408   9.241  1.00  0.00           H
ATOM    970  OW  SOL   324      37.496  69.373  49.440  1.00  0.00           O
ATOM    971  HW1 SOL   324      37.811  69.473  50.338  1.00  0.00           H
ATOM    972  HW2 SOL   324      36.635  69.791  49.440  1.00  0.00           H
ATOM    973  OW  SOL   325      36.580  92.120  26.911  1.00  0.00           O
ATOM    974  HW1 SOL   325      37.123  92.141  27.698  1.00  0.00           H
ATOM    975  HW2 SOL   325      35.734  92.467  27.193  1.00  0.00           H
ATOM    976  OW  SOL   326      50.339  20.997  28.211  1.00  0.00           O
ATOM    977  HW1 SOL   326      49.730  21.716  28.044  1.00  0.00           H
ATOM    978  HW2 SOL   326      51.190  21.332  27.930  1.00  0.00           H
ATOM    979  OW  SOL   327      15.148  27.761  66.389  1.00  0.00           O
ATOM    980  HW1 SOL   327      15.861  27.980  65.788  1.00  0.00           H
ATOM    981  HW2 SOL   327      15.563  27.234  67.072  1.00  0.00           H
ATOM    982  OW  SOL   328      16.326   7.680  30.028  1.00  0.00           O
ATOM    983  HW1 SOL   328      16.653   6.791  29.896  1.00  0.00           H
ATOM    984  HW2 SOL   328      15.811   7.865  29.243  1.00  0.00           H
ATOM    985  OW  SOL   329      23.000  33.645   7.324  1.00  0.00           O
ATOM    986  HW1 SOL   329      23.484  34.439   7.097  1.00  0.00           H
ATOM    987  HW2 SOL   329      22.508  33.880   8.110  1.00  0.00           H
ATOM    988  OW  SOL   330      26.392  65.635  59.450  1.00  0.00           O
ATOM    989  HW1 SOL   330      26.651  65.210  58.633  1.00  0.00           H
ATOM    990  HW2 SOL   330      27.216  65.789  59.912  1.00  0.00           H
ATOM    991  OW  SOL   331      46.787  34.821   4.825  1.00  0.00           O
ATOM    992  HW1 SOL   331      47.410  34.672   4.113  1.00  0.00           H
ATOM    993  HW2 SOL   331      46.012  34.318   4.575  1.00  0.00           H
ATOM    994  OW  SOL   332      36.247  74.848  16.647  1.00  0.00           O
ATOM    995  HW1 SOL   332      35.815  74.164  17.159  1.00  0.00           H
ATOM    996  HW2 SOL   332      36.560  74.399  15.862  1.00  0.00           H
ATOM    997  OW  SOL   333      75.837  70.170  56.213  1.00  0.00           O
ATOM    998  HW1 SOL   333      75.940  70.921  55.629  1.00  0.00           H
ATOM    999  HW2 SOL   333      75.254  69.576  55.740  1.00  0.00           H
ATOM   1000  OW  SOL   334      41.351   6.428  84.854  1.00  0.00           O
ATOM   1001  HW1 SOL   334      41.728   6.566  85.723  1.00  0.00           H
ATOM   1002  HW2 SOL   334      41.454   5.489  84.695  1.00  0.00           H
ATOM   1003  OW  SOL   335      53.069  75.855  68.144  1.00  0.00           O
ATOM   1004  HW1 SOL   335      53.522  75.975  67.310  1.00  0.00           H
ATOM   1005  HW2 SOL   335      53.558  76.396  68.763  1.00  0.00           H
ATOM   1006  OW  SOL   336      53.823  41.910  20.043  1.00  0.00           O
ATOM   1007  HW1 SOL   336      54.646  41.613  20.429  1.00  0.00           H
ATOM   1008  HW2 SOL   336      53.932  41.763  19.103  1.00  0.00           H
ATOM   1009  OW  SOL   337      77.220   1.362  13.011  1.00  0.00           O
ATOM   1010  HW1 SOL   337      77.523   2.230  12.744  1.00  0.00           H
ATOM   1011  HW2 SOL   337      77.070   0.897  12.188  1.00  0.00           H
ATOM   1012  OW  SOL   338      70.866  24.149  31.152  1.00  0.00           O
ATOM   1013  HW1 SOL   338      71.325  24.486  30.382  1.00  0.00           H
ATOM   1014  HW2 SOL   338      71.506  23.585  31.585  1.00  0.00           H
ATOM   1015  OW  SOL   339      56.275  69.315  22.227  1.00  0.00           O
ATOM   1016  HW1 SOL   339      55.937  70.130  21.855  1.00  0.00           H
ATOM   1017  HW2 SOL   339      56.290  68.703  21.492  1.00  0.00           H
ATOM   1018  OW  SOL   340       9.038  86.691  23.272  1.00  0.00           O
ATOM   1019  HW1 SOL   340       9.638  86.031  23.621  1.00  0.00           H
ATOM   1020  HW2 SOL   340       9.594  87.447  23.086  1.00  0.00           H
ATOM   1021  OW  SOL   341      32.519  85.181  69.715  1.00  0.00           O
ATOM   1022  HW1 SOL   341      32.419  85.660  70.538  1.00  0.00           H
ATOM   1023  HW2 SOL   341      33.153  84.492  69.915  1.00  0.00           H
ATOM   1024  OW  SOL   342      66.249  70.669  89.255  1.00  0.00           O
ATOM   1025  HW1 SOL   342      66.082  69.741  89.422  1.00  0.00           H
ATOM   1026  HW2 SOL   342      66.835  70.675  88.499  1.00  0.00           H
ATOM   1027  OW  SOL   343      69.028  65.075  51.934  1.00  0.00           O
ATOM   1028  HW1 SOL   343      68.084  65.218  51.869  1.00  0.00           H
ATOM   1029  HW2 SOL   343      69.290  64.797  51.057  1.00  0.00           H
ATOM   1030  OW  SOL   344      35.293  55.602  38.571  1.00  0.00           O
ATOM   1031  HW1 SOL   344      35.648  56.174  37.890  1.00  0.00           H
ATOM   1032  HW2 SOL   344      34.344  55.647  38.450  1.00  0.00           H
ATOM   1033  OW  SOL   345      47.987  23.099  38.594  1.00  0.00           O
ATOM   1034  HW1 SOL   345      48.102  24.037  38.745  1.00  0.00           H
ATOM   1035  HW2 SOL   345      47.739  22.747  39.449  1.00  0.00           H
ATOM   1036  OW  SOL   346      35.237  10.809   6.567  1.00  0.00           O
ATOM   1037  HW1 SOL   346      35.343  10.411   7.431  1.00  0.00           H
ATOM   1038  HW2 SOL   346      36.076  11.236   6.395  1.00  0.00           H
ATOM   1039  OW  SOL   347      80.472  59.476  83.119  1.00  0.00           O
ATOM   1040  HW1 SOL   347      80.847  58.596  83.075  1.00  0.00           H
ATOM   1041  HW2 SOL   347      81.083  59.970  83.666  1.00  0.00           H
ATOM   1042  OW  SOL   348      39.095  67.288  49.886  1.00  0.00           O
ATOM   1043  HW1 SOL   348      39.952  67.224  49.465  1.00  0.00           H
ATOM   1044  HW2 SOL   348      38.666  68.022  49.447  1.00  0.00           H
ATOM   1045  OW  SOL   349      45.705  35.610  65.606  1.00  0.00           O
ATOM   1046  HW1 SOL   349      45.764  36.565  65.639  1.00  0.00           H
ATOM   1047  HW2 SOL   349      46.220  35.312  66.356  1.00  0.00           H
ATOM   1048  OW  SOL   350      27.595  20.578  46.102  1.00  0.00           O
ATOM   1049  HW1 SOL   350      27.560  21.442  45.691  1.00  0.00           H
ATOM   1050  HW2 SOL   350      28.116  20.047  45.500  1.00  0.00           H
ATOM   1051  OW  SOL   351      30.331  26.232  72.473  1.00  0.00           O
ATOM   1052  HW1 SOL   351      31.119  25.743  72.235  1.00  0.00           H
ATOM   1053  HW2 SOL   351      29.618  25.764  72.039  1.00  0.00           H
ATOM   1054  OW  SOL   352      51.453  75.984  33.584  1.00  0.00           O
ATOM   1055  HW1 SOL   352      51.588  75.085  33.883  1.00  0.00           H
ATOM   1056  HW2 SOL   352      51.359  75.909  32.634  1.00  0.00           H
ATOM   1057  OW  SOL   353      44.541  22.258  50.659  1.00  0.00           O
ATOM   1058  HW1 SOL   353      45.318  22.816  50.625  1.00  0.00           H
ATOM   1059  HW2 SOL   353      44.515  21.937  51.560  1.00  0.00           H
ATOM   1060  OW  SOL   354      30.257  30.729  13.671  1.00  0.00           O
ATOM   1061  HW1 SOL   354      30.909  30.029  13.615  1.00  0.00           H
ATOM   1062  HW2 SOL   354      29.919  30.813  12.779  1.00  0.00           H
ATOM   1063  OW  SOL   355      25.991  36.118   8.279  1.00  0.00           O
ATOM   1064  HW1 SOL   355      25.369  35.814   8.940  1.00  0.00           H
ATOM   1065  HW2 SOL   355      25.477  36.696   7.714  1.00  0.00           H
ATOM   1066  OW  SOL   356      17.687  45.343  63.968  1.00  0.00           O
ATOM   1067  HW1 SOL   356      18.318  45.047  64.624  1.00  0.00           H
ATOM   1068  HW2 SOL   356      18.170  45.981  63.442  1.00  0.00           H
ATOM   1069  OW  SOL   357      46.697  53.327  26.337  1.00  0.00           O
ATOM   1070  HW1 SOL   357      47.320  53.981  26.654  1.00  0.00           H
ATOM   1071  HW2 SOL   357      46.669  53.461  25.390  1.00  0.00           H
ATOM   1072  OW  SOL   358      22.049  15.041  72.484  1.00  0.00           O
ATOM   1073  HW1 SOL   358      21.181  15.441  72.424  1.00  0.00           H
ATOM   1074  HW2 SOL   358      22.027  14.544  73.302  1.00  0.00           H
ATOM   1075  OW  SOL   359      56.445  89.197  47.356  1.00  0.00           O
ATOM   1076  HW1 SOL   359      56.315  88.970  48.277  1.00  0.00           H
ATOM   1077  HW2 SOL   359      56.449  88.356  46.900  1.00  0.00           H
ATOM   1078  OW  SOL   360      52.977  52.975  17.743  1.00  0.00           O
ATOM   1079  HW1 SOL   360      52.274  52.943  18.393  1.00  0.00           H
ATOM   1080  HW2 SOL   360      53.678  52.446  18.123  1.00  0.00           H
ATOM   1081  OW  SOL   361      27.976  81.622   1.061  1.00  0.00           O
ATOM   1082  HW1 SOL   361      27.971  82.571   1.185  1.00  0.00           H
ATOM   1083  HW2 SOL   361      27.571  81.274   1.855  1.00  0.00           H
ATOM   1084  OW  SOL   362      10.306  55.787  73.862  1.00  0.00           O
ATOM   1085  HW1 SOL   362       9.459  56.155  74.115  1.00  0.00           H
ATOM   1086  HW2 SOL   362      10.181  55.501  72.957  1.00  0.00           H
ATOM   1087  OW  SOL   363      36.747  72.552  59.202  1.00  0.00           O
ATOM   1088  HW1 SOL   363      37.435  72.495  58.538  1.00  0.00           H
ATOM   1089  HW2 SOL   363      36.421  73.449  59.133  1.00  0.00           H
ATOM   1090  OW  SOL   364      18.430  68.346  42.114  1.00  0.00           O
ATOM   1091  HW1 SOL   364      19.308  68.258  41.744  1.00  0.00           H
ATOM   1092  HW2 SOL   364      17.843  68.238  41.366  1.00  0.00           H
ATOM   1093  OW  SOL   365      12.529  85.175  11.361  1.00  0.00           O
ATOM   1094  HW1 SOL   365      13.018  84.374  11.548  1.00  0.00           H
ATOM   1095  HW2 SOL   365      12.168  85.439  12.207  1.00  0.00           H
ATOM   1096  OW  SOL   366      80.935  86.240  66.152  1.00  0.00           O
ATOM   1097  HW1 SOL   366      81.655  85.610  66.118  1.00  0.00           H
ATOM   1098  HW2 SOL   366      80.474  86.122  65.321  1.00  0.00           H
ATOM   1099  OW  SOL   367      15.029  36.655  16.268  1.00  0.00           O
ATOM   1100  HW1 SOL   367      14.947  36.590  17.219  1.00  0.00           H
ATOM   1101  HW2 SOL   367      14.170  36.958  15.973  1.00  0.00           H
ATOM   1102  OW  SOL   368      34.012  30.363  41.122  1.00  0.00           O
ATOM   1103  HW1 SOL   368      33.639  31.192  41.422  1.00  0.00           H
ATOM   1104  HW2 SOL   368      34.017  30.433  40.168  1.00  0.00           H
ATOM   1105  OW  SOL   369      85.953  70.023  69.789  1.00  0.00           O
ATOM   1106  HW1 SOL   369      84.998  70.074  69.826  1.00  0.00           H
ATOM   1107  HW2 SOL   369      86.166  70.179  68.869  1.00  0.00           H
ATOM   1108  OW  SOL   370      67.127  21.791  62.501  1.00  0.00           O
ATOM   1109  HW1 SOL   370      67.317  21.837  61.564  1.00  0.00           H
ATOM   1110  HW2 SOL   370      67.274  22.681  62.820  1.00  0.00           H
ATOM   1111  OW  SOL   371      36.801  68.419  86.118  1.00  0.00           O
ATOM   1112  HW1 SOL   371      37.672  68.763  86.315  1.00  0.00           H
ATOM   1113  HW2 SOL   371      36.961  67.533  85.792  1.00  0.00           H
ATOM   1114  OW  SOL   372      52.019  45.455  15.321  1.00  0.00           O
ATOM   1115  HW1 SOL   372      51.723  45.301  14.424  1.00  0.00           H
ATOM   1116  HW2 SOL   372      52.968  45.551  15.247  1.00  0.00           H
ATOM   1117  OW  SOL   373       8.996  44.153  84.678  1.00  0.00           O
ATOM   1118  HW1 SOL   373       8.240  43.612  84.448  1.00  0.00           H
ATOM   1119  HW2 SOL   373       9.739  43.551  84.651  1.00  0.00           H
ATOM   1120  OW  SOL   374       0.601  56.454  59.587  1.00  0.00           O
ATOM   1121  HW1 SOL   374       1.023  56.799  60.374  1.00  0.00           H
ATOM   1122  HW2 SOL   374       0.099  55.700  59.894  1.00  0.00           H
ATOM   1123  OW  SOL   375      32.805   4.077  24.808  1.00  0.00           O
ATOM   1124  HW1 SOL   375      33.501   4.680  24.548  1.00  0.00           H
ATOM   1125  HW2 SOL   375      32.496   4.415  25.649  1.00  0.00           H
ATOM   1126  OW  SOL   376      18.920  92.565  29.778  1.00  0.00           O
ATOM   1127  HW1 SOL   376      18.992  91.611  29.748  1.00  0.00           H
ATOM   1128  HW2 SOL   376      19.425  92.868  29.024  1.00  0.00           H
ATOM   1129  OW  SOL   377      63.685  80.032   5.295  1.00  0.00           O
ATOM   1130  HW1 SOL   377      63.708  80.581   6.078  1.00  0.00           H
ATOM   1131  HW2 SOL   377      63.511  80.642   4.578  1.00  0.00           H
ATOM   1132  OW  SOL   378      91.674   2.273  18.075  1.00  0.00           O
ATOM   1133  HW1 SOL   378      92.206   2.324  17.281  1.00  0.00           H
ATOM   1134  HW2 SOL   378      91.188   3.097  18.092  1.00  0.00           H
ATOM   1135  OW  SOL   379      53.123  20.936  45.457  1.00  0.00           O
ATOM   1136  HW1 SOL   379      53.394  21.707  44.959  1.00  0.00           H
ATOM   1137  HW2 SOL   379      53.250  20.203  44.854  1.00  0.00           H
ATOM   1138  OW  SOL   380      62.058  14.429  17.964  1.00  0.00           O
ATOM   1139  HW1 SOL   380      62.961  14.295  17.675  1.00  0.00           H
ATOM   1140  HW2 SOL   380      62.007  13.980  18.807  1.00  0.00           H
ATOM   1141  OW  SOL   381      50.899  75.969  60.614  1.00  0.00           O
ATOM   1142  HW1 SOL   381      51.469  76.715  60.797  1.00  0.00           H
ATOM   1143  HW2 SOL   381      51.493  75.220  60.563  1.00  0.00           H
ATOM   1144  OW  SOL   382      31.005  56.774  75.844  1.00  0.00           O
ATOM   1145  HW1 SOL   382      30.431  57.061  76.554  1.00  0.00           H
ATOM   1146  HW2 SOL   382      30.866  55.828  75.791  1.00  0.00           H
ATOM   1147  OW  SOL   383      58.418  69.814  87.356  1.00  0.00           O
ATOM   1148  HW1 SOL   383      57.714  69.659  87.986  1.00  0.00           H
ATOM   1149  HW2 SOL   383      58.458  69.009  86.840  1.00  0.00           H
ATOM   1150  OW  SOL   384      13.862  19.029  65.216  1.00  0.00           O
ATOM   1151  HW1 SOL   384      13.554  19.034  66.122  1.00  0.00           H
ATOM   1152  HW2 SOL   384      14.714  18.594  65.254  1.00  0.00           H
ATOM   1153  OW  SOL   385      13.029  71.713  28.062  1.00  0.00           O
ATOM   1154  HW1 SOL   385      12.087  71.881  28.104  1.00  0.00           H
ATOM   1155  HW2 SOL   385      13.102  70.759  28.034  1.00  0.00           H
ATOM   1156  OW  SOL   386      50.934  89.753  31.424  1.00  0.00           O
ATOM   1157  HW1 SOL   386      50.170  89.645  31.990  1.00  0.00           H
ATOM   1158  HW2 SOL   386      51.123  88.870  31.105  1.00  0.00           H
ATOM   1159  OW  SOL   387      30.312  87.318  51.701  1.00  0.00           O
ATOM   1160  HW1 SOL   387      31.258  87.177  51.742  1.00  0.00           H
ATOM   1161  HW2 SOL   387      30.003  87.125  52.587  1.00  0.00           H
ATOM   1162  OW  SOL   388      30.933  51.246  19.835  1.00  0.00           O
ATOM   1163  HW1 SOL   388      31.141  52.179  19.894  1.00  0.00           H
ATOM   1164  HW2 SOL   388      30.587  51.023  20.700  1.00  0.00           H
ATOM   1165  OW  SOL   389      82.095  61.903  21.579  1.00  0.00           O
ATOM   1166  HW1 SOL   389      83.035  62.001  21.734  1.00  0.00           H
ATOM   1167  HW2 SOL   389      81.953  62.290  20.716  1.00  0.00           H
ATOM   1168  OW  SOL   390      65.951   5.148   1.351  1.00  0.00           O
ATOM   1169  HW1 SOL   390      66.542   4.928   2.071  1.00  0.00           H
ATOM   1170  HW2 SOL   390      65.936   6.105   1.337  1.00  0.00           H
ATOM   1171  OW  SOL   391      64.011  14.226  13.349  1.00  0.00           O
ATOM   1172  HW1 SOL   391      64.415  14.293  12.483  1.00  0.00           H
ATOM   1173  HW2 SOL   391      63.624  15.088  13.501  1.00  0.00           H
ATOM   1174  OW  SOL   392      38.729  65.648  26.793  1.00  0.00           O
ATOM   1175  HW1 SOL   392      39.511  65.288  27.213  1.00  0.00           H
ATOM   1176  HW2 SOL   392      38.371  64.918  26.288  1.00  0.00           H
ATOM   1177  OW  SOL   393      14.236   1.748  64.576  1.00  0.00           O
ATOM   1178  HW1 SOL   393      14.884   1.051  64.468  1.00  0.00           H
ATOM   1179  HW2 SOL   393      13.946   1.668  65.484  1.00  0.00           H
ATOM   1180  OW  SOL   394      18.837   8.992  29.954  1.00  0.00           O
ATOM   1181  HW1 SOL   394      18.925   8.830  29.015  1.00  0.00           H
ATOM   1182  HW2 SOL   394      17.920   8.799  30.146  1.00  0.00           H
ATOM   1183  OW  SOL   395      86.044   2.664  26.781  1.00  0.00           O
ATOM   1184  HW1 SOL   395      85.172   3.013  26.596  1.00  0.00           H
ATOM   1185  HW2 SOL   395      86.625   3.151  26.196  1.00  0.00           H
ATOM   1186  OW  SOL   396      49.204  44.035  44.063  1.00  0.00           O
ATOM   1187  HW1 SOL   396      49.659  44.874  43.993  1.00  0.00           H
ATOM   1188  HW2 SOL   396      49.585  43.620  44.837  1.00  0.00           H
ATOM   1189  OW  SOL   397      38.820  46.695  50.748  1.00  0.00           O
ATOM   1190  HW1 SOL   397      38.875  46.348  49.857  1.00  0.00           H
ATOM   1191  HW2 SOL   397      38.175  46.137  51.183  1.00  0.00           H
ATOM   1192  OW  SOL   398      66.910  25.830  60.899  1.00  0.00           O
ATOM   1193  HW1 SOL   398      67.400  26.432  61.460  1.00  0.00           H
ATOM   1194  HW2 SOL   398      67.562  25.198  60.598  1.00  0.00           H
ATOM   1195  OW  SOL   399      89.410  53.200  23.007  1.00  0.00           O
ATOM   1196  HW1 SOL   399      89.448  52.374  23.489  1.00  0.00           H
ATOM   1197  HW2 SOL   399      90.242  53.631  23.203  1.00  0.00           H
ATOM   1198  OW  SOL   400      27.956   3.240  78.426  1.00  0.00           O
ATOM   1199  HW1 SOL   400      28.273   2.342  78.513  1.00  0.00           H
ATOM   1200  HW2 SOL   400      27.691   3.313  77.509  1.00  0.00           H
ATOM   1201  OW  SOL   401      58.759  46.448  18.668  1.00  0.00           O
ATOM   1202  HW1 SOL   401      59.113  47.333  18.581  1.00  0.00           H
ATOM   1203  HW2 SOL   401      57.837  46.579  18.892  1.00  0.00           H
ATOM   1204  OW  SOL   402      68.481  34.885  13.454  1.00  0.00           O
ATOM   1205  HW1 SOL   402      67.543  34.841  13.265  1.00  0.00           H
ATOM   1206  HW2 SOL   402      68.547  34.684  14.387  1.00  0.00           H
ATOM   1207  OW  SOL   403      71.443  20.869  92.145  1.00  0.00           O
ATOM   1208  HW1 SOL   403      72.342  20.652  91.899  1.00  0.00           H
ATOM   1209  HW2 SOL   403      71.203  20.204  92.790  1.00  0.00           H
ATOM   1210  OW  SOL   404      22.468  72.833  62.678  1.00  0.00           O
ATOM   1211  HW1 SOL   404      21.977  72.582  61.895  1.00  0.00           H
ATOM   1212  HW2 SOL   404      21.796  73.041  63.326  1.00  0.00           H
ATOM   1213  OW  SOL   405      81.502  44.337  82.119  1.00  0.00           O
ATOM   1214  HW1 SOL   405      80.684  44.466  82.598  1.00  0.00           H
ATOM   1215  HW2 SOL   405      81.770  43.445  82.337  1.00  0.00           H
ATOM   1216  OW  SOL   406      65.759  36.727  68.687  1.00  0.00           O
ATOM   1217  HW1 SOL   406      64.803  36.754  68.647  1.00  0.00           H
ATOM   1218  HW2 SOL   406      66.041  36.850  67.781  1.00  0.00           H
ATOM   1219  OW  SOL   407      81.684  33.189  12.810  1.00  0.00           O
ATOM   1220  HW1 SOL   407      82.309  33.214  13.535  1.00  0.00           H
ATOM   1221  HW2 SOL   407      80.991  32.601  13.111  1.00  0.00           H
ATOM   1222  OW  SOL   408      88.098  19.402  90.010  1.00  0.00           O
ATOM   1223  HW1 SOL   408      88.666  19.488  90.775  1.00  0.00           H
ATOM   1224  HW2 SOL   408      87.416  18.789  90.284  1.00  0.00           H
ATOM   1225  OW  SOL   409      35.725  35.285  26.222  1.00  0.00           O
ATOM   1226  HW1 SOL   409      36.177  34.588  25.747  1.00  0.00           H
ATOM   1227  HW2 SOL   409      35.151  35.687  25.570  1.00  0.00           H
ATOM   1228  OW  SOL   410       7.116  49.533  52.030  1.00  0.00           O
ATOM   1229  HW1 SOL   410       6.732  48.741  52.405  1.00  0.00           H
ATOM   1230  HW2 SOL   410       6.437  49.877  51.449  1.00  0.00           H
ATOM   1231  OW  SOL   411      68.990  53.140  31.059  1.00  0.00           O
ATOM   1232  HW1 SOL   411      69.716  53.445  31.603  1.00  0.00           H
ATOM   1233  HW2 SOL   411      68.540  53.940  30.789  1.00  0.00           H
ATOM   1234  OW  SOL   412      49.146  50.164  89.796  1.00  0.00           O
ATOM   1235  HW1 SOL   412      48.775  50.287  90.670  1.00  0.00           H
ATOM   1236  HW2 SOL   412      50.085  50.309  89.911  1.00  0.00           H
ATOM   1237  OW  SOL   413      16.311  42.969  63.255  1.00  0.00           O
ATOM   1238  HW1 SOL   413      16.613  43.835  63.526  1.00  0.00           H
ATOM   1239  HW2 SOL   413      15.904  43.113  62.400  1.00  0.00           H
ATOM   1240  OW  SOL   414       7.882  84.286  48.234  1.00  0.00           O
ATOM   1241  HW1 SOL   414       8.316  85.089  47.945  1.00  0.00           H
ATOM   1242  HW2 SOL   414       6.955  84.519  48.284  1.00  0.00           H
ATOM   1243  OW  SOL   415      76.412  18.226  14.074  1.00  0.00           O
ATOM   1244  HW1 SOL   415      76.947  19.005  13.920  1.00  0.00           H
ATOM   1245  HW2 SOL   415      76.397  18.130  15.026  1.00  0.00           H
ATOM   1246  OW  SOL   416      23.943  77.516  50.950  1.00  0.00           O
ATOM   1247  HW1 SOL   416      23.302  78.102  50.547  1.00  0.00           H
ATOM   1248  HW2 SOL   416      23.696  76.644  50.643  1.00  0.00           H
ATOM   1249  OW  SOL   417      31.928  24.069  39.386  1.00  0.00           O
ATOM   1250  HW1 SOL   417      31.807  24.718  40.080  1.00  0.00           H
ATOM   1251  HW2 SOL   417      32.827  24.204  39.086  1.00  0.00           H
ATOM   1252  OW  SOL   418      90.556  50.545  88.565  1.00  0.00           O
ATOM   1253  HW1 SOL   418      90.375  49.605  88.571  1.00  0.00           H
ATOM   1254  HW2 SOL   418      90.664  50.775  89.488  1.00  0.00           H
ATOM   1255  OW  SOL   419      83.568  25.591  62.560  1.00  0.00           O
ATOM   1256  HW1 SOL   419      84.200  26.301  62.447  1.00  0.00           H
ATOM   1257  HW2 SOL   419      82.749  26.032  62.786  1.00  0.00           H
ATOM   1258  OW  SOL   420      21.561   6.405  19.411  1.00  0.00           O
ATOM   1259  HW1 SOL   420      20.809   6.898  19.741  1.00  0.00           H
ATOM   1260  HW2 SOL   420      21.298   5.488  19.488  1.00  0.00           H
ATOM   1261  OW  SOL   421      91.623   0.934  36.545  1.00  0.00           O
ATOM   1262  HW1 SOL   421      91.060   1.323  35.876  1.00  0.00           H
ATOM   1263  HW2 SOL   421      91.097   0.958  37.345  1.00  0.00           H
ATOM   1264  OW  SOL   422      21.540  29.805  22.968  1.00  0.00           O
ATOM   1265  HW1 SOL   422      21.722  30.192  23.825  1.00  0.00           H
ATOM   1266  HW2 SOL   422      20.988  29.047  23.160  1.00  0.00           H
ATOM   1267  OW  SOL   423      11.391  21.927  59.062  1.00  0.00           O
ATOM   1268  HW1 SOL   423      11.451  21.126  59.581  1.00  0.00           H
ATOM   1269  HW2 SOL   423      12.123  22.465  59.364  1.00  0.00           H
ATOM   1270  OW  SOL   424      15.276  29.344   8.612  1.00  0.00           O
ATOM   1271  HW1 SOL   424      14.682  29.417   7.865  1.00  0.00           H
ATOM   1272  HW2 SOL   424      15.334  30.234   8.959  1.00  0.00           H
ATOM   1273  OW  SOL   425      12.193  73.382   9.230  1.00  0.00           O
ATOM   1274  HW1 SOL   425      12.166  72.810   9.996  1.00  0.00           H
ATOM   1275  HW2 SOL   425      13.072  73.260   8.871  1.00  0.00           H
ATOM   1276  OW  SOL   426      73.580   7.739  34.280  1.00  0.00           O
ATOM   1277  HW1 SOL   426      73.207   7.719  33.399  1.00  0.00           H
ATOM   1278  HW2 SOL   426      73.383   8.617  34.605  1.00  0.00           H
ATOM   1279  OW  SOL   427      79.701  91.271  55.518  1.00  0.00           O
ATOM   1280  HW1 SOL   427      79.117  91.739  56.114  1.00  0.00           H
ATOM   1281  HW2 SOL   427      80.577  91.416  55.876  1.00  0.00           H
ATOM   1282  OW  SOL   428      40.739  74.178  92.467  1.00  0.00           O
ATOM   1283  HW1 SOL   428      40.832  73.978  93.398  1.00  0.00           H
ATOM   1284  HW2 SOL   428      41.276  74.959  92.333  1.00  0.00           H
ATOM   1285  OW  SOL   429      62.541  62.280  14.228  1.00  0.00           O
ATOM   1286  HW1 SOL   429      62.555  63.152  13.833  1.00  0.00           H
ATOM   1287  HW2 SOL   429      61.611  62.076  14.327  1.00  0.00           H
ATOM   1288  OW  SOL   430      60.748  11.191  14.979  1.00  0.00           O
ATOM   1289  HW1 SOL   430      60.511  11.891  15.588  1.00  0.00           H
ATOM   1290  HW2 SOL   430      59.911  10.801  14.725  1.00  0.00           H
ATOM   1291  OW  SOL   431      71.972  58.887  41.200  1.00  0.00           O
ATOM   1292  HW1 SOL   431      72.696  59.501  41.077  1.00  0.00           H
ATOM   1293  HW2 SOL   431      71.441  59.277  41.895  1.00  0.00           H
ATOM   1294  OW  SOL   432      70.603  19.648  63.132  1.00  0.00           O
ATOM   1295  HW1 SOL   432      70.664  18.770  63.508  1.00  0.00           H
ATOM   1296  HW2 SOL   432      69.944  19.569  62.443  1.00  0.00           H
ATOM   1297  OW  SOL   433      66.763  49.111  71.430  1.00  0.00           O
ATOM   1298  HW1 SOL   433      66.726  49.899  70.887  1.00  0.00           H
ATOM   1299  HW2 SOL   433      66.095  48.533  71.061  1.00  0.00           H
ATOM   1300  OW  SOL   434      67.514  31.390  43.965  1.00  0.00           O
ATOM   1301  HW1 SOL   434      66.785  31.357  44.585  1.00  0.00           H
ATOM   1302  HW2 SOL   434      68.131  32.011  44.353  1.00  0.00           H
ATOM   1303  OW  SOL   435      79.412  66.475  33.655  1.00  0.00           O
ATOM   1304  HW1 SOL   435      80.175  65.997  33.330  1.00  0.00           H
ATOM   1305  HW2 SOL   435      79.595  66.617  34.583  1.00  0.00           H
ATOM   1306  OW  SOL   436      90.969  25.233  45.997  1.00  0.00           O
ATOM   1307  HW1 SOL   436      90.811  24.305  46.169  1.00  0.00           H
ATOM   1308  HW2 SOL   436      90.775  25.667  46.827  1.00  0.00           H
ATOM   1309  OW  SOL   437      22.979  29.871  30.525  1.00  0.00           O
ATOM   1310  HW1 SOL   437      22.539  30.341  29.816  1.00  0.00           H
ATOM   1311  HW2 SOL   437      22.276  29.639  31.132  1.00  0.00           H
ATOM   1312  OW  SOL   438      90.227  37.832  12.457  1.00  0.00           O
ATOM   1313  HW1 SOL   438      90.124  36.974  12.046  1.00  0.00           H
ATOM   1314  HW2 SOL   438      90.780  37.667  13.221  1.00  0.00           H
ATOM   1315  OW  SOL   439      44.441  44.059  49.830  1.00  0.00           O
ATOM   1316  HW1 SOL   439      44.792  43.169  49.801  1.00  0.00           H
ATOM   1317  HW2 SOL   439      43.494  43.946  49.747  1.00  0.00           H
ATOM   1318  OW  SOL   440      84.939   1.427  42.129  1.00  0.00           O
ATOM   1319  HW1 SOL   440      85.288   0.671  42.601  1.00  0.00           H
ATOM   1320  HW2 SOL   440      84.410   1.891  42.778  1.00  0.00           H
ATOM   1321  OW  SOL   441      76.391  71.390  81.309  1.00  0.00           O
ATOM   1322  HW1 SOL   441      76.230  72.179  80.790  1.00  0.00           H
ATOM   1323  HW2 SOL   441      75.632  70.832  81.137  1.00  0.00           H
ATOM   1324  OW  SOL   442      14.493  77.973  16.559  1.00  0.00           O
ATOM   1325  HW1 SOL   442      14.009  77.668  17.327  1.00  0.00           H
ATOM   1326  HW2 SOL   442      14.698  78.888  16.753  1.00  0.00           H
ATOM   1327  OW  SOL   443      67.344  17.821  42.897  1.00  0.00           O
ATOM   1328  HW1 SOL   443      67.325  18.767  43.041  1.00  0.00           H
ATOM   1329  HW2 SOL   443      66.603  17.486  43.402  1.00  0.00           H
ATOM   1330  OW  SOL   444       4.941  70.463  79.761  1.00  0.00           O
ATOM   1331  HW1 SOL   444       5.175  71.188  80.340  1.00  0.00           H
ATOM   1332  HW2 SOL   444       4.069  70.195  80.051  1.00  0.00           H
ATOM   1333  OW  SOL   445      28.861  14.280  86.669  1.00  0.00           O
ATOM   1334  HW1 SOL   445      29.649  14.653  86.274  1.00  0.00           H
ATOM   1335  HW2 SOL   445      29.189  13.680  87.338  1.00  0.00           H
ATOM   1336  OW  SOL   446      70.908  76.428  59.569  1.00  0.00           O
ATOM   1337  HW1 SOL   446      71.854  76.375  59.708  1.00  0.00           H
ATOM   1338  HW2 SOL   446      70.680  77.325  59.813  1.00  0.00           H
ATOM   1339  OW  SOL   447      31.246  43.474  24.193  1.00  0.00           O
ATOM   1340  HW1 SOL   447      31.302  42.578  24.524  1.00  0.00           H
ATOM   1341  HW2 SOL   447      30.395  43.790  24.496  1.00  0.00           H
ATOM   1342  OW  SOL   448      16.666  58.112  70.083  1.00  0.00           O
ATOM   1343  HW1 SOL   448      16.838  59.053  70.136  1.00  0.00           H
ATOM   1344  HW2 SOL   448      16.120  58.012  69.303  1.00  0.00           H
ATOM   1345  OW  SOL   449       4.450   4.663   2.579  1.00  0.00           O
ATOM   1346  HW1 SOL   449       3.650   5.092   2.275  1.00  0.00           H
ATOM   1347  HW2 SOL   449       4.542   3.898   2.011  1.00  0.00           H
ATOM   1348  OW  SOL   450      27.734  81.637  87.755  1.00  0.00           O
ATOM   1349  HW1 SOL   450      27.915  80.858  88.281  1.00  0.00           H
ATOM   1350  HW2 SOL   450      27.604  82.335  88.398  1.00  0.00           H
ATOM   1351  OW  SOL   451      73.502   9.188  92.757  1.00  0.00           O
ATOM   1352  HW1 SOL   451      72.681   9.292  92.276  1.00  0.00           H
ATOM   1353  HW2 SOL   451      73.679  10.057  93.119  1.00  0.00           H
ATOM   1354  OW  SOL   452      36.859   7.541  62.595  1.00  0.00           O
ATOM   1355  HW1 SOL   452      37.468   6.944  63.030  1.00  0.00           H
ATOM   1356  HW2 SOL   452      36.031   7.060  62.566  1.00  0.00           H
ATOM   1357  OW  SOL   453      18.792  87.638  26.248  1.00  0.00           O
ATOM   1358  HW1 SOL   453      18.887  86.780  25.835  1.00  0.00           H
ATOM   1359  HW2 SOL   453      19.394  88.204  25.764  1.00  0.00           H
ATOM   1360  OW  SOL   454      75.579  35.141  23.396  1.00  0.00           O
ATOM   1361  HW1 SOL   454      76.470  34.796  23.336  1.00  0.00           H
ATOM   1362  HW2 SOL   454      75.325  34.992  24.307  1.00  0.00           H
ATOM   1363  OW  SOL   455      75.462  36.048  15.326  1.00  0.00           O
ATOM   1364  HW1 SOL   455      74.824  35.739  14.683  1.00  0.00           H
ATOM   1365  HW2 SOL   455      76.116  36.517  14.808  1.00  0.00           H
ATOM   1366  OW  SOL   456      79.202  88.646  51.688  1.00  0.00           O
ATOM   1367  HW1 SOL   456      79.909  88.002  51.649  1.00  0.00           H
ATOM   1368  HW2 SOL   456      79.646  89.480  51.840  1.00  0.00           H
ATOM   1369  OW  SOL   457      86.432  23.077  60.196  1.00  0.00           O
ATOM   1370  HW1 SOL   457      86.820  22.582  60.918  1.00  0.00           H
ATOM   1371  HW2 SOL   457      85.519  22.790  60.172  1.00  0.00           H
ATOM   1372  OW  SOL   458      88.771  43.924  37.300  1.00  0.00           O
ATOM   1373  HW1 SOL   458      87.864  43.630  37.380  1.00  0.00           H
ATOM   1374  HW2 SOL   458      88.706  44.800  36.919  1.00  0.00           H
ATOM   1375  OW  SOL   459       5.555  25.063  73.755  1.00  0.00           O
ATOM   1376  HW1 SOL   459       5.812  24.215  74.117  1.00  0.00           H
ATOM   1377  HW2 SOL   459       4.659  25.195  74.066  1.00  0.00           H
ATOM   1378  OW  SOL   460      12.574   9.592  44.376  1.00  0.00           O
ATOM   1379  HW1 SOL   460      13.353   9.519  44.927  1.00  0.00           H
ATOM   1380  HW2 SOL   460      12.847   9.245  43.527  1.00  0.00           H
ATOM   1381  OW  SOL   461      61.523  63.559  89.531  1.00  0.00           O
ATOM   1382  HW1 SOL   461      61.581  62.608  89.447  1.00  0.00           H
ATOM   1383  HW2 SOL   461      60.993  63.835  88.783  1.00  0.00           H
ATOM   1384  OW  SOL   462      84.816  87.402  69.780  1.00  0.00           O
ATOM   1385  HW1 SOL   462      84.495  87.791  68.966  1.00  0.00           H
ATOM   1386  HW2 SOL   462      84.208  86.684  69.958  1.00  0.00           H
ATOM   1387  OW  SOL   463       3.461  29.466   3.803  1.00  0.00           O
ATOM   1388  HW1 SOL   463       4.244  29.243   3.300  1.00  0.00           H
ATOM   1389  HW2 SOL   463       3.650  30.330   4.170  1.00  0.00           H
ATOM   1390  OW  SOL   464      39.182  43.070  62.848  1.00  0.00           O
ATOM   1391  HW1 SOL   464      39.940  43.440  62.397  1.00  0.00           H
ATOM   1392  HW2 SOL   464      39.226  43.436  63.732  1.00  0.00           H
ATOM   1393  OW  SOL   465      89.110  44.490  13.256  1.00  0.00           O
ATOM   1394  HW1 SOL   465      89.891  44.528  13.808  1.00  0.00           H
ATOM   1395  HW2 SOL   465      89.447  44.348  12.372  1.00  0.00           H
ATOM   1396  OW  SOL   466      78.933  80.881  56.169  1.00  0.00           O
ATOM   1397  HW1 SOL   466      79.036  81.801  55.926  1.00  0.00           H
ATOM   1398  HW2 SOL   466      78.344  80.896  56.923  1.00  0.00           H
ATOM   1399  OW  SOL   467      34.365  15.121  13.804  1.00  0.00           O
ATOM   1400  HW1 SOL   467      35.195  14.645  13.809  1.00  0.00           H
ATOM   1401  HW2 SOL   467      34.092  15.137  14.721  1.00  0.00           H
ATOM   1402  OW  SOL   468      23.031  69.484  66.927  1.00  0.00           O
ATOM   1403  HW1 SOL   468      23.673  68.930  66.481  1.00  0.00           H
ATOM   1404  HW2 SOL   468      22.356  69.647  66.268  1.00  0.00           H
ATOM   1405  OW  SOL   469      51.591  91.866  93.083  1.00  0.00           O
ATOM   1406  HW1 SOL   469      50.971  91.913  92.355  1.00  0.00           H
ATOM   1407  HW2 SOL   469      52.125  91.094  92.894  1.00  0.00           H
ATOM   1408  OW  SOL   470      45.052  61.547  59.841  1.00  0.00           O
ATOM   1409  HW1 SOL   470      44.627  62.259  59.362  1.00  0.00           H
ATOM   1410  HW2 SOL   470      44.666  61.583  60.716  1.00  0.00           H
ATOM   1411  OW  SOL   471      19.046  35.434  29.572  1.00  0.00           O
ATOM   1412  HW1 SOL   471      19.020  36.376  29.744  1.00  0.00           H
ATOM   1413  HW2 SOL   471      19.976  35.210  29.604  1.00  0.00           H
ATOM   1414  OW  SOL   472      63.116  25.382  13.716  1.00  0.00           O
ATOM   1415  HW1 SOL   472      64.003  25.734  13.786  1.00  0.00           H
ATOM   1416  HW2 SOL   472      63.083  24.986  12.846  1.00  0.00           H
ATOM   1417  OW  SOL   473      48.865  19.162  44.631  1.00  0.00           O
ATOM   1418  HW1 SOL   473      48.510  18.948  45.494  1.00  0.00           H
ATOM   1419  HW2 SOL   473      49.496  18.465  44.452  1.00  0.00           H
ATOM   1420  OW  SOL   474      42.021  84.418   0.152  1.00  0.00           O
ATOM   1421  HW1 SOL   474      41.523  84.670   0.930  1.00  0.00           H
ATOM   1422  HW2 SOL   474      41.984  85.187  -0.416  1.00  0.00           H
ATOM   1423  OW  SOL   475      92.133   2.156   8.498  1.00  0.00           O
ATOM   1424  HW1 SOL   475      92.009   3.030   8.129  1.00  0.00           H
ATOM   1425  HW2 SOL   475      93.056   1.956   8.337  1.00  0.00           H
ATOM   1426  OW  SOL   476       6.002  71.783  66.957  1.00  0.00           O
ATOM   1427  HW1 SOL   476       5.562  72.630  67.033  1.00  0.00           H
ATOM   1428  HW2 SOL   476       6.842  71.909  67.398  1.00  0.00           H
ATOM   1429  OW  SOL   477      67.532  81.654   4.463  1.00  0.00           O
ATOM   1430  HW1 SOL   477      66.909  81.561   5.183  1.00  0.00           H
ATOM   1431  HW2 SOL   477      68.168  80.953   4.603  1.00  0.00           H
ATOM   1432  OW  SOL   478       2.428  50.408  17.802  1.00  0.00           O
ATOM   1433  HW1 SOL   478       3.175  49.813  17.876  1.00  0.00           H
ATOM   1434  HW2 SOL   478       1.665  49.831  17.773  1.00  0.00           H
ATOM   1435  OW  SOL   479       5.323   9.141  52.437  1.00  0.00           O
ATOM   1436  HW1 SOL   479       6.140   9.016  52.921  1.00  0.00           H
ATOM   1437  HW2 SOL   479       5.140  10.077  52.515  1.00  0.00           H
ATOM   1438  OW  SOL   480      44.324  26.202  13.947  1.00  0.00           O
ATOM   1439  HW1 SOL   480      43.604  25.921  14.512  1.00  0.00           H
ATOM   1440  HW2 SOL   480      44.933  26.645  14.537  1.00  0.00           H
ATOM   1441  OW  SOL   481       7.285  33.872  41.579  1.00  0.00           O
ATOM   1442  HW1 SOL   481       7.624  34.152  40.729  1.00  0.00           H
ATOM   1443  HW2 SOL   481       8.001  34.043  42.191  1.00  0.00           H
ATOM   1444  OW  SOL   482      12.228   1.433  32.090  1.00  0.00           O
ATOM   1445  HW1 SOL   482      12.658   2.237  32.381  1.00  0.00           H
ATOM   1446  HW2 SOL   482      11.507   1.734  31.536  1.00  0.00           H
ATOM   1447  OW  SOL   483      30.487   8.026  35.424  1.00  0.00           O
ATOM   1448  HW1 SOL   483      30.001   7.620  34.706  1.00  0.00           H
ATOM   1449  HW2 SOL   483      29.816   8.267  36.062  1.00  0.00           H
ATOM   1450  OW  SOL   484      86.419  26.104  31.468  1.00  0.00           O
ATOM   1451  HW1 SOL   484      87.258  26.345  31.075  1.00  0.00           H
ATOM   1452  HW2 SOL   484      86.546  25.204  31.771  1.00  0.00           H
ATOM   1453  OW  SOL   485      12.840  27.716  46.173  1.00  0.00           O
ATOM   1454  HW1 SOL   485      13.609  28.012  45.686  1.00  0.00           H
ATOM   1455  HW2 SOL   485      12.413  27.089  45.590  1.00  0.00           H
ATOM   1456  OW  SOL   486      16.639   8.926  61.247  1.00  0.00           O
ATOM   1457  HW1 SOL   486      16.101   9.403  61.879  1.00  0.00           H
ATOM   1458  HW2 SOL   486      17.536   9.195  61.444  1.00  0.00           H
ATOM   1459  OW  SOL   487       6.932   7.454  42.537  1.00  0.00           O
ATOM   1460  HW1 SOL   487       6.015   7.578  42.292  1.00  0.00           H
ATOM   1461  HW2 SOL   487       7.361   8.271  42.282  1.00  0.00           H
ATOM   1462  OW  SOL   488      43.690  19.850  12.961  1.00  0.00           O
ATOM   1463  HW1 SOL   488      43.293  20.498  12.380  1.00  0.00           H
ATOM   1464  HW2 SOL   488      43.852  20.326  13.776  1.00  0.00           H
ATOM   1465  OW  SOL   489      39.514   7.834  86.958  1.00  0.00           O
ATOM   1466  HW1 SOL   489      38.655   7.413  87.002  1.00  0.00           H
ATOM   1467  HW2 SOL   489      40.107   7.211  87.378  1.00  0.00           H
ATOM   1468  OW  SOL   490      79.514  83.698  30.701  1.00  0.00           O
ATOM   1469  HW1 SOL   490      80.139  84.362  30.994  1.00  0.00           H
ATOM   1470  HW2 SOL   490      79.401  83.871  29.766  1.00  0.00           H
ATOM   1471  OW  SOL   491      43.232  28.889  17.396  1.00  0.00           O
ATOM   1472  HW1 SOL   491      43.717  29.005  18.212  1.00  0.00           H
ATOM   1473  HW2 SOL   491      43.716  28.211  16.923  1.00  0.00           H
ATOM   1474  OW  SOL   492       0.733  64.522  87.121  1.00  0.00           O
ATOM   1475  HW1 SOL   492       1.503  64.007  86.880  1.00  0.00           H
ATOM   1476  HW2 SOL   492       0.335  64.764  86.285  1.00  0.00           H
ATOM   1477  OW  SOL   493      25.446  36.958  75.113  1.00  0.00           O
ATOM   1478  HW1 SOL   493      25.513  37.638  74.442  1.00  0.00           H
ATOM   1479  HW2 SOL   493      25.760  36.164  74.682  1.00  0.00           H
ATOM   1480  OW  SOL   494       5.393  46.781   0.968  1.00  0.00           O
ATOM   1481  HW1 SOL   494       6.264  47.161   0.857  1.00  0.00           H
ATOM   1482  HW2 SOL   494       5.551  45.935   1.387  1.00  0.00           H
ATOM   1483  OW  SOL   495      32.088  83.485  55.675  1.00  0.00           O
ATOM   1484  HW1 SOL   495      32.694  82.770  55.480  1.00  0.00           H
ATOM   1485  HW2 SOL   495      31.464  83.109  56.296  1.00  0.00           H
ATOM   1486  OW  SOL   496      92.992  85.482  20.271  1.00  0.00           O
ATOM   1487  HW1 SOL   496      92.148  85.038  20.183  1.00  0.00           H
ATOM   1488  HW2 SOL   496      93.482  85.221  19.491  1.00  0.00           H
ATOM   1489  OW  SOL   497      75.263  73.065  42.073  1.00  0.00           O
ATOM   1490  HW1 SOL   497      74.473  72.545  41.930  1.00  0.00           H
ATOM   1491  HW2 SOL   497      75.534  73.337  41.196  1.00  0.00           H
ATOM   1492  OW  SOL   498      24.885   8.959  11.692  1.00  0.00           O
ATOM   1493  HW1 SOL   498      24.826   8.010  11.579  1.00  0.00           H
ATOM   1494  HW2 SOL   498      25.263   9.275  10.871  1.00  0.00           H
ATOM   1495  OW  SOL   499      78.989  14.597  60.524  1.00  0.00           O
ATOM   1496  HW1 SOL   499      79.113  15.545  60.478  1.00  0.00           H
ATOM   1497  HW2 SOL   499      79.353  14.267  59.703  1.00  0.00           H
ATOM   1498  OW  SOL   500       7.384   3.599  31.584  1.00  0.00           O
ATOM   1499  HW1 SOL   500       7.267   3.847  30.667  1.00  0.00           H
ATOM   1500  HW2 SOL   500       7.722   2.704  31.549  1.00  0.00           H
ATOM   1501  OW  SOL   501      39.857  69.668  62.706  1.00  0.00           O
ATOM   1502  HW1 SOL   501      40.096  68.822  62.328  1.00  0.00           H
ATOM   1503  HW2 SOL   501      40.662  70.184  62.667  1.00  0.00           H
ATOM   1504  OW  SOL   502      17.685  59.024  72.921  1.00  0.00           O
ATOM   1505  HW1 SOL   502      18.492  58.529  73.062  1.00  0.00           H
ATOM   1506  HW2 SOL   502      17.845  59.519  72.118  1.00  0.00           H
ATOM   1507  OW  SOL   503      37.226  91.843  67.625  1.00  0.00           O
ATOM   1508  HW1 SOL   503      36.805  91.693  68.472  1.00  0.00           H
ATOM   1509  HW2 SOL   503      37.490  90.971  67.331  1.00  0.00           H
ATOM   1510  OW  SOL   504      62.740  43.392  76.184  1.00  0.00           O
ATOM   1511  HW1 SOL   504      63.550  43.303  76.686  1.00  0.00           H
ATOM   1512  HW2 SOL   504      62.044  43.225  76.820  1.00  0.00           H
ATOM   1513  OW  SOL   505      33.569  44.683  23.223  1.00  0.00           O
ATOM   1514  HW1 SOL   505      34.191  44.057  22.853  1.00  0.00           H
ATOM   1515  HW2 SOL   505      32.804  44.155  23.452  1.00  0.00           H
ATOM   1516  OW  SOL   506      33.728  67.086  16.824  1.00  0.00           O
ATOM   1517  HW1 SOL   506      33.145  67.787  16.533  1.00  0.00           H
ATOM   1518  HW2 SOL   506      34.506  67.540  17.148  1.00  0.00           H
ATOM   1519  OW  SOL   507      76.603  45.629  44.276  1.00  0.00           O
ATOM   1520  HW1 SOL   507      75.709  45.716  43.946  1.00  0.00           H
ATOM   1521  HW2 SOL   507      77.068  45.153  43.588  1.00  0.00           H
ATOM   1522  OW  SOL   508      53.563  16.237  22.209  1.00  0.00           O
ATOM   1523  HW1 SOL   508      54.432  16.515  21.920  1.00  0.00           H
ATOM   1524  HW2 SOL   508      53.043  17.041  22.213  1.00  0.00           H
ATOM   1525  OW  SOL   509      85.486  34.606  19.427  1.00  0.00           O
ATOM   1526  HW1 SOL   509      85.789  35.032  18.625  1.00  0.00           H
ATOM   1527  HW2 SOL   509      86.289  34.346  19.879  1.00  0.00           H
ATOM   1528  OW  SOL   510      29.989  40.655   4.255  1.00  0.00           O
ATOM   1529  HW1 SOL   510      29.299  40.521   3.605  1.00  0.00           H
ATOM   1530  HW2 SOL   510      30.799  40.673   3.745  1.00  0.00           H
ATOM   1531  OW  SOL   511       8.638  67.812  51.044  1.00  0.00           O
ATOM   1532  HW1 SOL   511       7.900  67.691  50.446  1.00  0.00           H
ATOM   1533  HW2 SOL   511       8.345  68.493  51.650  1.00  0.00           H
ATOM   1534  OW  SOL   512      41.161  48.138   6.280  1.00  0.00           O
ATOM   1535  HW1 SOL   512      40.306  48.181   6.708  1.00  0.00           H
ATOM   1536  HW2 SOL   512      40.960  48.108   5.345  1.00  0.00           H
ATOM   1537  OW  SOL   513      92.674   7.279  89.931  1.00  0.00           O
ATOM   1538  HW1 SOL   513      92.723   6.351  89.703  1.00  0.00           H
ATOM   1539  HW2 SOL   513      92.442   7.716  89.111  1.00  0.00           H
ATOM   1540  OW  SOL   514      77.008  46.473   3.024  1.00  0.00           O
ATOM   1541  HW1 SOL   514      76.500  46.827   3.755  1.00  0.00           H
ATOM   1542  HW2 SOL   514      77.233  47.239   2.495  1.00  0.00           H
ATOM   1543  OW  SOL   515      65.739  84.065  44.364  1.00  0.00           O
ATOM   1544  HW1 SOL   515      65.098  84.761  44.223  1.00  0.00           H
ATOM   1545  HW2 SOL   515      65.402  83.576  45.115  1.00  0.00           H
ATOM   1546  OW  SOL   516      65.821  20.486  66.014  1.00  0.00           O
ATOM   1547  HW1 SOL   516      65.110  20.423  65.376  1.00  0.00           H
ATOM   1548  HW2 SOL   516      66.603  20.648  65.487  1.00  0.00           H
ATOM   1549  OW  SOL   517      51.669  14.178  16.151  1.00  0.00           O
ATOM   1550  HW1 SOL   517      51.446  15.020  15.755  1.00  0.00           H
ATOM   1551  HW2 SOL   517      52.271  14.399  16.862  1.00  0.00           H
ATOM   1552  OW  SOL   518      35.528  69.231  57.381  1.00  0.00           O
ATOM   1553  HW1 SOL   518      34.741  69.735  57.587  1.00  0.00           H
ATOM   1554  HW2 SOL   518      35.354  68.856  56.518  1.00  0.00           H
ATOM   1555  OW  SOL   519      84.497  92.730  56.998  1.00  0.00           O
ATOM   1556  HW1 SOL   519      84.491  92.943  56.065  1.00  0.00           H
ATOM   1557  HW2 SOL   519      84.440  93.578  57.438  1.00  0.00           H
ATOM   1558  OW  SOL   520      10.727  74.902  77.083  1.00  0.00           O
ATOM   1559  HW1 SOL   520      11.473  74.662  76.534  1.00  0.00           H
ATOM   1560  HW2 SOL   520       9.960  74.666  76.562  1.00  0.00           H
ATOM   1561  OW  SOL   521      18.387  34.729  60.226  1.00  0.00           O
ATOM   1562  HW1 SOL   521      18.123  34.938  59.330  1.00  0.00           H
ATOM   1563  HW2 SOL   521      18.096  35.480  60.743  1.00  0.00           H
ATOM   1564  OW  SOL   522      29.127  28.609  55.028  1.00  0.00           O
ATOM   1565  HW1 SOL   522      29.190  27.788  55.517  1.00  0.00           H
ATOM   1566  HW2 SOL   522      30.006  28.746  54.675  1.00  0.00           H
ATOM   1567  OW  SOL   523      56.025  71.820  14.501  1.00  0.00           O
ATOM   1568  HW1 SOL   523      55.242  71.496  14.946  1.00  0.00           H
ATOM   1569  HW2 SOL   523      55.920  72.771  14.493  1.00  0.00           H
ATOM   1570  OW  SOL   524      87.671  50.967  82.342  1.00  0.00           O
ATOM   1571  HW1 SOL   524      87.436  50.056  82.521  1.00  0.00           H
ATOM   1572  HW2 SOL   524      87.990  51.302  83.180  1.00  0.00           H
ATOM   1573  OW  SOL   525      77.150  77.979  77.286  1.00  0.00           O
ATOM   1574  HW1 SOL   525      76.369  77.431  77.219  1.00  0.00           H
ATOM   1575  HW2 SOL   525      76.814  78.852  77.489  1.00  0.00           H
ATOM   1576  OW  SOL   526      50.546  43.635   9.860  1.00  0.00           O
ATOM   1577  HW1 SOL   526      50.898  44.472   9.557  1.00  0.00           H
ATOM   1578  HW2 SOL   526      49.911  43.385   9.189  1.00  0.00           H
ATOM   1579  OW  SOL   527      38.888  59.168  89.706  1.00  0.00           O
ATOM   1580  HW1 SOL   527      39.345  60.004  89.616  1.00  0.00           H
ATOM   1581  HW2 SOL   527      37.975  59.410  89.864  1.00  0.00           H
ATOM   1582  OW  SOL   528      83.547  22.672  56.910  1.00  0.00           O
ATOM   1583  HW1 SOL   528      83.301  22.785  57.828  1.00  0.00           H
ATOM   1584  HW2 SOL   528      84.233  22.005  56.926  1.00  0.00           H
ATOM   1585  OW  SOL   529      41.328  46.003  27.473  1.00  0.00           O
ATOM   1586  HW1 SOL   529      41.280  45.300  26.825  1.00  0.00           H
ATOM   1587  HW2 SOL   529      40.434  46.084  27.807  1.00  0.00           H
ATOM   1588  OW  SOL   530      83.916  16.339   8.780  1.00  0.00           O
ATOM   1589  HW1 SOL   530      83.992  16.173   7.840  1.00  0.00           H
ATOM   1590  HW2 SOL   530      84.699  15.939   9.157  1.00  0.00           H
ATOM   1591  OW  SOL   531      56.322  26.402   8.856  1.00  0.00           O
ATOM   1592  HW1 SOL   531      55.932  25.597   9.198  1.00  0.00           H
ATOM   1593  HW2 SOL   531      55.670  27.080   9.035  1.00  0.00           H
ATOM   1594  OW  SOL   532      20.794  24.492  47.985  1.00  0.00           O
ATOM   1595  HW1 SOL   532      20.452  25.373  47.834  1.00  0.00           H
ATOM   1596  HW2 SOL   532      21.598  24.629  48.486  1.00  0.00           H
ATOM   1597  OW  SOL   533      78.964  37.371   3.273  1.00  0.00           O
ATOM   1598  HW1 SOL   533      78.351  36.637   3.294  1.00  0.00           H
ATOM   1599  HW2 SOL   533      78.499  38.085   3.709  1.00  0.00           H
ATOM   1600  OW  SOL   534      90.213  93.053  86.008  1.00  0.00           O
ATOM   1601  HW1 SOL   534      90.181  92.127  86.247  1.00  0.00           H
ATOM   1602  HW2 SOL   534      90.602  93.062  85.133  1.00  0.00           H
ATOM   1603  OW  SOL   535       6.048  26.257  76.786  1.00  0.00           O
ATOM   1604  HW1 SOL   535       5.879  27.134  77.129  1.00  0.00           H
ATOM   1605  HW2 SOL   535       5.196  25.954  76.473  1.00  0.00           H
ATOM   1606  OW  SOL   536       1.409  84.869   1.055  1.00  0.00           O
ATOM   1607  HW1 SOL   536       0.713  84.266   0.795  1.00  0.00           H
ATOM   1608  HW2 SOL   536       1.532  85.436   0.294  1.00  0.00           H
ATOM   1609  OW  SOL   537      49.537  47.367  80.005  1.00  0.00           O
ATOM   1610  HW1 SOL   537      49.006  47.543  79.227  1.00  0.00           H
ATOM   1611  HW2 SOL   537      50.335  47.878  79.872  1.00  0.00           H
ATOM   1612  OW  SOL   538      23.965  19.023  67.116  1.00  0.00           O
ATOM   1613  HW1 SOL   538      24.627  19.674  66.885  1.00  0.00           H
ATOM   1614  HW2 SOL   538      23.721  18.622  66.282  1.00  0.00           H
ATOM   1615  OW  SOL   539      46.417  45.980  76.962  1.00  0.00           O
ATOM   1616  HW1 SOL   539      46.057  45.561  77.744  1.00  0.00           H
ATOM   1617  HW2 SOL   539      46.634  46.869  77.244  1.00  0.00           H
ATOM   1618  OW  SOL   540      28.671  92.256  37.237  1.00  0.00           O
ATOM   1619  HW1 SOL   540      28.755  91.703  36.461  1.00  0.00           H
ATOM   1620  HW2 SOL   540      28.025  92.917  36.992  1.00  0.00           H
ATOM   1621  OW  SOL   541      65.703  40.751  40.012  1.00  0.00           O
ATOM   1622  HW1 SOL   541      66.500  41.265  39.883  1.00  0.00           H
ATOM   1623  HW2 SOL   541      65.591  40.271  39.192  1.00  0.00           H
ATOM   1624  OW  SOL   542      45.247  60.818  63.919  1.00  0.00           O
ATOM   1625  HW1 SOL   542      45.506  60.008  63.480  1.00  0.00           H
ATOM   1626  HW2 SOL   542      46.062  61.311  64.013  1.00  0.00           H
ATOM   1627  OW  SOL   543       7.740  89.598  58.549  1.00  0.00           O
ATOM   1628  HW1 SOL   543       7.251  90.328  58.930  1.00  0.00           H
ATOM   1629  HW2 SOL   543       7.454  88.832  59.047  1.00  0.00           H
ATOM   1630  OW  SOL   544      24.159  66.726  35.102  1.00  0.00           O
ATOM   1631  HW1 SOL   544      23.237  66.980  35.051  1.00  0.00           H
ATOM   1632  HW2 SOL   544      24.226  65.955  34.538  1.00  0.00           H
ATOM   1633  OW  SOL   545      38.766  15.206  66.436  1.00  0.00           O
ATOM   1634  HW1 SOL   545      37.924  15.043  66.009  1.00  0.00           H
ATOM   1635  HW2 SOL   545      39.175  15.890  65.906  1.00  0.00           H
ATOM   1636  OW  SOL   546      80.865   4.726  34.321  1.00  0.00           O
ATOM   1637  HW1 SOL   546      80.438   3.904  34.082  1.00  0.00           H
ATOM   1638  HW2 SOL   546      80.810   5.264  33.531  1.00  0.00           H
ATOM   1639  OW  SOL   547      22.592  92.114  47.098  1.00  0.00           O
ATOM   1640  HW1 SOL   547      22.489  91.173  46.954  1.00  0.00           H
ATOM   1641  HW2 SOL   547      22.047  92.300  47.864  1.00  0.00           H
ATOM   1642  OW  SOL   548       0.619  40.027  69.140  1.00  0.00           O
ATOM   1643  HW1 SOL   548       1.033  40.251  69.973  1.00  0.00           H
ATOM   1644  HW2 SOL   548       0.027  40.757  68.961  1.00  0.00           H
ATOM   1645  OW  SOL   549      78.040  29.350  82.879  1.00  0.00           O
ATOM   1646  HW1 SOL   549      78.958  29.423  82.620  1.00  0.00           H
ATOM   1647  HW2 SOL   549      77.819  28.431  82.725  1.00  0.00           H
ATOM   1648  OW  SOL   550      83.101  73.254  66.957  1.00  0.00           O
ATOM   1649  HW1 SOL   550      83.252  73.656  66.102  1.00  0.00           H
ATOM   1650  HW2 SOL   550      82.409  72.612  66.803  1.00  0.00           H
ATOM   1651  OW  SOL   551      62.573  74.380  81.869  1.00  0.00           O
ATOM   1652  HW1 SOL   551      61.945  74.193  82.567  1.00  0.00           H
ATOM   1653  HW2 SOL   551      63.039  75.161  82.169  1.00  0.00           H
ATOM   1654  OW  SOL   552      73.810  14.283  90.851  1.00  0.00           O
ATOM   1655  HW1 SOL   552      74.733  14.517  90.756  1.00  0.00           H
ATOM   1656  HW2 SOL   552      73.356  14.835  90.214  1.00  0.00           H
ATOM   1657  OW  SOL   553      23.005  72.409  13.918  1.00  0.00           O
ATOM   1658  HW1 SOL   553      23.039  73.110  13.266  1.00  0.00           H
ATOM   1659  HW2 SOL   553      22.072  72.219  14.018  1.00  0.00           H
ATOM   1660  OW  SOL   554      23.478   7.495  31.760  1.00  0.00           O
ATOM   1661  HW1 SOL   554      22.868   8.177  31.479  1.00  0.00           H
ATOM   1662  HW2 SOL   554      24.254   7.972  32.053  1.00  0.00           H
ATOM   1663  OW  SOL   555      44.362  69.428  45.536  1.00  0.00           O
ATOM   1664  HW1 SOL   555      43.733  70.135  45.684  1.00  0.00           H
ATOM   1665  HW2 SOL   555      44.640  69.540  44.627  1.00  0.00           H
ATOM   1666  OW  SOL   556      50.283  56.423  83.370  1.00  0.00           O
ATOM   1667  HW1 SOL   556      49.782  57.166  83.707  1.00  0.00           H
ATOM   1668  HW2 SOL   556      51.132  56.488  83.807  1.00  0.00           H
ATOM   1669  OW  SOL   557       3.311  26.094  75.210  1.00  0.00           O
ATOM   1670  HW1 SOL   557       3.298  26.834  74.603  1.00  0.00           H
ATOM   1671  HW2 SOL   557       3.101  26.480  76.061  1.00  0.00           H
ATOM   1672  OW  SOL   558      55.557  76.555  84.933  1.00  0.00           O
ATOM   1673  HW1 SOL   558      55.013  76.562  85.720  1.00  0.00           H
ATOM   1674  HW2 SOL   558      55.246  77.300  84.419  1.00  0.00           H
ATOM   1675  OW  SOL   559      30.035  44.697  70.133  1.00  0.00           O
ATOM   1676  HW1 SOL   559      29.885  43.769  69.949  1.00  0.00           H
ATOM   1677  HW2 SOL   559      29.215  45.126  69.887  1.00  0.00           H
ATOM   1678  OW  SOL   560      23.369  90.780  19.313  1.00  0.00           O
ATOM   1679  HW1 SOL   560      23.765  90.346  20.069  1.00  0.00           H
ATOM   1680  HW2 SOL   560      24.003  91.452  19.063  1.00  0.00           H
ATOM   1681  OW  SOL   561       1.853  53.122  41.313  1.00  0.00           O
ATOM   1682  HW1 SOL   561       1.941  52.697  40.460  1.00  0.00           H
ATOM   1683  HW2 SOL   561       1.405  52.475  41.859  1.00  0.00           H
ATOM   1684  OW  SOL   562      31.229  42.470  86.773  1.00  0.00           O
ATOM   1685  HW1 SOL   562      31.486  42.983  87.539  1.00  0.00           H
ATOM   1686  HW2 SOL   562      31.187  43.107  86.061  1.00  0.00           H
ATOM   1687  OW  SOL   563      87.744  13.934  15.012  1.00  0.00           O
ATOM   1688  HW1 SOL   563      87.061  14.560  15.251  1.00  0.00           H
ATOM   1689  HW2 SOL   563      87.276  13.226  14.569  1.00  0.00           H
ATOM   1690  OW  SOL   564      83.393  55.469  64.562  1.00  0.00           O
ATOM   1691  HW1 SOL   564      83.727  56.352  64.403  1.00  0.00           H
ATOM   1692  HW2 SOL   564      83.946  55.126  65.264  1.00  0.00           H
ATOM   1693  OW  SOL   565      70.539  83.706  88.563  1.00  0.00           O
ATOM   1694  HW1 SOL   565      69.993  83.103  89.068  1.00  0.00           H
ATOM   1695  HW2 SOL   565      71.335  83.210  88.374  1.00  0.00           H
ATOM   1696  OW  SOL   566      14.609  43.136  33.052  1.00  0.00           O
ATOM   1697  HW1 SOL   566      13.979  42.590  32.581  1.00  0.00           H
ATOM   1698  HW2 SOL   566      15.267  43.365  32.396  1.00  0.00           H
ATOM   1699  OW  SOL   567      40.664  59.943  57.039  1.00  0.00           O
ATOM   1700  HW1 SOL   567      41.176  60.141  57.823  1.00  0.00           H
ATOM   1701  HW2 SOL   567      39.943  60.573  57.059  1.00  0.00           H
ATOM   1702  OW  SOL   568      58.002   4.233  53.629  1.00  0.00           O
ATOM   1703  HW1 SOL   568      57.674   5.106  53.414  1.00  0.00           H
ATOM   1704  HW2 SOL   568      58.526   3.979  52.868  1.00  0.00           H
ATOM   1705  OW  SOL   569      57.795  73.271  77.567  1.00  0.00           O
ATOM   1706  HW1 SOL   569      57.366  72.440  77.363  1.00  0.00           H
ATOM   1707  HW2 SOL   569      57.913  73.254  78.517  1.00  0.00           H
ATOM   1708  OW  SOL   570      43.172  62.441  63.115  1.00  0.00           O
ATOM   1709  HW1 SOL   570      43.743  61.675  63.062  1.00  0.00           H
ATOM   1710  HW2 SOL   570      42.350  62.104  63.471  1.00  0.00           H
ATOM   1711  OW  SOL   571      37.793  60.093  36.105  1.00  0.00           O
ATOM   1712  HW1 SOL   571      37.013  60.410  35.649  1.00  0.00           H
ATOM   1713  HW2 SOL   571      37.455  59.675  36.897  1.00  0.00           H
ATOM   1714  OW  SOL   572      35.288  27.866  79.700  1.00  0.00           O
ATOM   1715  HW1 SOL   572      34.954  27.025  79.386  1.00  0.00           H
ATOM   1716  HW2 SOL   572      35.126  27.851  80.644  1.00  0.00           H
ATOM   1717  OW  SOL   573      85.461  88.875   1.210  1.00  0.00           O
ATOM   1718  HW1 SOL   573      84.920  88.441   1.870  1.00  0.00           H
ATOM   1719  HW2 SOL   573      84.886  88.967   0.451  1.00  0.00           H
ATOM   1720  OW  SOL   574       0.822  15.241  32.347  1.00  0.00           O
ATOM   1721  HW1 SOL   574       0.818  14.440  31.823  1.00  0.00           H
ATOM   1722  HW2 SOL   574      -0.083  15.339  32.642  1.00  0.00           H
ATOM   1723  OW  SOL   575      88.950  32.461  59.273  1.00  0.00           O
ATOM   1724  HW1 SOL   575      88.126  32.941  59.188  1.00  0.00           H
ATOM   1725  HW2 SOL   575      88.901  31.779  58.604  1.00  0.00           H
ATOM   1726  OW  SOL   576      43.058  54.504  77.701  1.00  0.00           O
ATOM   1727  HW1 SOL   576      42.756  55.400  77.850  1.00  0.00           H
ATOM   1728  HW2 SOL   576      42.691  54.003  78.430  1.00  0.00           H
ATOM   1729  OW  SOL   577      26.955  70.842  31.469  1.00  0.00           O
ATOM   1730  HW1 SOL   577      27.629  70.958  30.800  1.00  0.00           H
ATOM   1731  HW2 SOL   577      26.863  71.707  31.869  1.00  0.00           H
ATOM   1732  OW  SOL   578      38.828  75.666  44.235  1.00  0.00           O
ATOM   1733  HW1 SOL   578      39.607  76.207  44.364  1.00  0.00           H
ATOM   1734  HW2 SOL   578      39.104  74.993  43.612  1.00  0.00           H
ATOM   1735  OW  SOL   579      26.961  91.221  65.661  1.00  0.00           O
ATOM   1736  HW1 SOL   579      27.249  91.834  66.338  1.00  0.00           H
ATOM   1737  HW2 SOL   579      27.583  90.496  65.713  1.00  0.00           H
ATOM   1738  OW  SOL   580      18.931  23.500  91.303  1.00  0.00           O
ATOM   1739  HW1 SOL   580      19.107  23.637  90.372  1.00  0.00           H
ATOM   1740  HW2 SOL   580      19.663  22.963  91.609  1.00  0.00           H
ATOM   1741  OW  SOL   581      78.338  59.519  73.866  1.00  0.00           O
ATOM   1742  HW1 SOL   581      78.040  60.332  74.274  1.00  0.00           H
ATOM   1743  HW2 SOL   581      78.630  58.977  74.598  1.00  0.00           H
ATOM   1744  OW  SOL   582      80.218  77.744  57.387  1.00  0.00           O
ATOM   1745  HW1 SOL   582      80.613  78.510  57.803  1.00  0.00           H
ATOM   1746  HW2 SOL   582      80.561  77.753  56.493  1.00  0.00           H
ATOM   1747  OW  SOL   583       4.764  23.388  18.335  1.00  0.00           O
ATOM   1748  HW1 SOL   583       5.513  22.828  18.541  1.00  0.00           H
ATOM   1749  HW2 SOL   583       4.619  23.898  19.132  1.00  0.00           H
ATOM   1750  OW  SOL   584      61.274  40.486  51.561  1.00  0.00           O
ATOM   1751  HW1 SOL   584      61.632  40.682  50.695  1.00  0.00           H
ATOM   1752  HW2 SOL   584      62.020  40.151  52.059  1.00  0.00           H
ATOM   1753  OW  SOL   585      23.995   6.681  92.787  1.00  0.00           O
ATOM   1754  HW1 SOL   585      23.373   7.372  92.556  1.00  0.00           H
ATOM   1755  HW2 SOL   585      24.575   7.087  93.432  1.00  0.00           H
ATOM   1756  OW  SOL   586      25.947  34.625  73.481  1.00  0.00           O
ATOM   1757  HW1 SOL   586      25.374  34.607  72.715  1.00  0.00           H
ATOM   1758  HW2 SOL   586      26.663  34.030  73.259  1.00  0.00           H
ATOM   1759  OW  SOL   587      58.541  29.459  43.870  1.00  0.00           O
ATOM   1760  HW1 SOL   587      58.656  30.129  43.196  1.00  0.00           H
ATOM   1761  HW2 SOL   587      59.342  28.936  43.827  1.00  0.00           H
ATOM   1762  OW  SOL   588      31.913  69.027  19.810  1.00  0.00           O
ATOM   1763  HW1 SOL   588      31.406  69.570  19.207  1.00  0.00           H
ATOM   1764  HW2 SOL   588      32.805  69.369  19.749  1.00  0.00           H
ATOM   1765  OW  SOL   589      81.585  18.810  28.004  1.00  0.00           O
ATOM   1766  HW1 SOL   589      81.006  19.126  28.698  1.00  0.00           H
ATOM   1767  HW2 SOL   589      82.360  19.369  28.066  1.00  0.00           H
ATOM   1768  OW  SOL   590      80.539   6.144  77.627  1.00  0.00           O
ATOM   1769  HW1 SOL   590      80.365   6.923  77.099  1.00  0.00           H
ATOM   1770  HW2 SOL   590      81.321   6.368  78.133  1.00  0.00           H
ATOM   1771  OW  SOL   591      18.254  65.198  55.670  1.00  0.00           O
ATOM   1772  HW1 SOL   591      18.812  65.822  56.134  1.00  0.00           H
ATOM   1773  HW2 SOL   591      17.451  65.686  55.486  1.00  0.00           H
ATOM   1774  OW  SOL   592      82.018  38.512  40.924  1.00  0.00           O
ATOM   1775  HW1 SOL   592      81.944  37.586  40.693  1.00  0.00           H
ATOM   1776  HW2 SOL   592      82.951  38.643  41.096  1.00  0.00           H
ATOM   1777  OW  SOL   593      38.983  42.223  34.961  1.00  0.00           O
ATOM   1778  HW1 SOL   593      38.676  41.763  34.180  1.00  0.00           H
ATOM   1779  HW2 SOL   593      39.113  41.532  35.611  1.00  0.00           H
ATOM   1780  OW  SOL   594      87.246  45.650  17.569  1.00  0.00           O
ATOM   1781  HW1 SOL   594      87.847  45.657  16.824  1.00  0.00           H
ATOM   1782  HW2 SOL   594      86.405  45.383  17.197  1.00  0.00           H
ATOM   1783  OW  SOL   595      59.347  37.170  34.653  1.00  0.00           O
ATOM   1784  HW1 SOL   595      60.038  37.780  34.913  1.00  0.00           H
ATOM   1785  HW2 SOL   595      59.635  36.829  33.806  1.00  0.00           H
ATOM   1786  OW  SOL   596      54.016  64.344  66.432  1.00  0.00           O
ATOM   1787  HW1 SOL   596      54.716  64.482  65.794  1.00  0.00           H
ATOM   1788  HW2 SOL   596      53.299  63.965  65.924  1.00  0.00           H
ATOM   1789  OW  SOL   597      33.776  65.609  55.645  1.00  0.00           O
ATOM   1790  HW1 SOL   597      34.586  66.042  55.374  1.00  0.00           H
ATOM   1791  HW2 SOL   597      33.389  65.290  54.830  1.00  0.00           H
ATOM   1792  OW  SOL   598      70.093  77.482  12.684  1.00  0.00           O
ATOM   1793  HW1 SOL   598      69.478  77.063  12.081  1.00  0.00           H
ATOM   1794  HW2 SOL   598      70.819  76.862  12.756  1.00  0.00           H
ATOM   1795  OW  SOL   599       8.816  84.298  38.554  1.00  0.00           O
ATOM   1796  HW1 SOL   599       8.625  83.763  37.783  1.00  0.00           H
ATOM   1797  HW2 SOL   599       8.911  83.665  39.266  1.00  0.00           H
ATOM   1798  OW  SOL   600      92.023  76.688  24.491  1.00  0.00           O
ATOM   1799  HW1 SOL   600      91.707  75.844  24.814  1.00  0.00           H
ATOM   1800  HW2 SOL   600      92.604  76.465  23.764  1.00  0.00           H
ATOM   1801  OW  SOL   601      13.181  74.280  16.048  1.00  0.00           O
ATOM   1802  HW1 SOL   601      14.062  73.948  15.875  1.00  0.00           H
ATOM   1803  HW2 SOL   601      12.601  73.676  15.585  1.00  0.00           H
ATOM   1804  OW  SOL   602      70.217  38.991  45.039  1.00  0.00           O
ATOM   1805  HW1 SOL   602      71.162  38.909  45.169  1.00  0.00           H
ATOM   1806  HW2 SOL   602      70.042  38.504  44.234  1.00  0.00           H
ATOM   1807  OW  SOL   603      71.403  87.631  18.648  1.00  0.00           O
ATOM   1808  HW1 SOL   603      71.476  86.766  18.246  1.00  0.00           H
ATOM   1809  HW2 SOL   603      71.592  87.482  19.575  1.00  0.00           H
ATOM   1810  OW  SOL   604      76.578  37.146  86.402  1.00  0.00           O
ATOM   1811  HW1 SOL   604      75.726  37.097  86.835  1.00  0.00           H
ATOM   1812  HW2 SOL   604      76.374  37.116  85.467  1.00  0.00           H
ATOM   1813  OW  SOL   605      17.436  80.420  86.964  1.00  0.00           O
ATOM   1814  HW1 SOL   605      17.700  80.392  87.883  1.00  0.00           H
ATOM   1815  HW2 SOL   605      17.879  81.192  86.610  1.00  0.00           H
ATOM   1816  OW  SOL   606      66.543  74.563  70.762  1.00  0.00           O
ATOM   1817  HW1 SOL   606      65.743  74.098  71.009  1.00  0.00           H
ATOM   1818  HW2 SOL   606      66.553  75.339  71.321  1.00  0.00           H
ATOM   1819  OW  SOL   607      73.142   2.590  62.912  1.00  0.00           O
ATOM   1820  HW1 SOL   607      73.218   3.543  62.852  1.00  0.00           H
ATOM   1821  HW2 SOL   607      73.442   2.271  62.061  1.00  0.00           H
ATOM   1822  OW  SOL   608      72.522   3.289  46.163  1.00  0.00           O
ATOM   1823  HW1 SOL   608      71.634   3.427  46.491  1.00  0.00           H
ATOM   1824  HW2 SOL   608      72.801   4.152  45.856  1.00  0.00           H
ATOM   1825  OW  SOL   609      68.353  85.452   7.701  1.00  0.00           O
ATOM   1826  HW1 SOL   609      68.408  86.011   8.476  1.00  0.00           H
ATOM   1827  HW2 SOL   609      69.100  84.859   7.780  1.00  0.00           H
ATOM   1828  OW  SOL   610      55.454  60.829  92.978  1.00  0.00           O
ATOM   1829  HW1 SOL   610      55.051  60.710  93.838  1.00  0.00           H
ATOM   1830  HW2 SOL   610      54.845  60.415  92.367  1.00  0.00           H
ATOM   1831  OW  SOL   611      72.271  85.453  71.224  1.00  0.00           O
ATOM   1832  HW1 SOL   611      72.590  85.274  70.340  1.00  0.00           H
ATOM   1833  HW2 SOL   611      71.369  85.746  71.099  1.00  0.00           H
ATOM   1834  OW  SOL   612      45.187  88.653  19.064  1.00  0.00           O
ATOM   1835  HW1 SOL   612      44.305  88.380  19.318  1.00  0.00           H
ATOM   1836  HW2 SOL   612      45.391  88.120  18.296  1.00  0.00           H
ATOM   1837  OW  SOL   613      83.608  80.597  38.453  1.00  0.00           O
ATOM   1838  HW1 SOL   613      83.320  81.474  38.708  1.00  0.00           H
ATOM   1839  HW2 SOL   613      82.798  80.096  38.363  1.00  0.00           H
ATOM   1840  OW  SOL   614      32.125  18.805  45.500  1.00  0.00           O
ATOM   1841  HW1 SOL   614      33.032  18.680  45.779  1.00  0.00           H
ATOM   1842  HW2 SOL   614      31.654  18.063  45.878  1.00  0.00           H
ATOM   1843  OW  SOL   615      67.347  83.309  53.413  1.00  0.00           O
ATOM   1844  HW1 SOL   615      67.402  83.088  54.343  1.00  0.00           H
ATOM   1845  HW2 SOL   615      66.542  82.887  53.113  1.00  0.00           H
ATOM   1846  OW  SOL   616       4.160  39.202  51.362  1.00  0.00           O
ATOM   1847  HW1 SOL   616       5.075  39.482  51.393  1.00  0.00           H
ATOM   1848  HW2 SOL   616       3.743  39.665  52.089  1.00  0.00           H
ATOM   1849  OW  SOL   617      28.741  65.317  55.171  1.00  0.00           O
ATOM   1850  HW1 SOL   617      28.139  64.928  55.805  1.00  0.00           H
ATOM   1851  HW2 SOL   617      29.010  64.584  54.616  1.00  0.00           H
ATOM   1852  OW  SOL   618       0.701  62.780  81.714  1.00  0.00           O
ATOM   1853  HW1 SOL   618      -0.252  62.860  81.696  1.00  0.00           H
ATOM   1854  HW2 SOL   618       0.865  61.841  81.623  1.00  0.00           H
ATOM   1855  OW  SOL   619      16.460  82.376  76.152  1.00  0.00           O
ATOM   1856  HW1 SOL   619      16.165  81.468  76.216  1.00  0.00           H
ATOM   1857  HW2 SOL   619      16.741  82.600  77.038  1.00  0.00           H
ATOM   1858  OW  SOL   620      24.328  60.177  49.447  1.00  0.00           O
ATOM   1859  HW1 SOL   620      24.377  59.890  48.535  1.00  0.00           H
ATOM   1860  HW2 SOL   620      24.133  61.112  49.395  1.00  0.00           H
ATOM   1861  OW  SOL   621      90.913  70.912  64.366  1.00  0.00           O
ATOM   1862  HW1 SOL   621      91.730  71.092  64.831  1.00  0.00           H
ATOM   1863  HW2 SOL   621      91.190  70.559  63.521  1.00  0.00           H
ATOM   1864  OW  SOL   622      12.720  51.436  43.063  1.00  0.00           O
ATOM   1865  HW1 SOL   622      11.844  51.051  43.032  1.00  0.00           H
ATOM   1866  HW2 SOL   622      13.311  50.683  43.096  1.00  0.00           H
ATOM   1867  OW  SOL   623      62.705   3.630  61.195  1.00  0.00           O
ATOM   1868  HW1 SOL   623      63.591   3.367  60.945  1.00  0.00           H
ATOM   1869  HW2 SOL   623      62.260   2.809  61.401  1.00  0.00           H
ATOM   1870  OW  SOL   624      55.389  66.668   4.943  1.00  0.00           O
ATOM   1871  HW1 SOL   624      55.387  65.811   4.517  1.00  0.00           H
ATOM   1872  HW2 SOL   624      54.475  66.819   5.184  1.00  0.00           H
ATOM   1873  OW  SOL   625       1.705   9.069  60.693  1.00  0.00           O
ATOM   1874  HW1 SOL   625       1.115   9.647  61.178  1.00  0.00           H
ATOM   1875  HW2 SOL   625       1.816   8.308  61.263  1.00  0.00           H
ATOM   1876  OW  SOL   626       8.025  14.113  92.421  1.00  0.00           O
ATOM   1877  HW1 SOL   626       8.435  13.250  92.374  1.00  0.00           H
ATOM   1878  HW2 SOL   626       8.756  14.720  92.536  1.00  0.00           H
ATOM   1879  OW  SOL   627      64.446  48.019  55.428  1.00  0.00           O
ATOM   1880  HW1 SOL   627      64.894  48.666  54.883  1.00  0.00           H
ATOM   1881  HW2 SOL   627      64.525  48.360  56.319  1.00  0.00           H
ATOM   1882  OW  SOL   628      87.825  43.256  75.920  1.00  0.00           O
ATOM   1883  HW1 SOL   628      87.752  43.439  74.983  1.00  0.00           H
ATOM   1884  HW2 SOL   628      88.762  43.314  76.104  1.00  0.00           H
ATOM   1885  OW  SOL   629      15.051  42.169  21.239  1.00  0.00           O
ATOM   1886  HW1 SOL   629      14.821  42.892  20.656  1.00  0.00           H
ATOM   1887  HW2 SOL   629      14.429  41.475  21.017  1.00  0.00           H
ATOM   1888  OW  SOL   630      23.141  14.386  52.529  1.00  0.00           O
ATOM   1889  HW1 SOL   630      23.432  14.148  51.649  1.00  0.00           H
ATOM   1890  HW2 SOL   630      23.855  14.915  52.884  1.00  0.00           H
ATOM   1891  OW  SOL   631      50.470  57.623  79.932  1.00  0.00           O
ATOM   1892  HW1 SOL   631      51.321  57.886  79.582  1.00  0.00           H
ATOM   1893  HW2 SOL   631      50.070  58.439  80.231  1.00  0.00           H
ATOM   1894  OW  SOL   632       1.141  74.663  27.050  1.00  0.00           O
ATOM   1895  HW1 SOL   632       1.571  74.260  27.805  1.00  0.00           H
ATOM   1896  HW2 SOL   632       0.349  75.062  27.410  1.00  0.00           H
ATOM   1897  OW  SOL   633      42.759  57.433  20.144  1.00  0.00           O
ATOM   1898  HW1 SOL   633      43.390  58.085  19.839  1.00  0.00           H
ATOM   1899  HW2 SOL   633      43.053  57.210  21.027  1.00  0.00           H
ATOM   1900  OW  SOL   634      72.865  51.540  10.870  1.00  0.00           O
ATOM   1901  HW1 SOL   634      72.350  52.011  11.525  1.00  0.00           H
ATOM   1902  HW2 SOL   634      73.217  50.784  11.340  1.00  0.00           H
ATOM   1903  OW  SOL   635      58.289  91.545  47.574  1.00  0.00           O
ATOM   1904  HW1 SOL   635      57.712  90.783  47.520  1.00  0.00           H
ATOM   1905  HW2 SOL   635      58.285  91.783  48.501  1.00  0.00           H
ATOM   1906  OW  SOL   636       2.730  30.942  89.149  1.00  0.00           O
ATOM   1907  HW1 SOL   636       2.457  30.700  88.264  1.00  0.00           H
ATOM   1908  HW2 SOL   636       3.222  30.184  89.465  1.00  0.00           H
ATOM   1909  OW  SOL   637      10.919  36.165  47.351  1.00  0.00           O
ATOM   1910  HW1 SOL   637      10.845  35.486  48.022  1.00  0.00           H
ATOM   1911  HW2 SOL   637      10.367  35.853  46.633  1.00  0.00           H
ATOM   1912  OW  SOL   638       1.396  21.526   7.501  1.00  0.00           O
ATOM   1913  HW1 SOL   638       1.425  20.762   6.924  1.00  0.00           H
ATOM   1914  HW2 SOL   638       1.326  22.273   6.906  1.00  0.00           H
ATOM   1915  OW  SOL   639      12.157  54.083  66.488  1.00  0.00           O
ATOM   1916  HW1 SOL   639      11.625  54.857  66.302  1.00  0.00           H
ATOM   1917  HW2 SOL   639      12.201  53.616  65.654  1.00  0.00           H
ATOM   1918  OW  SOL   640      80.525  86.606   9.637  1.00  0.00           O
ATOM   1919  HW1 SOL   640      81.333  86.715   9.136  1.00  0.00           H
ATOM   1920  HW2 SOL   640      80.698  87.044  10.470  1.00  0.00           H
ATOM   1921  OW  SOL   641      36.075  39.626  18.244  1.00  0.00           O
ATOM   1922  HW1 SOL   641      36.256  39.683  17.306  1.00  0.00           H
ATOM   1923  HW2 SOL   641      36.846  39.195  18.612  1.00  0.00           H
ATOM   1924  OW  SOL   642      15.341   2.783  79.724  1.00  0.00           O
ATOM   1925  HW1 SOL   642      15.874   3.034  80.478  1.00  0.00           H
ATOM   1926  HW2 SOL   642      14.562   2.378  80.106  1.00  0.00           H
ATOM   1927  OW  SOL   643      43.004  78.539  85.084  1.00  0.00           O
ATOM   1928  HW1 SOL   643      42.743  78.558  84.163  1.00  0.00           H
ATOM   1929  HW2 SOL   643      42.179  78.490  85.566  1.00  0.00           H
ATOM   1930  OW  SOL   644      49.617  78.892   7.701  1.00  0.00           O
ATOM   1931  HW1 SOL   644      50.509  78.864   7.356  1.00  0.00           H
ATOM   1932  HW2 SOL   644      49.189  78.125   7.320  1.00  0.00           H
ATOM   1933  OW  SOL   645      63.823  53.846  43.736  1.00  0.00           O
ATOM   1934  HW1 SOL   645      64.573  53.982  44.315  1.00  0.00           H
ATOM   1935  HW2 SOL   645      63.824  54.609  43.159  1.00  0.00           H
ATOM   1936  OW  SOL   646       3.639   4.878  72.716  1.00  0.00           O
ATOM   1937  HW1 SOL   646       2.754   5.045  73.038  1.00  0.00           H
ATOM   1938  HW2 SOL   646       3.928   5.719  72.360  1.00  0.00           H
ATOM   1939  OW  SOL   647      12.138  83.688  69.122  1.00  0.00           O
ATOM   1940  HW1 SOL   647      12.357  82.916  69.645  1.00  0.00           H
ATOM   1941  HW2 SOL   647      12.316  83.424  68.219  1.00  0.00           H
ATOM   1942  OW  SOL   648      72.057  44.558  69.141  1.00  0.00           O
ATOM   1943  HW1 SOL   648      72.825  43.990  69.208  1.00  0.00           H
ATOM   1944  HW2 SOL   648      72.080  45.087  69.938  1.00  0.00           H
ATOM   1945  OW  SOL   649       4.991   3.271  60.369  1.00  0.00           O
ATOM   1946  HW1 SOL   649       4.209   3.358  60.914  1.00  0.00           H
ATOM   1947  HW2 SOL   649       4.791   2.545  59.778  1.00  0.00           H
ATOM   1948  OW  SOL   650      34.503  61.794  22.368  1.00  0.00           O
ATOM   1949  HW1 SOL   650      34.284  61.259  23.131  1.00  0.00           H
ATOM   1950  HW2 SOL   650      34.856  61.172  21.732  1.00  0.00           H
ATOM   1951  OW  SOL   651      89.568  10.409  70.612  1.00  0.00           O
ATOM   1952  HW1 SOL   651      90.320  10.913  70.924  1.00  0.00           H
ATOM   1953  HW2 SOL   651      89.662  10.403  69.659  1.00  0.00           H
ATOM   1954  OW  SOL   652      66.259  86.173  91.226  1.00  0.00           O
ATOM   1955  HW1 SOL   652      65.771  86.612  91.923  1.00  0.00           H
ATOM   1956  HW2 SOL   652      65.877  85.297  91.180  1.00  0.00           H
ATOM   1957  OW  SOL   653      71.497  54.014  22.387  1.00  0.00           O
ATOM   1958  HW1 SOL   653      71.612  53.759  21.472  1.00  0.00           H
ATOM   1959  HW2 SOL   653      72.314  53.754  22.813  1.00  0.00           H
ATOM   1960  OW  SOL   654      28.852  91.047  79.653  1.00  0.00           O
ATOM   1961  HW1 SOL   654      28.324  91.774  79.324  1.00  0.00           H
ATOM   1962  HW2 SOL   654      28.710  90.341  79.022  1.00  0.00           H
ATOM   1963  OW  SOL   655       5.969  45.859  64.201  1.00  0.00           O
ATOM   1964  HW1 SOL   655       5.161  46.137  63.768  1.00  0.00           H
ATOM   1965  HW2 SOL   655       5.815  44.942  64.430  1.00  0.00           H
ATOM   1966  OW  SOL   656      56.505  36.343  39.003  1.00  0.00           O
ATOM   1967  HW1 SOL   656      56.685  36.519  38.079  1.00  0.00           H
ATOM   1968  HW2 SOL   656      56.164  37.170  39.343  1.00  0.00           H
ATOM   1969  OW  SOL   657      83.284  32.050  54.988  1.00  0.00           O
ATOM   1970  HW1 SOL   657      82.964  31.233  55.372  1.00  0.00           H
ATOM   1971  HW2 SOL   657      83.146  32.706  55.671  1.00  0.00           H
ATOM   1972  OW  SOL   658      82.798  77.746  85.664  1.00  0.00           O
ATOM   1973  HW1 SOL   658      83.389  77.112  85.258  1.00  0.00           H
ATOM   1974  HW2 SOL   658      81.962  77.616  85.217  1.00  0.00           H
ATOM   1975  OW  SOL   659      82.684  28.337  92.992  1.00  0.00           O
ATOM   1976  HW1 SOL   659      83.351  28.920  93.355  1.00  0.00           H
ATOM   1977  HW2 SOL   659      82.175  28.893  92.402  1.00  0.00           H
ATOM   1978  OW  SOL   660      52.947  21.286  15.103  1.00  0.00           O
ATOM   1979  HW1 SOL   660      52.079  21.565  14.812  1.00  0.00           H
ATOM   1980  HW2 SOL   660      53.552  21.880  14.660  1.00  0.00           H
ATOM   1981  OW  SOL   661      50.070   0.185  34.698  1.00  0.00           O
ATOM   1982  HW1 SOL   661      49.235   0.295  35.152  1.00  0.00           H
ATOM   1983  HW2 SOL   661      49.870  -0.392  33.961  1.00  0.00           H
ATOM   1984  OW  SOL   662      59.791  70.984  78.651  1.00  0.00           O
ATOM   1985  HW1 SOL   662      60.741  71.095  78.616  1.00  0.00           H
ATOM   1986  HW2 SOL   662      59.505  71.081  77.742  1.00  0.00           H
ATOM   1987  OW  SOL   663      87.906  54.160  28.567  1.00  0.00           O
ATOM   1988  HW1 SOL   663      88.155  54.468  27.696  1.00  0.00           H
ATOM   1989  HW2 SOL   663      88.064  54.910  29.140  1.00  0.00           H
ATOM   1990  OW  SOL   664      14.124  37.448  36.076  1.00  0.00           O
ATOM   1991  HW1 SOL   664      13.555  36.700  36.256  1.00  0.00           H
ATOM   1992  HW2 SOL   664      13.735  38.169  36.571  1.00  0.00           H
ATOM   1993  OW  SOL   665      33.132  10.393   8.851  1.00  0.00           O
ATOM   1994  HW1 SOL   665      32.831   9.501   9.026  1.00  0.00           H
ATOM   1995  HW2 SOL   665      32.554  10.948   9.374  1.00  0.00           H
ATOM   1996  OW  SOL   666      70.164   3.954  15.762  1.00  0.00           O
ATOM   1997  HW1 SOL   666      69.902   3.349  16.456  1.00  0.00           H
ATOM   1998  HW2 SOL   666      69.432   4.567  15.688  1.00  0.00           H
ATOM   1999  OW  SOL   667      58.919  50.199  23.583  1.00  0.00           O
ATOM   2000  HW1 SOL   667      58.531  50.774  24.242  1.00  0.00           H
ATOM   2001  HW2 SOL   667      59.502  50.769  23.080  1.00  0.00           H
ATOM   2002  OW  SOL   668      33.123  81.591  64.640  1.00  0.00           O
ATOM   2003  HW1 SOL   668      32.498  80.867  64.686  1.00  0.00           H
ATOM   2004  HW2 SOL   668      32.969  82.092  65.441  1.00  0.00           H
ATOM   2005  OW  SOL   669      83.003  41.272  45.904  1.00  0.00           O
ATOM   2006  HW1 SOL   669      82.325  41.094  46.556  1.00  0.00           H
ATOM   2007  HW2 SOL   669      82.972  40.520  45.313  1.00  0.00           H
ATOM   2008  OW  SOL   670      88.778  36.517  32.115  1.00  0.00           O
ATOM   2009  HW1 SOL   670      89.013  35.598  32.245  1.00  0.00           H
ATOM   2010  HW2 SOL   670      87.821  36.525  32.137  1.00  0.00           H
ATOM   2011  OW  SOL   671      91.131  71.807  31.873  1.00  0.00           O
ATOM   2012  HW1 SOL   671      91.854  71.521  31.314  1.00  0.00           H
ATOM   2013  HW2 SOL   671      91.104  71.162  32.579  1.00  0.00           H
ATOM   2014  OW  SOL   672      90.082  53.082  76.404  1.00  0.00           O
ATOM   2015  HW1 SOL   672      90.107  53.427  77.297  1.00  0.00           H
ATOM   2016  HW2 SOL   672      90.421  53.795  75.863  1.00  0.00           H
ATOM   2017  OW  SOL   673      37.167  78.986  29.935  1.00  0.00           O
ATOM   2018  HW1 SOL   673      36.763  78.148  30.160  1.00  0.00           H
ATOM   2019  HW2 SOL   673      37.947  78.749  29.433  1.00  0.00           H
ATOM   2020  OW  SOL   674      26.185  25.806  76.988  1.00  0.00           O
ATOM   2021  HW1 SOL   674      26.600  26.374  76.339  1.00  0.00           H
ATOM   2022  HW2 SOL   674      26.021  24.987  76.520  1.00  0.00           H
ATOM   2023  OW  SOL   675      11.468  25.528  35.240  1.00  0.00           O
ATOM   2024  HW1 SOL   675      11.203  25.973  34.435  1.00  0.00           H
ATOM   2025  HW2 SOL   675      11.540  24.606  34.992  1.00  0.00           H
ATOM   2026  OW  SOL   676      67.973  83.505  30.101  1.00  0.00           O
ATOM   2027  HW1 SOL   676      67.671  83.421  29.197  1.00  0.00           H
ATOM   2028  HW2 SOL   676      67.921  84.443  30.285  1.00  0.00           H
ATOM   2029  OW  SOL   677      89.950  48.197  33.474  1.00  0.00           O
ATOM   2030  HW1 SOL   677      89.857  47.398  32.954  1.00  0.00           H
ATOM   2031  HW2 SOL   677      89.156  48.698  33.288  1.00  0.00           H
ATOM   2032  OW  SOL   678      46.213  23.911  15.492  1.00  0.00           O
ATOM   2033  HW1 SOL   678      47.131  24.161  15.599  1.00  0.00           H
ATOM   2034  HW2 SOL   678      45.905  23.741  16.383  1.00  0.00           H
ATOM   2035  OW  SOL   679      61.546  10.700  64.506  1.00  0.00           O
ATOM   2036  HW1 SOL   679      61.408  11.073  63.636  1.00  0.00           H
ATOM   2037  HW2 SOL   679      61.299   9.779  64.414  1.00  0.00           H
ATOM   2038  OW  SOL   680      27.030  80.887  16.337  1.00  0.00           O
ATOM   2039  HW1 SOL   680      27.597  80.253  15.899  1.00  0.00           H
ATOM   2040  HW2 SOL   680      26.257  80.947  15.775  1.00  0.00           H
ATOM   2041  OW  SOL   681      53.699   2.272  74.314  1.00  0.00           O
ATOM   2042  HW1 SOL   681      54.441   2.876  74.289  1.00  0.00           H
ATOM   2043  HW2 SOL   681      53.046   2.715  74.856  1.00  0.00           H
ATOM   2044  OW  SOL   682      84.922  10.287   3.019  1.00  0.00           O
ATOM   2045  HW1 SOL   682      85.377   9.468   3.214  1.00  0.00           H
ATOM   2046  HW2 SOL   682      84.301  10.059   2.328  1.00  0.00           H
ATOM   2047  OW  SOL   683      48.297  44.865  81.195  1.00  0.00           O
ATOM   2048  HW1 SOL   683      48.507  45.767  80.956  1.00  0.00           H
ATOM   2049  HW2 SOL   683      48.373  44.845  82.149  1.00  0.00           H
ATOM   2050  OW  SOL   684      59.719  21.384  37.510  1.00  0.00           O
ATOM   2051  HW1 SOL   684      60.324  20.743  37.884  1.00  0.00           H
ATOM   2052  HW2 SOL   684      58.851  21.074  37.769  1.00  0.00           H
ATOM   2053  OW  SOL   685       2.237  40.325  77.395  1.00  0.00           O
ATOM   2054  HW1 SOL   685       1.777  41.007  77.884  1.00  0.00           H
ATOM   2055  HW2 SOL   685       2.998  40.769  77.021  1.00  0.00           H
ATOM   2056  OW  SOL   686      67.956  48.646   6.891  1.00  0.00           O
ATOM   2057  HW1 SOL   686      67.941  48.952   5.985  1.00  0.00           H
ATOM   2058  HW2 SOL   686      68.412  47.805   6.853  1.00  0.00           H
ATOM   2059  OW  SOL   687      14.851  35.462  80.611  1.00  0.00           O
ATOM   2060  HW1 SOL   687      15.757  35.349  80.897  1.00  0.00           H
ATOM   2061  HW2 SOL   687      14.733  34.809  79.922  1.00  0.00           H
ATOM   2062  OW  SOL   688       3.539  46.167  44.319  1.00  0.00           O
ATOM   2063  HW1 SOL   688       2.977  46.872  43.995  1.00  0.00           H
ATOM   2064  HW2 SOL   688       3.017  45.737  44.997  1.00  0.00           H
ATOM   2065  OW  SOL   689      89.590  74.070  17.159  1.00  0.00           O
ATOM   2066  HW1 SOL   689      88.931  73.468  17.504  1.00  0.00           H
ATOM   2067  HW2 SOL   689      89.330  74.928  17.494  1.00  0.00           H
ATOM   2068  OW  SOL   690      27.322  15.660  43.187  1.00  0.00           O
ATOM   2069  HW1 SOL   690      27.009  16.520  42.906  1.00  0.00           H
ATOM   2070  HW2 SOL   690      27.712  15.279  42.401  1.00  0.00           H
ATOM   2071  OW  SOL   691      88.852  83.919  16.643  1.00  0.00           O
ATOM   2072  HW1 SOL   691      88.918  84.615  17.296  1.00  0.00           H
ATOM   2073  HW2 SOL   691      89.760  83.712  16.421  1.00  0.00           H
ATOM   2074  OW  SOL   692      10.946  68.952  86.790  1.00  0.00           O
ATOM   2075  HW1 SOL   692      10.711  68.419  86.030  1.00  0.00           H
ATOM   2076  HW2 SOL   692      11.138  69.817  86.426  1.00  0.00           H
ATOM   2077  OW  SOL   693       0.617  10.002  39.902  1.00  0.00           O
ATOM   2078  HW1 SOL   693       1.483  10.361  40.095  1.00  0.00           H
ATOM   2079  HW2 SOL   693       0.297  10.529  39.170  1.00  0.00           H
ATOM   2080  OW  SOL   694      46.071  33.940  54.064  1.00  0.00           O
ATOM   2081  HW1 SOL   694      46.864  34.134  53.564  1.00  0.00           H
ATOM   2082  HW2 SOL   694      46.136  33.006  54.264  1.00  0.00           H
ATOM   2083  OW  SOL   695      80.183  71.724  50.482  1.00  0.00           O
ATOM   2084  HW1 SOL   695      81.090  71.810  50.188  1.00  0.00           H
ATOM   2085  HW2 SOL   695      80.252  71.398  51.379  1.00  0.00           H
ATOM   2086  OW  SOL   696      46.987  59.355  67.055  1.00  0.00           O
ATOM   2087  HW1 SOL   696      47.251  58.966  66.221  1.00  0.00           H
ATOM   2088  HW2 SOL   696      47.289  58.732  67.716  1.00  0.00           H
ATOM   2089  OW  SOL   697       3.613  85.869  18.112  1.00  0.00           O
ATOM   2090  HW1 SOL   697       3.485  85.836  17.163  1.00  0.00           H
ATOM   2091  HW2 SOL   697       3.463  86.785  18.342  1.00  0.00           H
ATOM   2092  OW  SOL   698      64.442  78.882  46.691  1.00  0.00           O
ATOM   2093  HW1 SOL   698      64.656  78.989  45.764  1.00  0.00           H
ATOM   2094  HW2 SOL   698      65.263  78.598  47.095  1.00  0.00           H
ATOM   2095  OW  SOL   699      56.903  47.758  30.809  1.00  0.00           O
ATOM   2096  HW1 SOL   699      57.137  47.541  31.711  1.00  0.00           H
ATOM   2097  HW2 SOL   699      56.113  48.294  30.888  1.00  0.00           H
ATOM   2098  OW  SOL   700      17.679  84.117  50.777  1.00  0.00           O
ATOM   2099  HW1 SOL   700      18.449  83.605  50.529  1.00  0.00           H
ATOM   2100  HW2 SOL   700      16.962  83.733  50.273  1.00  0.00           H
ATOM   2101  OW  SOL   701      13.937  78.981  88.136  1.00  0.00           O
ATOM   2102  HW1 SOL   701      14.378  78.483  88.825  1.00  0.00           H
ATOM   2103  HW2 SOL   701      14.530  78.929  87.386  1.00  0.00           H
ATOM   2104  OW  SOL   702      34.581  73.794  71.436  1.00  0.00           O
ATOM   2105  HW1 SOL   702      34.792  73.723  72.367  1.00  0.00           H
ATOM   2106  HW2 SOL   702      35.402  74.065  71.024  1.00  0.00           H
ATOM   2107  OW  SOL   703      56.397   9.340  24.461  1.00  0.00           O
ATOM   2108  HW1 SOL   703      56.986   9.221  23.715  1.00  0.00           H
ATOM   2109  HW2 SOL   703      56.514  10.255  24.715  1.00  0.00           H
ATOM   2110  OW  SOL   704      87.152  44.857  78.277  1.00  0.00           O
ATOM   2111  HW1 SOL   704      87.947  44.357  78.462  1.00  0.00           H
ATOM   2112  HW2 SOL   704      86.752  44.407  77.533  1.00  0.00           H
ATOM   2113  OW  SOL   705      26.380  77.411  82.066  1.00  0.00           O
ATOM   2114  HW1 SOL   705      25.748  77.007  81.472  1.00  0.00           H
ATOM   2115  HW2 SOL   705      26.998  77.860  81.490  1.00  0.00           H
ATOM   2116  OW  SOL   706      22.424  89.712   6.329  1.00  0.00           O
ATOM   2117  HW1 SOL   706      22.425  89.751   5.372  1.00  0.00           H
ATOM   2118  HW2 SOL   706      21.579  90.081   6.583  1.00  0.00           H
ATOM   2119  OW  SOL   707      12.028  16.553  89.007  1.00  0.00           O
ATOM   2120  HW1 SOL   707      11.091  16.640  89.179  1.00  0.00           H
ATOM   2121  HW2 SOL   707      12.085  15.887  88.321  1.00  0.00           H
ATOM   2122  OW  SOL   708      64.095  55.722  68.372  1.00  0.00           O
ATOM   2123  HW1 SOL   708      64.749  55.031  68.268  1.00  0.00           H
ATOM   2124  HW2 SOL   708      64.429  56.264  69.087  1.00  0.00           H
ATOM   2125  OW  SOL   709      88.260  56.398  30.061  1.00  0.00           O
ATOM   2126  HW1 SOL   709      88.922  57.019  29.756  1.00  0.00           H
ATOM   2127  HW2 SOL   709      87.882  56.812  30.837  1.00  0.00           H
ATOM   2128  OW  SOL   710      29.159  62.430  91.929  1.00  0.00           O
ATOM   2129  HW1 SOL   710      30.016  62.824  92.091  1.00  0.00           H
ATOM   2130  HW2 SOL   710      28.863  62.827  91.110  1.00  0.00           H
ATOM   2131  OW  SOL   711      12.383  64.053  24.906  1.00  0.00           O
ATOM   2132  HW1 SOL   711      13.202  64.392  24.546  1.00  0.00           H
ATOM   2133  HW2 SOL   711      12.638  63.627  25.724  1.00  0.00           H
ATOM   2134  OW  SOL   712      50.360  73.006  75.598  1.00  0.00           O
ATOM   2135  HW1 SOL   712      51.262  72.715  75.458  1.00  0.00           H
ATOM   2136  HW2 SOL   712      50.389  73.487  76.425  1.00  0.00           H
ATOM   2137  OW  SOL   713      59.478  64.133  87.660  1.00  0.00           O
ATOM   2138  HW1 SOL   713      59.076  64.811  87.117  1.00  0.00           H
ATOM   2139  HW2 SOL   713      58.738  63.681  88.067  1.00  0.00           H
ATOM   2140  OW  SOL   714      65.076  83.444  70.054  1.00  0.00           O
ATOM   2141  HW1 SOL   714      65.144  84.311  70.453  1.00  0.00           H
ATOM   2142  HW2 SOL   714      65.839  83.383  69.479  1.00  0.00           H
ATOM   2143  OW  SOL   715      52.253  59.780  76.453  1.00  0.00           O
ATOM   2144  HW1 SOL   715      52.607  60.643  76.239  1.00  0.00           H
ATOM   2145  HW2 SOL   715      52.999  59.186  76.364  1.00  0.00           H
ATOM   2146  OW  SOL   716      39.340  54.803  41.503  1.00  0.00           O
ATOM   2147  HW1 SOL   716      39.779  54.396  42.250  1.00  0.00           H
ATOM   2148  HW2 SOL   716      39.074  54.067  40.952  1.00  0.00           H
ATOM   2149  OW  SOL   717      45.781  11.214  27.215  1.00  0.00           O
ATOM   2150  HW1 SOL   717      45.066  11.655  27.675  1.00  0.00           H
ATOM   2151  HW2 SOL   717      46.136  11.880  26.627  1.00  0.00           H
ATOM   2152  OW  SOL   718      57.831  78.256  81.348  1.00  0.00           O
ATOM   2153  HW1 SOL   718      58.574  78.860  81.370  1.00  0.00           H
ATOM   2154  HW2 SOL   718      58.091  77.535  81.922  1.00  0.00           H
ATOM   2155  OW  SOL   719      44.873  53.349  40.291  1.00  0.00           O
ATOM   2156  HW1 SOL   719      44.937  53.935  41.045  1.00  0.00           H
ATOM   2157  HW2 SOL   719      45.776  53.085  40.114  1.00  0.00           H
ATOM   2158  OW  SOL   720      59.827  64.120  20.232  1.00  0.00           O
ATOM   2159  HW1 SOL   720      60.717  63.895  20.504  1.00  0.00           H
ATOM   2160  HW2 SOL   720      59.851  64.077  19.276  1.00  0.00           H
ATOM   2161  OW  SOL   721      86.623  90.609  27.597  1.00  0.00           O
ATOM   2162  HW1 SOL   721      86.988  89.725  27.630  1.00  0.00           H
ATOM   2163  HW2 SOL   721      85.687  90.489  27.760  1.00  0.00           H
ATOM   2164  OW  SOL   722      50.916  62.474  57.082  1.00  0.00           O
ATOM   2165  HW1 SOL   722      50.942  61.873  57.826  1.00  0.00           H
ATOM   2166  HW2 SOL   722      50.941  61.906  56.312  1.00  0.00           H
ATOM   2167  OW  SOL   723      87.448  28.246  75.121  1.00  0.00           O
ATOM   2168  HW1 SOL   723      87.332  28.989  75.712  1.00  0.00           H
ATOM   2169  HW2 SOL   723      88.341  28.341  74.789  1.00  0.00           H
ATOM   2170  OW  SOL   724      70.544  18.346  30.136  1.00  0.00           O
ATOM   2171  HW1 SOL   724      71.237  18.669  29.560  1.00  0.00           H
ATOM   2172  HW2 SOL   724      69.743  18.746  29.796  1.00  0.00           H
ATOM   2173  OW  SOL   725      89.035  65.013  72.392  1.00  0.00           O
ATOM   2174  HW1 SOL   725      88.982  65.782  71.825  1.00  0.00           H
ATOM   2175  HW2 SOL   725      88.576  64.326  71.909  1.00  0.00           H
ATOM   2176  OW  SOL   726      53.069  14.288   6.747  1.00  0.00           O
ATOM   2177  HW1 SOL   726      52.941  14.263   5.799  1.00  0.00           H
ATOM   2178  HW2 SOL   726      52.762  13.435   7.054  1.00  0.00           H
ATOM   2179  OW  SOL   727      79.099  39.488  36.337  1.00  0.00           O
ATOM   2180  HW1 SOL   727      79.521  40.316  36.570  1.00  0.00           H
ATOM   2181  HW2 SOL   727      79.535  38.835  36.885  1.00  0.00           H
ATOM   2182  OW  SOL   728      44.963  61.970  17.404  1.00  0.00           O
ATOM   2183  HW1 SOL   728      44.171  62.279  17.844  1.00  0.00           H
ATOM   2184  HW2 SOL   728      44.657  61.280  16.815  1.00  0.00           H
ATOM   2185  OW  SOL   729       6.057   8.860  22.368  1.00  0.00           O
ATOM   2186  HW1 SOL   729       6.890   8.413  22.216  1.00  0.00           H
ATOM   2187  HW2 SOL   729       5.834   8.649  23.275  1.00  0.00           H
ATOM   2188  OW  SOL   730      44.914   0.538  35.783  1.00  0.00           O
ATOM   2189  HW1 SOL   730      44.725   1.279  35.206  1.00  0.00           H
ATOM   2190  HW2 SOL   730      44.339   0.668  36.537  1.00  0.00           H
ATOM   2191  OW  SOL   731       7.815  92.693  22.761  1.00  0.00           O
ATOM   2192  HW1 SOL   731       8.138  92.230  21.988  1.00  0.00           H
ATOM   2193  HW2 SOL   731       6.952  92.311  22.926  1.00  0.00           H
ATOM   2194  OW  SOL   732      77.342  19.081   4.430  1.00  0.00           O
ATOM   2195  HW1 SOL   732      76.654  19.569   3.977  1.00  0.00           H
ATOM   2196  HW2 SOL   732      77.394  18.248   3.961  1.00  0.00           H
ATOM   2197  OW  SOL   733      17.329  65.370  10.800  1.00  0.00           O
ATOM   2198  HW1 SOL   733      16.664  64.686  10.733  1.00  0.00           H
ATOM   2199  HW2 SOL   733      17.612  65.340  11.714  1.00  0.00           H
ATOM   2200  OW  SOL   734       2.466  65.900  84.038  1.00  0.00           O
ATOM   2201  HW1 SOL   734       2.534  66.689  84.575  1.00  0.00           H
ATOM   2202  HW2 SOL   734       1.630  65.508  84.290  1.00  0.00           H
ATOM   2203  OW  SOL   735      54.910  24.471  65.119  1.00  0.00           O
ATOM   2204  HW1 SOL   735      55.109  23.969  65.909  1.00  0.00           H
ATOM   2205  HW2 SOL   735      54.447  25.246  65.438  1.00  0.00           H
ATOM   2206  OW  SOL   736      83.972  40.100  81.160  1.00  0.00           O
ATOM   2207  HW1 SOL   736      84.369  39.808  80.340  1.00  0.00           H
ATOM   2208  HW2 SOL   736      84.691  40.504  81.645  1.00  0.00           H
ATOM   2209  OW  SOL   737      70.873  60.724  34.904  1.00  0.00           O
ATOM   2210  HW1 SOL   737      71.627  60.797  35.490  1.00  0.00           H
ATOM   2211  HW2 SOL   737      70.415  61.559  34.999  1.00  0.00           H
ATOM   2212  OW  SOL   738      21.805  85.744   0.795  1.00  0.00           O
ATOM   2213  HW1 SOL   738      20.967  85.400   1.106  1.00  0.00           H
ATOM   2214  HW2 SOL   738      21.976  85.263  -0.015  1.00  0.00           H
ATOM   2215  OW  SOL   739      16.534  90.969  17.507  1.00  0.00           O
ATOM   2216  HW1 SOL   739      16.707  90.056  17.740  1.00  0.00           H
ATOM   2217  HW2 SOL   739      15.873  90.919  16.816  1.00  0.00           H
ATOM   2218  OW  SOL   740      55.066   3.853  65.835  1.00  0.00           O
ATOM   2219  HW1 SOL   740      55.925   3.615  66.184  1.00  0.00           H
ATOM   2220  HW2 SOL   740      54.966   4.780  66.053  1.00  0.00           H
ATOM   2221  OW  SOL   741       9.020  32.580  10.241  1.00  0.00           O
ATOM   2222  HW1 SOL   741       9.146  33.502  10.466  1.00  0.00           H
ATOM   2223  HW2 SOL   741       9.441  32.098  10.953  1.00  0.00           H
ATOM   2224  OW  SOL   742      14.391  66.016  72.373  1.00  0.00           O
ATOM   2225  HW1 SOL   742      14.615  65.152  72.717  1.00  0.00           H
ATOM   2226  HW2 SOL   742      13.627  66.287  72.882  1.00  0.00           H
ATOM   2227  OW  SOL   743      16.909  83.835  84.116  1.00  0.00           O
ATOM   2228  HW1 SOL   743      17.160  83.321  83.348  1.00  0.00           H
ATOM   2229  HW2 SOL   743      16.843  84.733  83.792  1.00  0.00           H
ATOM   2230  OW  SOL   744      33.869   3.952  46.623  1.00  0.00           O
ATOM   2231  HW1 SOL   744      33.342   4.735  46.463  1.00  0.00           H
ATOM   2232  HW2 SOL   744      33.312   3.394  47.165  1.00  0.00           H
ATOM   2233  OW  SOL   745      56.577  66.180  89.378  1.00  0.00           O
ATOM   2234  HW1 SOL   745      56.543  67.048  88.977  1.00  0.00           H
ATOM   2235  HW2 SOL   745      55.675  66.005  89.649  1.00  0.00           H
ATOM   2236  OW  SOL   746      68.284  86.459  55.952  1.00  0.00           O
ATOM   2237  HW1 SOL   746      68.254  87.242  55.401  1.00  0.00           H
ATOM   2238  HW2 SOL   746      67.732  86.674  56.704  1.00  0.00           H
ATOM   2239  OW  SOL   747      52.554  22.377  52.110  1.00  0.00           O
ATOM   2240  HW1 SOL   747      53.038  23.171  51.883  1.00  0.00           H
ATOM   2241  HW2 SOL   747      53.111  21.661  51.805  1.00  0.00           H
ATOM   2242  OW  SOL   748      57.793  90.753  11.664  1.00  0.00           O
ATOM   2243  HW1 SOL   748      58.341  91.159  12.336  1.00  0.00           H
ATOM   2244  HW2 SOL   748      57.165  90.223  12.154  1.00  0.00           H
ATOM   2245  OW  SOL   749      47.770  46.009  69.816  1.00  0.00           O
ATOM   2246  HW1 SOL   749      48.033  45.635  68.975  1.00  0.00           H
ATOM   2247  HW2 SOL   749      47.944  46.946  69.728  1.00  0.00           H
ATOM   2248  OW  SOL   750      82.555  45.119  79.112  1.00  0.00           O
ATOM   2249  HW1 SOL   750      81.888  45.166  79.798  1.00  0.00           H
ATOM   2250  HW2 SOL   750      83.385  45.076  79.587  1.00  0.00           H
ATOM   2251  OW  SOL   751      85.365  56.497  71.534  1.00  0.00           O
ATOM   2252  HW1 SOL   751      84.575  57.033  71.465  1.00  0.00           H
ATOM   2253  HW2 SOL   751      85.621  56.563  72.454  1.00  0.00           H
ATOM   2254  OW  SOL   752      85.904  61.062  36.703  1.00  0.00           O
ATOM   2255  HW1 SOL   752      86.452  60.436  37.177  1.00  0.00           H
ATOM   2256  HW2 SOL   752      85.869  61.830  37.273  1.00  0.00           H
ATOM   2257  OW  SOL   753      64.576  92.982  89.081  1.00  0.00           O
ATOM   2258  HW1 SOL   753      65.446  92.984  89.480  1.00  0.00           H
ATOM   2259  HW2 SOL   753      64.532  92.153  88.605  1.00  0.00           H
ATOM   2260  OW  SOL   754      25.719  13.952  36.789  1.00  0.00           O
ATOM   2261  HW1 SOL   754      25.450  13.515  35.981  1.00  0.00           H
ATOM   2262  HW2 SOL   754      25.142  14.713  36.854  1.00  0.00           H
ATOM   2263  OW  SOL   755      26.054  20.843  89.849  1.00  0.00           O
ATOM   2264  HW1 SOL   755      26.028  21.732  90.201  1.00  0.00           H
ATOM   2265  HW2 SOL   755      26.634  20.366  90.442  1.00  0.00           H
ATOM   2266  OW  SOL   756      25.184  87.219  51.317  1.00  0.00           O
ATOM   2267  HW1 SOL   756      25.958  87.781  51.347  1.00  0.00           H
ATOM   2268  HW2 SOL   756      24.596  87.586  51.976  1.00  0.00           H
ATOM   2269  OW  SOL   757      10.343  88.356  14.924  1.00  0.00           O
ATOM   2270  HW1 SOL   757      10.358  88.726  14.041  1.00  0.00           H
ATOM   2271  HW2 SOL   757       9.489  88.607  15.275  1.00  0.00           H
ATOM   2272  OW  SOL   758      78.938  27.331  71.319  1.00  0.00           O
ATOM   2273  HW1 SOL   758      78.789  28.040  71.944  1.00  0.00           H
ATOM   2274  HW2 SOL   758      79.885  27.328  71.181  1.00  0.00           H
ATOM   2275  OW  SOL   759      31.699  23.999  20.555  1.00  0.00           O
ATOM   2276  HW1 SOL   759      32.525  23.595  20.289  1.00  0.00           H
ATOM   2277  HW2 SOL   759      31.057  23.670  19.927  1.00  0.00           H
ATOM   2278  OW  SOL   760      38.280  35.982  75.505  1.00  0.00           O
ATOM   2279  HW1 SOL   760      37.926  36.820  75.804  1.00  0.00           H
ATOM   2280  HW2 SOL   760      39.138  35.921  75.923  1.00  0.00           H
ATOM   2281  OW  SOL   761       8.566  17.903  22.528  1.00  0.00           O
ATOM   2282  HW1 SOL   761       8.899  17.303  21.860  1.00  0.00           H
ATOM   2283  HW2 SOL   761       7.855  18.374  22.095  1.00  0.00           H
ATOM   2284  OW  SOL   762      87.964  80.361  54.450  1.00  0.00           O
ATOM   2285  HW1 SOL   762      88.033  79.909  53.609  1.00  0.00           H
ATOM   2286  HW2 SOL   762      88.613  79.932  55.007  1.00  0.00           H
ATOM   2287  OW  SOL   763      87.141  86.111  70.583  1.00  0.00           O
ATOM   2288  HW1 SOL   763      87.031  85.232  70.220  1.00  0.00           H
ATOM   2289  HW2 SOL   763      86.492  86.643  70.122  1.00  0.00           H
ATOM   2290  OW  SOL   764      71.104  65.394  69.073  1.00  0.00           O
ATOM   2291  HW1 SOL   764      71.149  66.115  68.445  1.00  0.00           H
ATOM   2292  HW2 SOL   764      70.266  64.969  68.892  1.00  0.00           H
ATOM   2293  OW  SOL   765      38.473  75.078   6.851  1.00  0.00           O
ATOM   2294  HW1 SOL   765      38.655  74.263   7.318  1.00  0.00           H
ATOM   2295  HW2 SOL   765      38.883  75.758   7.385  1.00  0.00           H
ATOM   2296  OW  SOL   766      28.658  74.387  64.282  1.00  0.00           O
ATOM   2297  HW1 SOL   766      28.497  75.303  64.509  1.00  0.00           H
ATOM   2298  HW2 SOL   766      29.611  74.304  64.282  1.00  0.00           H
ATOM   2299  OW  SOL   767       8.603  45.241  68.761  1.00  0.00           O
ATOM   2300  HW1 SOL   767       9.135  45.701  69.411  1.00  0.00           H
ATOM   2301  HW2 SOL   767       7.776  45.724  68.743  1.00  0.00           H
ATOM   2302  OW  SOL   768      13.592   4.228   8.770  1.00  0.00           O
ATOM   2303  HW1 SOL   768      13.423   4.667   7.936  1.00  0.00           H
ATOM   2304  HW2 SOL   768      12.760   3.810   8.994  1.00  0.00           H
ATOM   2305  OW  SOL   769      64.235  32.705  43.407  1.00  0.00           O
ATOM   2306  HW1 SOL   769      63.992  32.504  42.503  1.00  0.00           H
ATOM   2307  HW2 SOL   769      64.252  31.855  43.846  1.00  0.00           H
ATOM   2308  OW  SOL   770      89.938   8.742  21.123  1.00  0.00           O
ATOM   2309  HW1 SOL   770      89.556   8.852  20.252  1.00  0.00           H
ATOM   2310  HW2 SOL   770      90.869   8.928  21.002  1.00  0.00           H
ATOM   2311  OW  SOL   771      37.654  90.863  60.336  1.00  0.00           O
ATOM   2312  HW1 SOL   771      37.851  89.954  60.562  1.00  0.00           H
ATOM   2313  HW2 SOL   771      37.169  90.806  59.513  1.00  0.00           H
ATOM   2314  OW  SOL   772      10.532  25.526  20.879  1.00  0.00           O
ATOM   2315  HW1 SOL   772      10.644  26.475  20.823  1.00  0.00           H
ATOM   2316  HW2 SOL   772      10.477  25.237  19.968  1.00  0.00           H
ATOM   2317  OW  SOL   773      48.480  83.453  15.328  1.00  0.00           O
ATOM   2318  HW1 SOL   773      47.671  82.963  15.184  1.00  0.00           H
ATOM   2319  HW2 SOL   773      48.424  84.192  14.722  1.00  0.00           H
ATOM   2320  OW  SOL   774      80.049  30.648  56.141  1.00  0.00           O
ATOM   2321  HW1 SOL   774      79.505  30.177  56.773  1.00  0.00           H
ATOM   2322  HW2 SOL   774      80.853  30.131  56.086  1.00  0.00           H
ATOM   2323  OW  SOL   775      18.433  57.501  17.204  1.00  0.00           O
ATOM   2324  HW1 SOL   775      19.165  58.093  17.375  1.00  0.00           H
ATOM   2325  HW2 SOL   775      18.554  56.783  17.825  1.00  0.00           H
ATOM   2326  OW  SOL   776      63.528  78.203  56.805  1.00  0.00           O
ATOM   2327  HW1 SOL   776      63.097  77.459  56.386  1.00  0.00           H
ATOM   2328  HW2 SOL   776      63.816  78.754  56.078  1.00  0.00           H
ATOM   2329  OW  SOL   777      87.039  35.071  88.836  1.00  0.00           O
ATOM   2330  HW1 SOL   777      87.703  35.753  88.729  1.00  0.00           H
ATOM   2331  HW2 SOL   777      87.048  34.596  88.005  1.00  0.00           H
ATOM   2332  OW  SOL   778       6.588  26.738  85.968  1.00  0.00           O
ATOM   2333  HW1 SOL   778       7.376  27.237  86.183  1.00  0.00           H
ATOM   2334  HW2 SOL   778       6.840  25.824  86.095  1.00  0.00           H
ATOM   2335  OW  SOL   779      53.820  57.106  72.933  1.00  0.00           O
ATOM   2336  HW1 SOL   779      54.361  56.744  72.231  1.00  0.00           H
ATOM   2337  HW2 SOL   779      54.028  56.568  73.697  1.00  0.00           H
ATOM   2338  OW  SOL   780      79.445  28.790  88.737  1.00  0.00           O
ATOM   2339  HW1 SOL   780      80.356  29.014  88.549  1.00  0.00           H
ATOM   2340  HW2 SOL   780      78.951  29.576  88.503  1.00  0.00           H
ATOM   2341  OW  SOL   781      64.211  21.050  39.339  1.00  0.00           O
ATOM   2342  HW1 SOL   781      64.723  20.256  39.493  1.00  0.00           H
ATOM   2343  HW2 SOL   781      64.233  21.169  38.390  1.00  0.00           H
ATOM   2344  OW  SOL   782      88.633  78.903  57.023  1.00  0.00           O
ATOM   2345  HW1 SOL   782      87.796  78.813  57.479  1.00  0.00           H
ATOM   2346  HW2 SOL   782      89.291  78.705  57.689  1.00  0.00           H
ATOM   2347  OW  SOL   783      29.557   5.882  13.770  1.00  0.00           O
ATOM   2348  HW1 SOL   783      29.757   6.420  13.004  1.00  0.00           H
ATOM   2349  HW2 SOL   783      29.609   6.489  14.509  1.00  0.00           H
ATOM   2350  OW  SOL   784      66.216  16.291  62.005  1.00  0.00           O
ATOM   2351  HW1 SOL   784      65.664  16.619  62.714  1.00  0.00           H
ATOM   2352  HW2 SOL   784      67.104  16.315  62.361  1.00  0.00           H
ATOM   2353  OW  SOL   785      20.973  35.704  15.312  1.00  0.00           O
ATOM   2354  HW1 SOL   785      20.856  34.863  14.870  1.00  0.00           H
ATOM   2355  HW2 SOL   785      21.018  35.482  16.242  1.00  0.00           H
ATOM   2356  OW  SOL   786      51.406  69.751  80.920  1.00  0.00           O
ATOM   2357  HW1 SOL   786      50.499  69.897  81.191  1.00  0.00           H
ATOM   2358  HW2 SOL   786      51.928  70.236  81.559  1.00  0.00           H
ATOM   2359  OW  SOL   787      33.496  19.462   0.382  1.00  0.00           O
ATOM   2360  HW1 SOL   787      33.406  19.886  -0.472  1.00  0.00           H
ATOM   2361  HW2 SOL   787      32.838  18.768   0.376  1.00  0.00           H
ATOM   2362  OW  SOL   788      30.094  56.513  45.342  1.00  0.00           O
ATOM   2363  HW1 SOL   788      30.227  57.442  45.527  1.00  0.00           H
ATOM   2364  HW2 SOL   788      30.940  56.211  45.010  1.00  0.00           H
ATOM   2365  OW  SOL   789      17.166  19.413  22.725  1.00  0.00           O
ATOM   2366  HW1 SOL   789      17.327  19.057  23.599  1.00  0.00           H
ATOM   2367  HW2 SOL   789      17.315  20.354  22.818  1.00  0.00           H
ATOM   2368  OW  SOL   790      14.607  89.317  22.414  1.00  0.00           O
ATOM   2369  HW1 SOL   790      13.973  89.531  23.097  1.00  0.00           H
ATOM   2370  HW2 SOL   790      14.660  88.361  22.426  1.00  0.00           H
ATOM   2371  OW  SOL   791      18.328  47.540  81.213  1.00  0.00           O
ATOM   2372  HW1 SOL   791      17.607  47.402  80.598  1.00  0.00           H
ATOM   2373  HW2 SOL   791      17.926  47.454  82.077  1.00  0.00           H
ATOM   2374  OW  SOL   792      32.583  41.702  47.381  1.00  0.00           O
ATOM   2375  HW1 SOL   792      31.993  41.161  47.905  1.00  0.00           H
ATOM   2376  HW2 SOL   792      33.279  41.105  47.108  1.00  0.00           H
ATOM   2377  OW  SOL   793      16.446  28.026  29.451  1.00  0.00           O
ATOM   2378  HW1 SOL   793      16.151  27.126  29.313  1.00  0.00           H
ATOM   2379  HW2 SOL   793      15.720  28.567  29.143  1.00  0.00           H
ATOM   2380  OW  SOL   794      28.481   4.380  35.493  1.00  0.00           O
ATOM   2381  HW1 SOL   794      28.267   3.619  34.953  1.00  0.00           H
ATOM   2382  HW2 SOL   794      29.324   4.162  35.891  1.00  0.00           H
ATOM   2383  OW  SOL   795      63.791  10.538  59.697  1.00  0.00           O
ATOM   2384  HW1 SOL   795      63.316  11.076  59.064  1.00  0.00           H
ATOM   2385  HW2 SOL   795      64.068   9.769  59.199  1.00  0.00           H
ATOM   2386  OW  SOL   796      85.969  61.293   9.037  1.00  0.00           O
ATOM   2387  HW1 SOL   796      85.140  61.422   8.576  1.00  0.00           H
ATOM   2388  HW2 SOL   796      86.288  60.446   8.724  1.00  0.00           H
ATOM   2389  OW  SOL   797      20.356  21.123  65.034  1.00  0.00           O
ATOM   2390  HW1 SOL   797      20.927  20.702  64.392  1.00  0.00           H
ATOM   2391  HW2 SOL   797      19.546  20.614  65.006  1.00  0.00           H
ATOM   2392  OW  SOL   798      22.390  77.406  28.187  1.00  0.00           O
ATOM   2393  HW1 SOL   798      22.584  78.318  28.404  1.00  0.00           H
ATOM   2394  HW2 SOL   798      22.385  76.955  29.031  1.00  0.00           H
ATOM   2395  OW  SOL   799      81.659  93.136  10.480  1.00  0.00           O
ATOM   2396  HW1 SOL   799      81.582  92.271  10.882  1.00  0.00           H
ATOM   2397  HW2 SOL   799      81.277  93.734  11.123  1.00  0.00           H
ATOM   2398  OW  SOL   800      45.806  31.742  66.488  1.00  0.00           O
ATOM   2399  HW1 SOL   800      46.712  32.029  66.369  1.00  0.00           H
ATOM   2400  HW2 SOL   800      45.594  31.986  67.388  1.00  0.00           H
ATOM   2401  OW  SOL   801      68.287  36.142  28.882  1.00  0.00           O
ATOM   2402  HW1 SOL   801      68.826  35.820  28.160  1.00  0.00           H
ATOM   2403  HW2 SOL   801      67.657  35.439  29.042  1.00  0.00           H
ATOM   2404  OW  SOL   802      63.918  64.486  87.933  1.00  0.00           O
ATOM   2405  HW1 SOL   802      64.218  65.358  88.187  1.00  0.00           H
ATOM   2406  HW2 SOL   802      62.975  64.585  87.802  1.00  0.00           H
ATOM   2407  OW  SOL   803      44.018  41.679  71.388  1.00  0.00           O
ATOM   2408  HW1 SOL   803      44.755  42.149  71.777  1.00  0.00           H
ATOM   2409  HW2 SOL   803      43.312  42.324  71.355  1.00  0.00           H
ATOM   2410  OW  SOL   804      55.112  76.840  39.985  1.00  0.00           O
ATOM   2411  HW1 SOL   804      55.695  77.414  40.482  1.00  0.00           H
ATOM   2412  HW2 SOL   804      54.668  76.314  40.651  1.00  0.00           H
ATOM   2413  OW  SOL   805      44.708  67.061  20.707  1.00  0.00           O
ATOM   2414  HW1 SOL   805      44.878  66.444  19.995  1.00  0.00           H
ATOM   2415  HW2 SOL   805      43.767  66.987  20.868  1.00  0.00           H
ATOM   2416  OW  SOL   806      39.539  68.211  25.643  1.00  0.00           O
ATOM   2417  HW1 SOL   806      39.447  67.416  26.169  1.00  0.00           H
ATOM   2418  HW2 SOL   806      40.483  68.310  25.519  1.00  0.00           H
ATOM   2419  OW  SOL   807      36.349  11.568  69.003  1.00  0.00           O
ATOM   2420  HW1 SOL   807      37.055  11.630  68.360  1.00  0.00           H
ATOM   2421  HW2 SOL   807      36.198  10.628  69.103  1.00  0.00           H
ATOM   2422  OW  SOL   808      74.107  44.755  17.403  1.00  0.00           O
ATOM   2423  HW1 SOL   808      75.006  44.432  17.471  1.00  0.00           H
ATOM   2424  HW2 SOL   808      74.175  45.692  17.583  1.00  0.00           H
ATOM   2425  OW  SOL   809      86.340  10.642  23.022  1.00  0.00           O
ATOM   2426  HW1 SOL   809      86.919  11.403  23.065  1.00  0.00           H
ATOM   2427  HW2 SOL   809      85.740  10.837  22.302  1.00  0.00           H
ATOM   2428  OW  SOL   810      77.860  52.850  58.624  1.00  0.00           O
ATOM   2429  HW1 SOL   810      78.748  53.109  58.377  1.00  0.00           H
ATOM   2430  HW2 SOL   810      77.847  51.900  58.511  1.00  0.00           H
ATOM   2431  OW  SOL   811      69.538   5.069   3.571  1.00  0.00           O
ATOM   2432  HW1 SOL   811      68.899   5.474   4.158  1.00  0.00           H
ATOM   2433  HW2 SOL   811      69.095   4.288   3.239  1.00  0.00           H
ATOM   2434  OW  SOL   812       5.315  91.973   7.388  1.00  0.00           O
ATOM   2435  HW1 SOL   812       5.639  91.140   7.044  1.00  0.00           H
ATOM   2436  HW2 SOL   812       6.024  92.295   7.945  1.00  0.00           H
ATOM   2437  OW  SOL   813      46.304   8.470  26.669  1.00  0.00           O
ATOM   2438  HW1 SOL   813      46.379   9.422  26.726  1.00  0.00           H
ATOM   2439  HW2 SOL   813      46.157   8.186  27.571  1.00  0.00           H
ATOM   2440  OW  SOL   814      72.605   1.166  90.545  1.00  0.00           O
ATOM   2441  HW1 SOL   814      72.120   1.944  90.821  1.00  0.00           H
ATOM   2442  HW2 SOL   814      71.948   0.608  90.130  1.00  0.00           H
ATOM   2443  OW  SOL   815      82.586   3.147  68.618  1.00  0.00           O
ATOM   2444  HW1 SOL   815      82.100   2.663  67.950  1.00  0.00           H
ATOM   2445  HW2 SOL   815      82.752   2.503  69.307  1.00  0.00           H
ATOM   2446  OW  SOL   816       9.933  27.952  85.568  1.00  0.00           O
ATOM   2447  HW1 SOL   816       9.829  27.597  86.450  1.00  0.00           H
ATOM   2448  HW2 SOL   816      10.176  28.868  85.706  1.00  0.00           H
ATOM   2449  OW  SOL   817      52.062  87.891  57.376  1.00  0.00           O
ATOM   2450  HW1 SOL   817      51.554  87.953  58.185  1.00  0.00           H
ATOM   2451  HW2 SOL   817      52.733  88.568  57.461  1.00  0.00           H
ATOM   2452  OW  SOL   818      42.579  17.734  64.041  1.00  0.00           O
ATOM   2453  HW1 SOL   818      43.116  18.464  64.350  1.00  0.00           H
ATOM   2454  HW2 SOL   818      42.836  17.617  63.126  1.00  0.00           H
ATOM   2455  OW  SOL   819      81.889  91.753   3.767  1.00  0.00           O
ATOM   2456  HW1 SOL   819      81.930  90.826   3.533  1.00  0.00           H
ATOM   2457  HW2 SOL   819      81.031  91.859   4.179  1.00  0.00           H
ATOM   2458  OW  SOL   820      22.989   9.195  80.235  1.00  0.00           O
ATOM   2459  HW1 SOL   820      23.511   9.650  80.896  1.00  0.00           H
ATOM   2460  HW2 SOL   820      22.333   8.712  80.738  1.00  0.00           H
ATOM   2461  OW  SOL   821      84.646  59.501  49.118  1.00  0.00           O
ATOM   2462  HW1 SOL   821      84.448  58.819  49.759  1.00  0.00           H
ATOM   2463  HW2 SOL   821      85.594  59.620  49.179  1.00  0.00           H
ATOM   2464  OW  SOL   822      58.050  65.614  92.657  1.00  0.00           O
ATOM   2465  HW1 SOL   822      57.198  65.226  92.459  1.00  0.00           H
ATOM   2466  HW2 SOL   822      58.553  65.514  91.849  1.00  0.00           H
ATOM   2467  OW  SOL   823      63.970   5.242  71.249  1.00  0.00           O
ATOM   2468  HW1 SOL   823      64.472   5.423  70.454  1.00  0.00           H
ATOM   2469  HW2 SOL   823      63.912   6.088  71.694  1.00  0.00           H
ATOM   2470  OW  SOL   824      49.075  85.626   8.855  1.00  0.00           O
ATOM   2471  HW1 SOL   824      48.750  85.139   8.098  1.00  0.00           H
ATOM   2472  HW2 SOL   824      48.293  85.814   9.373  1.00  0.00           H
ATOM   2473  OW  SOL   825      57.821  56.150  50.395  1.00  0.00           O
ATOM   2474  HW1 SOL   825      58.200  55.282  50.535  1.00  0.00           H
ATOM   2475  HW2 SOL   825      58.306  56.722  50.990  1.00  0.00           H
ATOM   2476  OW  SOL   826      77.933  25.481   9.555  1.00  0.00           O
ATOM   2477  HW1 SOL   826      78.756  24.992   9.541  1.00  0.00           H
ATOM   2478  HW2 SOL   826      77.274  24.836   9.809  1.00  0.00           H
ATOM   2479  OW  SOL   827      11.665  54.032  88.740  1.00  0.00           O
ATOM   2480  HW1 SOL   827      10.826  54.336  88.393  1.00  0.00           H
ATOM   2481  HW2 SOL   827      12.290  54.196  88.034  1.00  0.00           H
ATOM   2482  OW  SOL   828      87.498  88.529  38.118  1.00  0.00           O
ATOM   2483  HW1 SOL   828      86.881  88.941  38.722  1.00  0.00           H
ATOM   2484  HW2 SOL   828      87.757  87.718  38.556  1.00  0.00           H
ATOM   2485  OW  SOL   829      65.584  29.433  68.023  1.00  0.00           O
ATOM   2486  HW1 SOL   829      64.848  28.842  67.864  1.00  0.00           H
ATOM   2487  HW2 SOL   829      65.266  30.038  68.693  1.00  0.00           H
ATOM   2488  OW  SOL   830      41.499   1.823  36.116  1.00  0.00           O
ATOM   2489  HW1 SOL   830      41.213   2.737  36.101  1.00  0.00           H
ATOM   2490  HW2 SOL   830      41.295   1.523  37.002  1.00  0.00           H
ATOM   2491  OW  SOL   831      83.194  33.638  60.954  1.00  0.00           O
ATOM   2492  HW1 SOL   831      83.093  33.444  61.886  1.00  0.00           H
ATOM   2493  HW2 SOL   831      82.342  33.428  60.571  1.00  0.00           H
ATOM   2494  OW  SOL   832      12.498  85.854  81.903  1.00  0.00           O
ATOM   2495  HW1 SOL   832      12.449  85.328  81.105  1.00  0.00           H
ATOM   2496  HW2 SOL   832      11.606  86.178  82.032  1.00  0.00           H
ATOM   2497  OW  SOL   833      22.509  28.166  77.997  1.00  0.00           O
ATOM   2498  HW1 SOL   833      22.661  29.109  77.935  1.00  0.00           H
ATOM   2499  HW2 SOL   833      21.791  28.079  78.624  1.00  0.00           H
ATOM   2500  OW  SOL   834      39.947   3.880  38.654  1.00  0.00           O
ATOM   2501  HW1 SOL   834      39.113   3.853  39.123  1.00  0.00           H
ATOM   2502  HW2 SOL   834      39.807   4.516  37.952  1.00  0.00           H
ATOM   2503  OW  SOL   835      81.972   4.060  37.028  1.00  0.00           O
ATOM   2504  HW1 SOL   835      81.630   3.214  37.317  1.00  0.00           H
ATOM   2505  HW2 SOL   835      81.289   4.412  36.456  1.00  0.00           H
ATOM   2506  OW  SOL   836      14.840  65.202  16.111  1.00  0.00           O
ATOM   2507  HW1 SOL   836      13.939  65.402  15.856  1.00  0.00           H
ATOM   2508  HW2 SOL   836      14.752  64.633  16.876  1.00  0.00           H
ATOM   2509  OW  SOL   837      85.437  81.950  31.153  1.00  0.00           O
ATOM   2510  HW1 SOL   837      85.524  81.147  31.667  1.00  0.00           H
ATOM   2511  HW2 SOL   837      84.581  81.874  30.732  1.00  0.00           H
ATOM   2512  OW  SOL   838      46.877  41.981  71.989  1.00  0.00           O
ATOM   2513  HW1 SOL   838      47.136  42.902  72.011  1.00  0.00           H
ATOM   2514  HW2 SOL   838      47.596  41.540  71.537  1.00  0.00           H
ATOM   2515  OW  SOL   839      88.551  26.238  29.776  1.00  0.00           O
ATOM   2516  HW1 SOL   839      88.245  26.801  29.065  1.00  0.00           H
ATOM   2517  HW2 SOL   839      89.498  26.181  29.646  1.00  0.00           H
ATOM   2518  OW  SOL   840      77.970  12.941  20.052  1.00  0.00           O
ATOM   2519  HW1 SOL   840      78.154  12.102  20.474  1.00  0.00           H
ATOM   2520  HW2 SOL   840      77.555  12.706  19.222  1.00  0.00           H
ATOM   2521  OW  SOL   841      19.070  61.465  53.273  1.00  0.00           O
ATOM   2522  HW1 SOL   841      18.912  62.318  52.869  1.00  0.00           H
ATOM   2523  HW2 SOL   841      20.000  61.475  53.499  1.00  0.00           H
ATOM   2524  OW  SOL   842      36.933   6.672  54.578  1.00  0.00           O
ATOM   2525  HW1 SOL   842      36.640   6.390  53.712  1.00  0.00           H
ATOM   2526  HW2 SOL   842      36.147   7.025  54.994  1.00  0.00           H
ATOM   2527  OW  SOL   843      23.741  11.257  42.551  1.00  0.00           O
ATOM   2528  HW1 SOL   843      24.363  11.215  41.824  1.00  0.00           H
ATOM   2529  HW2 SOL   843      23.114  10.557  42.371  1.00  0.00           H
ATOM   2530  OW  SOL   844      10.061   9.931  14.267  1.00  0.00           O
ATOM   2531  HW1 SOL   844       9.691   9.054  14.370  1.00  0.00           H
ATOM   2532  HW2 SOL   844      10.465   9.921  13.399  1.00  0.00           H
ATOM   2533  OW  SOL   845      50.014  40.628  52.725  1.00  0.00           O
ATOM   2534  HW1 SOL   845      50.072  41.567  52.547  1.00  0.00           H
ATOM   2535  HW2 SOL   845      50.689  40.466  53.383  1.00  0.00           H
ATOM   2536  OW  SOL   846      17.598   4.157  10.912  1.00  0.00           O
ATOM   2537  HW1 SOL   846      18.109   4.029  10.113  1.00  0.00           H
ATOM   2538  HW2 SOL   846      16.735   3.799  10.704  1.00  0.00           H
ATOM   2539  OW  SOL   847      57.572  76.073  43.486  1.00  0.00           O
ATOM   2540  HW1 SOL   847      58.313  76.340  44.030  1.00  0.00           H
ATOM   2541  HW2 SOL   847      56.818  76.519  43.873  1.00  0.00           H
ATOM   2542  OW  SOL   848      44.205  67.662  47.541  1.00  0.00           O
ATOM   2543  HW1 SOL   848      44.185  68.335  46.861  1.00  0.00           H
ATOM   2544  HW2 SOL   848      43.865  66.877  47.113  1.00  0.00           H
ATOM   2545  OW  SOL   849      70.104   1.860   1.994  1.00  0.00           O
ATOM   2546  HW1 SOL   849      70.752   1.626   2.658  1.00  0.00           H
ATOM   2547  HW2 SOL   849      70.071   1.100   1.412  1.00  0.00           H
ATOM   2548  OW  SOL   850       5.411  46.792   7.249  1.00  0.00           O
ATOM   2549  HW1 SOL   850       4.806  47.533   7.279  1.00  0.00           H
ATOM   2550  HW2 SOL   850       5.210  46.350   6.424  1.00  0.00           H
ATOM   2551  OW  SOL   851      54.445  69.180  91.472  1.00  0.00           O
ATOM   2552  HW1 SOL   851      54.700  69.918  90.919  1.00  0.00           H
ATOM   2553  HW2 SOL   851      55.221  69.000  92.004  1.00  0.00           H
ATOM   2554  OW  SOL   852      38.503  60.461  15.656  1.00  0.00           O
ATOM   2555  HW1 SOL   852      37.621  60.763  15.875  1.00  0.00           H
ATOM   2556  HW2 SOL   852      38.611  60.685  14.732  1.00  0.00           H
ATOM   2557  OW  SOL   853      75.645  46.510  77.311  1.00  0.00           O
ATOM   2558  HW1 SOL   853      75.059  45.988  76.763  1.00  0.00           H
ATOM   2559  HW2 SOL   853      76.302  46.849  76.703  1.00  0.00           H
ATOM   2560  OW  SOL   854      64.400   1.159  25.784  1.00  0.00           O
ATOM   2561  HW1 SOL   854      63.472   1.221  25.559  1.00  0.00           H
ATOM   2562  HW2 SOL   854      64.840   1.006  24.948  1.00  0.00           H
ATOM   2563  OW  SOL   855      71.055  87.027  51.907  1.00  0.00           O
ATOM   2564  HW1 SOL   855      71.224  87.099  50.967  1.00  0.00           H
ATOM   2565  HW2 SOL   855      70.170  87.374  52.019  1.00  0.00           H
ATOM   2566  OW  SOL   856      90.857  37.580  17.629  1.00  0.00           O
ATOM   2567  HW1 SOL   856      91.438  36.866  17.365  1.00  0.00           H
ATOM   2568  HW2 SOL   856      91.313  38.375  17.352  1.00  0.00           H
ATOM   2569  OW  SOL   857      49.584  75.181  83.833  1.00  0.00           O
ATOM   2570  HW1 SOL   857      49.456  75.628  84.669  1.00  0.00           H
ATOM   2571  HW2 SOL   857      50.216  75.725  83.364  1.00  0.00           H
ATOM   2572  OW  SOL   858      20.036  68.880  59.966  1.00  0.00           O
ATOM   2573  HW1 SOL   858      20.339  69.330  59.177  1.00  0.00           H
ATOM   2574  HW2 SOL   858      20.799  68.391  60.272  1.00  0.00           H
ATOM   2575  OW  SOL   859      35.025  72.365  52.974  1.00  0.00           O
ATOM   2576  HW1 SOL   859      34.962  73.229  53.381  1.00  0.00           H
ATOM   2577  HW2 SOL   859      35.403  72.534  52.111  1.00  0.00           H
ATOM   2578  OW  SOL   860      91.909  46.318  75.182  1.00  0.00           O
ATOM   2579  HW1 SOL   860      91.491  46.166  76.029  1.00  0.00           H
ATOM   2580  HW2 SOL   860      92.654  45.717  75.170  1.00  0.00           H
ATOM   2581  OW  SOL   861      65.937  39.323  37.518  1.00  0.00           O
ATOM   2582  HW1 SOL   861      66.061  39.001  36.626  1.00  0.00           H
ATOM   2583  HW2 SOL   861      66.175  38.582  38.076  1.00  0.00           H
ATOM   2584  OW  SOL   862       8.975  82.563   5.731  1.00  0.00           O
ATOM   2585  HW1 SOL   862       8.502  82.444   6.555  1.00  0.00           H
ATOM   2586  HW2 SOL   862       9.889  82.387   5.952  1.00  0.00           H
ATOM   2587  OW  SOL   863      87.245  49.366  21.772  1.00  0.00           O
ATOM   2588  HW1 SOL   863      86.529  48.782  21.523  1.00  0.00           H
ATOM   2589  HW2 SOL   863      86.997  49.697  22.635  1.00  0.00           H
ATOM   2590  OW  SOL   864      26.342  19.550  35.324  1.00  0.00           O
ATOM   2591  HW1 SOL   864      26.642  19.833  36.188  1.00  0.00           H
ATOM   2592  HW2 SOL   864      25.514  20.013  35.195  1.00  0.00           H
ATOM   2593  OW  SOL   865       4.138  27.741  17.937  1.00  0.00           O
ATOM   2594  HW1 SOL   865       3.722  28.427  17.414  1.00  0.00           H
ATOM   2595  HW2 SOL   865       4.026  26.944  17.420  1.00  0.00           H
ATOM   2596  OW  SOL   866      64.585  65.747  24.260  1.00  0.00           O
ATOM   2597  HW1 SOL   866      64.534  66.429  24.929  1.00  0.00           H
ATOM   2598  HW2 SOL   866      64.085  65.017  24.623  1.00  0.00           H
ATOM   2599  OW  SOL   867      64.449   8.489  23.843  1.00  0.00           O
ATOM   2600  HW1 SOL   867      65.380   8.564  23.633  1.00  0.00           H
ATOM   2601  HW2 SOL   867      64.002   8.899  23.103  1.00  0.00           H
ATOM   2602  OW  SOL   868      20.431  24.166   7.555  1.00  0.00           O
ATOM   2603  HW1 SOL   868      20.640  23.411   7.005  1.00  0.00           H
ATOM   2604  HW2 SOL   868      20.354  24.896   6.941  1.00  0.00           H
ATOM   2605  OW  SOL   869      54.075  88.322  13.224  1.00  0.00           O
ATOM   2606  HW1 SOL   869      54.402  88.087  12.356  1.00  0.00           H
ATOM   2607  HW2 SOL   869      54.683  88.992  13.536  1.00  0.00           H
ATOM   2608  OW  SOL   870      40.980  32.061  60.388  1.00  0.00           O
ATOM   2609  HW1 SOL   870      41.563  32.240  61.126  1.00  0.00           H
ATOM   2610  HW2 SOL   870      41.143  32.776  59.774  1.00  0.00           H
ATOM   2611  OW  SOL   871      51.663  88.614  44.536  1.00  0.00           O
ATOM   2612  HW1 SOL   871      51.652  89.050  43.683  1.00  0.00           H
ATOM   2613  HW2 SOL   871      52.586  88.608  44.790  1.00  0.00           H
ATOM   2614  OW  SOL   872      20.846  55.561  60.683  1.00  0.00           O
ATOM   2615  HW1 SOL   872      21.791  55.413  60.705  1.00  0.00           H
ATOM   2616  HW2 SOL   872      20.607  55.448  59.762  1.00  0.00           H
ATOM   2617  OW  SOL   873       1.459  58.460  39.317  1.00  0.00           O
ATOM   2618  HW1 SOL   873       0.772  59.050  39.628  1.00  0.00           H
ATOM   2619  HW2 SOL   873       0.988  57.689  39.001  1.00  0.00           H
ATOM   2620  OW  SOL   874      71.257  89.573  53.586  1.00  0.00           O
ATOM   2621  HW1 SOL   874      71.975  89.917  53.054  1.00  0.00           H
ATOM   2622  HW2 SOL   874      71.264  88.631  53.419  1.00  0.00           H
ATOM   2623  OW  SOL   875      76.342  77.940  91.456  1.00  0.00           O
ATOM   2624  HW1 SOL   875      76.909  77.951  90.685  1.00  0.00           H
ATOM   2625  HW2 SOL   875      75.653  77.313  91.238  1.00  0.00           H
ATOM   2626  OW  SOL   876      92.221  22.087  34.213  1.00  0.00           O
ATOM   2627  HW1 SOL   876      92.582  21.606  34.958  1.00  0.00           H
ATOM   2628  HW2 SOL   876      92.528  22.985  34.336  1.00  0.00           H
ATOM   2629  OW  SOL   877      66.221   0.714  64.981  1.00  0.00           O
ATOM   2630  HW1 SOL   877      66.795  -0.041  65.110  1.00  0.00           H
ATOM   2631  HW2 SOL   877      66.818   1.452  64.856  1.00  0.00           H
ATOM   2632  OW  SOL   878      76.021  54.603  82.622  1.00  0.00           O
ATOM   2633  HW1 SOL   878      75.699  55.164  81.916  1.00  0.00           H
ATOM   2634  HW2 SOL   878      75.830  53.713  82.326  1.00  0.00           H
ATOM   2635  OW  SOL   879      30.260  59.007  68.802  1.00  0.00           O
ATOM   2636  HW1 SOL   879      30.096  59.928  68.601  1.00  0.00           H
ATOM   2637  HW2 SOL   879      30.544  58.627  67.970  1.00  0.00           H
ATOM   2638  OW  SOL   880      10.908  24.439   1.665  1.00  0.00           O
ATOM   2639  HW1 SOL   880      11.788  24.529   2.030  1.00  0.00           H
ATOM   2640  HW2 SOL   880      10.332  24.819   2.329  1.00  0.00           H
ATOM   2641  OW  SOL   881      16.780  45.973  27.953  1.00  0.00           O
ATOM   2642  HW1 SOL   881      16.671  45.315  27.265  1.00  0.00           H
ATOM   2643  HW2 SOL   881      17.168  45.493  28.684  1.00  0.00           H
ATOM   2644  OW  SOL   882      65.470  18.869  40.044  1.00  0.00           O
ATOM   2645  HW1 SOL   882      65.416  18.732  40.990  1.00  0.00           H
ATOM   2646  HW2 SOL   882      64.921  18.180  39.670  1.00  0.00           H
ATOM   2647  OW  SOL   883      40.001  72.451  11.210  1.00  0.00           O
ATOM   2648  HW1 SOL   883      40.223  73.382  11.234  1.00  0.00           H
ATOM   2649  HW2 SOL   883      40.299  72.155  10.350  1.00  0.00           H
ATOM   2650  OW  SOL   884      89.992  36.300  80.328  1.00  0.00           O
ATOM   2651  HW1 SOL   884      89.200  35.805  80.537  1.00  0.00           H
ATOM   2652  HW2 SOL   884      90.413  36.446  81.176  1.00  0.00           H
ATOM   2653  OW  SOL   885      62.829  33.603  25.065  1.00  0.00           O
ATOM   2654  HW1 SOL   885      62.249  33.679  25.823  1.00  0.00           H
ATOM   2655  HW2 SOL   885      62.665  34.398  24.557  1.00  0.00           H
ATOM   2656  OW  SOL   886      21.543  88.991  27.677  1.00  0.00           O
ATOM   2657  HW1 SOL   886      21.763  88.284  28.284  1.00  0.00           H
ATOM   2658  HW2 SOL   886      20.888  89.511  28.142  1.00  0.00           H
ATOM   2659  OW  SOL   887      78.156  34.394  23.962  1.00  0.00           O
ATOM   2660  HW1 SOL   887      77.945  33.466  24.064  1.00  0.00           H
ATOM   2661  HW2 SOL   887      78.189  34.733  24.857  1.00  0.00           H
ATOM   2662  OW  SOL   888      36.997  67.192  58.591  1.00  0.00           O
ATOM   2663  HW1 SOL   888      36.329  67.725  58.160  1.00  0.00           H
ATOM   2664  HW2 SOL   888      36.963  66.351  58.136  1.00  0.00           H
ATOM   2665  OW  SOL   889      13.523  57.066  90.611  1.00  0.00           O
ATOM   2666  HW1 SOL   889      14.373  57.007  91.046  1.00  0.00           H
ATOM   2667  HW2 SOL   889      13.034  56.310  90.936  1.00  0.00           H
ATOM   2668  OW  SOL   890      52.915  82.073  71.839  1.00  0.00           O
ATOM   2669  HW1 SOL   890      53.627  82.558  72.257  1.00  0.00           H
ATOM   2670  HW2 SOL   890      52.119  82.420  72.241  1.00  0.00           H
ATOM   2671  OW  SOL   891      60.687   7.499  26.070  1.00  0.00           O
ATOM   2672  HW1 SOL   891      59.832   7.930  26.035  1.00  0.00           H
ATOM   2673  HW2 SOL   891      60.834   7.335  27.002  1.00  0.00           H
ATOM   2674  OW  SOL   892      69.959  36.569  73.273  1.00  0.00           O
ATOM   2675  HW1 SOL   892      70.224  35.817  73.803  1.00  0.00           H
ATOM   2676  HW2 SOL   892      69.518  36.184  72.515  1.00  0.00           H
ATOM   2677  OW  SOL   893      11.031  63.386  92.835  1.00  0.00           O
ATOM   2678  HW1 SOL   893      11.253  64.300  93.015  1.00  0.00           H
ATOM   2679  HW2 SOL   893      10.630  63.404  91.966  1.00  0.00           H
ATOM   2680  OW  SOL   894       5.093  52.972   4.300  1.00  0.00           O
ATOM   2681  HW1 SOL   894       4.882  52.335   3.618  1.00  0.00           H
ATOM   2682  HW2 SOL   894       4.378  52.892   4.932  1.00  0.00           H
ATOM   2683  OW  SOL   895      77.424  65.533  68.522  1.00  0.00           O
ATOM   2684  HW1 SOL   895      76.536  65.184  68.447  1.00  0.00           H
ATOM   2685  HW2 SOL   895      77.302  66.475  68.645  1.00  0.00           H
ATOM   2686  OW  SOL   896       8.801  61.165  44.252  1.00  0.00           O
ATOM   2687  HW1 SOL   896       9.555  60.630  44.006  1.00  0.00           H
ATOM   2688  HW2 SOL   896       8.355  60.655  44.929  1.00  0.00           H
ATOM   2689  OW  SOL   897      79.198  10.375  68.882  1.00  0.00           O
ATOM   2690  HW1 SOL   897      79.676  11.205  68.881  1.00  0.00           H
ATOM   2691  HW2 SOL   897      78.758  10.353  69.732  1.00  0.00           H
ATOM   2692  OW  SOL   898      70.661  73.944   5.595  1.00  0.00           O
ATOM   2693  HW1 SOL   898      71.042  74.735   5.215  1.00  0.00           H
ATOM   2694  HW2 SOL   898      69.809  73.858   5.166  1.00  0.00           H
ATOM   2695  OW  SOL   899      64.350  29.191  19.648  1.00  0.00           O
ATOM   2696  HW1 SOL   899      64.845  30.004  19.546  1.00  0.00           H
ATOM   2697  HW2 SOL   899      64.725  28.599  18.995  1.00  0.00           H
ATOM   2698  OW  SOL   900      19.601  31.563  47.963  1.00  0.00           O
ATOM   2699  HW1 SOL   900      19.776  32.361  47.465  1.00  0.00           H
ATOM   2700  HW2 SOL   900      18.881  31.797  48.549  1.00  0.00           H
ATOM   2701  OW  SOL   901      75.692  59.179  15.896  1.00  0.00           O
ATOM   2702  HW1 SOL   901      76.242  59.825  15.454  1.00  0.00           H
ATOM   2703  HW2 SOL   901      75.203  58.757  15.189  1.00  0.00           H
ATOM   2704  OW  SOL   902      50.674   5.516  42.275  1.00  0.00           O
ATOM   2705  HW1 SOL   902      51.394   6.026  42.647  1.00  0.00           H
ATOM   2706  HW2 SOL   902      50.206   6.135  41.715  1.00  0.00           H
ATOM   2707  OW  SOL   903      78.500  15.763   0.850  1.00  0.00           O
ATOM   2708  HW1 SOL   903      78.743  16.648   0.580  1.00  0.00           H
ATOM   2709  HW2 SOL   903      78.997  15.189   0.268  1.00  0.00           H
ATOM   2710  OW  SOL   904      52.746  38.828  79.800  1.00  0.00           O
ATOM   2711  HW1 SOL   904      51.864  39.180  79.676  1.00  0.00           H
ATOM   2712  HW2 SOL   904      53.312  39.418  79.303  1.00  0.00           H
ATOM   2713  OW  SOL   905      54.248  30.696  70.852  1.00  0.00           O
ATOM   2714  HW1 SOL   905      53.558  30.453  71.470  1.00  0.00           H
ATOM   2715  HW2 SOL   905      53.908  30.433  69.997  1.00  0.00           H
ATOM   2716  OW  SOL   906       1.126  52.566  67.927  1.00  0.00           O
ATOM   2717  HW1 SOL   906       0.238  52.214  67.989  1.00  0.00           H
ATOM   2718  HW2 SOL   906       1.666  51.939  68.409  1.00  0.00           H
ATOM   2719  OW  SOL   907      90.996  73.890  84.344  1.00  0.00           O
ATOM   2720  HW1 SOL   907      91.257  74.760  84.040  1.00  0.00           H
ATOM   2721  HW2 SOL   907      91.694  73.310  84.040  1.00  0.00           H
ATOM   2722  OW  SOL   908      80.765  72.223  73.745  1.00  0.00           O
ATOM   2723  HW1 SOL   908      81.173  72.355  72.890  1.00  0.00           H
ATOM   2724  HW2 SOL   908      80.849  73.068  74.186  1.00  0.00           H
ATOM   2725  OW  SOL   909      91.433  11.256   7.438  1.00  0.00           O
ATOM   2726  HW1 SOL   909      90.523  11.267   7.141  1.00  0.00           H
ATOM   2727  HW2 SOL   909      91.948  11.277   6.631  1.00  0.00           H
ATOM   2728  OW  SOL   910      48.451  81.536  61.627  1.00  0.00           O
ATOM   2729  HW1 SOL   910      49.128  81.462  60.953  1.00  0.00           H
ATOM   2730  HW2 SOL   910      48.120  82.429  61.536  1.00  0.00           H
ATOM   2731  OW  SOL   911      11.866  28.394  30.879  1.00  0.00           O
ATOM   2732  HW1 SOL   911      12.526  29.071  30.723  1.00  0.00           H
ATOM   2733  HW2 SOL   911      12.353  27.671  31.273  1.00  0.00           H
ATOM   2734  OW  SOL   912      73.717  26.753   4.466  1.00  0.00           O
ATOM   2735  HW1 SOL   912      74.572  26.364   4.654  1.00  0.00           H
ATOM   2736  HW2 SOL   912      73.381  27.017   5.322  1.00  0.00           H
ATOM   2737  OW  SOL   913      76.605  91.444  91.778  1.00  0.00           O
ATOM   2738  HW1 SOL   913      75.661  91.601  91.819  1.00  0.00           H
ATOM   2739  HW2 SOL   913      76.701  90.724  91.156  1.00  0.00           H
ATOM   2740  OW  SOL   914      48.665   4.766   9.489  1.00  0.00           O
ATOM   2741  HW1 SOL   914      48.385   4.305   8.698  1.00  0.00           H
ATOM   2742  HW2 SOL   914      49.087   4.093  10.023  1.00  0.00           H
ATOM   2743  OW  SOL   915       6.697  28.543  64.160  1.00  0.00           O
ATOM   2744  HW1 SOL   915       6.163  28.527  63.366  1.00  0.00           H
ATOM   2745  HW2 SOL   915       6.542  29.409  64.536  1.00  0.00           H
ATOM   2746  OW  SOL   916      39.557  65.073  30.860  1.00  0.00           O
ATOM   2747  HW1 SOL   916      39.877  64.751  30.017  1.00  0.00           H
ATOM   2748  HW2 SOL   916      38.900  64.431  31.128  1.00  0.00           H
ATOM   2749  OW  SOL   917      56.284  45.342  54.982  1.00  0.00           O
ATOM   2750  HW1 SOL   917      57.227  45.214  55.085  1.00  0.00           H
ATOM   2751  HW2 SOL   917      55.950  45.395  55.877  1.00  0.00           H
ATOM   2752  OW  SOL   918      35.620  40.314  64.483  1.00  0.00           O
ATOM   2753  HW1 SOL   918      36.042  41.173  64.475  1.00  0.00           H
ATOM   2754  HW2 SOL   918      34.704  40.494  64.270  1.00  0.00           H
ATOM   2755  OW  SOL   919      29.821  82.383  73.796  1.00  0.00           O
ATOM   2756  HW1 SOL   919      30.748  82.182  73.668  1.00  0.00           H
ATOM   2757  HW2 SOL   919      29.754  83.324  73.635  1.00  0.00           H
ATOM   2758  OW  SOL   920      40.828  92.662  54.244  1.00  0.00           O
ATOM   2759  HW1 SOL   920      39.903  92.527  54.446  1.00  0.00           H
ATOM   2760  HW2 SOL   920      41.296  92.246  54.969  1.00  0.00           H
ATOM   2761  OW  SOL   921      74.841  38.828  34.072  1.00  0.00           O
ATOM   2762  HW1 SOL   921      74.611  37.985  34.462  1.00  0.00           H
ATOM   2763  HW2 SOL   921      74.031  39.130  33.660  1.00  0.00           H
ATOM   2764  OW  SOL   922      77.287  28.013  44.555  1.00  0.00           O
ATOM   2765  HW1 SOL   922      77.129  27.801  43.635  1.00  0.00           H
ATOM   2766  HW2 SOL   922      78.033  28.612  44.539  1.00  0.00           H
ATOM   2767  OW  SOL   923      41.474  19.775  59.618  1.00  0.00           O
ATOM   2768  HW1 SOL   923      40.562  20.053  59.527  1.00  0.00           H
ATOM   2769  HW2 SOL   923      41.933  20.555  59.929  1.00  0.00           H
ATOM   2770  OW  SOL   924      70.552   4.634   9.216  1.00  0.00           O
ATOM   2771  HW1 SOL   924      71.413   4.954   9.484  1.00  0.00           H
ATOM   2772  HW2 SOL   924      70.151   5.374   8.761  1.00  0.00           H
ATOM   2773  OW  SOL   925       9.116  56.432   3.621  1.00  0.00           O
ATOM   2774  HW1 SOL   925      10.047  56.392   3.840  1.00  0.00           H
ATOM   2775  HW2 SOL   925       8.667  56.312   4.458  1.00  0.00           H
ATOM   2776  OW  SOL   926      26.526  43.880  39.072  1.00  0.00           O
ATOM   2777  HW1 SOL   926      26.461  44.067  40.008  1.00  0.00           H
ATOM   2778  HW2 SOL   926      26.635  44.738  38.663  1.00  0.00           H
ATOM   2779  OW  SOL   927      29.075  88.113  23.348  1.00  0.00           O
ATOM   2780  HW1 SOL   927      29.739  88.548  23.884  1.00  0.00           H
ATOM   2781  HW2 SOL   927      28.487  88.818  23.076  1.00  0.00           H
ATOM   2782  OW  SOL   928      34.636  28.431  43.019  1.00  0.00           O
ATOM   2783  HW1 SOL   928      35.501  28.180  42.695  1.00  0.00           H
ATOM   2784  HW2 SOL   928      34.243  28.922  42.297  1.00  0.00           H
ATOM   2785  OW  SOL   929      83.866  79.922  28.711  1.00  0.00           O
ATOM   2786  HW1 SOL   929      84.244  79.239  29.265  1.00  0.00           H
ATOM   2787  HW2 SOL   929      84.402  79.911  27.918  1.00  0.00           H
ATOM   2788  OW  SOL   930       3.837  79.670  69.688  1.00  0.00           O
ATOM   2789  HW1 SOL   930       3.375  78.845  69.537  1.00  0.00           H
ATOM   2790  HW2 SOL   930       3.627  80.206  68.923  1.00  0.00           H
ATOM   2791  OW  SOL   931      77.447  62.410  44.618  1.00  0.00           O
ATOM   2792  HW1 SOL   931      77.636  63.094  45.260  1.00  0.00           H
ATOM   2793  HW2 SOL   931      78.074  61.715  44.816  1.00  0.00           H
ATOM   2794  OW  SOL   932      23.909  17.050  76.174  1.00  0.00           O
ATOM   2795  HW1 SOL   932      23.776  16.304  76.759  1.00  0.00           H
ATOM   2796  HW2 SOL   932      24.841  17.253  76.252  1.00  0.00           H
ATOM   2797  OW  SOL   933      31.368  36.344  12.959  1.00  0.00           O
ATOM   2798  HW1 SOL   933      30.731  36.718  12.350  1.00  0.00           H
ATOM   2799  HW2 SOL   933      30.843  36.043  13.701  1.00  0.00           H
ATOM   2800  OW  SOL   934      37.177  76.517  40.480  1.00  0.00           O
ATOM   2801  HW1 SOL   934      36.550  75.847  40.751  1.00  0.00           H
ATOM   2802  HW2 SOL   934      37.409  76.281  39.582  1.00  0.00           H
ATOM   2803  OW  SOL   935      14.268  62.702  76.948  1.00  0.00           O
ATOM   2804  HW1 SOL   935      14.907  62.317  76.349  1.00  0.00           H
ATOM   2805  HW2 SOL   935      13.419  62.435  76.596  1.00  0.00           H
ATOM   2806  OW  SOL   936      45.546  64.657  52.292  1.00  0.00           O
ATOM   2807  HW1 SOL   936      45.210  64.458  53.166  1.00  0.00           H
ATOM   2808  HW2 SOL   936      45.143  63.999  51.725  1.00  0.00           H
ATOM   2809  OW  SOL   937      55.897  51.713  31.553  1.00  0.00           O
ATOM   2810  HW1 SOL   937      56.542  52.047  30.928  1.00  0.00           H
ATOM   2811  HW2 SOL   937      56.419  51.399  32.291  1.00  0.00           H
ATOM   2812  OW  SOL   938      33.141  40.065  54.486  1.00  0.00           O
ATOM   2813  HW1 SOL   938      32.540  40.796  54.632  1.00  0.00           H
ATOM   2814  HW2 SOL   938      32.907  39.424  55.158  1.00  0.00           H
ATOM   2815  OW  SOL   939       5.279   2.601  52.065  1.00  0.00           O
ATOM   2816  HW1 SOL   939       6.131   2.367  52.434  1.00  0.00           H
ATOM   2817  HW2 SOL   939       5.048   3.423  52.497  1.00  0.00           H
ATOM   2818  OW  SOL   940      22.877  60.810  18.690  1.00  0.00           O
ATOM   2819  HW1 SOL   940      23.117  61.031  17.790  1.00  0.00           H
ATOM   2820  HW2 SOL   940      22.867  61.650  19.150  1.00  0.00           H
ATOM   2821  OW  SOL   941      59.005  54.377  85.224  1.00  0.00           O
ATOM   2822  HW1 SOL   941      59.334  55.208  85.566  1.00  0.00           H
ATOM   2823  HW2 SOL   941      58.433  54.042  85.914  1.00  0.00           H
ATOM   2824  OW  SOL   942      85.023  30.070  63.099  1.00  0.00           O
ATOM   2825  HW1 SOL   942      85.943  30.322  63.019  1.00  0.00           H
ATOM   2826  HW2 SOL   942      84.952  29.261  62.592  1.00  0.00           H
ATOM   2827  OW  SOL   943      33.417  48.626  69.172  1.00  0.00           O
ATOM   2828  HW1 SOL   943      33.466  47.671  69.221  1.00  0.00           H
ATOM   2829  HW2 SOL   943      32.494  48.826  69.328  1.00  0.00           H
ATOM   2830  OW  SOL   944      41.096  81.993  68.679  1.00  0.00           O
ATOM   2831  HW1 SOL   944      40.808  81.762  69.562  1.00  0.00           H
ATOM   2832  HW2 SOL   944      40.565  82.754  68.445  1.00  0.00           H
ATOM   2833  OW  SOL   945      46.620  78.307  76.938  1.00  0.00           O
ATOM   2834  HW1 SOL   945      47.308  78.712  77.466  1.00  0.00           H
ATOM   2835  HW2 SOL   945      46.084  79.041  76.639  1.00  0.00           H
ATOM   2836  OW  SOL   946      68.881  28.768  74.891  1.00  0.00           O
ATOM   2837  HW1 SOL   946      68.997  27.833  75.060  1.00  0.00           H
ATOM   2838  HW2 SOL   946      69.474  29.199  75.506  1.00  0.00           H
ATOM   2839  OW  SOL   947      81.470  34.060   6.507  1.00  0.00           O
ATOM   2840  HW1 SOL   947      82.366  33.751   6.640  1.00  0.00           H
ATOM   2841  HW2 SOL   947      81.077  33.412   5.922  1.00  0.00           H
ATOM   2842  OW  SOL   948      57.208  65.616  35.152  1.00  0.00           O
ATOM   2843  HW1 SOL   948      56.729  64.923  35.607  1.00  0.00           H
ATOM   2844  HW2 SOL   948      57.430  65.236  34.302  1.00  0.00           H
ATOM   2845  OW  SOL   949      43.109  27.013  58.477  1.00  0.00           O
ATOM   2846  HW1 SOL   949      43.788  26.369  58.678  1.00  0.00           H
ATOM   2847  HW2 SOL   949      43.545  27.653  57.914  1.00  0.00           H
ATOM   2848  OW  SOL   950      83.481  34.212  26.921  1.00  0.00           O
ATOM   2849  HW1 SOL   950      83.061  35.040  27.156  1.00  0.00           H
ATOM   2850  HW2 SOL   950      83.306  33.635  27.665  1.00  0.00           H
ATOM   2851  OW  SOL   951       6.406   8.158  30.222  1.00  0.00           O
ATOM   2852  HW1 SOL   951       6.713   8.045  31.122  1.00  0.00           H
ATOM   2853  HW2 SOL   951       5.725   8.828  30.284  1.00  0.00           H
ATOM   2854  OW  SOL   952      92.931  50.408   1.140  1.00  0.00           O
ATOM   2855  HW1 SOL   952      92.871  50.598   2.076  1.00  0.00           H
ATOM   2856  HW2 SOL   952      92.029  50.471   0.825  1.00  0.00           H
ATOM   2857  OW  SOL   953      18.006  38.538   4.574  1.00  0.00           O
ATOM   2858  HW1 SOL   953      17.576  39.134   3.961  1.00  0.00           H
ATOM   2859  HW2 SOL   953      17.288  38.060   4.988  1.00  0.00           H
ATOM   2860  OW  SOL   954      39.596  88.865  91.420  1.00  0.00           O
ATOM   2861  HW1 SOL   954      39.735  87.963  91.132  1.00  0.00           H
ATOM   2862  HW2 SOL   954      38.668  88.902  91.651  1.00  0.00           H
ATOM   2863  OW  SOL   955      74.623  33.240  15.705  1.00  0.00           O
ATOM   2864  HW1 SOL   955      74.403  34.143  15.934  1.00  0.00           H
ATOM   2865  HW2 SOL   955      74.439  33.178  14.768  1.00  0.00           H
ATOM   2866  OW  SOL   956       4.431   0.979  43.787  1.00  0.00           O
ATOM   2867  HW1 SOL   956       5.278   1.424  43.769  1.00  0.00           H
ATOM   2868  HW2 SOL   956       3.915   1.418  43.111  1.00  0.00           H
ATOM   2869  OW  SOL   957      83.983  66.705  78.603  1.00  0.00           O
ATOM   2870  HW1 SOL   957      84.708  66.566  77.994  1.00  0.00           H
ATOM   2871  HW2 SOL   957      83.228  66.304  78.174  1.00  0.00           H
ATOM   2872  OW  SOL   958      12.685  12.719  10.070  1.00  0.00           O
ATOM   2873  HW1 SOL   958      12.003  13.384   9.980  1.00  0.00           H
ATOM   2874  HW2 SOL   958      12.312  11.936   9.667  1.00  0.00           H
ATOM   2875  OW  SOL   959       4.156  22.936  53.092  1.00  0.00           O
ATOM   2876  HW1 SOL   959       3.651  22.398  52.482  1.00  0.00           H
ATOM   2877  HW2 SOL   959       3.766  22.758  53.948  1.00  0.00           H
ATOM   2878  OW  SOL   960      40.151   4.933  76.455  1.00  0.00           O
ATOM   2879  HW1 SOL   960      39.464   4.923  75.788  1.00  0.00           H
ATOM   2880  HW2 SOL   960      40.187   4.032  76.775  1.00  0.00           H
ATOM   2881  OW  SOL   961      82.621  52.931  39.585  1.00  0.00           O
ATOM   2882  HW1 SOL   961      82.859  52.058  39.273  1.00  0.00           H
ATOM   2883  HW2 SOL   961      81.729  52.832  39.917  1.00  0.00           H
ATOM   2884  OW  SOL   962      60.808  30.182  63.375  1.00  0.00           O
ATOM   2885  HW1 SOL   962      61.201  30.101  64.244  1.00  0.00           H
ATOM   2886  HW2 SOL   962      61.476  30.623  62.850  1.00  0.00           H
ATOM   2887  OW  SOL   963       3.945  35.005  32.338  1.00  0.00           O
ATOM   2888  HW1 SOL   963       3.731  35.502  33.128  1.00  0.00           H
ATOM   2889  HW2 SOL   963       3.411  34.213  32.401  1.00  0.00           H
ATOM   2890  OW  SOL   964       6.003  60.608  62.516  1.00  0.00           O
ATOM   2891  HW1 SOL   964       5.210  60.207  62.159  1.00  0.00           H
ATOM   2892  HW2 SOL   964       6.715  60.237  61.995  1.00  0.00           H
ATOM   2893  OW  SOL   965      15.115  92.241  45.284  1.00  0.00           O
ATOM   2894  HW1 SOL   965      16.069  92.231  45.361  1.00  0.00           H
ATOM   2895  HW2 SOL   965      14.945  92.714  44.470  1.00  0.00           H
ATOM   2896  OW  SOL   966      45.966  81.303  55.583  1.00  0.00           O
ATOM   2897  HW1 SOL   966      46.437  81.524  54.780  1.00  0.00           H
ATOM   2898  HW2 SOL   966      45.976  82.110  56.098  1.00  0.00           H
ATOM   2899  OW  SOL   967      71.688  37.248  37.916  1.00  0.00           O
ATOM   2900  HW1 SOL   967      71.138  37.660  37.249  1.00  0.00           H
ATOM   2901  HW2 SOL   967      72.433  37.841  38.013  1.00  0.00           H
ATOM   2902  OW  SOL   968      60.347  38.461  59.334  1.00  0.00           O
ATOM   2903  HW1 SOL   968      59.695  37.899  58.915  1.00  0.00           H
ATOM   2904  HW2 SOL   968      61.170  38.242  58.898  1.00  0.00           H
ATOM   2905  OW  SOL   969      17.259  30.876  24.716  1.00  0.00           O
ATOM   2906  HW1 SOL   969      17.331  31.591  24.084  1.00  0.00           H
ATOM   2907  HW2 SOL   969      16.389  30.982  25.101  1.00  0.00           H
ATOM   2908  OW  SOL   970      87.478  30.769  88.542  1.00  0.00           O
ATOM   2909  HW1 SOL   970      87.527  31.707  88.725  1.00  0.00           H
ATOM   2910  HW2 SOL   970      87.291  30.368  89.391  1.00  0.00           H
ATOM   2911  OW  SOL   971       3.751  21.854  32.563  1.00  0.00           O
ATOM   2912  HW1 SOL   971       3.611  22.795  32.462  1.00  0.00           H
ATOM   2913  HW2 SOL   971       4.692  21.765  32.710  1.00  0.00           H
ATOM   2914  OW  SOL   972      38.315  14.341  34.546  1.00  0.00           O
ATOM   2915  HW1 SOL   972      38.116  14.005  33.672  1.00  0.00           H
ATOM   2916  HW2 SOL   972      38.060  13.634  35.139  1.00  0.00           H
ATOM   2917  OW  SOL   973      67.448  21.089   7.098  1.00  0.00           O
ATOM   2918  HW1 SOL   973      67.096  20.373   6.570  1.00  0.00           H
ATOM   2919  HW2 SOL   973      68.317  21.252   6.733  1.00  0.00           H
ATOM   2920  OW  SOL   974      45.012  54.031   4.906  1.00  0.00           O
ATOM   2921  HW1 SOL   974      44.959  53.079   4.991  1.00  0.00           H
ATOM   2922  HW2 SOL   974      44.606  54.219   4.060  1.00  0.00           H
ATOM   2923  OW  SOL   975      22.951  33.958  84.868  1.00  0.00           O
ATOM   2924  HW1 SOL   975      22.045  34.263  84.911  1.00  0.00           H
ATOM   2925  HW2 SOL   975      23.105  33.544  85.718  1.00  0.00           H
ATOM   2926  OW  SOL   976      74.272  45.372  85.588  1.00  0.00           O
ATOM   2927  HW1 SOL   976      73.473  45.710  85.993  1.00  0.00           H
ATOM   2928  HW2 SOL   976      74.957  45.540  86.234  1.00  0.00           H
ATOM   2929  OW  SOL   977      76.887  90.973  45.618  1.00  0.00           O
ATOM   2930  HW1 SOL   977      77.677  90.903  46.154  1.00  0.00           H
ATOM   2931  HW2 SOL   977      76.407  91.711  45.994  1.00  0.00           H
ATOM   2932  OW  SOL   978      38.468  16.268  12.835  1.00  0.00           O
ATOM   2933  HW1 SOL   978      37.900  15.844  13.478  1.00  0.00           H
ATOM   2934  HW2 SOL   978      39.260  15.731  12.823  1.00  0.00           H
ATOM   2935  OW  SOL   979      83.749  27.163  83.153  1.00  0.00           O
ATOM   2936  HW1 SOL   979      83.078  26.607  83.550  1.00  0.00           H
ATOM   2937  HW2 SOL   979      83.717  27.975  83.659  1.00  0.00           H
ATOM   2938  OW  SOL   980      31.542  13.533  33.844  1.00  0.00           O
ATOM   2939  HW1 SOL   980      32.232  14.190  33.938  1.00  0.00           H
ATOM   2940  HW2 SOL   980      31.651  12.961  34.604  1.00  0.00           H
ATOM   2941  OW  SOL   981      74.549  24.515  87.213  1.00  0.00           O
ATOM   2942  HW1 SOL   981      73.949  24.835  87.886  1.00  0.00           H
ATOM   2943  HW2 SOL   981      74.021  23.910  86.690  1.00  0.00           H
ATOM   2944  OW  SOL   982      47.913  55.732   8.305  1.00  0.00           O
ATOM   2945  HW1 SOL   982      48.671  55.637   8.881  1.00  0.00           H
ATOM   2946  HW2 SOL   982      47.317  55.034   8.577  1.00  0.00           H
ATOM   2947  OW  SOL   983      33.147  30.752  80.818  1.00  0.00           O
ATOM   2948  HW1 SOL   983      33.598  31.080  81.595  1.00  0.00           H
ATOM   2949  HW2 SOL   983      32.607  30.030  81.141  1.00  0.00           H
ATOM   2950  OW  SOL   984      44.351  67.268  50.192  1.00  0.00           O
ATOM   2951  HW1 SOL   984      45.148  66.741  50.243  1.00  0.00           H
ATOM   2952  HW2 SOL   984      44.352  67.619  49.302  1.00  0.00           H
ATOM   2953  OW  SOL   985      67.785  90.613  38.767  1.00  0.00           O
ATOM   2954  HW1 SOL   985      68.720  90.664  38.965  1.00  0.00           H
ATOM   2955  HW2 SOL   985      67.419  91.418  39.135  1.00  0.00           H
ATOM   2956  OW  SOL   986      12.416  76.052   3.870  1.00  0.00           O
ATOM   2957  HW1 SOL   986      12.081  75.736   3.031  1.00  0.00           H
ATOM   2958  HW2 SOL   986      12.155  75.381   4.501  1.00  0.00           H
ATOM   2959  OW  SOL   987      18.369  76.982   2.174  1.00  0.00           O
ATOM   2960  HW1 SOL   987      18.863  77.231   1.392  1.00  0.00           H
ATOM   2961  HW2 SOL   987      17.693  76.387   1.850  1.00  0.00           H
ATOM   2962  OW  SOL   988      15.972  34.061  74.293  1.00  0.00           O
ATOM   2963  HW1 SOL   988      16.208  34.557  73.510  1.00  0.00           H
ATOM   2964  HW2 SOL   988      15.408  34.652  74.792  1.00  0.00           H
ATOM   2965  OW  SOL   989       5.853  31.809  32.951  1.00  0.00           O
ATOM   2966  HW1 SOL   989       5.926  31.311  33.766  1.00  0.00           H
ATOM   2967  HW2 SOL   989       5.023  31.524  32.570  1.00  0.00           H
ATOM   2968  OW  SOL   990      56.091  45.370  62.013  1.00  0.00           O
ATOM   2969  HW1 SOL   990      55.840  45.861  62.795  1.00  0.00           H
ATOM   2970  HW2 SOL   990      55.940  45.978  61.289  1.00  0.00           H
ATOM   2971  OW  SOL   991      79.578  47.960  52.605  1.00  0.00           O
ATOM   2972  HW1 SOL   991      78.905  47.641  52.003  1.00  0.00           H
ATOM   2973  HW2 SOL   991      79.130  48.617  53.139  1.00  0.00           H
ATOM   2974  OW  SOL   992      46.987  28.167  58.134  1.00  0.00           O
ATOM   2975  HW1 SOL   992      47.341  29.004  57.832  1.00  0.00           H
ATOM   2976  HW2 SOL   992      46.749  27.704  57.331  1.00  0.00           H
ATOM   2977  OW  SOL   993      83.266  53.794   2.049  1.00  0.00           O
ATOM   2978  HW1 SOL   993      82.673  54.533   2.190  1.00  0.00           H
ATOM   2979  HW2 SOL   993      84.115  54.104   2.364  1.00  0.00           H
ATOM   2980  OW  SOL   994      53.410  85.498  56.078  1.00  0.00           O
ATOM   2981  HW1 SOL   994      52.720  85.388  55.424  1.00  0.00           H
ATOM   2982  HW2 SOL   994      53.296  86.392  56.401  1.00  0.00           H
ATOM   2983  OW  SOL   995      20.353  60.315  56.516  1.00  0.00           O
ATOM   2984  HW1 SOL   995      19.954  61.010  57.041  1.00  0.00           H
ATOM   2985  HW2 SOL   995      19.652  59.676  56.390  1.00  0.00           H
ATOM   2986  OW  SOL   996      33.644  80.729  44.080  1.00  0.00           O
ATOM   2987  HW1 SOL   996      32.873  80.797  44.642  1.00  0.00           H
ATOM   2988  HW2 SOL   996      34.386  80.836  44.675  1.00  0.00           H
ATOM   2989  OW  SOL   997      69.073  60.306  91.562  1.00  0.00           O
ATOM   2990  HW1 SOL   997      69.643  60.930  92.010  1.00  0.00           H
ATOM   2991  HW2 SOL   997      69.613  59.523  91.453  1.00  0.00           H
ATOM   2992  OW  SOL   998      32.088  51.429  33.545  1.00  0.00           O
ATOM   2993  HW1 SOL   998      32.367  51.740  34.406  1.00  0.00           H
ATOM   2994  HW2 SOL   998      32.364  50.513  33.519  1.00  0.00           H
ATOM   2995  OW  SOL   999      77.058  47.114  50.933  1.00  0.00           O
ATOM   2996  HW1 SOL   999      77.421  47.726  50.293  1.00  0.00           H
ATOM   2997  HW2 SOL   999      77.343  46.252  50.629  1.00  0.00           H
ATOM   2998  OW  SOL  1000      16.301  17.801  66.587  1.00  0.00           O
ATOM   2999  HW1 SOL  1000      15.737  17.831  67.359  1.00  0.00           H
ATOM   3000  HW2 SOL  1000      16.896  17.069  66.753  1.00  0.00           H
ATOM   3001  OW  SOL  1001      21.779  48.182  61.631  1.00  0.00           O
ATOM   3002  HW1 SOL  1001      20.856  48.223  61.382  1.00  0.00           H
ATOM   3003  HW2 SOL  1001      22.254  48.234  60.802  1.00  0.00           H
ATOM   3004  OW  SOL  1002      42.174  36.645  54.852  1.00  0.00           O
ATOM   3005  HW1 SOL  1002      43.013  37.078  55.009  1.00  0.00           H
ATOM   3006  HW2 SOL  1002      42.226  35.833  55.356  1.00  0.00           H
ATOM   3007  OW  SOL  1003       8.597   1.853  26.772  1.00  0.00           O
ATOM   3008  HW1 SOL  1003       8.851   2.642  27.251  1.00  0.00           H
ATOM   3009  HW2 SOL  1003       8.106   2.179  26.017  1.00  0.00           H
ATOM   3010  OW  SOL  1004      68.980  76.781  34.603  1.00  0.00           O
ATOM   3011  HW1 SOL  1004      69.273  76.700  33.695  1.00  0.00           H
ATOM   3012  HW2 SOL  1004      68.039  76.607  34.568  1.00  0.00           H
ATOM   3013  OW  SOL  1005      48.163  69.237  80.274  1.00  0.00           O
ATOM   3014  HW1 SOL  1005      48.144  68.516  80.903  1.00  0.00           H
ATOM   3015  HW2 SOL  1005      47.891  70.004  80.778  1.00  0.00           H
ATOM   3016  OW  SOL  1006      50.472  55.155  30.987  1.00  0.00           O
ATOM   3017  HW1 SOL  1006      49.601  55.106  30.594  1.00  0.00           H
ATOM   3018  HW2 SOL  1006      50.771  54.246  31.024  1.00  0.00           H
ATOM   3019  OW  SOL  1007      31.801  75.913  53.942  1.00  0.00           O
ATOM   3020  HW1 SOL  1007      30.886  75.925  54.221  1.00  0.00           H
ATOM   3021  HW2 SOL  1007      31.975  74.997  53.725  1.00  0.00           H
ATOM   3022  OW  SOL  1008      61.083   8.329  23.389  1.00  0.00           O
ATOM   3023  HW1 SOL  1008      61.357   9.245  23.346  1.00  0.00           H
ATOM   3024  HW2 SOL  1008      61.406   8.021  24.236  1.00  0.00           H
ATOM   3025  OW  SOL  1009      81.554  28.582  60.870  1.00  0.00           O
ATOM   3026  HW1 SOL  1009      81.818  28.244  61.726  1.00  0.00           H
ATOM   3027  HW2 SOL  1009      82.105  28.110  60.246  1.00  0.00           H
ATOM   3028  OW  SOL  1010      90.240  36.785  28.302  1.00  0.00           O
ATOM   3029  HW1 SOL  1010      89.471  36.266  28.540  1.00  0.00           H
ATOM   3030  HW2 SOL  1010      90.034  37.135  27.435  1.00  0.00           H
ATOM   3031  OW  SOL  1011      25.967   0.970  40.744  1.00  0.00           O
ATOM   3032  HW1 SOL  1011      25.038   1.200  40.766  1.00  0.00           H
ATOM   3033  HW2 SOL  1011      26.043   0.344  40.025  1.00  0.00           H
ATOM   3034  OW  SOL  1012      11.391  69.563  10.314  1.00  0.00           O
ATOM   3035  HW1 SOL  1012      10.870  69.524   9.512  1.00  0.00           H
ATOM   3036  HW2 SOL  1012      11.638  70.485  10.395  1.00  0.00           H
ATOM   3037  OW  SOL  1013      93.086   3.339  42.276  1.00  0.00           O
ATOM   3038  HW1 SOL  1013      93.534   3.627  41.481  1.00  0.00           H
ATOM   3039  HW2 SOL  1013      93.565   2.557  42.552  1.00  0.00           H
ATOM   3040  OW  SOL  1014      48.955  28.824  68.242  1.00  0.00           O
ATOM   3041  HW1 SOL  1014      49.337  28.725  69.114  1.00  0.00           H
ATOM   3042  HW2 SOL  1014      48.681  29.741  68.202  1.00  0.00           H
ATOM   3043  OW  SOL  1015      68.020   5.860  66.627  1.00  0.00           O
ATOM   3044  HW1 SOL  1015      67.711   6.426  67.335  1.00  0.00           H
ATOM   3045  HW2 SOL  1015      67.463   5.083  66.680  1.00  0.00           H
ATOM   3046  OW  SOL  1016      64.835  55.966  19.679  1.00  0.00           O
ATOM   3047  HW1 SOL  1016      65.723  56.295  19.822  1.00  0.00           H
ATOM   3048  HW2 SOL  1016      64.481  55.841  20.559  1.00  0.00           H
ATOM   3049  OW  SOL  1017      86.985  37.703  42.034  1.00  0.00           O
ATOM   3050  HW1 SOL  1017      87.392  36.867  41.810  1.00  0.00           H
ATOM   3051  HW2 SOL  1017      87.595  38.111  42.649  1.00  0.00           H
ATOM   3052  OW  SOL  1018      61.750  81.219  22.013  1.00  0.00           O
ATOM   3053  HW1 SOL  1018      61.376  80.585  21.401  1.00  0.00           H
ATOM   3054  HW2 SOL  1018      61.022  81.453  22.589  1.00  0.00           H
ATOM   3055  OW  SOL  1019       8.391   0.104  28.979  1.00  0.00           O
ATOM   3056  HW1 SOL  1019       8.592   0.804  28.358  1.00  0.00           H
ATOM   3057  HW2 SOL  1019       9.243  -0.155  29.332  1.00  0.00           H
ATOM   3058  OW  SOL  1020      27.781  69.386   6.391  1.00  0.00           O
ATOM   3059  HW1 SOL  1020      27.704  68.879   7.199  1.00  0.00           H
ATOM   3060  HW2 SOL  1020      28.666  69.203   6.076  1.00  0.00           H
ATOM   3061  OW  SOL  1021      75.985  25.035   4.690  1.00  0.00           O
ATOM   3062  HW1 SOL  1021      76.318  25.234   5.565  1.00  0.00           H
ATOM   3063  HW2 SOL  1021      76.438  25.651   4.114  1.00  0.00           H
ATOM   3064  OW  SOL  1022      41.458  12.933  51.704  1.00  0.00           O
ATOM   3065  HW1 SOL  1022      42.003  13.134  50.944  1.00  0.00           H
ATOM   3066  HW2 SOL  1022      40.964  13.737  51.864  1.00  0.00           H
ATOM   3067  OW  SOL  1023      15.358  82.730   1.573  1.00  0.00           O
ATOM   3068  HW1 SOL  1023      14.904  82.127   2.162  1.00  0.00           H
ATOM   3069  HW2 SOL  1023      14.764  82.831   0.829  1.00  0.00           H
ATOM   3070  OW  SOL  1024      60.323   9.726  36.263  1.00  0.00           O
ATOM   3071  HW1 SOL  1024      60.670   9.154  35.579  1.00  0.00           H
ATOM   3072  HW2 SOL  1024      59.376   9.714  36.128  1.00  0.00           H
ATOM   3073  OW  SOL  1025      59.485  38.230  78.148  1.00  0.00           O
ATOM   3074  HW1 SOL  1025      59.664  37.798  77.312  1.00  0.00           H
ATOM   3075  HW2 SOL  1025      60.335  38.572  78.427  1.00  0.00           H
ATOM   3076  OW  SOL  1026      55.148  86.897  72.565  1.00  0.00           O
ATOM   3077  HW1 SOL  1026      54.650  87.023  73.372  1.00  0.00           H
ATOM   3078  HW2 SOL  1026      56.044  87.144  72.795  1.00  0.00           H
ATOM   3079  OW  SOL  1027      78.347  69.190  21.264  1.00  0.00           O
ATOM   3080  HW1 SOL  1027      78.479  69.122  22.210  1.00  0.00           H
ATOM   3081  HW2 SOL  1027      77.651  68.561  21.074  1.00  0.00           H
ATOM   3082  OW  SOL  1028      47.967  33.910  61.207  1.00  0.00           O
ATOM   3083  HW1 SOL  1028      48.481  34.606  60.797  1.00  0.00           H
ATOM   3084  HW2 SOL  1028      48.604  33.409  61.716  1.00  0.00           H
ATOM   3085  OW  SOL  1029      78.745  55.436  82.441  1.00  0.00           O
ATOM   3086  HW1 SOL  1029      78.148  55.499  83.186  1.00  0.00           H
ATOM   3087  HW2 SOL  1029      78.407  54.705  81.923  1.00  0.00           H
ATOM   3088  OW  SOL  1030      39.156  43.672  71.896  1.00  0.00           O
ATOM   3089  HW1 SOL  1030      38.605  43.229  72.541  1.00  0.00           H
ATOM   3090  HW2 SOL  1030      38.628  43.685  71.098  1.00  0.00           H
ATOM   3091  OW  SOL  1031      19.363  64.382  19.364  1.00  0.00           O
ATOM   3092  HW1 SOL  1031      19.923  65.126  19.587  1.00  0.00           H
ATOM   3093  HW2 SOL  1031      19.867  63.614  19.634  1.00  0.00           H
ATOM   3094  OW  SOL  1032      37.316  16.672   9.590  1.00  0.00           O
ATOM   3095  HW1 SOL  1032      37.732  16.166  10.288  1.00  0.00           H
ATOM   3096  HW2 SOL  1032      38.045  17.006   9.068  1.00  0.00           H
ATOM   3097  OW  SOL  1033      83.462  73.439  76.661  1.00  0.00           O
ATOM   3098  HW1 SOL  1033      84.047  72.906  76.123  1.00  0.00           H
ATOM   3099  HW2 SOL  1033      83.105  74.089  76.055  1.00  0.00           H
ATOM   3100  OW  SOL  1034      72.089  21.744  63.872  1.00  0.00           O
ATOM   3101  HW1 SOL  1034      72.720  21.531  64.560  1.00  0.00           H
ATOM   3102  HW2 SOL  1034      71.657  20.912  63.678  1.00  0.00           H
ATOM   3103  OW  SOL  1035      43.077  25.438   0.140  1.00  0.00           O
ATOM   3104  HW1 SOL  1035      43.038  26.337   0.467  1.00  0.00           H
ATOM   3105  HW2 SOL  1035      42.339  25.370  -0.466  1.00  0.00           H
ATOM   3106  OW  SOL  1036      36.038  59.289  66.432  1.00  0.00           O
ATOM   3107  HW1 SOL  1036      35.640  58.427  66.311  1.00  0.00           H
ATOM   3108  HW2 SOL  1036      35.842  59.519  67.340  1.00  0.00           H
ATOM   3109  OW  SOL  1037      56.757  67.128  49.653  1.00  0.00           O
ATOM   3110  HW1 SOL  1037      56.496  66.433  49.048  1.00  0.00           H
ATOM   3111  HW2 SOL  1037      55.978  67.284  50.188  1.00  0.00           H
ATOM   3112  OW  SOL  1038      87.629  88.002  28.079  1.00  0.00           O
ATOM   3113  HW1 SOL  1038      88.523  87.660  28.056  1.00  0.00           H
ATOM   3114  HW2 SOL  1038      87.074  87.228  27.983  1.00  0.00           H
ATOM   3115  OW  SOL  1039      15.688  60.371   1.579  1.00  0.00           O
ATOM   3116  HW1 SOL  1039      14.978  60.925   1.255  1.00  0.00           H
ATOM   3117  HW2 SOL  1039      16.113  60.898   2.257  1.00  0.00           H
ATOM   3118  OW  SOL  1040      92.945  23.336  11.692  1.00  0.00           O
ATOM   3119  HW1 SOL  1040      93.134  22.626  12.305  1.00  0.00           H
ATOM   3120  HW2 SOL  1040      93.674  23.319  11.073  1.00  0.00           H
ATOM   3121  OW  SOL  1041      72.037  80.343  37.946  1.00  0.00           O
ATOM   3122  HW1 SOL  1041      72.209  81.227  37.622  1.00  0.00           H
ATOM   3123  HW2 SOL  1041      71.522  79.930  37.254  1.00  0.00           H
ATOM   3124  OW  SOL  1042      28.047  80.710  11.324  1.00  0.00           O
ATOM   3125  HW1 SOL  1042      27.614  81.380  11.853  1.00  0.00           H
ATOM   3126  HW2 SOL  1042      27.334  80.151  11.015  1.00  0.00           H
ATOM   3127  OW  SOL  1043      17.549  64.835  88.865  1.00  0.00           O
ATOM   3128  HW1 SOL  1043      16.663  64.490  88.974  1.00  0.00           H
ATOM   3129  HW2 SOL  1043      18.014  64.556  89.654  1.00  0.00           H
ATOM   3130  OW  SOL  1044      55.345  17.661  37.903  1.00  0.00           O
ATOM   3131  HW1 SOL  1044      55.745  17.508  38.759  1.00  0.00           H
ATOM   3132  HW2 SOL  1044      54.725  18.376  38.052  1.00  0.00           H
ATOM   3133  OW  SOL  1045      64.247  45.487  65.703  1.00  0.00           O
ATOM   3134  HW1 SOL  1045      63.432  45.007  65.849  1.00  0.00           H
ATOM   3135  HW2 SOL  1045      64.778  45.300  66.477  1.00  0.00           H
ATOM   3136  OW  SOL  1046      82.695  78.428  16.131  1.00  0.00           O
ATOM   3137  HW1 SOL  1046      83.356  77.743  16.026  1.00  0.00           H
ATOM   3138  HW2 SOL  1046      81.903  77.959  16.393  1.00  0.00           H
ATOM   3139  OW  SOL  1047      75.704  18.867  62.677  1.00  0.00           O
ATOM   3140  HW1 SOL  1047      74.927  19.096  62.166  1.00  0.00           H
ATOM   3141  HW2 SOL  1047      75.796  17.921  62.565  1.00  0.00           H
ATOM   3142  OW  SOL  1048      18.239  55.622  19.179  1.00  0.00           O
ATOM   3143  HW1 SOL  1048      18.844  55.697  19.918  1.00  0.00           H
ATOM   3144  HW2 SOL  1048      17.771  54.802  19.335  1.00  0.00           H
ATOM   3145  OW  SOL  1049      83.358   0.785  39.112  1.00  0.00           O
ATOM   3146  HW1 SOL  1049      83.428  -0.013  39.636  1.00  0.00           H
ATOM   3147  HW2 SOL  1049      82.496   0.726  38.699  1.00  0.00           H
ATOM   3148  OW  SOL  1050      59.885  30.837  11.722  1.00  0.00           O
ATOM   3149  HW1 SOL  1050      59.003  31.144  11.931  1.00  0.00           H
ATOM   3150  HW2 SOL  1050      60.101  31.272  10.897  1.00  0.00           H
ATOM   3151  OW  SOL  1051      76.012  81.334  78.184  1.00  0.00           O
ATOM   3152  HW1 SOL  1051      76.452  82.002  78.710  1.00  0.00           H
ATOM   3153  HW2 SOL  1051      75.405  81.826  77.630  1.00  0.00           H
ATOM   3154  OW  SOL  1052      36.939  91.462  24.253  1.00  0.00           O
ATOM   3155  HW1 SOL  1052      36.934  91.926  25.090  1.00  0.00           H
ATOM   3156  HW2 SOL  1052      37.609  90.786  24.358  1.00  0.00           H
ATOM   3157  OW  SOL  1053      29.311  76.316  33.366  1.00  0.00           O
ATOM   3158  HW1 SOL  1053      29.977  76.392  34.049  1.00  0.00           H
ATOM   3159  HW2 SOL  1053      29.742  75.831  32.662  1.00  0.00           H
ATOM   3160  OW  SOL  1054      55.573  64.225  64.152  1.00  0.00           O
ATOM   3161  HW1 SOL  1054      55.901  64.148  63.256  1.00  0.00           H
ATOM   3162  HW2 SOL  1054      55.240  65.121  64.209  1.00  0.00           H
ATOM   3163  OW  SOL  1055      43.205   7.156  82.938  1.00  0.00           O
ATOM   3164  HW1 SOL  1055      42.610   6.782  83.588  1.00  0.00           H
ATOM   3165  HW2 SOL  1055      43.734   7.784  83.429  1.00  0.00           H
ATOM   3166  OW  SOL  1056      63.189  83.017  86.238  1.00  0.00           O
ATOM   3167  HW1 SOL  1056      64.075  82.801  85.946  1.00  0.00           H
ATOM   3168  HW2 SOL  1056      62.768  82.168  86.375  1.00  0.00           H
ATOM   3169  OW  SOL  1057      62.659  44.430  92.062  1.00  0.00           O
ATOM   3170  HW1 SOL  1057      62.878  43.569  92.417  1.00  0.00           H
ATOM   3171  HW2 SOL  1057      62.177  44.243  91.257  1.00  0.00           H
ATOM   3172  OW  SOL  1058      34.130  71.785  42.540  1.00  0.00           O
ATOM   3173  HW1 SOL  1058      35.085  71.834  42.579  1.00  0.00           H
ATOM   3174  HW2 SOL  1058      33.911  70.983  43.014  1.00  0.00           H
ATOM   3175  OW  SOL  1059      33.738  28.410  52.937  1.00  0.00           O
ATOM   3176  HW1 SOL  1059      33.829  27.469  52.781  1.00  0.00           H
ATOM   3177  HW2 SOL  1059      34.239  28.569  53.737  1.00  0.00           H
ATOM   3178  OW  SOL  1060      70.822  70.064  87.157  1.00  0.00           O
ATOM   3179  HW1 SOL  1060      69.935  69.988  86.806  1.00  0.00           H
ATOM   3180  HW2 SOL  1060      71.368  69.582  86.536  1.00  0.00           H
ATOM   3181  OW  SOL  1061      18.787  43.420  87.872  1.00  0.00           O
ATOM   3182  HW1 SOL  1061      19.064  43.460  86.956  1.00  0.00           H
ATOM   3183  HW2 SOL  1061      19.169  44.200  88.273  1.00  0.00           H
ATOM   3184  OW  SOL  1062       1.911  45.905  87.600  1.00  0.00           O
ATOM   3185  HW1 SOL  1062       2.091  45.247  88.272  1.00  0.00           H
ATOM   3186  HW2 SOL  1062       1.198  46.431  87.963  1.00  0.00           H
ATOM   3187  OW  SOL  1063       4.684  66.712  22.860  1.00  0.00           O
ATOM   3188  HW1 SOL  1063       4.326  66.595  23.740  1.00  0.00           H
ATOM   3189  HW2 SOL  1063       5.363  66.041  22.786  1.00  0.00           H
ATOM   3190  OW  SOL  1064      84.137  83.558  26.994  1.00  0.00           O
ATOM   3191  HW1 SOL  1064      83.925  82.641  27.171  1.00  0.00           H
ATOM   3192  HW2 SOL  1064      83.304  84.019  27.088  1.00  0.00           H
ATOM   3193  OW  SOL  1065      17.093  76.989   9.764  1.00  0.00           O
ATOM   3194  HW1 SOL  1065      17.916  76.576  10.024  1.00  0.00           H
ATOM   3195  HW2 SOL  1065      17.333  77.566   9.039  1.00  0.00           H
ATOM   3196  OW  SOL  1066       0.051   1.170  66.110  1.00  0.00           O
ATOM   3197  HW1 SOL  1066      -0.779   0.819  66.434  1.00  0.00           H
ATOM   3198  HW2 SOL  1066       0.293   1.842  66.747  1.00  0.00           H
ATOM   3199  OW  SOL  1067      60.254  70.731  54.948  1.00  0.00           O
ATOM   3200  HW1 SOL  1067      60.373  69.852  54.588  1.00  0.00           H
ATOM   3201  HW2 SOL  1067      61.083  70.925  55.385  1.00  0.00           H
ATOM   3202  OW  SOL  1068      24.756  28.176  18.860  1.00  0.00           O
ATOM   3203  HW1 SOL  1068      25.266  28.753  18.292  1.00  0.00           H
ATOM   3204  HW2 SOL  1068      24.502  28.731  19.599  1.00  0.00           H
ATOM   3205  OW  SOL  1069      76.824  43.412   5.430  1.00  0.00           O
ATOM   3206  HW1 SOL  1069      76.567  43.977   6.158  1.00  0.00           H
ATOM   3207  HW2 SOL  1069      77.250  42.663   5.846  1.00  0.00           H
ATOM   3208  OW  SOL  1070      23.256   4.959  30.646  1.00  0.00           O
ATOM   3209  HW1 SOL  1070      22.320   4.908  30.452  1.00  0.00           H
ATOM   3210  HW2 SOL  1070      23.371   5.821  31.047  1.00  0.00           H
ATOM   3211  OW  SOL  1071      65.963  61.393  76.801  1.00  0.00           O
ATOM   3212  HW1 SOL  1071      66.285  62.212  77.177  1.00  0.00           H
ATOM   3213  HW2 SOL  1071      66.126  61.479  75.862  1.00  0.00           H
ATOM   3214  OW  SOL  1072      71.598  60.735   2.243  1.00  0.00           O
ATOM   3215  HW1 SOL  1072      71.417  60.238   3.040  1.00  0.00           H
ATOM   3216  HW2 SOL  1072      72.062  61.515   2.547  1.00  0.00           H
ATOM   3217  OW  SOL  1073       1.908  51.105  14.817  1.00  0.00           O
ATOM   3218  HW1 SOL  1073       2.282  51.165  15.696  1.00  0.00           H
ATOM   3219  HW2 SOL  1073       0.996  51.376  14.925  1.00  0.00           H
ATOM   3220  OW  SOL  1074      76.011  56.596  69.966  1.00  0.00           O
ATOM   3221  HW1 SOL  1074      75.768  55.850  70.515  1.00  0.00           H
ATOM   3222  HW2 SOL  1074      76.938  56.458  69.771  1.00  0.00           H
ATOM   3223  OW  SOL  1075       8.727  87.066  66.227  1.00  0.00           O
ATOM   3224  HW1 SOL  1075       8.205  86.579  66.864  1.00  0.00           H
ATOM   3225  HW2 SOL  1075       8.894  87.910  66.648  1.00  0.00           H
ATOM   3226  OW  SOL  1076       2.977  27.034  77.815  1.00  0.00           O
ATOM   3227  HW1 SOL  1076       3.796  27.528  77.790  1.00  0.00           H
ATOM   3228  HW2 SOL  1076       2.292  27.702  77.803  1.00  0.00           H
ATOM   3229  OW  SOL  1077      57.587  74.369  23.441  1.00  0.00           O
ATOM   3230  HW1 SOL  1077      58.033  74.567  24.264  1.00  0.00           H
ATOM   3231  HW2 SOL  1077      56.691  74.154  23.700  1.00  0.00           H
ATOM   3232  OW  SOL  1078       3.111  90.714  50.868  1.00  0.00           O
ATOM   3233  HW1 SOL  1078       3.504  91.248  51.559  1.00  0.00           H
ATOM   3234  HW2 SOL  1078       3.727  90.776  50.138  1.00  0.00           H
ATOM   3235  OW  SOL  1079      63.085   7.613  11.066  1.00  0.00           O
ATOM   3236  HW1 SOL  1079      63.352   7.588  11.985  1.00  0.00           H
ATOM   3237  HW2 SOL  1079      62.619   8.444  10.974  1.00  0.00           H
ATOM   3238  OW  SOL  1080      11.683  88.708  50.650  1.00  0.00           O
ATOM   3239  HW1 SOL  1080      11.753  88.347  49.766  1.00  0.00           H
ATOM   3240  HW2 SOL  1080      12.274  89.460  50.650  1.00  0.00           H
ATOM   3241  OW  SOL  1081      83.757  25.957  92.282  1.00  0.00           O
ATOM   3242  HW1 SOL  1081      83.366  25.610  93.084  1.00  0.00           H
ATOM   3243  HW2 SOL  1081      83.468  26.869  92.249  1.00  0.00           H
ATOM   3244  OW  SOL  1082      53.857  44.398  80.947  1.00  0.00           O
ATOM   3245  HW1 SOL  1082      54.138  44.902  81.712  1.00  0.00           H
ATOM   3246  HW2 SOL  1082      54.673  44.107  80.539  1.00  0.00           H
ATOM   3247  OW  SOL  1083      76.222   0.611  52.536  1.00  0.00           O
ATOM   3248  HW1 SOL  1083      76.060   1.351  53.122  1.00  0.00           H
ATOM   3249  HW2 SOL  1083      76.324  -0.140  53.121  1.00  0.00           H
ATOM   3250  OW  SOL  1084      35.090  87.766  32.387  1.00  0.00           O
ATOM   3251  HW1 SOL  1084      35.367  88.661  32.581  1.00  0.00           H
ATOM   3252  HW2 SOL  1084      34.502  87.854  31.637  1.00  0.00           H
ATOM   3253  OW  SOL  1085      31.797  82.690   5.602  1.00  0.00           O
ATOM   3254  HW1 SOL  1085      32.603  82.272   5.298  1.00  0.00           H
ATOM   3255  HW2 SOL  1085      31.579  82.230   6.412  1.00  0.00           H
ATOM   3256  OW  SOL  1086      59.239  53.848  90.656  1.00  0.00           O
ATOM   3257  HW1 SOL  1086      59.176  53.290  89.881  1.00  0.00           H
ATOM   3258  HW2 SOL  1086      58.334  54.089  90.852  1.00  0.00           H
ATOM   3259  OW  SOL  1087      46.544  50.808  67.501  1.00  0.00           O
ATOM   3260  HW1 SOL  1087      46.477  51.485  66.828  1.00  0.00           H
ATOM   3261  HW2 SOL  1087      46.052  51.157  68.244  1.00  0.00           H
ATOM   3262  OW  SOL  1088      36.769  25.344  88.611  1.00  0.00           O
ATOM   3263  HW1 SOL  1088      35.843  25.524  88.450  1.00  0.00           H
ATOM   3264  HW2 SOL  1088      37.093  24.993  87.782  1.00  0.00           H
ATOM   3265  OW  SOL  1089      23.063  71.733  45.236  1.00  0.00           O
ATOM   3266  HW1 SOL  1089      22.749  72.541  44.830  1.00  0.00           H
ATOM   3267  HW2 SOL  1089      24.011  71.754  45.109  1.00  0.00           H
ATOM   3268  OW  SOL  1090      90.042  77.871  90.767  1.00  0.00           O
ATOM   3269  HW1 SOL  1090      90.240  77.242  91.460  1.00  0.00           H
ATOM   3270  HW2 SOL  1090      89.375  78.443  91.145  1.00  0.00           H
ATOM   3271  OW  SOL  1091      44.770  39.381  66.777  1.00  0.00           O
ATOM   3272  HW1 SOL  1091      45.553  39.478  66.234  1.00  0.00           H
ATOM   3273  HW2 SOL  1091      44.988  39.829  67.594  1.00  0.00           H
ATOM   3274  OW  SOL  1092      36.781  70.463   2.862  1.00  0.00           O
ATOM   3275  HW1 SOL  1092      36.902  71.046   2.113  1.00  0.00           H
ATOM   3276  HW2 SOL  1092      37.652  70.102   3.028  1.00  0.00           H
ATOM   3277  OW  SOL  1093      43.593   0.865  89.634  1.00  0.00           O
ATOM   3278  HW1 SOL  1093      43.060   0.445  90.310  1.00  0.00           H
ATOM   3279  HW2 SOL  1093      44.481   0.859  89.990  1.00  0.00           H
ATOM   3280  OW  SOL  1094      11.176  88.194   1.344  1.00  0.00           O
ATOM   3281  HW1 SOL  1094      11.619  87.989   2.168  1.00  0.00           H
ATOM   3282  HW2 SOL  1094      11.694  87.746   0.675  1.00  0.00           H
ATOM   3283  OW  SOL  1095      37.830   1.072  87.523  1.00  0.00           O
ATOM   3284  HW1 SOL  1095      37.728   0.639  88.371  1.00  0.00           H
ATOM   3285  HW2 SOL  1095      36.935   1.192  87.206  1.00  0.00           H
ATOM   3286  OW  SOL  1096      17.363  57.337  22.304  1.00  0.00           O
ATOM   3287  HW1 SOL  1096      18.231  57.056  22.015  1.00  0.00           H
ATOM   3288  HW2 SOL  1096      16.768  57.011  21.628  1.00  0.00           H
ATOM   3289  OW  SOL  1097       2.386  29.419  24.465  1.00  0.00           O
ATOM   3290  HW1 SOL  1097       2.061  30.314  24.567  1.00  0.00           H
ATOM   3291  HW2 SOL  1097       2.266  29.225  23.535  1.00  0.00           H
ATOM   3292  OW  SOL  1098       1.047  35.596  23.267  1.00  0.00           O
ATOM   3293  HW1 SOL  1098       0.226  36.040  23.478  1.00  0.00           H
ATOM   3294  HW2 SOL  1098       1.336  36.002  22.449  1.00  0.00           H
ATOM   3295  OW  SOL  1099      47.858   4.169   6.879  1.00  0.00           O
ATOM   3296  HW1 SOL  1099      47.749   3.560   6.148  1.00  0.00           H
ATOM   3297  HW2 SOL  1099      48.006   5.019   6.463  1.00  0.00           H
ATOM   3298  OW  SOL  1100      24.357  38.400  87.620  1.00  0.00           O
ATOM   3299  HW1 SOL  1100      24.074  37.549  87.954  1.00  0.00           H
ATOM   3300  HW2 SOL  1100      24.935  38.190  86.886  1.00  0.00           H
ATOM   3301  OW  SOL  1101      31.416  83.429  11.543  1.00  0.00           O
ATOM   3302  HW1 SOL  1101      30.773  84.096  11.785  1.00  0.00           H
ATOM   3303  HW2 SOL  1101      32.243  83.907  11.478  1.00  0.00           H
ATOM   3304  OW  SOL  1102      23.622  41.042  87.312  1.00  0.00           O
ATOM   3305  HW1 SOL  1102      24.305  41.168  86.654  1.00  0.00           H
ATOM   3306  HW2 SOL  1102      23.787  40.167  87.664  1.00  0.00           H
ATOM   3307  OW  SOL  1103      64.866  80.350  37.228  1.00  0.00           O
ATOM   3308  HW1 SOL  1103      65.482  81.082  37.205  1.00  0.00           H
ATOM   3309  HW2 SOL  1103      64.005  80.763  37.293  1.00  0.00           H
ATOM   3310  OW  SOL  1104       8.220  46.462   5.425  1.00  0.00           O
ATOM   3311  HW1 SOL  1104       8.185  45.902   4.649  1.00  0.00           H
ATOM   3312  HW2 SOL  1104       8.740  45.965   6.056  1.00  0.00           H
ATOM   3313  OW  SOL  1105      62.380  29.072  68.652  1.00  0.00           O
ATOM   3314  HW1 SOL  1105      62.394  28.180  69.000  1.00  0.00           H
ATOM   3315  HW2 SOL  1105      63.000  29.553  69.200  1.00  0.00           H
ATOM   3316  OW  SOL  1106      43.551  45.970  57.747  1.00  0.00           O
ATOM   3317  HW1 SOL  1106      43.978  45.566  58.503  1.00  0.00           H
ATOM   3318  HW2 SOL  1106      43.772  45.397  57.013  1.00  0.00           H
ATOM   3319  OW  SOL  1107      44.401   1.892  13.358  1.00  0.00           O
ATOM   3320  HW1 SOL  1107      43.489   1.742  13.608  1.00  0.00           H
ATOM   3321  HW2 SOL  1107      44.392   2.737  12.909  1.00  0.00           H
ATOM   3322  OW  SOL  1108      46.885  68.020  42.275  1.00  0.00           O
ATOM   3323  HW1 SOL  1108      46.684  68.758  41.700  1.00  0.00           H
ATOM   3324  HW2 SOL  1108      46.030  67.689  42.549  1.00  0.00           H
ATOM   3325  OW  SOL  1109      21.163  27.269  38.323  1.00  0.00           O
ATOM   3326  HW1 SOL  1109      21.088  27.644  37.446  1.00  0.00           H
ATOM   3327  HW2 SOL  1109      20.364  27.546  38.772  1.00  0.00           H
ATOM   3328  OW  SOL  1110      73.312  80.982   0.450  1.00  0.00           O
ATOM   3329  HW1 SOL  1110      72.700  80.286   0.211  1.00  0.00           H
ATOM   3330  HW2 SOL  1110      73.844  81.114  -0.335  1.00  0.00           H
ATOM   3331  OW  SOL  1111      61.132  68.711   1.621  1.00  0.00           O
ATOM   3332  HW1 SOL  1111      60.188  68.865   1.591  1.00  0.00           H
ATOM   3333  HW2 SOL  1111      61.301  68.434   2.522  1.00  0.00           H
ATOM   3334  OW  SOL  1112      14.531  78.763  52.246  1.00  0.00           O
ATOM   3335  HW1 SOL  1112      14.779  78.686  53.167  1.00  0.00           H
ATOM   3336  HW2 SOL  1112      13.577  78.690  52.247  1.00  0.00           H
ATOM   3337  OW  SOL  1113      29.981  91.255  22.027  1.00  0.00           O
ATOM   3338  HW1 SOL  1113      30.004  90.613  22.736  1.00  0.00           H
ATOM   3339  HW2 SOL  1113      29.460  91.979  22.375  1.00  0.00           H
ATOM   3340  OW  SOL  1114      69.334  10.977  25.195  1.00  0.00           O
ATOM   3341  HW1 SOL  1114      69.220  11.838  24.793  1.00  0.00           H
ATOM   3342  HW2 SOL  1114      70.157  11.045  25.679  1.00  0.00           H
ATOM   3343  OW  SOL  1115      87.441  59.005   8.553  1.00  0.00           O
ATOM   3344  HW1 SOL  1115      87.341  58.476   9.345  1.00  0.00           H
ATOM   3345  HW2 SOL  1115      88.251  58.688   8.153  1.00  0.00           H
ATOM   3346  OW  SOL  1116      81.274  32.518  44.460  1.00  0.00           O
ATOM   3347  HW1 SOL  1116      81.075  31.781  45.038  1.00  0.00           H
ATOM   3348  HW2 SOL  1116      80.483  33.057  44.476  1.00  0.00           H
ATOM   3349  OW  SOL  1117      68.483  55.207  40.333  1.00  0.00           O
ATOM   3350  HW1 SOL  1117      68.714  54.501  39.729  1.00  0.00           H
ATOM   3351  HW2 SOL  1117      67.709  55.613  39.942  1.00  0.00           H
ATOM   3352  OW  SOL  1118      43.177  78.707  67.269  1.00  0.00           O
ATOM   3353  HW1 SOL  1118      42.810  78.537  68.136  1.00  0.00           H
ATOM   3354  HW2 SOL  1118      43.670  79.521  67.372  1.00  0.00           H
ATOM   3355  OW  SOL  1119      15.149  44.380   6.739  1.00  0.00           O
ATOM   3356  HW1 SOL  1119      14.521  43.874   7.255  1.00  0.00           H
ATOM   3357  HW2 SOL  1119      15.872  44.551   7.342  1.00  0.00           H
ATOM   3358  OW  SOL  1120      71.747  13.332  92.544  1.00  0.00           O
ATOM   3359  HW1 SOL  1120      71.050  13.988  92.530  1.00  0.00           H
ATOM   3360  HW2 SOL  1120      72.451  13.718  92.023  1.00  0.00           H
ATOM   3361  OW  SOL  1121      48.971  30.132  63.528  1.00  0.00           O
ATOM   3362  HW1 SOL  1121      48.151  29.879  63.953  1.00  0.00           H
ATOM   3363  HW2 SOL  1121      49.488  30.535  64.226  1.00  0.00           H
ATOM   3364  OW  SOL  1122      79.753   8.768  91.058  1.00  0.00           O
ATOM   3365  HW1 SOL  1122      79.359   8.027  91.518  1.00  0.00           H
ATOM   3366  HW2 SOL  1122      80.614   8.450  90.785  1.00  0.00           H
ATOM   3367  OW  SOL  1123      73.007   5.287  42.104  1.00  0.00           O
ATOM   3368  HW1 SOL  1123      72.232   5.353  42.661  1.00  0.00           H
ATOM   3369  HW2 SOL  1123      73.277   4.371  42.177  1.00  0.00           H
ATOM   3370  OW  SOL  1124      20.213  23.249  11.674  1.00  0.00           O
ATOM   3371  HW1 SOL  1124      20.087  24.129  11.319  1.00  0.00           H
ATOM   3372  HW2 SOL  1124      20.745  22.800  11.016  1.00  0.00           H
ATOM   3373  OW  SOL  1125      30.251  18.864  77.337  1.00  0.00           O
ATOM   3374  HW1 SOL  1125      29.807  18.182  77.841  1.00  0.00           H
ATOM   3375  HW2 SOL  1125      30.380  19.578  77.961  1.00  0.00           H
ATOM   3376  OW  SOL  1126      21.119  66.562   7.768  1.00  0.00           O
ATOM   3377  HW1 SOL  1126      20.724  66.700   6.907  1.00  0.00           H
ATOM   3378  HW2 SOL  1126      21.225  67.442   8.128  1.00  0.00           H
ATOM   3379  OW  SOL  1127      24.321  26.451  27.776  1.00  0.00           O
ATOM   3380  HW1 SOL  1127      24.135  26.345  28.709  1.00  0.00           H
ATOM   3381  HW2 SOL  1127      24.097  27.362  27.589  1.00  0.00           H
ATOM   3382  OW  SOL  1128      72.154  83.830  74.484  1.00  0.00           O
ATOM   3383  HW1 SOL  1128      71.778  83.311  73.773  1.00  0.00           H
ATOM   3384  HW2 SOL  1128      72.552  83.184  75.067  1.00  0.00           H
ATOM   3385  OW  SOL  1129      41.418  87.901   5.942  1.00  0.00           O
ATOM   3386  HW1 SOL  1129      42.351  87.987   6.135  1.00  0.00           H
ATOM   3387  HW2 SOL  1129      41.014  87.714   6.789  1.00  0.00           H
ATOM   3388  OW  SOL  1130      23.559  87.042   8.599  1.00  0.00           O
ATOM   3389  HW1 SOL  1130      24.421  87.097   8.185  1.00  0.00           H
ATOM   3390  HW2 SOL  1130      22.942  87.250   7.898  1.00  0.00           H
ATOM   3391  OW  SOL  1131      69.098  40.600  62.708  1.00  0.00           O
ATOM   3392  HW1 SOL  1131      68.444  40.763  63.388  1.00  0.00           H
ATOM   3393  HW2 SOL  1131      68.690  39.952  62.134  1.00  0.00           H
ATOM   3394  OW  SOL  1132      12.857  12.387  45.233  1.00  0.00           O
ATOM   3395  HW1 SOL  1132      12.382  13.192  45.030  1.00  0.00           H
ATOM   3396  HW2 SOL  1132      12.523  11.747  44.604  1.00  0.00           H
ATOM   3397  OW  SOL  1133      58.180  73.724  72.326  1.00  0.00           O
ATOM   3398  HW1 SOL  1133      58.215  72.884  71.868  1.00  0.00           H
ATOM   3399  HW2 SOL  1133      57.245  73.903  72.429  1.00  0.00           H
ATOM   3400  OW  SOL  1134      29.854  67.215  20.853  1.00  0.00           O
ATOM   3401  HW1 SOL  1134      30.266  68.074  20.949  1.00  0.00           H
ATOM   3402  HW2 SOL  1134      30.515  66.597  21.166  1.00  0.00           H
ATOM   3403  OW  SOL  1135      25.546  73.902  72.963  1.00  0.00           O
ATOM   3404  HW1 SOL  1135      26.127  73.615  72.258  1.00  0.00           H
ATOM   3405  HW2 SOL  1135      25.416  73.120  73.500  1.00  0.00           H
ATOM   3406  OW  SOL  1136      54.534  89.393  32.479  1.00  0.00           O
ATOM   3407  HW1 SOL  1136      53.625  89.305  32.765  1.00  0.00           H
ATOM   3408  HW2 SOL  1136      54.670  88.656  31.883  1.00  0.00           H
ATOM   3409  OW  SOL  1137      27.028   3.758   4.921  1.00  0.00           O
ATOM   3410  HW1 SOL  1137      26.943   2.844   5.190  1.00  0.00           H
ATOM   3411  HW2 SOL  1137      26.335   4.214   5.399  1.00  0.00           H
ATOM   3412  OW  SOL  1138      44.295  40.672  24.823  1.00  0.00           O
ATOM   3413  HW1 SOL  1138      43.938  39.799  24.659  1.00  0.00           H
ATOM   3414  HW2 SOL  1138      44.599  40.972  23.966  1.00  0.00           H
ATOM   3415  OW  SOL  1139      81.771  57.369  15.726  1.00  0.00           O
ATOM   3416  HW1 SOL  1139      81.530  56.486  15.447  1.00  0.00           H
ATOM   3417  HW2 SOL  1139      82.728  57.378  15.696  1.00  0.00           H
ATOM   3418  OW  SOL  1140      74.895   2.378  83.934  1.00  0.00           O
ATOM   3419  HW1 SOL  1140      75.538   1.695  83.744  1.00  0.00           H
ATOM   3420  HW2 SOL  1140      74.138   1.906  84.279  1.00  0.00           H
ATOM   3421  OW  SOL  1141       1.766  11.890  64.825  1.00  0.00           O
ATOM   3422  HW1 SOL  1141       1.106  12.581  64.871  1.00  0.00           H
ATOM   3423  HW2 SOL  1141       1.476  11.328  64.106  1.00  0.00           H
ATOM   3424  OW  SOL  1142      84.827  84.766  67.535  1.00  0.00           O
ATOM   3425  HW1 SOL  1142      85.037  85.697  67.461  1.00  0.00           H
ATOM   3426  HW2 SOL  1142      84.427  84.679  68.401  1.00  0.00           H
ATOM   3427  OW  SOL  1143      45.656  41.257  68.768  1.00  0.00           O
ATOM   3428  HW1 SOL  1143      45.393  41.948  68.161  1.00  0.00           H
ATOM   3429  HW2 SOL  1143      45.067  41.357  69.516  1.00  0.00           H
ATOM   3430  OW  SOL  1144      31.309  35.411  42.029  1.00  0.00           O
ATOM   3431  HW1 SOL  1144      31.690  35.783  41.234  1.00  0.00           H
ATOM   3432  HW2 SOL  1144      30.827  34.641  41.726  1.00  0.00           H
ATOM   3433  OW  SOL  1145      88.157  74.832  46.685  1.00  0.00           O
ATOM   3434  HW1 SOL  1145      87.888  74.696  45.776  1.00  0.00           H
ATOM   3435  HW2 SOL  1145      88.863  74.200  46.823  1.00  0.00           H
ATOM   3436  OW  SOL  1146      60.748  82.325  32.851  1.00  0.00           O
ATOM   3437  HW1 SOL  1146      61.169  83.148  32.604  1.00  0.00           H
ATOM   3438  HW2 SOL  1146      60.826  82.292  33.804  1.00  0.00           H
ATOM   3439  OW  SOL  1147      44.118   5.836  46.441  1.00  0.00           O
ATOM   3440  HW1 SOL  1147      43.678   6.503  46.968  1.00  0.00           H
ATOM   3441  HW2 SOL  1147      44.967   5.716  46.866  1.00  0.00           H
ATOM   3442  OW  SOL  1148      93.083  79.907  60.278  1.00  0.00           O
ATOM   3443  HW1 SOL  1148      94.016  79.906  60.490  1.00  0.00           H
ATOM   3444  HW2 SOL  1148      92.936  79.072  59.834  1.00  0.00           H
ATOM   3445  OW  SOL  1149      14.691  39.877  39.953  1.00  0.00           O
ATOM   3446  HW1 SOL  1149      15.026  38.986  39.851  1.00  0.00           H
ATOM   3447  HW2 SOL  1149      15.305  40.422  39.461  1.00  0.00           H
ATOM   3448  OW  SOL  1150      64.786  25.344  16.760  1.00  0.00           O
ATOM   3449  HW1 SOL  1150      65.376  24.712  16.350  1.00  0.00           H
ATOM   3450  HW2 SOL  1150      63.961  24.870  16.864  1.00  0.00           H
ATOM   3451  OW  SOL  1151       3.800  36.144  45.046  1.00  0.00           O
ATOM   3452  HW1 SOL  1151       4.177  36.697  45.731  1.00  0.00           H
ATOM   3453  HW2 SOL  1151       4.558  35.785  44.584  1.00  0.00           H
ATOM   3454  OW  SOL  1152      75.610  58.658  82.898  1.00  0.00           O
ATOM   3455  HW1 SOL  1152      76.481  58.456  82.558  1.00  0.00           H
ATOM   3456  HW2 SOL  1152      75.365  59.475  82.464  1.00  0.00           H
ATOM   3457  OW  SOL  1153      22.684  51.306   7.976  1.00  0.00           O
ATOM   3458  HW1 SOL  1153      22.301  50.757   8.660  1.00  0.00           H
ATOM   3459  HW2 SOL  1153      23.619  51.100   7.999  1.00  0.00           H
ATOM   3460  OW  SOL  1154      15.430  29.130  12.253  1.00  0.00           O
ATOM   3461  HW1 SOL  1154      15.767  29.288  13.135  1.00  0.00           H
ATOM   3462  HW2 SOL  1154      15.923  29.733  11.697  1.00  0.00           H
ATOM   3463  OW  SOL  1155      23.563  57.871  21.892  1.00  0.00           O
ATOM   3464  HW1 SOL  1155      23.047  57.091  21.690  1.00  0.00           H
ATOM   3465  HW2 SOL  1155      24.095  58.016  21.109  1.00  0.00           H
ATOM   3466  OW  SOL  1156      20.653   2.940  62.490  1.00  0.00           O
ATOM   3467  HW1 SOL  1156      21.219   3.708  62.576  1.00  0.00           H
ATOM   3468  HW2 SOL  1156      19.926   3.239  61.944  1.00  0.00           H
ATOM   3469  OW  SOL  1157      70.526  79.282  43.692  1.00  0.00           O
ATOM   3470  HW1 SOL  1157      70.825  80.097  43.289  1.00  0.00           H
ATOM   3471  HW2 SOL  1157      70.205  79.544  44.555  1.00  0.00           H
ATOM   3472  OW  SOL  1158      63.431  40.356  12.197  1.00  0.00           O
ATOM   3473  HW1 SOL  1158      64.109  39.796  11.818  1.00  0.00           H
ATOM   3474  HW2 SOL  1158      63.673  41.242  11.927  1.00  0.00           H
ATOM   3475  OW  SOL  1159      10.643  26.516  39.345  1.00  0.00           O
ATOM   3476  HW1 SOL  1159      10.174  27.180  38.839  1.00  0.00           H
ATOM   3477  HW2 SOL  1159      11.536  26.538  39.002  1.00  0.00           H
ATOM   3478  OW  SOL  1160      55.140  83.355  57.579  1.00  0.00           O
ATOM   3479  HW1 SOL  1160      54.849  84.266  57.538  1.00  0.00           H
ATOM   3480  HW2 SOL  1160      54.554  82.945  58.215  1.00  0.00           H
ATOM   3481  OW  SOL  1161      66.055  50.925  78.638  1.00  0.00           O
ATOM   3482  HW1 SOL  1161      66.560  51.733  78.543  1.00  0.00           H
ATOM   3483  HW2 SOL  1161      65.141  51.208  78.602  1.00  0.00           H
ATOM   3484  OW  SOL  1162      38.044  59.288  70.509  1.00  0.00           O
ATOM   3485  HW1 SOL  1162      37.375  58.605  70.473  1.00  0.00           H
ATOM   3486  HW2 SOL  1162      37.981  59.640  71.397  1.00  0.00           H
ATOM   3487  OW  SOL  1163      78.430  62.424  34.020  1.00  0.00           O
ATOM   3488  HW1 SOL  1163      78.281  61.496  33.841  1.00  0.00           H
ATOM   3489  HW2 SOL  1163      79.114  62.681  33.402  1.00  0.00           H
ATOM   3490  OW  SOL  1164      26.509  57.983  21.695  1.00  0.00           O
ATOM   3491  HW1 SOL  1164      25.833  57.877  22.364  1.00  0.00           H
ATOM   3492  HW2 SOL  1164      26.056  58.395  20.959  1.00  0.00           H
ATOM   3493  OW  SOL  1165      29.929  92.730  86.112  1.00  0.00           O
ATOM   3494  HW1 SOL  1165      29.558  92.062  86.688  1.00  0.00           H
ATOM   3495  HW2 SOL  1165      29.972  93.518  86.654  1.00  0.00           H
ATOM   3496  OW  SOL  1166      89.227  32.740  67.422  1.00  0.00           O
ATOM   3497  HW1 SOL  1166      89.581  32.706  66.534  1.00  0.00           H
ATOM   3498  HW2 SOL  1166      88.304  32.968  67.305  1.00  0.00           H
ATOM   3499  OW  SOL  1167      70.929  85.277  17.187  1.00  0.00           O
ATOM   3500  HW1 SOL  1167      71.058  84.345  17.359  1.00  0.00           H
ATOM   3501  HW2 SOL  1167      71.597  85.496  16.537  1.00  0.00           H
ATOM   3502  OW  SOL  1168      35.813  33.937  55.352  1.00  0.00           O
ATOM   3503  HW1 SOL  1168      36.662  33.708  55.731  1.00  0.00           H
ATOM   3504  HW2 SOL  1168      35.771  33.434  54.538  1.00  0.00           H
ATOM   3505  OW  SOL  1169      64.120   3.505  52.337  1.00  0.00           O
ATOM   3506  HW1 SOL  1169      63.410   3.457  52.977  1.00  0.00           H
ATOM   3507  HW2 SOL  1169      64.143   2.635  51.938  1.00  0.00           H
ATOM   3508  OW  SOL  1170      12.962  56.822  57.823  1.00  0.00           O
ATOM   3509  HW1 SOL  1170      12.742  55.892  57.870  1.00  0.00           H
ATOM   3510  HW2 SOL  1170      13.664  56.870  57.174  1.00  0.00           H
ATOM   3511  OW  SOL  1171      41.593  92.450  51.519  1.00  0.00           O
ATOM   3512  HW1 SOL  1171      41.333  92.504  52.438  1.00  0.00           H
ATOM   3513  HW2 SOL  1171      41.570  93.356  51.209  1.00  0.00           H
ATOM   3514  OW  SOL  1172      75.147   9.458  44.329  1.00  0.00           O
ATOM   3515  HW1 SOL  1172      74.196   9.437  44.222  1.00  0.00           H
ATOM   3516  HW2 SOL  1172      75.286   9.319  45.266  1.00  0.00           H
ATOM   3517  OW  SOL  1173      87.493   2.639  41.937  1.00  0.00           O
ATOM   3518  HW1 SOL  1173      87.411   3.426  42.476  1.00  0.00           H
ATOM   3519  HW2 SOL  1173      86.670   2.168  42.074  1.00  0.00           H
ATOM   3520  OW  SOL  1174      87.577  87.444  35.567  1.00  0.00           O
ATOM   3521  HW1 SOL  1174      86.732  87.177  35.205  1.00  0.00           H
ATOM   3522  HW2 SOL  1174      87.400  88.279  36.000  1.00  0.00           H
ATOM   3523  OW  SOL  1175      88.867   5.729   5.424  1.00  0.00           O
ATOM   3524  HW1 SOL  1175      89.225   6.603   5.582  1.00  0.00           H
ATOM   3525  HW2 SOL  1175      87.920   5.861   5.389  1.00  0.00           H
ATOM   3526  OW  SOL  1176      40.100  67.536  56.602  1.00  0.00           O
ATOM   3527  HW1 SOL  1176      39.420  68.162  56.356  1.00  0.00           H
ATOM   3528  HW2 SOL  1176      40.056  67.496  57.557  1.00  0.00           H
ATOM   3529  OW  SOL  1177      17.646  50.687  59.711  1.00  0.00           O
ATOM   3530  HW1 SOL  1177      17.784  50.030  60.393  1.00  0.00           H
ATOM   3531  HW2 SOL  1177      17.822  50.223  58.892  1.00  0.00           H
ATOM   3532  OW  SOL  1178      38.847  45.640   8.731  1.00  0.00           O
ATOM   3533  HW1 SOL  1178      38.387  46.045   7.996  1.00  0.00           H
ATOM   3534  HW2 SOL  1178      38.897  46.330   9.392  1.00  0.00           H
ATOM   3535  OW  SOL  1179      70.601  49.269  55.855  1.00  0.00           O
ATOM   3536  HW1 SOL  1179      71.150  48.779  55.242  1.00  0.00           H
ATOM   3537  HW2 SOL  1179      70.885  48.976  56.720  1.00  0.00           H
ATOM   3538  OW  SOL  1180       3.271  66.277  26.146  1.00  0.00           O
ATOM   3539  HW1 SOL  1180       3.938  65.592  26.094  1.00  0.00           H
ATOM   3540  HW2 SOL  1180       3.544  66.822  26.885  1.00  0.00           H
ATOM   3541  OW  SOL  1181      43.013  86.277  55.269  1.00  0.00           O
ATOM   3542  HW1 SOL  1181      42.378  86.188  54.558  1.00  0.00           H
ATOM   3543  HW2 SOL  1181      43.858  86.086  54.861  1.00  0.00           H
ATOM   3544  OW  SOL  1182      73.512  51.289  35.904  1.00  0.00           O
ATOM   3545  HW1 SOL  1182      73.365  50.381  36.168  1.00  0.00           H
ATOM   3546  HW2 SOL  1182      74.460  51.354  35.787  1.00  0.00           H
ATOM   3547  OW  SOL  1183      88.909  18.176  63.560  1.00  0.00           O
ATOM   3548  HW1 SOL  1183      88.520  17.438  63.092  1.00  0.00           H
ATOM   3549  HW2 SOL  1183      88.215  18.835  63.589  1.00  0.00           H
ATOM   3550  OW  SOL  1184       7.657  90.361  74.977  1.00  0.00           O
ATOM   3551  HW1 SOL  1184       8.272  89.640  75.113  1.00  0.00           H
ATOM   3552  HW2 SOL  1184       8.047  90.879  74.273  1.00  0.00           H
ATOM   3553  OW  SOL  1185      79.381  63.320  13.243  1.00  0.00           O
ATOM   3554  HW1 SOL  1185      79.930  63.157  14.010  1.00  0.00           H
ATOM   3555  HW2 SOL  1185      79.809  64.047  12.791  1.00  0.00           H
ATOM   3556  OW  SOL  1186      57.619  76.434  30.982  1.00  0.00           O
ATOM   3557  HW1 SOL  1186      57.759  76.042  31.844  1.00  0.00           H
ATOM   3558  HW2 SOL  1186      58.301  76.051  30.430  1.00  0.00           H
ATOM   3559  OW  SOL  1187      31.668  10.841  76.006  1.00  0.00           O
ATOM   3560  HW1 SOL  1187      31.406  10.051  76.479  1.00  0.00           H
ATOM   3561  HW2 SOL  1187      31.821  10.544  75.109  1.00  0.00           H
ATOM   3562  OW  SOL  1188      83.041  73.910  14.332  1.00  0.00           O
ATOM   3563  HW1 SOL  1188      82.464  74.667  14.433  1.00  0.00           H
ATOM   3564  HW2 SOL  1188      82.547  73.303  13.781  1.00  0.00           H
ATOM   3565  OW  SOL  1189      56.116  83.418   5.617  1.00  0.00           O
ATOM   3566  HW1 SOL  1189      55.426  84.073   5.721  1.00  0.00           H
ATOM   3567  HW2 SOL  1189      56.117  82.937   6.445  1.00  0.00           H
ATOM   3568  OW  SOL  1190       4.803   0.511  59.024  1.00  0.00           O
ATOM   3569  HW1 SOL  1190       4.542  -0.205  58.444  1.00  0.00           H
ATOM   3570  HW2 SOL  1190       4.394   0.301  59.863  1.00  0.00           H
ATOM   3571  OW  SOL  1191      87.700  77.347  47.500  1.00  0.00           O
ATOM   3572  HW1 SOL  1191      87.798  76.489  47.087  1.00  0.00           H
ATOM   3573  HW2 SOL  1191      87.440  77.930  46.787  1.00  0.00           H
ATOM   3574  OW  SOL  1192      73.854  61.969  17.276  1.00  0.00           O
ATOM   3575  HW1 SOL  1192      74.479  62.572  16.874  1.00  0.00           H
ATOM   3576  HW2 SOL  1192      74.398  61.341  17.752  1.00  0.00           H
ATOM   3577  OW  SOL  1193      10.971  17.913  83.696  1.00  0.00           O
ATOM   3578  HW1 SOL  1193      11.241  17.883  84.614  1.00  0.00           H
ATOM   3579  HW2 SOL  1193      11.249  17.071  83.336  1.00  0.00           H
ATOM   3580  OW  SOL  1194      50.923  11.500  64.855  1.00  0.00           O
ATOM   3581  HW1 SOL  1194      51.125  12.432  64.776  1.00  0.00           H
ATOM   3582  HW2 SOL  1194      50.783  11.208  63.954  1.00  0.00           H
ATOM   3583  OW  SOL  1195      31.621  27.517  66.579  1.00  0.00           O
ATOM   3584  HW1 SOL  1195      30.724  27.205  66.460  1.00  0.00           H
ATOM   3585  HW2 SOL  1195      31.531  28.305  67.115  1.00  0.00           H
ATOM   3586  OW  SOL  1196      38.372  59.603  53.710  1.00  0.00           O
ATOM   3587  HW1 SOL  1196      38.241  58.851  53.134  1.00  0.00           H
ATOM   3588  HW2 SOL  1196      37.906  60.320  53.280  1.00  0.00           H
ATOM   3589  OW  SOL  1197      51.082  61.403   6.405  1.00  0.00           O
ATOM   3590  HW1 SOL  1197      50.679  60.548   6.557  1.00  0.00           H
ATOM   3591  HW2 SOL  1197      50.466  61.861   5.833  1.00  0.00           H
ATOM   3592  OW  SOL  1198       7.593  88.335  61.426  1.00  0.00           O
ATOM   3593  HW1 SOL  1198       7.282  88.278  62.329  1.00  0.00           H
ATOM   3594  HW2 SOL  1198       7.018  87.747  60.936  1.00  0.00           H
ATOM   3595  OW  SOL  1199      65.176  56.640  17.101  1.00  0.00           O
ATOM   3596  HW1 SOL  1199      65.114  56.457  18.039  1.00  0.00           H
ATOM   3597  HW2 SOL  1199      65.930  57.223  17.019  1.00  0.00           H
ATOM   3598  OW  SOL  1200      42.888  92.253  24.945  1.00  0.00           O
ATOM   3599  HW1 SOL  1200      42.499  92.418  25.804  1.00  0.00           H
ATOM   3600  HW2 SOL  1200      43.577  91.611  25.113  1.00  0.00           H
ATOM   3601  OW  SOL  1201      34.012  79.529  77.031  1.00  0.00           O
ATOM   3602  HW1 SOL  1201      34.272  78.616  76.906  1.00  0.00           H
ATOM   3603  HW2 SOL  1201      34.444  80.001  76.319  1.00  0.00           H
ATOM   3604  OW  SOL  1202      28.324  35.141  57.594  1.00  0.00           O
ATOM   3605  HW1 SOL  1202      28.345  35.908  57.022  1.00  0.00           H
ATOM   3606  HW2 SOL  1202      27.728  35.387  58.302  1.00  0.00           H
ATOM   3607  OW  SOL  1203      77.438  56.519  78.498  1.00  0.00           O
ATOM   3608  HW1 SOL  1203      76.515  56.453  78.742  1.00  0.00           H
ATOM   3609  HW2 SOL  1203      77.444  56.408  77.548  1.00  0.00           H
ATOM   3610  OW  SOL  1204      37.667  81.677  55.358  1.00  0.00           O
ATOM   3611  HW1 SOL  1204      38.483  82.012  54.987  1.00  0.00           H
ATOM   3612  HW2 SOL  1204      37.847  81.591  56.294  1.00  0.00           H
ATOM   3613  OW  SOL  1205      62.902  48.768  53.209  1.00  0.00           O
ATOM   3614  HW1 SOL  1205      63.309  48.260  53.911  1.00  0.00           H
ATOM   3615  HW2 SOL  1205      62.022  48.399  53.126  1.00  0.00           H
ATOM   3616  OW  SOL  1206      84.813  60.842  76.968  1.00  0.00           O
ATOM   3617  HW1 SOL  1206      84.342  61.672  76.888  1.00  0.00           H
ATOM   3618  HW2 SOL  1206      84.220  60.277  77.462  1.00  0.00           H
ATOM   3619  OW  SOL  1207      43.592  64.145   0.412  1.00  0.00           O
ATOM   3620  HW1 SOL  1207      44.194  63.431   0.620  1.00  0.00           H
ATOM   3621  HW2 SOL  1207      44.161  64.869   0.148  1.00  0.00           H
ATOM   3622  OW  SOL  1208      44.506  37.055  18.258  1.00  0.00           O
ATOM   3623  HW1 SOL  1208      44.186  37.934  18.463  1.00  0.00           H
ATOM   3624  HW2 SOL  1208      44.975  37.157  17.431  1.00  0.00           H
ATOM   3625  OW  SOL  1209       7.971  31.219  86.295  1.00  0.00           O
ATOM   3626  HW1 SOL  1209       8.008  31.906  85.630  1.00  0.00           H
ATOM   3627  HW2 SOL  1209       7.076  31.260  86.633  1.00  0.00           H
ATOM   3628  OW  SOL  1210      30.084  13.779  21.927  1.00  0.00           O
ATOM   3629  HW1 SOL  1210      30.432  14.144  21.114  1.00  0.00           H
ATOM   3630  HW2 SOL  1210      29.475  14.444  22.248  1.00  0.00           H
ATOM   3631  OW  SOL  1211      71.376  53.297   0.931  1.00  0.00           O
ATOM   3632  HW1 SOL  1211      72.250  53.151   1.295  1.00  0.00           H
ATOM   3633  HW2 SOL  1211      70.989  53.964   1.498  1.00  0.00           H
ATOM   3634  OW  SOL  1212      42.776  88.845  77.115  1.00  0.00           O
ATOM   3635  HW1 SOL  1212      43.651  89.219  77.216  1.00  0.00           H
ATOM   3636  HW2 SOL  1212      42.219  89.380  77.680  1.00  0.00           H
ATOM   3637  OW  SOL  1213      24.766  21.623  46.592  1.00  0.00           O
ATOM   3638  HW1 SOL  1213      25.471  21.177  47.060  1.00  0.00           H
ATOM   3639  HW2 SOL  1213      25.211  22.135  45.918  1.00  0.00           H
ATOM   3640  OW  SOL  1214       9.398  90.458  51.356  1.00  0.00           O
ATOM   3641  HW1 SOL  1214       9.130  91.373  51.264  1.00  0.00           H
ATOM   3642  HW2 SOL  1214      10.352  90.480  51.283  1.00  0.00           H
ATOM   3643  OW  SOL  1215      33.045  42.645  40.948  1.00  0.00           O
ATOM   3644  HW1 SOL  1215      33.666  42.955  40.288  1.00  0.00           H
ATOM   3645  HW2 SOL  1215      33.468  42.839  41.785  1.00  0.00           H
ATOM   3646  OW  SOL  1216      66.138  30.096  90.507  1.00  0.00           O
ATOM   3647  HW1 SOL  1216      65.356  29.672  90.154  1.00  0.00           H
ATOM   3648  HW2 SOL  1216      66.083  30.999  90.194  1.00  0.00           H
ATOM   3649  OW  SOL  1217      67.074  80.905  73.554  1.00  0.00           O
ATOM   3650  HW1 SOL  1217      66.128  81.008  73.444  1.00  0.00           H
ATOM   3651  HW2 SOL  1217      67.324  81.613  74.148  1.00  0.00           H
ATOM   3652  OW  SOL  1218      81.301  79.686  21.186  1.00  0.00           O
ATOM   3653  HW1 SOL  1218      80.482  79.664  21.680  1.00  0.00           H
ATOM   3654  HW2 SOL  1218      81.030  79.802  20.275  1.00  0.00           H
ATOM   3655  OW  SOL  1219      59.470  83.870  55.607  1.00  0.00           O
ATOM   3656  HW1 SOL  1219      59.345  84.178  56.505  1.00  0.00           H
ATOM   3657  HW2 SOL  1219      58.683  84.155  55.143  1.00  0.00           H
ATOM   3658  OW  SOL  1220      70.594  73.385  31.822  1.00  0.00           O
ATOM   3659  HW1 SOL  1220      70.321  73.272  32.733  1.00  0.00           H
ATOM   3660  HW2 SOL  1220      69.801  73.666  31.367  1.00  0.00           H
ATOM   3661  OW  SOL  1221      64.351  72.016  51.375  1.00  0.00           O
ATOM   3662  HW1 SOL  1221      64.648  72.762  50.854  1.00  0.00           H
ATOM   3663  HW2 SOL  1221      64.208  71.318  50.736  1.00  0.00           H
ATOM   3664  OW  SOL  1222      19.453  38.424  22.503  1.00  0.00           O
ATOM   3665  HW1 SOL  1222      18.922  39.206  22.350  1.00  0.00           H
ATOM   3666  HW2 SOL  1222      19.978  38.332  21.708  1.00  0.00           H
ATOM   3667  OW  SOL  1223      82.340  87.396  49.806  1.00  0.00           O
ATOM   3668  HW1 SOL  1223      82.513  88.337  49.776  1.00  0.00           H
ATOM   3669  HW2 SOL  1223      82.659  87.120  50.665  1.00  0.00           H
ATOM   3670  OW  SOL  1224       2.516  23.342  66.652  1.00  0.00           O
ATOM   3671  HW1 SOL  1224       1.645  23.419  66.265  1.00  0.00           H
ATOM   3672  HW2 SOL  1224       2.608  22.411  66.854  1.00  0.00           H
ATOM   3673  OW  SOL  1225      52.069  49.106  48.299  1.00  0.00           O
ATOM   3674  HW1 SOL  1225      52.832  49.262  47.742  1.00  0.00           H
ATOM   3675  HW2 SOL  1225      52.226  48.245  48.686  1.00  0.00           H
ATOM   3676  OW  SOL  1226      28.051  59.257  55.784  1.00  0.00           O
ATOM   3677  HW1 SOL  1226      28.000  59.063  56.720  1.00  0.00           H
ATOM   3678  HW2 SOL  1226      28.875  59.735  55.683  1.00  0.00           H
ATOM   3679  OW  SOL  1227      12.137  19.879  61.017  1.00  0.00           O
ATOM   3680  HW1 SOL  1227      13.016  20.027  61.364  1.00  0.00           H
ATOM   3681  HW2 SOL  1227      12.074  18.929  60.919  1.00  0.00           H
ATOM   3682  OW  SOL  1228       5.268  24.905  83.134  1.00  0.00           O
ATOM   3683  HW1 SOL  1228       5.627  24.497  82.346  1.00  0.00           H
ATOM   3684  HW2 SOL  1228       5.541  25.821  83.076  1.00  0.00           H
ATOM   3685  OW  SOL  1229       2.508   9.528  79.831  1.00  0.00           O
ATOM   3686  HW1 SOL  1229       3.023   8.750  80.044  1.00  0.00           H
ATOM   3687  HW2 SOL  1229       2.288   9.910  80.680  1.00  0.00           H
ATOM   3688  OW  SOL  1230      71.760   9.650  58.886  1.00  0.00           O
ATOM   3689  HW1 SOL  1230      72.347  10.346  58.590  1.00  0.00           H
ATOM   3690  HW2 SOL  1230      71.055   9.640  58.239  1.00  0.00           H
ATOM   3691  OW  SOL  1231      85.779  62.518  82.317  1.00  0.00           O
ATOM   3692  HW1 SOL  1231      86.071  62.576  81.407  1.00  0.00           H
ATOM   3693  HW2 SOL  1231      86.261  61.773  82.676  1.00  0.00           H
ATOM   3694  OW  SOL  1232      69.829  11.273  65.952  1.00  0.00           O
ATOM   3695  HW1 SOL  1232      69.927  10.328  65.833  1.00  0.00           H
ATOM   3696  HW2 SOL  1232      69.117  11.362  66.586  1.00  0.00           H
ATOM   3697  OW  SOL  1233      66.252  44.277  24.356  1.00  0.00           O
ATOM   3698  HW1 SOL  1233      66.747  44.713  25.050  1.00  0.00           H
ATOM   3699  HW2 SOL  1233      65.930  43.472  24.761  1.00  0.00           H
ATOM   3700  OW  SOL  1234      55.399  86.142  58.863  1.00  0.00           O
ATOM   3701  HW1 SOL  1234      55.068  85.466  59.454  1.00  0.00           H
ATOM   3702  HW2 SOL  1234      55.200  86.967  59.306  1.00  0.00           H
ATOM   3703  OW  SOL  1235      49.913  27.040  10.081  1.00  0.00           O
ATOM   3704  HW1 SOL  1235      49.844  27.246  11.014  1.00  0.00           H
ATOM   3705  HW2 SOL  1235      49.237  27.576   9.666  1.00  0.00           H
ATOM   3706  OW  SOL  1236       1.434  37.869  74.068  1.00  0.00           O
ATOM   3707  HW1 SOL  1236       0.762  37.575  73.452  1.00  0.00           H
ATOM   3708  HW2 SOL  1236       1.002  37.846  74.922  1.00  0.00           H
ATOM   3709  OW  SOL  1237      88.972  14.131  88.657  1.00  0.00           O
ATOM   3710  HW1 SOL  1237      89.913  14.271  88.550  1.00  0.00           H
ATOM   3711  HW2 SOL  1237      88.674  13.835  87.797  1.00  0.00           H
ATOM   3712  OW  SOL  1238      36.365  85.936  68.448  1.00  0.00           O
ATOM   3713  HW1 SOL  1238      36.127  85.182  67.908  1.00  0.00           H
ATOM   3714  HW2 SOL  1238      35.575  86.477  68.467  1.00  0.00           H
ATOM   3715  OW  SOL  1239      45.620  12.364  21.238  1.00  0.00           O
ATOM   3716  HW1 SOL  1239      45.648  11.924  22.088  1.00  0.00           H
ATOM   3717  HW2 SOL  1239      46.360  12.970  21.257  1.00  0.00           H
ATOM   3718  OW  SOL  1240      34.002  43.103  76.309  1.00  0.00           O
ATOM   3719  HW1 SOL  1240      33.601  43.965  76.422  1.00  0.00           H
ATOM   3720  HW2 SOL  1240      34.077  42.995  75.360  1.00  0.00           H
ATOM   3721  OW  SOL  1241      87.039   3.641  20.563  1.00  0.00           O
ATOM   3722  HW1 SOL  1241      86.516   2.864  20.763  1.00  0.00           H
ATOM   3723  HW2 SOL  1241      86.736   3.917  19.698  1.00  0.00           H
ATOM   3724  OW  SOL  1242      73.731  48.624  76.412  1.00  0.00           O
ATOM   3725  HW1 SOL  1242      73.411  47.811  76.803  1.00  0.00           H
ATOM   3726  HW2 SOL  1242      72.993  49.230  76.480  1.00  0.00           H
ATOM   3727  OW  SOL  1243      40.348  56.312  69.884  1.00  0.00           O
ATOM   3728  HW1 SOL  1243      41.180  56.285  70.358  1.00  0.00           H
ATOM   3729  HW2 SOL  1243      40.298  57.204  69.539  1.00  0.00           H
ATOM   3730  OW  SOL  1244       6.029  48.252  26.576  1.00  0.00           O
ATOM   3731  HW1 SOL  1244       6.529  48.713  27.249  1.00  0.00           H
ATOM   3732  HW2 SOL  1244       6.180  47.325  26.757  1.00  0.00           H
ATOM   3733  OW  SOL  1245      66.084  76.681  72.186  1.00  0.00           O
ATOM   3734  HW1 SOL  1245      66.664  77.324  72.594  1.00  0.00           H
ATOM   3735  HW2 SOL  1245      65.314  76.658  72.754  1.00  0.00           H
ATOM   3736  OW  SOL  1246      33.970  50.760  51.918  1.00  0.00           O
ATOM   3737  HW1 SOL  1246      34.774  51.278  51.964  1.00  0.00           H
ATOM   3738  HW2 SOL  1246      33.274  51.376  52.146  1.00  0.00           H
ATOM   3739  OW  SOL  1247      15.569  38.200  60.895  1.00  0.00           O
ATOM   3740  HW1 SOL  1247      14.946  37.650  61.371  1.00  0.00           H
ATOM   3741  HW2 SOL  1247      15.040  38.920  60.551  1.00  0.00           H
ATOM   3742  OW  SOL  1248      78.409   4.806  88.396  1.00  0.00           O
ATOM   3743  HW1 SOL  1248      78.370   5.641  87.929  1.00  0.00           H
ATOM   3744  HW2 SOL  1248      77.508   4.645  88.675  1.00  0.00           H
ATOM   3745  OW  SOL  1249      69.044  25.699  32.773  1.00  0.00           O
ATOM   3746  HW1 SOL  1249      69.286  25.376  33.640  1.00  0.00           H
ATOM   3747  HW2 SOL  1249      69.489  25.111  32.163  1.00  0.00           H
ATOM   3748  OW  SOL  1250      71.296  78.771  10.623  1.00  0.00           O
ATOM   3749  HW1 SOL  1250      70.681  78.454   9.962  1.00  0.00           H
ATOM   3750  HW2 SOL  1250      70.938  78.458  11.453  1.00  0.00           H
ATOM   3751  OW  SOL  1251      27.674  37.619  56.165  1.00  0.00           O
ATOM   3752  HW1 SOL  1251      27.084  37.333  55.468  1.00  0.00           H
ATOM   3753  HW2 SOL  1251      28.476  37.878  55.710  1.00  0.00           H
ATOM   3754  OW  SOL  1252      63.293  42.060  16.934  1.00  0.00           O
ATOM   3755  HW1 SOL  1252      63.010  42.657  17.626  1.00  0.00           H
ATOM   3756  HW2 SOL  1252      62.483  41.788  16.504  1.00  0.00           H
ATOM   3757  OW  SOL  1253       6.445  91.402  70.153  1.00  0.00           O
ATOM   3758  HW1 SOL  1253       7.221  91.957  70.240  1.00  0.00           H
ATOM   3759  HW2 SOL  1253       5.778  91.979  69.782  1.00  0.00           H
ATOM   3760  OW  SOL  1254      88.677  14.434  47.730  1.00  0.00           O
ATOM   3761  HW1 SOL  1254      88.064  14.939  48.264  1.00  0.00           H
ATOM   3762  HW2 SOL  1254      89.239  15.092  47.322  1.00  0.00           H
ATOM   3763  OW  SOL  1255      44.534  21.422  53.439  1.00  0.00           O
ATOM   3764  HW1 SOL  1255      44.951  21.886  54.165  1.00  0.00           H
ATOM   3765  HW2 SOL  1255      44.577  20.499  53.687  1.00  0.00           H
ATOM   3766  OW  SOL  1256      30.620   7.902  86.303  1.00  0.00           O
ATOM   3767  HW1 SOL  1256      31.486   7.822  86.702  1.00  0.00           H
ATOM   3768  HW2 SOL  1256      30.237   8.677  86.713  1.00  0.00           H
ATOM   3769  OW  SOL  1257      51.421  45.805   8.433  1.00  0.00           O
ATOM   3770  HW1 SOL  1257      50.924  46.488   7.984  1.00  0.00           H
ATOM   3771  HW2 SOL  1257      52.245  46.227   8.676  1.00  0.00           H
ATOM   3772  OW  SOL  1258      14.406  35.734  75.721  1.00  0.00           O
ATOM   3773  HW1 SOL  1258      13.455  35.766  75.824  1.00  0.00           H
ATOM   3774  HW2 SOL  1258      14.667  36.648  75.609  1.00  0.00           H
ATOM   3775  OW  SOL  1259      82.351  71.897  36.616  1.00  0.00           O
ATOM   3776  HW1 SOL  1259      82.658  72.033  35.720  1.00  0.00           H
ATOM   3777  HW2 SOL  1259      83.069  71.435  37.049  1.00  0.00           H
ATOM   3778  OW  SOL  1260       7.142  15.960  60.907  1.00  0.00           O
ATOM   3779  HW1 SOL  1260       6.695  16.215  61.714  1.00  0.00           H
ATOM   3780  HW2 SOL  1260       8.062  15.878  61.158  1.00  0.00           H
ATOM   3781  OW  SOL  1261      91.595   5.264  34.675  1.00  0.00           O
ATOM   3782  HW1 SOL  1261      91.116   5.652  35.406  1.00  0.00           H
ATOM   3783  HW2 SOL  1261      91.629   4.329  34.878  1.00  0.00           H
ATOM   3784  OW  SOL  1262      18.554  70.102  56.280  1.00  0.00           O
ATOM   3785  HW1 SOL  1262      17.607  70.096  56.137  1.00  0.00           H
ATOM   3786  HW2 SOL  1262      18.715  69.354  56.854  1.00  0.00           H
ATOM   3787  OW  SOL  1263      54.642  36.128  14.300  1.00  0.00           O
ATOM   3788  HW1 SOL  1263      55.397  35.686  14.688  1.00  0.00           H
ATOM   3789  HW2 SOL  1263      54.441  35.616  13.517  1.00  0.00           H
ATOM   3790  OW  SOL  1264      35.244  80.378  54.642  1.00  0.00           O
ATOM   3791  HW1 SOL  1264      36.010  80.870  54.936  1.00  0.00           H
ATOM   3792  HW2 SOL  1264      35.606  79.602  54.214  1.00  0.00           H
ATOM   3793  OW  SOL  1265      21.188  39.811  71.186  1.00  0.00           O
ATOM   3794  HW1 SOL  1265      21.250  40.654  70.738  1.00  0.00           H
ATOM   3795  HW2 SOL  1265      20.993  40.036  72.096  1.00  0.00           H
ATOM   3796  OW  SOL  1266      41.031  55.134  22.844  1.00  0.00           O
ATOM   3797  HW1 SOL  1266      41.920  54.781  22.881  1.00  0.00           H
ATOM   3798  HW2 SOL  1266      40.524  54.459  22.391  1.00  0.00           H
ATOM   3799  OW  SOL  1267      82.128  88.804  63.785  1.00  0.00           O
ATOM   3800  HW1 SOL  1267      81.715  87.944  63.711  1.00  0.00           H
ATOM   3801  HW2 SOL  1267      81.414  89.394  64.025  1.00  0.00           H
ATOM   3802  OW  SOL  1268      80.157  75.207  65.571  1.00  0.00           O
ATOM   3803  HW1 SOL  1268      80.930  75.722  65.802  1.00  0.00           H
ATOM   3804  HW2 SOL  1268      80.410  74.738  64.776  1.00  0.00           H
ATOM   3805  OW  SOL  1269      40.525  12.942  66.276  1.00  0.00           O
ATOM   3806  HW1 SOL  1269      39.754  13.484  66.106  1.00  0.00           H
ATOM   3807  HW2 SOL  1269      41.257  13.450  65.925  1.00  0.00           H
ATOM   3808  OW  SOL  1270      86.288   0.481  92.573  1.00  0.00           O
ATOM   3809  HW1 SOL  1270      85.499   1.022  92.545  1.00  0.00           H
ATOM   3810  HW2 SOL  1270      86.432   0.218  91.664  1.00  0.00           H
ATOM   3811  OW  SOL  1271      75.724  32.352  88.766  1.00  0.00           O
ATOM   3812  HW1 SOL  1271      75.508  33.282  88.698  1.00  0.00           H
ATOM   3813  HW2 SOL  1271      75.355  32.081  89.607  1.00  0.00           H
ATOM   3814  OW  SOL  1272      54.779  63.128  29.752  1.00  0.00           O
ATOM   3815  HW1 SOL  1272      54.561  63.687  29.006  1.00  0.00           H
ATOM   3816  HW2 SOL  1272      55.224  63.712  30.366  1.00  0.00           H
ATOM   3817  OW  SOL  1273      49.810  21.042  58.710  1.00  0.00           O
ATOM   3818  HW1 SOL  1273      49.841  21.413  59.592  1.00  0.00           H
ATOM   3819  HW2 SOL  1273      50.719  20.817  58.513  1.00  0.00           H
ATOM   3820  OW  SOL  1274      72.040  58.779  48.622  1.00  0.00           O
ATOM   3821  HW1 SOL  1274      71.297  58.606  49.201  1.00  0.00           H
ATOM   3822  HW2 SOL  1274      72.061  58.029  48.029  1.00  0.00           H
ATOM   3823  OW  SOL  1275      28.191   9.363  22.385  1.00  0.00           O
ATOM   3824  HW1 SOL  1275      28.452   8.979  21.548  1.00  0.00           H
ATOM   3825  HW2 SOL  1275      28.164   8.623  22.991  1.00  0.00           H
ATOM   3826  OW  SOL  1276      90.215  60.776  31.671  1.00  0.00           O
ATOM   3827  HW1 SOL  1276      90.588  61.642  31.836  1.00  0.00           H
ATOM   3828  HW2 SOL  1276      90.895  60.164  31.951  1.00  0.00           H
ATOM   3829  OW  SOL  1277      66.235  92.571   5.239  1.00  0.00           O
ATOM   3830  HW1 SOL  1277      65.940  92.549   6.149  1.00  0.00           H
ATOM   3831  HW2 SOL  1277      65.446  92.776   4.736  1.00  0.00           H
ATOM   3832  OW  SOL  1278      59.475  79.095  91.245  1.00  0.00           O
ATOM   3833  HW1 SOL  1278      59.164  78.356  91.767  1.00  0.00           H
ATOM   3834  HW2 SOL  1278      60.137  78.717  90.665  1.00  0.00           H
ATOM   3835  OW  SOL  1279      39.020  60.291  32.649  1.00  0.00           O
ATOM   3836  HW1 SOL  1279      39.226  59.494  33.138  1.00  0.00           H
ATOM   3837  HW2 SOL  1279      39.439  60.165  31.798  1.00  0.00           H
ATOM   3838  OW  SOL  1280      83.248  80.004   3.265  1.00  0.00           O
ATOM   3839  HW1 SOL  1280      83.015  79.255   3.814  1.00  0.00           H
ATOM   3840  HW2 SOL  1280      83.793  79.632   2.571  1.00  0.00           H
ATOM   3841  OW  SOL  1281      90.471  71.573  35.874  1.00  0.00           O
ATOM   3842  HW1 SOL  1281      91.241  71.511  36.439  1.00  0.00           H
ATOM   3843  HW2 SOL  1281      90.687  71.033  35.114  1.00  0.00           H
ATOM   3844  OW  SOL  1282      72.388  57.744  59.325  1.00  0.00           O
ATOM   3845  HW1 SOL  1282      72.614  58.665  59.194  1.00  0.00           H
ATOM   3846  HW2 SOL  1282      73.230  57.305  59.444  1.00  0.00           H
ATOM   3847  OW  SOL  1283      76.898  40.111  74.499  1.00  0.00           O
ATOM   3848  HW1 SOL  1283      76.714  39.185  74.338  1.00  0.00           H
ATOM   3849  HW2 SOL  1283      76.617  40.554  73.698  1.00  0.00           H
ATOM   3850  OW  SOL  1284      79.922  80.533  91.811  1.00  0.00           O
ATOM   3851  HW1 SOL  1284      80.337  80.730  92.651  1.00  0.00           H
ATOM   3852  HW2 SOL  1284      79.756  79.591  91.841  1.00  0.00           H
ATOM   3853  OW  SOL  1285      53.703  10.754  42.104  1.00  0.00           O
ATOM   3854  HW1 SOL  1285      53.752  11.568  42.605  1.00  0.00           H
ATOM   3855  HW2 SOL  1285      53.011  10.250  42.531  1.00  0.00           H
ATOM   3856  OW  SOL  1286      73.543  86.527   5.084  1.00  0.00           O
ATOM   3857  HW1 SOL  1286      74.330  86.731   5.589  1.00  0.00           H
ATOM   3858  HW2 SOL  1286      73.661  86.995   4.257  1.00  0.00           H
ATOM   3859  OW  SOL  1287      72.950   6.466  20.455  1.00  0.00           O
ATOM   3860  HW1 SOL  1287      72.473   5.640  20.366  1.00  0.00           H
ATOM   3861  HW2 SOL  1287      73.184   6.705  19.558  1.00  0.00           H
ATOM   3862  OW  SOL  1288      71.374  56.847  83.653  1.00  0.00           O
ATOM   3863  HW1 SOL  1288      71.131  56.441  82.821  1.00  0.00           H
ATOM   3864  HW2 SOL  1288      71.099  57.760  83.563  1.00  0.00           H
ATOM   3865  OW  SOL  1289      31.848  51.335  14.776  1.00  0.00           O
ATOM   3866  HW1 SOL  1289      32.688  51.294  15.232  1.00  0.00           H
ATOM   3867  HW2 SOL  1289      32.081  51.405  13.850  1.00  0.00           H
ATOM   3868  OW  SOL  1290      91.587  38.719  67.825  1.00  0.00           O
ATOM   3869  HW1 SOL  1290      91.804  39.414  67.204  1.00  0.00           H
ATOM   3870  HW2 SOL  1290      92.436  38.395  68.128  1.00  0.00           H
ATOM   3871  OW  SOL  1291      75.503  56.419  76.084  1.00  0.00           O
ATOM   3872  HW1 SOL  1291      74.608  56.115  76.231  1.00  0.00           H
ATOM   3873  HW2 SOL  1291      75.447  56.961  75.297  1.00  0.00           H
ATOM   3874  OW  SOL  1292      25.102  60.176  89.304  1.00  0.00           O
ATOM   3875  HW1 SOL  1292      25.672  59.550  88.858  1.00  0.00           H
ATOM   3876  HW2 SOL  1292      24.556  59.639  89.876  1.00  0.00           H
ATOM   3877  OW  SOL  1293      70.726   8.736  19.243  1.00  0.00           O
ATOM   3878  HW1 SOL  1293      71.081   9.466  19.750  1.00  0.00           H
ATOM   3879  HW2 SOL  1293      69.892   8.533  19.666  1.00  0.00           H
ATOM   3880  OW  SOL  1294      72.985   0.191   7.037  1.00  0.00           O
ATOM   3881  HW1 SOL  1294      72.342   0.869   6.830  1.00  0.00           H
ATOM   3882  HW2 SOL  1294      72.583  -0.313   7.745  1.00  0.00           H
ATOM   3883  OW  SOL  1295      14.127  92.617  74.420  1.00  0.00           O
ATOM   3884  HW1 SOL  1295      14.701  93.202  74.916  1.00  0.00           H
ATOM   3885  HW2 SOL  1295      14.508  91.748  74.543  1.00  0.00           H
ATOM   3886  OW  SOL  1296      59.001  19.997   9.380  1.00  0.00           O
ATOM   3887  HW1 SOL  1296      59.614  20.433   8.789  1.00  0.00           H
ATOM   3888  HW2 SOL  1296      59.341  19.106   9.464  1.00  0.00           H
ATOM   3889  OW  SOL  1297      34.991   8.588  24.179  1.00  0.00           O
ATOM   3890  HW1 SOL  1297      34.041   8.547  24.073  1.00  0.00           H
ATOM   3891  HW2 SOL  1297      35.128   9.254  24.854  1.00  0.00           H
ATOM   3892  OW  SOL  1298      62.219  36.058  50.472  1.00  0.00           O
ATOM   3893  HW1 SOL  1298      62.014  35.267  50.972  1.00  0.00           H
ATOM   3894  HW2 SOL  1298      61.817  35.911  49.616  1.00  0.00           H
ATOM   3895  OW  SOL  1299       7.586  42.127  44.366  1.00  0.00           O
ATOM   3896  HW1 SOL  1299       7.908  41.236  44.230  1.00  0.00           H
ATOM   3897  HW2 SOL  1299       6.641  42.065  44.226  1.00  0.00           H
ATOM   3898  OW  SOL  1300      17.049  10.935  43.470  1.00  0.00           O
ATOM   3899  HW1 SOL  1300      17.215  10.120  43.943  1.00  0.00           H
ATOM   3900  HW2 SOL  1300      17.745  11.526  43.760  1.00  0.00           H
ATOM   3901  OW  SOL  1301      43.637   1.698  79.952  1.00  0.00           O
ATOM   3902  HW1 SOL  1301      44.015   1.108  80.605  1.00  0.00           H
ATOM   3903  HW2 SOL  1301      44.217   1.619  79.194  1.00  0.00           H
ATOM   3904  OW  SOL  1302      56.650  33.643  32.144  1.00  0.00           O
ATOM   3905  HW1 SOL  1302      57.534  33.306  31.999  1.00  0.00           H
ATOM   3906  HW2 SOL  1302      56.655  34.511  31.740  1.00  0.00           H
ATOM   3907  OW  SOL  1303      17.007  92.623  55.060  1.00  0.00           O
ATOM   3908  HW1 SOL  1303      16.428  92.993  54.394  1.00  0.00           H
ATOM   3909  HW2 SOL  1303      17.403  93.385  55.484  1.00  0.00           H
ATOM   3910  OW  SOL  1304       7.367  77.621  32.973  1.00  0.00           O
ATOM   3911  HW1 SOL  1304       7.688  77.391  32.101  1.00  0.00           H
ATOM   3912  HW2 SOL  1304       8.060  78.166  33.347  1.00  0.00           H
ATOM   3913  OW  SOL  1305      59.495  90.449  16.467  1.00  0.00           O
ATOM   3914  HW1 SOL  1305      59.943  89.662  16.157  1.00  0.00           H
ATOM   3915  HW2 SOL  1305      59.618  90.437  17.416  1.00  0.00           H
ATOM   3916  OW  SOL  1306      85.901  41.170  59.745  1.00  0.00           O
ATOM   3917  HW1 SOL  1306      85.852  41.092  60.698  1.00  0.00           H
ATOM   3918  HW2 SOL  1306      85.955  40.267  59.433  1.00  0.00           H
ATOM   3919  OW  SOL  1307      89.815  28.447  56.218  1.00  0.00           O
ATOM   3920  HW1 SOL  1307      89.144  28.533  55.541  1.00  0.00           H
ATOM   3921  HW2 SOL  1307      89.610  27.620  56.655  1.00  0.00           H
ATOM   3922  OW  SOL  1308      71.282  16.658  43.176  1.00  0.00           O
ATOM   3923  HW1 SOL  1308      71.655  15.777  43.219  1.00  0.00           H
ATOM   3924  HW2 SOL  1308      71.543  17.069  44.000  1.00  0.00           H
ATOM   3925  OW  SOL  1309      74.707  71.497  70.693  1.00  0.00           O
ATOM   3926  HW1 SOL  1309      75.466  71.663  70.134  1.00  0.00           H
ATOM   3927  HW2 SOL  1309      74.437  72.364  70.994  1.00  0.00           H
ATOM   3928  OW  SOL  1310      39.613   2.665   3.364  1.00  0.00           O
ATOM   3929  HW1 SOL  1310      39.012   2.586   2.623  1.00  0.00           H
ATOM   3930  HW2 SOL  1310      40.393   3.081   2.996  1.00  0.00           H
ATOM   3931  OW  SOL  1311       3.898  75.004  22.644  1.00  0.00           O
ATOM   3932  HW1 SOL  1311       4.585  74.337  22.632  1.00  0.00           H
ATOM   3933  HW2 SOL  1311       3.334  74.754  23.376  1.00  0.00           H
ATOM   3934  OW  SOL  1312      43.702  49.744  74.413  1.00  0.00           O
ATOM   3935  HW1 SOL  1312      43.397  48.921  74.795  1.00  0.00           H
ATOM   3936  HW2 SOL  1312      43.256  49.797  73.568  1.00  0.00           H
ATOM   3937  OW  SOL  1313       5.345  78.769  78.992  1.00  0.00           O
ATOM   3938  HW1 SOL  1313       6.151  78.774  79.508  1.00  0.00           H
ATOM   3939  HW2 SOL  1313       4.669  78.482  79.606  1.00  0.00           H
ATOM   3940  OW  SOL  1314      74.303  43.621  32.595  1.00  0.00           O
ATOM   3941  HW1 SOL  1314      73.827  43.063  33.210  1.00  0.00           H
ATOM   3942  HW2 SOL  1314      73.740  44.386  32.479  1.00  0.00           H
ATOM   3943  OW  SOL  1315      14.472  60.449  40.025  1.00  0.00           O
ATOM   3944  HW1 SOL  1315      14.493  59.822  39.303  1.00  0.00           H
ATOM   3945  HW2 SOL  1315      15.393  60.616  40.225  1.00  0.00           H
ATOM   3946  OW  SOL  1316      15.291  28.316  39.511  1.00  0.00           O
ATOM   3947  HW1 SOL  1316      14.539  28.874  39.313  1.00  0.00           H
ATOM   3948  HW2 SOL  1316      15.841  28.850  40.085  1.00  0.00           H
ATOM   3949  OW  SOL  1317      38.261  64.404   0.371  1.00  0.00           O
ATOM   3950  HW1 SOL  1317      38.418  63.466   0.483  1.00  0.00           H
ATOM   3951  HW2 SOL  1317      39.132  64.780   0.245  1.00  0.00           H
ATOM   3952  OW  SOL  1318      25.750  52.311  63.535  1.00  0.00           O
ATOM   3953  HW1 SOL  1318      25.931  52.646  62.656  1.00  0.00           H
ATOM   3954  HW2 SOL  1318      26.607  52.056  63.875  1.00  0.00           H
ATOM   3955  OW  SOL  1319      49.382  68.917  56.467  1.00  0.00           O
ATOM   3956  HW1 SOL  1319      50.182  68.603  56.045  1.00  0.00           H
ATOM   3957  HW2 SOL  1319      48.802  68.156  56.479  1.00  0.00           H
ATOM   3958  OW  SOL  1320      50.316  73.654  91.325  1.00  0.00           O
ATOM   3959  HW1 SOL  1320      50.113  74.562  91.099  1.00  0.00           H
ATOM   3960  HW2 SOL  1320      51.234  73.544  91.074  1.00  0.00           H
ATOM   3961  OW  SOL  1321      76.307   1.033  43.864  1.00  0.00           O
ATOM   3962  HW1 SOL  1321      76.785   1.740  43.432  1.00  0.00           H
ATOM   3963  HW2 SOL  1321      76.989   0.477  44.242  1.00  0.00           H
ATOM   3964  OW  SOL  1322      73.444  44.579  76.563  1.00  0.00           O
ATOM   3965  HW1 SOL  1322      72.795  43.883  76.660  1.00  0.00           H
ATOM   3966  HW2 SOL  1322      73.264  45.179  77.287  1.00  0.00           H
ATOM   3967  OW  SOL  1323       7.166  52.760  38.929  1.00  0.00           O
ATOM   3968  HW1 SOL  1323       7.922  52.757  39.516  1.00  0.00           H
ATOM   3969  HW2 SOL  1323       7.376  52.105  38.264  1.00  0.00           H
ATOM   3970  OW  SOL  1324       5.390  71.699   9.264  1.00  0.00           O
ATOM   3971  HW1 SOL  1324       5.565  72.045   8.389  1.00  0.00           H
ATOM   3972  HW2 SOL  1324       4.626  71.132   9.149  1.00  0.00           H
ATOM   3973  OW  SOL  1325      32.549  78.277  59.515  1.00  0.00           O
ATOM   3974  HW1 SOL  1325      33.174  78.998  59.440  1.00  0.00           H
ATOM   3975  HW2 SOL  1325      31.926  78.423  58.803  1.00  0.00           H
ATOM   3976  OW  SOL  1326      73.689  13.709  65.893  1.00  0.00           O
ATOM   3977  HW1 SOL  1326      74.352  13.112  65.545  1.00  0.00           H
ATOM   3978  HW2 SOL  1326      73.144  13.928  65.138  1.00  0.00           H
ATOM   3979  OW  SOL  1327      89.758  90.212  85.832  1.00  0.00           O
ATOM   3980  HW1 SOL  1327      89.119  90.272  85.122  1.00  0.00           H
ATOM   3981  HW2 SOL  1327      90.194  89.372  85.692  1.00  0.00           H
ATOM   3982  OW  SOL  1328      82.840  14.511  15.022  1.00  0.00           O
ATOM   3983  HW1 SOL  1328      82.591  14.028  14.234  1.00  0.00           H
ATOM   3984  HW2 SOL  1328      82.210  15.230  15.072  1.00  0.00           H
ATOM   3985  OW  SOL  1329       6.221  69.752  75.977  1.00  0.00           O
ATOM   3986  HW1 SOL  1329       6.885  69.072  75.862  1.00  0.00           H
ATOM   3987  HW2 SOL  1329       6.453  70.177  76.802  1.00  0.00           H
ATOM   3988  OW  SOL  1330       9.434  80.803  57.802  1.00  0.00           O
ATOM   3989  HW1 SOL  1330      10.058  80.854  57.078  1.00  0.00           H
ATOM   3990  HW2 SOL  1330       9.832  80.189  58.419  1.00  0.00           H
ATOM   3991  OW  SOL  1331      58.008  80.339  62.831  1.00  0.00           O
ATOM   3992  HW1 SOL  1331      58.288  79.918  63.644  1.00  0.00           H
ATOM   3993  HW2 SOL  1331      58.275  81.253  62.929  1.00  0.00           H
ATOM   3994  OW  SOL  1332      68.467  87.617  45.602  1.00  0.00           O
ATOM   3995  HW1 SOL  1332      67.875  86.964  45.976  1.00  0.00           H
ATOM   3996  HW2 SOL  1332      68.175  88.448  45.976  1.00  0.00           H
ATOM   3997  OW  SOL  1333      28.433  28.284  16.426  1.00  0.00           O
ATOM   3998  HW1 SOL  1333      28.319  28.001  17.333  1.00  0.00           H
ATOM   3999  HW2 SOL  1333      28.669  29.210  16.492  1.00  0.00           H
ATOM   4000  OW  SOL  1334      86.106  76.951  55.794  1.00  0.00           O
ATOM   4001  HW1 SOL  1334      85.214  76.673  55.588  1.00  0.00           H
ATOM   4002  HW2 SOL  1334      86.075  77.191  56.720  1.00  0.00           H
ATOM   4003  OW  SOL  1335       3.630  30.175  58.591  1.00  0.00           O
ATOM   4004  HW1 SOL  1335       2.880  29.874  58.079  1.00  0.00           H
ATOM   4005  HW2 SOL  1335       3.349  30.087  59.502  1.00  0.00           H
ATOM   4006  OW  SOL  1336      15.192   8.202  52.068  1.00  0.00           O
ATOM   4007  HW1 SOL  1336      16.070   8.048  52.417  1.00  0.00           H
ATOM   4008  HW2 SOL  1336      15.304   8.923  51.447  1.00  0.00           H
ATOM   4009  OW  SOL  1337      17.495  25.061  57.586  1.00  0.00           O
ATOM   4010  HW1 SOL  1337      16.609  25.257  57.282  1.00  0.00           H
ATOM   4011  HW2 SOL  1337      17.516  25.385  58.487  1.00  0.00           H
ATOM   4012  OW  SOL  1338      19.876  92.558  71.058  1.00  0.00           O
ATOM   4013  HW1 SOL  1338      19.511  91.709  71.308  1.00  0.00           H
ATOM   4014  HW2 SOL  1338      20.222  92.420  70.177  1.00  0.00           H
ATOM   4015  OW  SOL  1339      67.515  50.854  46.566  1.00  0.00           O
ATOM   4016  HW1 SOL  1339      67.637  51.802  46.622  1.00  0.00           H
ATOM   4017  HW2 SOL  1339      67.419  50.680  45.630  1.00  0.00           H
ATOM   4018  OW  SOL  1340      72.418  19.732  49.208  1.00  0.00           O
ATOM   4019  HW1 SOL  1340      73.016  20.307  49.685  1.00  0.00           H
ATOM   4020  HW2 SOL  1340      71.615  19.735  49.728  1.00  0.00           H
ATOM   4021  OW  SOL  1341      33.957  74.893  30.385  1.00  0.00           O
ATOM   4022  HW1 SOL  1341      34.587  74.479  30.975  1.00  0.00           H
ATOM   4023  HW2 SOL  1341      33.369  75.379  30.964  1.00  0.00           H
ATOM   4024  OW  SOL  1342      23.555  11.090  89.763  1.00  0.00           O
ATOM   4025  HW1 SOL  1342      24.089  10.556  90.350  1.00  0.00           H
ATOM   4026  HW2 SOL  1342      22.860  10.502  89.468  1.00  0.00           H
ATOM   4027  OW  SOL  1343      65.056  31.143   8.775  1.00  0.00           O
ATOM   4028  HW1 SOL  1343      64.448  31.653   8.240  1.00  0.00           H
ATOM   4029  HW2 SOL  1343      65.765  30.910   8.176  1.00  0.00           H
ATOM   4030  OW  SOL  1344      10.631  41.232  25.643  1.00  0.00           O
ATOM   4031  HW1 SOL  1344      10.602  40.289  25.482  1.00  0.00           H
ATOM   4032  HW2 SOL  1344      10.961  41.605  24.825  1.00  0.00           H
ATOM   4033  OW  SOL  1345      90.726  47.706  64.831  1.00  0.00           O
ATOM   4034  HW1 SOL  1345      90.177  47.642  65.613  1.00  0.00           H
ATOM   4035  HW2 SOL  1345      91.328  48.426  65.019  1.00  0.00           H
ATOM   4036  OW  SOL  1346      39.014  46.300  79.721  1.00  0.00           O
ATOM   4037  HW1 SOL  1346      39.247  47.229  79.715  1.00  0.00           H
ATOM   4038  HW2 SOL  1346      38.422  46.197  78.976  1.00  0.00           H
ATOM   4039  OW  SOL  1347      62.529  64.189  33.323  1.00  0.00           O
ATOM   4040  HW1 SOL  1347      62.223  63.721  34.100  1.00  0.00           H
ATOM   4041  HW2 SOL  1347      62.971  64.964  33.669  1.00  0.00           H
ATOM   4042  OW  SOL  1348      55.362  20.073  41.670  1.00  0.00           O
ATOM   4043  HW1 SOL  1348      54.641  19.776  42.226  1.00  0.00           H
ATOM   4044  HW2 SOL  1348      55.049  19.932  40.776  1.00  0.00           H
ATOM   4045  OW  SOL  1349      28.003  25.540  22.580  1.00  0.00           O
ATOM   4046  HW1 SOL  1349      27.716  26.011  21.798  1.00  0.00           H
ATOM   4047  HW2 SOL  1349      28.084  24.629  22.296  1.00  0.00           H
ATOM   4048  OW  SOL  1350       4.199  84.555  75.334  1.00  0.00           O
ATOM   4049  HW1 SOL  1350       3.835  83.841  74.811  1.00  0.00           H
ATOM   4050  HW2 SOL  1350       4.429  85.229  74.694  1.00  0.00           H
ATOM   4051  OW  SOL  1351       4.361  12.796  28.222  1.00  0.00           O
ATOM   4052  HW1 SOL  1351       3.577  13.217  27.871  1.00  0.00           H
ATOM   4053  HW2 SOL  1351       4.340  12.992  29.159  1.00  0.00           H
ATOM   4054  OW  SOL  1352      56.962  26.846  26.272  1.00  0.00           O
ATOM   4055  HW1 SOL  1352      57.832  26.726  25.892  1.00  0.00           H
ATOM   4056  HW2 SOL  1352      56.899  26.169  26.946  1.00  0.00           H
ATOM   4057  OW  SOL  1353      28.679  85.038  11.922  1.00  0.00           O
ATOM   4058  HW1 SOL  1353      28.243  85.260  12.745  1.00  0.00           H
ATOM   4059  HW2 SOL  1353      28.903  85.883  11.532  1.00  0.00           H
ATOM   4060  OW  SOL  1354      15.193  37.507  23.274  1.00  0.00           O
ATOM   4061  HW1 SOL  1354      15.497  37.528  24.181  1.00  0.00           H
ATOM   4062  HW2 SOL  1354      14.429  36.930  23.289  1.00  0.00           H
ATOM   4063  OW  SOL  1355      85.733  64.903  85.788  1.00  0.00           O
ATOM   4064  HW1 SOL  1355      86.459  64.833  85.168  1.00  0.00           H
ATOM   4065  HW2 SOL  1355      85.232  64.097  85.662  1.00  0.00           H
ATOM   4066  OW  SOL  1356      56.732  72.124  53.508  1.00  0.00           O
ATOM   4067  HW1 SOL  1356      57.428  72.362  54.121  1.00  0.00           H
ATOM   4068  HW2 SOL  1356      57.106  72.294  52.644  1.00  0.00           H
ATOM   4069  OW  SOL  1357      54.290  18.535  11.852  1.00  0.00           O
ATOM   4070  HW1 SOL  1357      55.070  18.137  11.465  1.00  0.00           H
ATOM   4071  HW2 SOL  1357      54.613  18.981  12.636  1.00  0.00           H
ATOM   4072  OW  SOL  1358      92.127  24.550  69.053  1.00  0.00           O
ATOM   4073  HW1 SOL  1358      92.503  25.367  68.725  1.00  0.00           H
ATOM   4074  HW2 SOL  1358      92.830  23.908  68.959  1.00  0.00           H
ATOM   4075  OW  SOL  1359      57.925  65.210  24.710  1.00  0.00           O
ATOM   4076  HW1 SOL  1359      58.663  64.602  24.733  1.00  0.00           H
ATOM   4077  HW2 SOL  1359      58.175  65.867  24.061  1.00  0.00           H
ATOM   4078  OW  SOL  1360      71.668  72.493  58.393  1.00  0.00           O
ATOM   4079  HW1 SOL  1360      72.452  72.022  58.111  1.00  0.00           H
ATOM   4080  HW2 SOL  1360      71.709  72.477  59.350  1.00  0.00           H
ATOM   4081  OW  SOL  1361      27.784   2.686  48.327  1.00  0.00           O
ATOM   4082  HW1 SOL  1361      26.943   3.048  48.051  1.00  0.00           H
ATOM   4083  HW2 SOL  1361      27.586   2.199  49.127  1.00  0.00           H
ATOM   4084  OW  SOL  1362      86.931  39.555  66.788  1.00  0.00           O
ATOM   4085  HW1 SOL  1362      87.148  39.287  67.680  1.00  0.00           H
ATOM   4086  HW2 SOL  1362      87.520  40.288  66.607  1.00  0.00           H
ATOM   4087  OW  SOL  1363      72.698   2.974  52.836  1.00  0.00           O
ATOM   4088  HW1 SOL  1363      73.300   3.172  53.553  1.00  0.00           H
ATOM   4089  HW2 SOL  1363      71.948   3.549  52.986  1.00  0.00           H
ATOM   4090  OW  SOL  1364      42.564  61.741  21.641  1.00  0.00           O
ATOM   4091  HW1 SOL  1364      43.060  61.133  22.190  1.00  0.00           H
ATOM   4092  HW2 SOL  1364      43.126  62.512  21.569  1.00  0.00           H
ATOM   4093  OW  SOL  1365      25.251  81.127  14.260  1.00  0.00           O
ATOM   4094  HW1 SOL  1365      25.598  81.818  13.695  1.00  0.00           H
ATOM   4095  HW2 SOL  1365      24.303  81.262  14.249  1.00  0.00           H
ATOM   4096  OW  SOL  1366      42.561   1.279  69.922  1.00  0.00           O
ATOM   4097  HW1 SOL  1366      42.279   0.559  70.485  1.00  0.00           H
ATOM   4098  HW2 SOL  1366      41.841   1.397  69.302  1.00  0.00           H
ATOM   4099  OW  SOL  1367      74.676  48.297  86.100  1.00  0.00           O
ATOM   4100  HW1 SOL  1367      74.689  48.908  86.836  1.00  0.00           H
ATOM   4101  HW2 SOL  1367      73.989  47.669  86.322  1.00  0.00           H
ATOM   4102  OW  SOL  1368      53.996  42.758  13.207  1.00  0.00           O
ATOM   4103  HW1 SOL  1368      53.274  42.440  13.749  1.00  0.00           H
ATOM   4104  HW2 SOL  1368      54.749  42.779  13.798  1.00  0.00           H
ATOM   4105  OW  SOL  1369       4.169  92.230  52.917  1.00  0.00           O
ATOM   4106  HW1 SOL  1369       3.643  92.954  52.577  1.00  0.00           H
ATOM   4107  HW2 SOL  1369       4.199  92.378  53.862  1.00  0.00           H
ATOM   4108  OW  SOL  1370      92.487  72.932   5.350  1.00  0.00           O
ATOM   4109  HW1 SOL  1370      92.682  73.329   6.198  1.00  0.00           H
ATOM   4110  HW2 SOL  1370      92.560  73.653   4.725  1.00  0.00           H
ATOM   4111  OW  SOL  1371      38.263  88.989  43.429  1.00  0.00           O
ATOM   4112  HW1 SOL  1371      39.017  89.440  43.810  1.00  0.00           H
ATOM   4113  HW2 SOL  1371      38.561  88.088  43.302  1.00  0.00           H
ATOM   4114  OW  SOL  1372      91.277  20.890  21.679  1.00  0.00           O
ATOM   4115  HW1 SOL  1372      91.062  20.247  21.003  1.00  0.00           H
ATOM   4116  HW2 SOL  1372      90.764  21.663  21.447  1.00  0.00           H
ATOM   4117  OW  SOL  1373      86.109  22.950  92.520  1.00  0.00           O
ATOM   4118  HW1 SOL  1373      85.568  22.528  91.851  1.00  0.00           H
ATOM   4119  HW2 SOL  1373      86.913  23.191  92.061  1.00  0.00           H
ATOM   4120  OW  SOL  1374      62.506  28.552  71.859  1.00  0.00           O
ATOM   4121  HW1 SOL  1374      62.186  29.453  71.807  1.00  0.00           H
ATOM   4122  HW2 SOL  1374      62.980  28.513  72.690  1.00  0.00           H
ATOM   4123  OW  SOL  1375      78.299  51.261  71.471  1.00  0.00           O
ATOM   4124  HW1 SOL  1375      78.790  52.057  71.673  1.00  0.00           H
ATOM   4125  HW2 SOL  1375      77.467  51.369  71.932  1.00  0.00           H
ATOM   4126  OW  SOL  1376      49.229  54.768  41.317  1.00  0.00           O
ATOM   4127  HW1 SOL  1376      49.538  55.394  41.972  1.00  0.00           H
ATOM   4128  HW2 SOL  1376      49.384  55.202  40.478  1.00  0.00           H
ATOM   4129  OW  SOL  1377      50.142   4.779  13.485  1.00  0.00           O
ATOM   4130  HW1 SOL  1377      49.742   4.378  12.713  1.00  0.00           H
ATOM   4131  HW2 SOL  1377      50.386   4.039  14.041  1.00  0.00           H
ATOM   4132  OW  SOL  1378      62.489  50.524  50.417  1.00  0.00           O
ATOM   4133  HW1 SOL  1378      62.401  50.979  51.255  1.00  0.00           H
ATOM   4134  HW2 SOL  1378      63.244  49.946  50.536  1.00  0.00           H
ATOM   4135  OW  SOL  1379      29.990  20.792  87.400  1.00  0.00           O
ATOM   4136  HW1 SOL  1379      30.705  21.274  87.815  1.00  0.00           H
ATOM   4137  HW2 SOL  1379      30.067  19.903  87.746  1.00  0.00           H
ATOM   4138  OW  SOL  1380      62.647  35.871  23.644  1.00  0.00           O
ATOM   4139  HW1 SOL  1380      62.432  35.476  22.798  1.00  0.00           H
ATOM   4140  HW2 SOL  1380      62.728  36.806  23.458  1.00  0.00           H
ATOM   4141  OW  SOL  1381      45.540  89.741  36.487  1.00  0.00           O
ATOM   4142  HW1 SOL  1381      45.491  90.382  37.197  1.00  0.00           H
ATOM   4143  HW2 SOL  1381      45.102  88.964  36.835  1.00  0.00           H
ATOM   4144  OW  SOL  1382      88.266  37.423   1.427  1.00  0.00           O
ATOM   4145  HW1 SOL  1382      87.945  36.804   0.772  1.00  0.00           H
ATOM   4146  HW2 SOL  1382      87.893  37.114   2.252  1.00  0.00           H
ATOM   4147  OW  SOL  1383       0.871   6.540  62.154  1.00  0.00           O
ATOM   4148  HW1 SOL  1383       1.766   6.260  62.348  1.00  0.00           H
ATOM   4149  HW2 SOL  1383       0.579   5.947  61.461  1.00  0.00           H
ATOM   4150  OW  SOL  1384      42.652  18.512  91.337  1.00  0.00           O
ATOM   4151  HW1 SOL  1384      41.750  18.632  91.634  1.00  0.00           H
ATOM   4152  HW2 SOL  1384      43.079  18.038  92.051  1.00  0.00           H
ATOM   4153  OW  SOL  1385      82.303   8.704  57.544  1.00  0.00           O
ATOM   4154  HW1 SOL  1385      82.092   8.518  58.459  1.00  0.00           H
ATOM   4155  HW2 SOL  1385      83.177   8.335  57.419  1.00  0.00           H
ATOM   4156  OW  SOL  1386      88.678  24.286  15.774  1.00  0.00           O
ATOM   4157  HW1 SOL  1386      88.578  23.535  15.189  1.00  0.00           H
ATOM   4158  HW2 SOL  1386      88.090  24.100  16.506  1.00  0.00           H
ATOM   4159  OW  SOL  1387      28.118  76.554  35.913  1.00  0.00           O
ATOM   4160  HW1 SOL  1387      28.155  75.764  36.452  1.00  0.00           H
ATOM   4161  HW2 SOL  1387      28.411  76.269  35.048  1.00  0.00           H
ATOM   4162  OW  SOL  1388      59.426  74.475  48.335  1.00  0.00           O
ATOM   4163  HW1 SOL  1388      58.620  74.363  47.832  1.00  0.00           H
ATOM   4164  HW2 SOL  1388      59.422  75.397  48.593  1.00  0.00           H
ATOM   4165  OW  SOL  1389      34.035  70.459  39.793  1.00  0.00           O
ATOM   4166  HW1 SOL  1389      34.810  70.967  40.031  1.00  0.00           H
ATOM   4167  HW2 SOL  1389      33.320  71.095  39.794  1.00  0.00           H
ATOM   4168  OW  SOL  1390      21.440  66.537  58.590  1.00  0.00           O
ATOM   4169  HW1 SOL  1390      21.343  65.612  58.364  1.00  0.00           H
ATOM   4170  HW2 SOL  1390      22.376  66.647  58.757  1.00  0.00           H
ATOM   4171  OW  SOL  1391      43.899  22.245  19.141  1.00  0.00           O
ATOM   4172  HW1 SOL  1391      43.986  22.924  18.472  1.00  0.00           H
ATOM   4173  HW2 SOL  1391      44.787  22.123  19.477  1.00  0.00           H
ATOM   4174  OW  SOL  1392      27.756  22.366  35.257  1.00  0.00           O
ATOM   4175  HW1 SOL  1392      27.867  21.838  36.047  1.00  0.00           H
ATOM   4176  HW2 SOL  1392      27.839  21.741  34.537  1.00  0.00           H
ATOM   4177  OW  SOL  1393      42.634  82.624  41.999  1.00  0.00           O
ATOM   4178  HW1 SOL  1393      43.205  81.874  42.162  1.00  0.00           H
ATOM   4179  HW2 SOL  1393      41.776  82.238  41.821  1.00  0.00           H
ATOM   4180  OW  SOL  1394      29.702  86.065  29.519  1.00  0.00           O
ATOM   4181  HW1 SOL  1394      30.062  86.077  30.406  1.00  0.00           H
ATOM   4182  HW2 SOL  1394      30.454  86.232  28.952  1.00  0.00           H
ATOM   4183  OW  SOL  1395      50.712  51.536  61.135  1.00  0.00           O
ATOM   4184  HW1 SOL  1395      50.258  51.454  60.296  1.00  0.00           H
ATOM   4185  HW2 SOL  1395      50.899  52.471  61.217  1.00  0.00           H
ATOM   4186  OW  SOL  1396      89.309  25.817  79.215  1.00  0.00           O
ATOM   4187  HW1 SOL  1396      88.897  24.981  79.430  1.00  0.00           H
ATOM   4188  HW2 SOL  1396      90.220  25.714  79.492  1.00  0.00           H
ATOM   4189  OW  SOL  1397      59.637  75.418   1.938  1.00  0.00           O
ATOM   4190  HW1 SOL  1397      59.041  74.726   1.652  1.00  0.00           H
ATOM   4191  HW2 SOL  1397      60.189  75.001   2.600  1.00  0.00           H
ATOM   4192  OW  SOL  1398      49.211  59.008  43.724  1.00  0.00           O
ATOM   4193  HW1 SOL  1398      49.223  59.831  44.212  1.00  0.00           H
ATOM   4194  HW2 SOL  1398      48.577  59.154  43.022  1.00  0.00           H
ATOM   4195  OW  SOL  1399      32.947   2.132  80.590  1.00  0.00           O
ATOM   4196  HW1 SOL  1399      32.294   1.685  80.051  1.00  0.00           H
ATOM   4197  HW2 SOL  1399      33.750   1.627  80.461  1.00  0.00           H
ATOM   4198  OW  SOL  1400      16.994  55.243  83.577  1.00  0.00           O
ATOM   4199  HW1 SOL  1400      17.034  54.824  82.717  1.00  0.00           H
ATOM   4200  HW2 SOL  1400      16.860  54.521  84.190  1.00  0.00           H
ATOM   4201  OW  SOL  1401      11.940  34.491  78.256  1.00  0.00           O
ATOM   4202  HW1 SOL  1401      11.310  34.389  77.543  1.00  0.00           H
ATOM   4203  HW2 SOL  1401      11.470  34.992  78.923  1.00  0.00           H
ATOM   4204  OW  SOL  1402       1.501  35.825  63.219  1.00  0.00           O
ATOM   4205  HW1 SOL  1402       1.396  36.774  63.290  1.00  0.00           H
ATOM   4206  HW2 SOL  1402       1.926  35.569  64.037  1.00  0.00           H
ATOM   4207  OW  SOL  1403      69.950  56.119  48.338  1.00  0.00           O
ATOM   4208  HW1 SOL  1403      69.764  55.720  47.488  1.00  0.00           H
ATOM   4209  HW2 SOL  1403      70.355  55.417  48.849  1.00  0.00           H
ATOM   4210  OW  SOL  1404      71.161  34.298  15.223  1.00  0.00           O
ATOM   4211  HW1 SOL  1404      70.862  34.178  16.125  1.00  0.00           H
ATOM   4212  HW2 SOL  1404      71.048  33.439  14.816  1.00  0.00           H
ATOM   4213  OW  SOL  1405      62.408  37.383  80.980  1.00  0.00           O
ATOM   4214  HW1 SOL  1405      61.879  36.616  81.202  1.00  0.00           H
ATOM   4215  HW2 SOL  1405      62.090  37.653  80.119  1.00  0.00           H
ATOM   4216  OW  SOL  1406      39.654   3.533  87.560  1.00  0.00           O
ATOM   4217  HW1 SOL  1406      39.245   2.689  87.753  1.00  0.00           H
ATOM   4218  HW2 SOL  1406      39.043   3.964  86.963  1.00  0.00           H
ATOM   4219  OW  SOL  1407      81.730  60.320  55.686  1.00  0.00           O
ATOM   4220  HW1 SOL  1407      81.097  60.710  55.083  1.00  0.00           H
ATOM   4221  HW2 SOL  1407      81.830  60.970  56.382  1.00  0.00           H
ATOM   4222  OW  SOL  1408      23.515   9.401  70.054  1.00  0.00           O
ATOM   4223  HW1 SOL  1408      23.742   8.686  69.461  1.00  0.00           H
ATOM   4224  HW2 SOL  1408      23.451   8.987  70.915  1.00  0.00           H
ATOM   4225  OW  SOL  1409      67.310  38.842  66.120  1.00  0.00           O
ATOM   4226  HW1 SOL  1409      67.110  39.773  66.024  1.00  0.00           H
ATOM   4227  HW2 SOL  1409      67.187  38.478  65.243  1.00  0.00           H
ATOM   4228  OW  SOL  1410      65.217  10.227  64.941  1.00  0.00           O
ATOM   4229  HW1 SOL  1410      65.384  10.789  65.697  1.00  0.00           H
ATOM   4230  HW2 SOL  1410      64.436  10.601  64.532  1.00  0.00           H
ATOM   4231  OW  SOL  1411      28.257  45.752  15.810  1.00  0.00           O
ATOM   4232  HW1 SOL  1411      28.759  45.088  16.282  1.00  0.00           H
ATOM   4233  HW2 SOL  1411      28.710  45.846  14.972  1.00  0.00           H
ATOM   4234  OW  SOL  1412      15.161  48.374  71.644  1.00  0.00           O
ATOM   4235  HW1 SOL  1412      14.985  48.364  72.585  1.00  0.00           H
ATOM   4236  HW2 SOL  1412      14.607  49.076  71.303  1.00  0.00           H
ATOM   4237  OW  SOL  1413      51.608  28.751  66.690  1.00  0.00           O
ATOM   4238  HW1 SOL  1413      50.899  28.361  67.201  1.00  0.00           H
ATOM   4239  HW2 SOL  1413      51.193  29.468  66.211  1.00  0.00           H
ATOM   4240  OW  SOL  1414      83.924  72.057  89.731  1.00  0.00           O
ATOM   4241  HW1 SOL  1414      84.857  72.090  89.518  1.00  0.00           H
ATOM   4242  HW2 SOL  1414      83.725  71.123  89.795  1.00  0.00           H
ATOM   4243  OW  SOL  1415      39.365  59.141  30.027  1.00  0.00           O
ATOM   4244  HW1 SOL  1415      38.475  58.844  30.215  1.00  0.00           H
ATOM   4245  HW2 SOL  1415      39.792  58.383  29.627  1.00  0.00           H
ATOM   4246  OW  SOL  1416      83.516  82.255  82.863  1.00  0.00           O
ATOM   4247  HW1 SOL  1416      84.316  81.870  82.507  1.00  0.00           H
ATOM   4248  HW2 SOL  1416      83.329  81.739  83.648  1.00  0.00           H
ATOM   4249  OW  SOL  1417      48.200  74.499  33.220  1.00  0.00           O
ATOM   4250  HW1 SOL  1417      48.948  74.680  32.651  1.00  0.00           H
ATOM   4251  HW2 SOL  1417      48.589  74.316  34.076  1.00  0.00           H
ATOM   4252  OW  SOL  1418      66.050  78.852  41.294  1.00  0.00           O
ATOM   4253  HW1 SOL  1418      66.625  78.424  41.927  1.00  0.00           H
ATOM   4254  HW2 SOL  1418      66.512  79.655  41.055  1.00  0.00           H
ATOM   4255  OW  SOL  1419      53.897  61.896  14.122  1.00  0.00           O
ATOM   4256  HW1 SOL  1419      53.529  62.081  13.258  1.00  0.00           H
ATOM   4257  HW2 SOL  1419      53.306  61.244  14.499  1.00  0.00           H
ATOM   4258  OW  SOL  1420      43.456  23.038  16.313  1.00  0.00           O
ATOM   4259  HW1 SOL  1420      42.523  23.213  16.437  1.00  0.00           H
ATOM   4260  HW2 SOL  1420      43.762  23.755  15.758  1.00  0.00           H
ATOM   4261  OW  SOL  1421      38.840  71.666  44.300  1.00  0.00           O
ATOM   4262  HW1 SOL  1421      39.336  71.415  43.520  1.00  0.00           H
ATOM   4263  HW2 SOL  1421      39.039  70.982  44.940  1.00  0.00           H
ATOM   4264  OW  SOL  1422      17.274  66.760  63.906  1.00  0.00           O
ATOM   4265  HW1 SOL  1422      16.696  67.469  63.622  1.00  0.00           H
ATOM   4266  HW2 SOL  1422      16.725  66.213  64.467  1.00  0.00           H
ATOM   4267  OW  SOL  1423      57.485  66.679  42.504  1.00  0.00           O
ATOM   4268  HW1 SOL  1423      57.774  66.174  41.745  1.00  0.00           H
ATOM   4269  HW2 SOL  1423      56.530  66.669  42.450  1.00  0.00           H
ATOM   4270  OW  SOL  1424      48.744  29.408  33.707  1.00  0.00           O
ATOM   4271  HW1 SOL  1424      48.476  30.281  33.995  1.00  0.00           H
ATOM   4272  HW2 SOL  1424      49.372  29.119  34.370  1.00  0.00           H
ATOM   4273  OW  SOL  1425      40.694  45.523  52.421  1.00  0.00           O
ATOM   4274  HW1 SOL  1425      40.170  46.169  51.948  1.00  0.00           H
ATOM   4275  HW2 SOL  1425      40.067  45.072  52.987  1.00  0.00           H
ATOM   4276  OW  SOL  1426      31.370  90.698  48.072  1.00  0.00           O
ATOM   4277  HW1 SOL  1426      32.182  91.204  48.103  1.00  0.00           H
ATOM   4278  HW2 SOL  1426      30.987  90.911  47.221  1.00  0.00           H
ATOM   4279  OW  SOL  1427      35.539   9.175   1.850  1.00  0.00           O
ATOM   4280  HW1 SOL  1427      34.726   8.907   1.421  1.00  0.00           H
ATOM   4281  HW2 SOL  1427      36.208   8.603   1.477  1.00  0.00           H
ATOM   4282  OW  SOL  1428      66.429  80.412  50.678  1.00  0.00           O
ATOM   4283  HW1 SOL  1428      66.582  80.642  49.762  1.00  0.00           H
ATOM   4284  HW2 SOL  1428      67.296  80.446  51.082  1.00  0.00           H
ATOM   4285  OW  SOL  1429      69.547  73.263  23.015  1.00  0.00           O
ATOM   4286  HW1 SOL  1429      69.390  72.876  22.154  1.00  0.00           H
ATOM   4287  HW2 SOL  1429      69.796  72.524  23.569  1.00  0.00           H
ATOM   4288  OW  SOL  1430      74.752  60.564  88.276  1.00  0.00           O
ATOM   4289  HW1 SOL  1430      74.288  59.729  88.331  1.00  0.00           H
ATOM   4290  HW2 SOL  1430      74.058  61.224  88.275  1.00  0.00           H
ATOM   4291  OW  SOL  1431      85.600  47.630   6.952  1.00  0.00           O
ATOM   4292  HW1 SOL  1431      84.809  47.650   7.490  1.00  0.00           H
ATOM   4293  HW2 SOL  1431      85.280  47.714   6.053  1.00  0.00           H
ATOM   4294  OW  SOL  1432      61.876  14.125  53.206  1.00  0.00           O
ATOM   4295  HW1 SOL  1432      62.323  14.686  53.839  1.00  0.00           H
ATOM   4296  HW2 SOL  1432      62.221  13.248  53.376  1.00  0.00           H
ATOM   4297  OW  SOL  1433       4.005  16.153  37.281  1.00  0.00           O
ATOM   4298  HW1 SOL  1433       4.403  16.008  38.139  1.00  0.00           H
ATOM   4299  HW2 SOL  1433       3.106  16.418  37.474  1.00  0.00           H
ATOM   4300  OW  SOL  1434      10.819  70.728  17.029  1.00  0.00           O
ATOM   4301  HW1 SOL  1434      10.424  71.572  17.250  1.00  0.00           H
ATOM   4302  HW2 SOL  1434      10.572  70.579  16.117  1.00  0.00           H
ATOM   4303  OW  SOL  1435      51.072  84.618  35.957  1.00  0.00           O
ATOM   4304  HW1 SOL  1435      51.566  83.887  36.328  1.00  0.00           H
ATOM   4305  HW2 SOL  1435      50.814  84.315  35.086  1.00  0.00           H
ATOM   4306  OW  SOL  1436      55.609  53.179  24.829  1.00  0.00           O
ATOM   4307  HW1 SOL  1436      55.920  53.424  23.958  1.00  0.00           H
ATOM   4308  HW2 SOL  1436      55.140  53.952  25.143  1.00  0.00           H
ATOM   4309  OW  SOL  1437      73.741  67.270  86.028  1.00  0.00           O
ATOM   4310  HW1 SOL  1437      73.023  67.302  86.660  1.00  0.00           H
ATOM   4311  HW2 SOL  1437      73.716  66.379  85.681  1.00  0.00           H
ATOM   4312  OW  SOL  1438      77.232  22.842  43.669  1.00  0.00           O
ATOM   4313  HW1 SOL  1438      77.124  22.009  44.130  1.00  0.00           H
ATOM   4314  HW2 SOL  1438      76.643  23.445  44.123  1.00  0.00           H
ATOM   4315  OW  SOL  1439      76.589  54.248  71.980  1.00  0.00           O
ATOM   4316  HW1 SOL  1439      76.933  54.271  72.873  1.00  0.00           H
ATOM   4317  HW2 SOL  1439      76.145  53.403  71.915  1.00  0.00           H
ATOM   4318  OW  SOL  1440      75.814  39.965   2.158  1.00  0.00           O
ATOM   4319  HW1 SOL  1440      75.718  40.878   1.888  1.00  0.00           H
ATOM   4320  HW2 SOL  1440      76.466  39.604   1.557  1.00  0.00           H
ATOM   4321  OW  SOL  1441      10.247  71.268  20.227  1.00  0.00           O
ATOM   4322  HW1 SOL  1441      10.382  72.204  20.076  1.00  0.00           H
ATOM   4323  HW2 SOL  1441       9.537  71.029  19.630  1.00  0.00           H
ATOM   4324  OW  SOL  1442      67.861  42.758  19.627  1.00  0.00           O
ATOM   4325  HW1 SOL  1442      68.238  42.845  20.503  1.00  0.00           H
ATOM   4326  HW2 SOL  1442      68.164  43.536  19.158  1.00  0.00           H
ATOM   4327  OW  SOL  1443      90.136   9.717  67.935  1.00  0.00           O
ATOM   4328  HW1 SOL  1443      90.549   8.927  68.283  1.00  0.00           H
ATOM   4329  HW2 SOL  1443      90.701   9.983  67.210  1.00  0.00           H
ATOM   4330  OW  SOL  1444      64.351  87.209  46.995  1.00  0.00           O
ATOM   4331  HW1 SOL  1444      64.467  87.899  46.341  1.00  0.00           H
ATOM   4332  HW2 SOL  1444      63.440  86.933  46.893  1.00  0.00           H
ATOM   4333  OW  SOL  1445      85.681  16.064  18.382  1.00  0.00           O
ATOM   4334  HW1 SOL  1445      85.103  16.687  18.822  1.00  0.00           H
ATOM   4335  HW2 SOL  1445      86.564  16.341  18.628  1.00  0.00           H
ATOM   4336  OW  SOL  1446      13.015  28.485  11.372  1.00  0.00           O
ATOM   4337  HW1 SOL  1446      13.914  28.670  11.646  1.00  0.00           H
ATOM   4338  HW2 SOL  1446      12.802  27.653  11.794  1.00  0.00           H
ATOM   4339  OW  SOL  1447      46.764  77.344  51.181  1.00  0.00           O
ATOM   4340  HW1 SOL  1447      47.419  77.649  51.809  1.00  0.00           H
ATOM   4341  HW2 SOL  1447      47.276  76.974  50.461  1.00  0.00           H
ATOM   4342  OW  SOL  1448      77.185   7.346  73.453  1.00  0.00           O
ATOM   4343  HW1 SOL  1448      76.973   6.797  74.208  1.00  0.00           H
ATOM   4344  HW2 SOL  1448      77.489   6.730  72.786  1.00  0.00           H
ATOM   4345  OW  SOL  1449      90.035  25.373   1.295  1.00  0.00           O
ATOM   4346  HW1 SOL  1449      89.299  24.832   1.582  1.00  0.00           H
ATOM   4347  HW2 SOL  1449      89.689  26.266   1.291  1.00  0.00           H
ATOM   4348  OW  SOL  1450      29.213  21.623  74.590  1.00  0.00           O
ATOM   4349  HW1 SOL  1450      29.010  22.535  74.383  1.00  0.00           H
ATOM   4350  HW2 SOL  1450      28.367  21.233  74.811  1.00  0.00           H
ATOM   4351  OW  SOL  1451      23.733  75.884  36.477  1.00  0.00           O
ATOM   4352  HW1 SOL  1451      23.713  74.936  36.344  1.00  0.00           H
ATOM   4353  HW2 SOL  1451      23.865  75.991  37.419  1.00  0.00           H
ATOM   4354  OW  SOL  1452      68.005  71.477  62.190  1.00  0.00           O
ATOM   4355  HW1 SOL  1452      68.053  72.409  62.404  1.00  0.00           H
ATOM   4356  HW2 SOL  1452      67.789  71.455  61.258  1.00  0.00           H
ATOM   4357  OW  SOL  1453      27.914  13.386  53.243  1.00  0.00           O
ATOM   4358  HW1 SOL  1453      27.024  13.275  53.578  1.00  0.00           H
ATOM   4359  HW2 SOL  1453      28.435  12.746  53.728  1.00  0.00           H
ATOM   4360  OW  SOL  1454      88.687  44.598   2.323  1.00  0.00           O
ATOM   4361  HW1 SOL  1454      88.972  43.886   2.895  1.00  0.00           H
ATOM   4362  HW2 SOL  1454      87.991  45.036   2.813  1.00  0.00           H
ATOM   4363  OW  SOL  1455      18.055  28.671  55.729  1.00  0.00           O
ATOM   4364  HW1 SOL  1455      17.995  28.008  55.041  1.00  0.00           H
ATOM   4365  HW2 SOL  1455      18.454  29.427  55.299  1.00  0.00           H
ATOM   4366  OW  SOL  1456      48.739  82.174  83.928  1.00  0.00           O
ATOM   4367  HW1 SOL  1456      49.525  82.714  84.013  1.00  0.00           H
ATOM   4368  HW2 SOL  1456      49.071  81.293  83.757  1.00  0.00           H
ATOM   4369  OW  SOL  1457      31.052  66.301  64.178  1.00  0.00           O
ATOM   4370  HW1 SOL  1457      30.692  67.000  63.631  1.00  0.00           H
ATOM   4371  HW2 SOL  1457      30.384  65.615  64.160  1.00  0.00           H
ATOM   4372  OW  SOL  1458      82.558  39.138  56.907  1.00  0.00           O
ATOM   4373  HW1 SOL  1458      81.840  39.260  56.286  1.00  0.00           H
ATOM   4374  HW2 SOL  1458      82.384  38.288  57.310  1.00  0.00           H
ATOM   4375  OW  SOL  1459      89.764  85.016  53.841  1.00  0.00           O
ATOM   4376  HW1 SOL  1459      90.616  84.984  54.276  1.00  0.00           H
ATOM   4377  HW2 SOL  1459      89.373  85.837  54.139  1.00  0.00           H
ATOM   4378  OW  SOL  1460      43.501  55.687  85.014  1.00  0.00           O
ATOM   4379  HW1 SOL  1460      43.910  54.938  85.448  1.00  0.00           H
ATOM   4380  HW2 SOL  1460      42.618  55.388  84.800  1.00  0.00           H
ATOM   4381  OW  SOL  1461      30.593  85.584  22.404  1.00  0.00           O
ATOM   4382  HW1 SOL  1461      30.380  84.826  22.947  1.00  0.00           H
ATOM   4383  HW2 SOL  1461      29.870  86.194  22.549  1.00  0.00           H
ATOM   4384  OW  SOL  1462      43.903  55.764  28.236  1.00  0.00           O
ATOM   4385  HW1 SOL  1462      44.050  55.916  27.303  1.00  0.00           H
ATOM   4386  HW2 SOL  1462      43.329  56.479  28.509  1.00  0.00           H
ATOM   4387  OW  SOL  1463      38.438   1.625  19.443  1.00  0.00           O
ATOM   4388  HW1 SOL  1463      37.764   1.763  20.109  1.00  0.00           H
ATOM   4389  HW2 SOL  1463      39.055   2.345  19.575  1.00  0.00           H
ATOM   4390  OW  SOL  1464      10.150   0.311  13.368  1.00  0.00           O
ATOM   4391  HW1 SOL  1464       9.968   0.310  12.428  1.00  0.00           H
ATOM   4392  HW2 SOL  1464       9.676   1.072  13.704  1.00  0.00           H
ATOM   4393  OW  SOL  1465      46.119  19.512  17.305  1.00  0.00           O
ATOM   4394  HW1 SOL  1465      46.243  18.896  18.027  1.00  0.00           H
ATOM   4395  HW2 SOL  1465      46.993  19.860  17.132  1.00  0.00           H
ATOM   4396  OW  SOL  1466      35.282  27.867  45.683  1.00  0.00           O
ATOM   4397  HW1 SOL  1466      35.872  28.598  45.864  1.00  0.00           H
ATOM   4398  HW2 SOL  1466      35.204  27.851  44.730  1.00  0.00           H
ATOM   4399  OW  SOL  1467      15.547   1.783  19.463  1.00  0.00           O
ATOM   4400  HW1 SOL  1467      14.848   2.364  19.763  1.00  0.00           H
ATOM   4401  HW2 SOL  1467      15.262   0.908  19.729  1.00  0.00           H
ATOM   4402  OW  SOL  1468      92.625  75.122   3.488  1.00  0.00           O
ATOM   4403  HW1 SOL  1468      92.281  75.547   2.702  1.00  0.00           H
ATOM   4404  HW2 SOL  1468      93.425  74.687   3.195  1.00  0.00           H
ATOM   4405  OW  SOL  1469      32.940  48.532  16.431  1.00  0.00           O
ATOM   4406  HW1 SOL  1469      33.389  49.247  16.881  1.00  0.00           H
ATOM   4407  HW2 SOL  1469      33.586  47.827  16.394  1.00  0.00           H
ATOM   4408  OW  SOL  1470      31.169  61.716  87.596  1.00  0.00           O
ATOM   4409  HW1 SOL  1470      31.498  60.884  87.935  1.00  0.00           H
ATOM   4410  HW2 SOL  1470      31.793  61.960  86.913  1.00  0.00           H
ATOM   4411  OW  SOL  1471       5.142   8.752  25.036  1.00  0.00           O
ATOM   4412  HW1 SOL  1471       5.604   9.116  25.791  1.00  0.00           H
ATOM   4413  HW2 SOL  1471       4.243   9.065  25.131  1.00  0.00           H
ATOM   4414  OW  SOL  1472      35.520  70.012  78.284  1.00  0.00           O
ATOM   4415  HW1 SOL  1472      35.723  69.239  78.810  1.00  0.00           H
ATOM   4416  HW2 SOL  1472      34.821  69.726  77.695  1.00  0.00           H
ATOM   4417  OW  SOL  1473      81.369  36.155  77.287  1.00  0.00           O
ATOM   4418  HW1 SOL  1473      81.836  36.701  76.654  1.00  0.00           H
ATOM   4419  HW2 SOL  1473      80.553  35.920  76.845  1.00  0.00           H
ATOM   4420  OW  SOL  1474      90.322  51.456  13.208  1.00  0.00           O
ATOM   4421  HW1 SOL  1474      90.606  50.662  12.755  1.00  0.00           H
ATOM   4422  HW2 SOL  1474      91.059  51.685  13.774  1.00  0.00           H
ATOM   4423  OW  SOL  1475      91.725  58.589  37.118  1.00  0.00           O
ATOM   4424  HW1 SOL  1475      91.848  59.477  37.453  1.00  0.00           H
ATOM   4425  HW2 SOL  1475      92.182  58.584  36.278  1.00  0.00           H
ATOM   4426  OW  SOL  1476      34.255   0.589  29.272  1.00  0.00           O
ATOM   4427  HW1 SOL  1476      34.985   1.032  29.706  1.00  0.00           H
ATOM   4428  HW2 SOL  1476      33.885   1.252  28.689  1.00  0.00           H
ATOM   4429  OW  SOL  1477      75.258   8.716  71.457  1.00  0.00           O
ATOM   4430  HW1 SOL  1477      74.509   8.197  71.163  1.00  0.00           H
ATOM   4431  HW2 SOL  1477      75.330   8.525  72.392  1.00  0.00           H
ATOM   4432  OW  SOL  1478      38.789  45.148  30.507  1.00  0.00           O
ATOM   4433  HW1 SOL  1478      38.601  45.732  31.241  1.00  0.00           H
ATOM   4434  HW2 SOL  1478      38.106  45.342  29.865  1.00  0.00           H
ATOM   4435  OW  SOL  1479      57.770  66.361  67.246  1.00  0.00           O
ATOM   4436  HW1 SOL  1479      57.301  66.411  66.413  1.00  0.00           H
ATOM   4437  HW2 SOL  1479      57.120  66.036  67.869  1.00  0.00           H
ATOM   4438  OW  SOL  1480       5.791  74.105  70.821  1.00  0.00           O
ATOM   4439  HW1 SOL  1480       6.297  74.853  71.138  1.00  0.00           H
ATOM   4440  HW2 SOL  1480       5.045  74.495  70.365  1.00  0.00           H
ATOM   4441  OW  SOL  1481      43.499  75.203  14.379  1.00  0.00           O
ATOM   4442  HW1 SOL  1481      43.442  75.800  13.633  1.00  0.00           H
ATOM   4443  HW2 SOL  1481      43.733  75.765  15.118  1.00  0.00           H
ATOM   4444  OW  SOL  1482      80.856  26.883  42.372  1.00  0.00           O
ATOM   4445  HW1 SOL  1482      80.028  26.475  42.625  1.00  0.00           H
ATOM   4446  HW2 SOL  1482      80.920  27.661  42.927  1.00  0.00           H
ATOM   4447  OW  SOL  1483      85.943  21.320  76.952  1.00  0.00           O
ATOM   4448  HW1 SOL  1483      86.144  22.213  77.233  1.00  0.00           H
ATOM   4449  HW2 SOL  1483      86.793  20.882  76.917  1.00  0.00           H
ATOM   4450  OW  SOL  1484      69.436  56.490  25.401  1.00  0.00           O
ATOM   4451  HW1 SOL  1484      68.802  56.990  24.886  1.00  0.00           H
ATOM   4452  HW2 SOL  1484      69.706  55.777  24.823  1.00  0.00           H
ATOM   4453  OW  SOL  1485      56.566   4.290  58.982  1.00  0.00           O
ATOM   4454  HW1 SOL  1485      56.130   3.496  58.673  1.00  0.00           H
ATOM   4455  HW2 SOL  1485      57.036   4.016  59.769  1.00  0.00           H
ATOM   4456  OW  SOL  1486      39.209  91.997  15.825  1.00  0.00           O
ATOM   4457  HW1 SOL  1486      40.106  91.741  15.609  1.00  0.00           H
ATOM   4458  HW2 SOL  1486      39.308  92.772  16.379  1.00  0.00           H
ATOM   4459  OW  SOL  1487      42.204  17.669  50.862  1.00  0.00           O
ATOM   4460  HW1 SOL  1487      41.649  18.303  51.315  1.00  0.00           H
ATOM   4461  HW2 SOL  1487      41.626  17.262  50.216  1.00  0.00           H
ATOM   4462  OW  SOL  1488      89.831  57.773  22.573  1.00  0.00           O
ATOM   4463  HW1 SOL  1488      90.439  58.073  21.898  1.00  0.00           H
ATOM   4464  HW2 SOL  1488      89.497  56.939  22.242  1.00  0.00           H
ATOM   4465  OW  SOL  1489       2.235  75.447  17.778  1.00  0.00           O
ATOM   4466  HW1 SOL  1489       2.475  74.545  17.567  1.00  0.00           H
ATOM   4467  HW2 SOL  1489       1.966  75.826  16.941  1.00  0.00           H
ATOM   4468  OW  SOL  1490      87.040  39.366  33.094  1.00  0.00           O
ATOM   4469  HW1 SOL  1490      86.676  38.486  33.190  1.00  0.00           H
ATOM   4470  HW2 SOL  1490      87.920  39.303  33.466  1.00  0.00           H
ATOM   4471  OW  SOL  1491      90.045  36.428  62.139  1.00  0.00           O
ATOM   4472  HW1 SOL  1491      89.348  35.774  62.178  1.00  0.00           H
ATOM   4473  HW2 SOL  1491      90.527  36.218  61.339  1.00  0.00           H
ATOM   4474  OW  SOL  1492      55.513  33.038  53.784  1.00  0.00           O
ATOM   4475  HW1 SOL  1492      54.705  32.623  53.483  1.00  0.00           H
ATOM   4476  HW2 SOL  1492      55.283  33.426  54.628  1.00  0.00           H
ATOM   4477  OW  SOL  1493      18.889  40.251  50.768  1.00  0.00           O
ATOM   4478  HW1 SOL  1493      18.505  40.558  51.590  1.00  0.00           H
ATOM   4479  HW2 SOL  1493      18.140  39.969  50.244  1.00  0.00           H
ATOM   4480  OW  SOL  1494      22.058  18.600  51.762  1.00  0.00           O
ATOM   4481  HW1 SOL  1494      22.444  19.346  51.303  1.00  0.00           H
ATOM   4482  HW2 SOL  1494      21.193  18.496  51.365  1.00  0.00           H
ATOM   4483  OW  SOL  1495      59.354  10.305  38.958  1.00  0.00           O
ATOM   4484  HW1 SOL  1495      58.508   9.858  38.921  1.00  0.00           H
ATOM   4485  HW2 SOL  1495      59.561  10.502  38.045  1.00  0.00           H
ATOM   4486  OW  SOL  1496       3.552  72.770  62.555  1.00  0.00           O
ATOM   4487  HW1 SOL  1496       3.107  72.224  63.203  1.00  0.00           H
ATOM   4488  HW2 SOL  1496       3.952  73.472  63.067  1.00  0.00           H
ATOM   4489  OW  SOL  1497      62.834  12.775  40.113  1.00  0.00           O
ATOM   4490  HW1 SOL  1497      63.227  12.059  40.611  1.00  0.00           H
ATOM   4491  HW2 SOL  1497      62.624  12.390  39.263  1.00  0.00           H
ATOM   4492  OW  SOL  1498      57.962  87.750  76.538  1.00  0.00           O
ATOM   4493  HW1 SOL  1498      57.628  87.485  75.681  1.00  0.00           H
ATOM   4494  HW2 SOL  1498      57.198  88.101  76.996  1.00  0.00           H
ATOM   4495  OW  SOL  1499      38.756  40.297  10.519  1.00  0.00           O
ATOM   4496  HW1 SOL  1499      38.617  40.361   9.574  1.00  0.00           H
ATOM   4497  HW2 SOL  1499      38.030  40.788  10.903  1.00  0.00           H
ATOM   4498  OW  SOL  1500      32.410  48.887  74.497  1.00  0.00           O
ATOM   4499  HW1 SOL  1500      31.635  48.341  74.362  1.00  0.00           H
ATOM   4500  HW2 SOL  1500      32.421  49.058  75.439  1.00  0.00           H
ATOM   4501  OW  SOL  1501      49.880  27.242  18.953  1.00  0.00           O
ATOM   4502  HW1 SOL  1501      48.983  27.062  18.671  1.00  0.00           H
ATOM   4503  HW2 SOL  1501      50.418  26.637  18.442  1.00  0.00           H
ATOM   4504  OW  SOL  1502      63.895  40.901  80.562  1.00  0.00           O
ATOM   4505  HW1 SOL  1502      64.069  40.692  81.480  1.00  0.00           H
ATOM   4506  HW2 SOL  1502      64.761  40.940  80.157  1.00  0.00           H
ATOM   4507  OW  SOL  1503      27.844   1.186  53.060  1.00  0.00           O
ATOM   4508  HW1 SOL  1503      28.766   1.050  52.840  1.00  0.00           H
ATOM   4509  HW2 SOL  1503      27.630   0.465  53.653  1.00  0.00           H
ATOM   4510  OW  SOL  1504      44.890  77.840  29.949  1.00  0.00           O
ATOM   4511  HW1 SOL  1504      44.161  78.346  29.590  1.00  0.00           H
ATOM   4512  HW2 SOL  1504      45.092  77.196  29.270  1.00  0.00           H
ATOM   4513  OW  SOL  1505      76.451  28.472  22.061  1.00  0.00           O
ATOM   4514  HW1 SOL  1505      76.449  27.625  21.616  1.00  0.00           H
ATOM   4515  HW2 SOL  1505      75.585  28.534  22.463  1.00  0.00           H
ATOM   4516  OW  SOL  1506      21.788  68.649  35.131  1.00  0.00           O
ATOM   4517  HW1 SOL  1506      21.115  69.205  34.738  1.00  0.00           H
ATOM   4518  HW2 SOL  1506      21.576  67.766  34.827  1.00  0.00           H
ATOM   4519  OW  SOL  1507       4.117  86.904  31.833  1.00  0.00           O
ATOM   4520  HW1 SOL  1507       4.745  86.449  32.395  1.00  0.00           H
ATOM   4521  HW2 SOL  1507       3.294  86.874  32.320  1.00  0.00           H
ATOM   4522  OW  SOL  1508      85.584  33.040  13.254  1.00  0.00           O
ATOM   4523  HW1 SOL  1508      84.955  33.539  13.774  1.00  0.00           H
ATOM   4524  HW2 SOL  1508      85.428  32.128  13.500  1.00  0.00           H
ATOM   4525  OW  SOL  1509      34.522  48.393  79.378  1.00  0.00           O
ATOM   4526  HW1 SOL  1509      34.208  47.904  80.138  1.00  0.00           H
ATOM   4527  HW2 SOL  1509      33.967  48.097  78.656  1.00  0.00           H
ATOM   4528  OW  SOL  1510      18.904  55.520  44.446  1.00  0.00           O
ATOM   4529  HW1 SOL  1510      18.466  54.720  44.156  1.00  0.00           H
ATOM   4530  HW2 SOL  1510      19.462  55.239  45.171  1.00  0.00           H
ATOM   4531  OW  SOL  1511      78.183  38.125  51.422  1.00  0.00           O
ATOM   4532  HW1 SOL  1511      77.549  38.342  52.106  1.00  0.00           H
ATOM   4533  HW2 SOL  1511      78.882  37.661  51.881  1.00  0.00           H
ATOM   4534  OW  SOL  1512      58.476  75.473  52.031  1.00  0.00           O
ATOM   4535  HW1 SOL  1512      58.056  75.060  51.277  1.00  0.00           H
ATOM   4536  HW2 SOL  1512      58.852  74.744  52.525  1.00  0.00           H
ATOM   4537  OW  SOL  1513      48.575  15.575  18.560  1.00  0.00           O
ATOM   4538  HW1 SOL  1513      47.765  15.089  18.404  1.00  0.00           H
ATOM   4539  HW2 SOL  1513      49.204  14.909  18.839  1.00  0.00           H
ATOM   4540  OW  SOL  1514      11.088  27.445  55.335  1.00  0.00           O
ATOM   4541  HW1 SOL  1514      10.508  26.684  55.314  1.00  0.00           H
ATOM   4542  HW2 SOL  1514      10.506  28.185  55.513  1.00  0.00           H
ATOM   4543  OW  SOL  1515      29.428  51.561  79.659  1.00  0.00           O
ATOM   4544  HW1 SOL  1515      30.079  50.861  79.705  1.00  0.00           H
ATOM   4545  HW2 SOL  1515      28.950  51.392  78.847  1.00  0.00           H
ATOM   4546  OW  SOL  1516      37.823  79.216  66.501  1.00  0.00           O
ATOM   4547  HW1 SOL  1516      38.175  78.712  65.767  1.00  0.00           H
ATOM   4548  HW2 SOL  1516      38.575  79.358  67.077  1.00  0.00           H
ATOM   4549  OW  SOL  1517       4.520   1.576   7.221  1.00  0.00           O
ATOM   4550  HW1 SOL  1517       5.246   1.263   7.761  1.00  0.00           H
ATOM   4551  HW2 SOL  1517       4.802   2.438   6.915  1.00  0.00           H
ATOM   4552  OW  SOL  1518      76.959   5.859  53.786  1.00  0.00           O
ATOM   4553  HW1 SOL  1518      76.939   5.726  54.734  1.00  0.00           H
ATOM   4554  HW2 SOL  1518      77.599   6.559  53.656  1.00  0.00           H
ATOM   4555  OW  SOL  1519      43.406  61.021   0.744  1.00  0.00           O
ATOM   4556  HW1 SOL  1519      43.996  60.269   0.786  1.00  0.00           H
ATOM   4557  HW2 SOL  1519      43.558  61.397  -0.123  1.00  0.00           H
ATOM   4558  OW  SOL  1520      58.699  69.947  23.628  1.00  0.00           O
ATOM   4559  HW1 SOL  1520      59.056  70.835  23.640  1.00  0.00           H
ATOM   4560  HW2 SOL  1520      57.885  70.023  23.130  1.00  0.00           H
ATOM   4561  OW  SOL  1521      57.072  16.937  40.111  1.00  0.00           O
ATOM   4562  HW1 SOL  1521      57.407  17.718  39.671  1.00  0.00           H
ATOM   4563  HW2 SOL  1521      57.763  16.694  40.728  1.00  0.00           H
ATOM   4564  OW  SOL  1522      78.195  25.347  85.518  1.00  0.00           O
ATOM   4565  HW1 SOL  1522      78.586  24.588  85.085  1.00  0.00           H
ATOM   4566  HW2 SOL  1522      78.845  25.612  86.169  1.00  0.00           H
ATOM   4567  OW  SOL  1523      11.337  89.277  47.143  1.00  0.00           O
ATOM   4568  HW1 SOL  1523      11.301  88.345  47.356  1.00  0.00           H
ATOM   4569  HW2 SOL  1523      12.270  89.466  47.046  1.00  0.00           H
ATOM   4570  OW  SOL  1524      89.814  28.402   2.551  1.00  0.00           O
ATOM   4571  HW1 SOL  1524      89.668  29.341   2.659  1.00  0.00           H
ATOM   4572  HW2 SOL  1524      90.572  28.343   1.968  1.00  0.00           H
ATOM   4573  OW  SOL  1525      83.783  64.899  35.038  1.00  0.00           O
ATOM   4574  HW1 SOL  1525      84.137  65.788  35.065  1.00  0.00           H
ATOM   4575  HW2 SOL  1525      82.899  64.982  35.394  1.00  0.00           H
ATOM   4576  OW  SOL  1526      90.821  71.352  70.948  1.00  0.00           O
ATOM   4577  HW1 SOL  1526      90.793  71.346  71.905  1.00  0.00           H
ATOM   4578  HW2 SOL  1526      91.016  72.261  70.720  1.00  0.00           H
ATOM   4579  OW  SOL  1527       4.871  89.336  75.136  1.00  0.00           O
ATOM   4580  HW1 SOL  1527       4.133  89.940  75.221  1.00  0.00           H
ATOM   4581  HW2 SOL  1527       5.629  89.903  74.989  1.00  0.00           H
ATOM   4582  OW  SOL  1528      63.601  41.846  49.006  1.00  0.00           O
ATOM   4583  HW1 SOL  1528      63.946  41.130  49.540  1.00  0.00           H
ATOM   4584  HW2 SOL  1528      64.134  41.831  48.211  1.00  0.00           H
ATOM   4585  OW  SOL  1529      59.930  71.732  75.859  1.00  0.00           O
ATOM   4586  HW1 SOL  1529      59.001  71.715  75.628  1.00  0.00           H
ATOM   4587  HW2 SOL  1529      60.353  72.166  75.118  1.00  0.00           H
ATOM   4588  OW  SOL  1530      67.842  39.953  55.978  1.00  0.00           O
ATOM   4589  HW1 SOL  1530      68.643  39.434  56.041  1.00  0.00           H
ATOM   4590  HW2 SOL  1530      67.686  40.264  56.870  1.00  0.00           H
ATOM   4591  OW  SOL  1531      41.147  34.069  58.399  1.00  0.00           O
ATOM   4592  HW1 SOL  1531      41.373  34.538  59.202  1.00  0.00           H
ATOM   4593  HW2 SOL  1531      40.353  34.502  58.084  1.00  0.00           H
ATOM   4594  OW  SOL  1532      37.617  82.672  77.725  1.00  0.00           O
ATOM   4595  HW1 SOL  1532      37.976  82.699  78.612  1.00  0.00           H
ATOM   4596  HW2 SOL  1532      38.280  83.101  77.184  1.00  0.00           H
ATOM   4597  OW  SOL  1533      50.779  38.271  60.977  1.00  0.00           O
ATOM   4598  HW1 SOL  1533      49.987  38.798  60.876  1.00  0.00           H
ATOM   4599  HW2 SOL  1533      51.462  38.778  60.537  1.00  0.00           H
ATOM   4600  OW  SOL  1534      76.007  56.916  23.301  1.00  0.00           O
ATOM   4601  HW1 SOL  1534      75.088  57.045  23.535  1.00  0.00           H
ATOM   4602  HW2 SOL  1534      76.097  55.969  23.194  1.00  0.00           H
ATOM   4603  OW  SOL  1535      49.044  90.070  72.128  1.00  0.00           O
ATOM   4604  HW1 SOL  1535      48.874  90.657  72.865  1.00  0.00           H
ATOM   4605  HW2 SOL  1535      49.721  89.474  72.447  1.00  0.00           H
ATOM   4606  OW  SOL  1536       8.197  74.941  50.359  1.00  0.00           O
ATOM   4607  HW1 SOL  1536       7.844  74.667  49.513  1.00  0.00           H
ATOM   4608  HW2 SOL  1536       9.145  74.850  50.266  1.00  0.00           H
ATOM   4609  OW  SOL  1537      13.632  24.631  39.366  1.00  0.00           O
ATOM   4610  HW1 SOL  1537      13.473  24.941  38.474  1.00  0.00           H
ATOM   4611  HW2 SOL  1537      14.030  25.379  39.812  1.00  0.00           H
ATOM   4612  OW  SOL  1538      35.298  74.887  59.938  1.00  0.00           O
ATOM   4613  HW1 SOL  1538      35.502  75.810  60.088  1.00  0.00           H
ATOM   4614  HW2 SOL  1538      34.744  74.887  59.157  1.00  0.00           H
ATOM   4615  OW  SOL  1539      76.961  64.784  37.722  1.00  0.00           O
ATOM   4616  HW1 SOL  1539      77.024  65.463  37.049  1.00  0.00           H
ATOM   4617  HW2 SOL  1539      77.236  65.220  38.528  1.00  0.00           H
ATOM   4618  OW  SOL  1540      50.705  70.677  85.633  1.00  0.00           O
ATOM   4619  HW1 SOL  1540      49.953  70.916  86.175  1.00  0.00           H
ATOM   4620  HW2 SOL  1540      50.649  71.259  84.875  1.00  0.00           H
ATOM   4621  OW  SOL  1541      37.795  13.533   9.075  1.00  0.00           O
ATOM   4622  HW1 SOL  1541      37.152  12.825   9.126  1.00  0.00           H
ATOM   4623  HW2 SOL  1541      38.256  13.498   9.913  1.00  0.00           H
ATOM   4624  OW  SOL  1542      49.847  36.491   4.182  1.00  0.00           O
ATOM   4625  HW1 SOL  1542      49.609  37.394   3.973  1.00  0.00           H
ATOM   4626  HW2 SOL  1542      49.204  35.959   3.714  1.00  0.00           H
ATOM   4627  OW  SOL  1543      59.827  45.098   7.781  1.00  0.00           O
ATOM   4628  HW1 SOL  1543      60.429  45.645   7.276  1.00  0.00           H
ATOM   4629  HW2 SOL  1543      60.395  44.575   8.347  1.00  0.00           H
ATOM   4630  OW  SOL  1544      50.669  22.838  23.280  1.00  0.00           O
ATOM   4631  HW1 SOL  1544      50.090  23.029  24.018  1.00  0.00           H
ATOM   4632  HW2 SOL  1544      50.726  23.664  22.800  1.00  0.00           H
ATOM   4633  OW  SOL  1545      40.132   5.523  36.542  1.00  0.00           O
ATOM   4634  HW1 SOL  1545      40.096   6.157  37.259  1.00  0.00           H
ATOM   4635  HW2 SOL  1545      39.388   5.749  35.985  1.00  0.00           H
ATOM   4636  OW  SOL  1546      61.897  64.901  92.226  1.00  0.00           O
ATOM   4637  HW1 SOL  1546      61.551  64.583  91.392  1.00  0.00           H
ATOM   4638  HW2 SOL  1546      61.732  65.844  92.210  1.00  0.00           H
ATOM   4639  OW  SOL  1547       9.731  38.681  78.941  1.00  0.00           O
ATOM   4640  HW1 SOL  1547      10.378  38.752  78.239  1.00  0.00           H
ATOM   4641  HW2 SOL  1547       8.935  38.380  78.503  1.00  0.00           H
ATOM   4642  OW  SOL  1548       7.159  35.532  14.315  1.00  0.00           O
ATOM   4643  HW1 SOL  1548       7.618  35.113  15.043  1.00  0.00           H
ATOM   4644  HW2 SOL  1548       6.511  34.885  14.036  1.00  0.00           H
ATOM   4645  OW  SOL  1549      69.804  66.695  65.964  1.00  0.00           O
ATOM   4646  HW1 SOL  1549      69.423  66.163  66.663  1.00  0.00           H
ATOM   4647  HW2 SOL  1549      69.953  66.079  65.247  1.00  0.00           H
ATOM   4648  OW  SOL  1550      66.479   0.867  80.295  1.00  0.00           O
ATOM   4649  HW1 SOL  1550      66.779   1.749  80.514  1.00  0.00           H
ATOM   4650  HW2 SOL  1550      66.702   0.340  81.062  1.00  0.00           H
ATOM   4651  OW  SOL  1551      80.491  32.977  36.557  1.00  0.00           O
ATOM   4652  HW1 SOL  1551      80.213  32.565  37.375  1.00  0.00           H
ATOM   4653  HW2 SOL  1551      81.334  33.380  36.765  1.00  0.00           H
ATOM   4654  OW  SOL  1552       1.644  32.330  68.362  1.00  0.00           O
ATOM   4655  HW1 SOL  1552       1.537  32.123  67.433  1.00  0.00           H
ATOM   4656  HW2 SOL  1552       0.788  32.148  68.749  1.00  0.00           H
ATOM   4657  OW  SOL  1553      78.217  23.607  64.628  1.00  0.00           O
ATOM   4658  HW1 SOL  1553      78.296  23.712  65.576  1.00  0.00           H
ATOM   4659  HW2 SOL  1553      78.347  22.670  64.479  1.00  0.00           H
ATOM   4660  OW  SOL  1554      57.136  62.576  17.392  1.00  0.00           O
ATOM   4661  HW1 SOL  1554      57.730  62.793  16.674  1.00  0.00           H
ATOM   4662  HW2 SOL  1554      56.263  62.605  17.000  1.00  0.00           H
ATOM   4663  OW  SOL  1555      58.004  86.628  48.596  1.00  0.00           O
ATOM   4664  HW1 SOL  1555      57.226  86.544  49.147  1.00  0.00           H
ATOM   4665  HW2 SOL  1555      57.787  86.146  47.798  1.00  0.00           H
ATOM   4666  OW  SOL  1556      78.407   8.998  30.996  1.00  0.00           O
ATOM   4667  HW1 SOL  1556      77.757   9.238  30.335  1.00  0.00           H
ATOM   4668  HW2 SOL  1556      79.162   9.552  30.801  1.00  0.00           H
ATOM   4669  OW  SOL  1557      39.850  17.543  53.051  1.00  0.00           O
ATOM   4670  HW1 SOL  1557      39.649  18.243  52.430  1.00  0.00           H
ATOM   4671  HW2 SOL  1557      39.567  17.885  53.899  1.00  0.00           H
ATOM   4672  OW  SOL  1558      85.664  85.789  28.378  1.00  0.00           O
ATOM   4673  HW1 SOL  1558      85.258  85.056  27.916  1.00  0.00           H
ATOM   4674  HW2 SOL  1558      84.942  86.395  28.548  1.00  0.00           H
ATOM   4675  OW  SOL  1559      69.829  77.369  22.984  1.00  0.00           O
ATOM   4676  HW1 SOL  1559      70.775  77.436  22.860  1.00  0.00           H
ATOM   4677  HW2 SOL  1559      69.472  77.326  22.096  1.00  0.00           H
ATOM   4678  OW  SOL  1560      56.931  16.465  36.158  1.00  0.00           O
ATOM   4679  HW1 SOL  1560      57.614  16.559  36.821  1.00  0.00           H
ATOM   4680  HW2 SOL  1560      56.218  17.024  36.466  1.00  0.00           H
ATOM   4681  OW  SOL  1561      35.042  11.946  65.710  1.00  0.00           O
ATOM   4682  HW1 SOL  1561      35.025  10.989  65.669  1.00  0.00           H
ATOM   4683  HW2 SOL  1561      34.190  12.186  66.074  1.00  0.00           H
ATOM   4684  OW  SOL  1562       4.685  86.419  65.797  1.00  0.00           O
ATOM   4685  HW1 SOL  1562       4.684  86.363  66.752  1.00  0.00           H
ATOM   4686  HW2 SOL  1562       4.998  87.303  65.608  1.00  0.00           H
ATOM   4687  OW  SOL  1563      72.917  55.458  45.815  1.00  0.00           O
ATOM   4688  HW1 SOL  1563      73.284  54.810  46.416  1.00  0.00           H
ATOM   4689  HW2 SOL  1563      72.551  54.940  45.098  1.00  0.00           H
ATOM   4690  OW  SOL  1564      14.475  75.404  46.006  1.00  0.00           O
ATOM   4691  HW1 SOL  1564      14.962  74.580  46.023  1.00  0.00           H
ATOM   4692  HW2 SOL  1564      13.638  75.179  45.600  1.00  0.00           H
ATOM   4693  OW  SOL  1565      49.219  26.510  54.706  1.00  0.00           O
ATOM   4694  HW1 SOL  1565      49.350  27.238  54.099  1.00  0.00           H
ATOM   4695  HW2 SOL  1565      49.778  26.719  55.455  1.00  0.00           H
ATOM   4696  OW  SOL  1566      41.276  88.281  59.989  1.00  0.00           O
ATOM   4697  HW1 SOL  1566      42.038  88.551  59.475  1.00  0.00           H
ATOM   4698  HW2 SOL  1566      41.075  89.039  60.537  1.00  0.00           H
ATOM   4699  OW  SOL  1567      86.378  34.859  41.853  1.00  0.00           O
ATOM   4700  HW1 SOL  1567      86.302  33.925  41.658  1.00  0.00           H
ATOM   4701  HW2 SOL  1567      85.991  34.955  42.723  1.00  0.00           H
ATOM   4702  OW  SOL  1568      15.855  75.775  12.319  1.00  0.00           O
ATOM   4703  HW1 SOL  1568      15.374  75.143  11.786  1.00  0.00           H
ATOM   4704  HW2 SOL  1568      16.459  76.196  11.707  1.00  0.00           H
ATOM   4705  OW  SOL  1569      62.753  49.774  44.324  1.00  0.00           O
ATOM   4706  HW1 SOL  1569      62.970  49.712  45.254  1.00  0.00           H
ATOM   4707  HW2 SOL  1569      63.595  49.910  43.890  1.00  0.00           H
ATOM   4708  OW  SOL  1570      51.299  57.878  58.784  1.00  0.00           O
ATOM   4709  HW1 SOL  1570      51.751  58.175  57.995  1.00  0.00           H
ATOM   4710  HW2 SOL  1570      51.444  58.578  59.421  1.00  0.00           H
ATOM   4711  OW  SOL  1571       2.528   2.633  61.602  1.00  0.00           O
ATOM   4712  HW1 SOL  1571       1.727   2.219  61.278  1.00  0.00           H
ATOM   4713  HW2 SOL  1571       2.837   2.048  62.294  1.00  0.00           H
ATOM   4714  OW  SOL  1572      26.980  88.729  37.043  1.00  0.00           O
ATOM   4715  HW1 SOL  1572      26.995  89.062  37.940  1.00  0.00           H
ATOM   4716  HW2 SOL  1572      26.254  89.194  36.627  1.00  0.00           H
ATOM   4717  OW  SOL  1573      47.783  23.312  46.975  1.00  0.00           O
ATOM   4718  HW1 SOL  1573      47.361  23.894  46.343  1.00  0.00           H
ATOM   4719  HW2 SOL  1573      47.103  22.680  47.210  1.00  0.00           H
ATOM   4720  OW  SOL  1574      80.713  37.334  17.272  1.00  0.00           O
ATOM   4721  HW1 SOL  1574      80.006  37.047  17.850  1.00  0.00           H
ATOM   4722  HW2 SOL  1574      81.515  37.085  17.733  1.00  0.00           H
ATOM   4723  OW  SOL  1575      58.736  48.317  36.441  1.00  0.00           O
ATOM   4724  HW1 SOL  1575      58.825  47.375  36.590  1.00  0.00           H
ATOM   4725  HW2 SOL  1575      58.314  48.646  37.235  1.00  0.00           H
ATOM   4726  OW  SOL  1576      45.408  48.047  14.075  1.00  0.00           O
ATOM   4727  HW1 SOL  1576      45.235  48.601  14.837  1.00  0.00           H
ATOM   4728  HW2 SOL  1576      46.072  48.523  13.577  1.00  0.00           H
ATOM   4729  OW  SOL  1577      31.554  92.174  15.758  1.00  0.00           O
ATOM   4730  HW1 SOL  1577      31.579  92.741  16.528  1.00  0.00           H
ATOM   4731  HW2 SOL  1577      30.623  91.999  15.618  1.00  0.00           H
ATOM   4732  OW  SOL  1578      29.366   4.561  47.194  1.00  0.00           O
ATOM   4733  HW1 SOL  1578      30.103   4.614  47.803  1.00  0.00           H
ATOM   4734  HW2 SOL  1578      28.758   3.948  47.607  1.00  0.00           H
ATOM   4735  OW  SOL  1579      28.382  34.502  47.423  1.00  0.00           O
ATOM   4736  HW1 SOL  1579      28.235  34.119  48.287  1.00  0.00           H
ATOM   4737  HW2 SOL  1579      27.505  34.711  47.100  1.00  0.00           H
ATOM   4738  OW  SOL  1580      63.129  68.949  50.902  1.00  0.00           O
ATOM   4739  HW1 SOL  1580      63.405  68.351  51.596  1.00  0.00           H
ATOM   4740  HW2 SOL  1580      63.201  68.434  50.098  1.00  0.00           H
ATOM   4741  OW  SOL  1581      64.691  28.518  88.106  1.00  0.00           O
ATOM   4742  HW1 SOL  1581      64.947  28.088  87.290  1.00  0.00           H
ATOM   4743  HW2 SOL  1581      63.902  29.012  87.880  1.00  0.00           H
ATOM   4744  OW  SOL  1582      30.487  66.895  87.289  1.00  0.00           O
ATOM   4745  HW1 SOL  1582      31.096  66.245  86.938  1.00  0.00           H
ATOM   4746  HW2 SOL  1582      30.931  67.733  87.161  1.00  0.00           H
ATOM   4747  OW  SOL  1583      30.079  70.827  70.574  1.00  0.00           O
ATOM   4748  HW1 SOL  1583      30.720  70.180  70.280  1.00  0.00           H
ATOM   4749  HW2 SOL  1583      29.619  71.088  69.776  1.00  0.00           H
ATOM   4750  OW  SOL  1584      42.472   4.535  86.551  1.00  0.00           O
ATOM   4751  HW1 SOL  1584      41.816   4.656  87.238  1.00  0.00           H
ATOM   4752  HW2 SOL  1584      42.009   4.064  85.858  1.00  0.00           H
ATOM   4753  OW  SOL  1585       4.411  70.562   2.484  1.00  0.00           O
ATOM   4754  HW1 SOL  1585       3.843  71.125   3.010  1.00  0.00           H
ATOM   4755  HW2 SOL  1585       5.187  70.428   3.028  1.00  0.00           H
ATOM   4756  OW  SOL  1586      59.468  87.733  71.661  1.00  0.00           O
ATOM   4757  HW1 SOL  1586      59.372  88.657  71.429  1.00  0.00           H
ATOM   4758  HW2 SOL  1586      60.133  87.402  71.057  1.00  0.00           H
ATOM   4759  OW  SOL  1587      35.984  61.060  83.202  1.00  0.00           O
ATOM   4760  HW1 SOL  1587      36.555  60.954  83.963  1.00  0.00           H
ATOM   4761  HW2 SOL  1587      35.106  60.869  83.532  1.00  0.00           H
ATOM   4762  OW  SOL  1588      37.351   5.727   8.317  1.00  0.00           O
ATOM   4763  HW1 SOL  1588      36.861   5.776   9.137  1.00  0.00           H
ATOM   4764  HW2 SOL  1588      37.735   4.850   8.318  1.00  0.00           H
ATOM   4765  OW  SOL  1589      85.347   6.217  59.503  1.00  0.00           O
ATOM   4766  HW1 SOL  1589      84.596   6.598  59.958  1.00  0.00           H
ATOM   4767  HW2 SOL  1589      85.884   5.840  60.201  1.00  0.00           H
ATOM   4768  OW  SOL  1590      12.194  31.983  35.816  1.00  0.00           O
ATOM   4769  HW1 SOL  1590      12.444  32.597  36.507  1.00  0.00           H
ATOM   4770  HW2 SOL  1590      11.275  31.782  35.995  1.00  0.00           H
ATOM   4771  OW  SOL  1591      31.904  33.418  88.488  1.00  0.00           O
ATOM   4772  HW1 SOL  1591      32.417  34.073  88.960  1.00  0.00           H
ATOM   4773  HW2 SOL  1591      31.059  33.404  88.937  1.00  0.00           H
ATOM   4774  OW  SOL  1592      14.496  72.222  51.052  1.00  0.00           O
ATOM   4775  HW1 SOL  1592      14.781  73.022  50.610  1.00  0.00           H
ATOM   4776  HW2 SOL  1592      15.170  72.058  51.711  1.00  0.00           H
ATOM   4777  OW  SOL  1593      31.930  52.733   8.559  1.00  0.00           O
ATOM   4778  HW1 SOL  1593      32.511  52.066   8.192  1.00  0.00           H
ATOM   4779  HW2 SOL  1593      31.171  52.736   7.976  1.00  0.00           H
ATOM   4780  OW  SOL  1594      24.980  44.190  68.143  1.00  0.00           O
ATOM   4781  HW1 SOL  1594      25.026  44.312  67.195  1.00  0.00           H
ATOM   4782  HW2 SOL  1594      24.175  44.637  68.404  1.00  0.00           H
ATOM   4783  OW  SOL  1595      57.649  63.211  56.642  1.00  0.00           O
ATOM   4784  HW1 SOL  1595      57.884  63.914  57.248  1.00  0.00           H
ATOM   4785  HW2 SOL  1595      57.983  63.504  55.794  1.00  0.00           H
ATOM   4786  OW  SOL  1596      63.518  15.765  27.382  1.00  0.00           O
ATOM   4787  HW1 SOL  1596      63.027  15.087  27.846  1.00  0.00           H
ATOM   4788  HW2 SOL  1596      64.391  15.390  27.262  1.00  0.00           H
ATOM   4789  OW  SOL  1597      44.449   4.771  63.557  1.00  0.00           O
ATOM   4790  HW1 SOL  1597      43.730   4.148  63.450  1.00  0.00           H
ATOM   4791  HW2 SOL  1597      44.363   5.366  62.812  1.00  0.00           H
ATOM   4792  OW  SOL  1598      73.565  61.140  14.472  1.00  0.00           O
ATOM   4793  HW1 SOL  1598      73.301  60.657  15.255  1.00  0.00           H
ATOM   4794  HW2 SOL  1598      72.875  61.791  14.348  1.00  0.00           H
ATOM   4795  OW  SOL  1599       3.291  32.253  42.091  1.00  0.00           O
ATOM   4796  HW1 SOL  1599       2.375  32.522  42.028  1.00  0.00           H
ATOM   4797  HW2 SOL  1599       3.260  31.385  42.492  1.00  0.00           H
ATOM   4798  OW  SOL  1600      44.420  51.280  49.583  1.00  0.00           O
ATOM   4799  HW1 SOL  1600      44.919  50.572  49.177  1.00  0.00           H
ATOM   4800  HW2 SOL  1600      43.652  50.849  49.957  1.00  0.00           H
ATOM   4801  OW  SOL  1601      33.285  28.285  62.535  1.00  0.00           O
ATOM   4802  HW1 SOL  1601      34.027  28.882  62.639  1.00  0.00           H
ATOM   4803  HW2 SOL  1601      33.037  28.367  61.615  1.00  0.00           H
ATOM   4804  OW  SOL  1602      23.136   2.666  39.263  1.00  0.00           O
ATOM   4805  HW1 SOL  1602      23.063   3.571  38.959  1.00  0.00           H
ATOM   4806  HW2 SOL  1602      23.313   2.161  38.470  1.00  0.00           H
ATOM   4807  OW  SOL  1603      40.663  60.839   0.184  1.00  0.00           O
ATOM   4808  HW1 SOL  1603      41.545  60.988   0.524  1.00  0.00           H
ATOM   4809  HW2 SOL  1603      40.457  61.636  -0.306  1.00  0.00           H
ATOM   4810  OW  SOL  1604      15.785  30.539  68.186  1.00  0.00           O
ATOM   4811  HW1 SOL  1604      16.709  30.744  68.331  1.00  0.00           H
ATOM   4812  HW2 SOL  1604      15.581  29.874  68.844  1.00  0.00           H
ATOM   4813  OW  SOL  1605      22.833  31.161   3.291  1.00  0.00           O
ATOM   4814  HW1 SOL  1605      23.009  31.306   2.362  1.00  0.00           H
ATOM   4815  HW2 SOL  1605      23.639  30.773   3.631  1.00  0.00           H
ATOM   4816  OW  SOL  1606      50.509  68.129  78.716  1.00  0.00           O
ATOM   4817  HW1 SOL  1606      50.819  68.597  79.491  1.00  0.00           H
ATOM   4818  HW2 SOL  1606      49.573  68.002  78.870  1.00  0.00           H
ATOM   4819  OW  SOL  1607      23.027  24.012  24.482  1.00  0.00           O
ATOM   4820  HW1 SOL  1607      22.363  23.454  24.886  1.00  0.00           H
ATOM   4821  HW2 SOL  1607      22.800  24.021  23.553  1.00  0.00           H
ATOM   4822  OW  SOL  1608      91.523  24.692  25.365  1.00  0.00           O
ATOM   4823  HW1 SOL  1608      90.794  24.959  24.805  1.00  0.00           H
ATOM   4824  HW2 SOL  1608      92.201  25.348  25.205  1.00  0.00           H
ATOM   4825  OW  SOL  1609      79.868   3.749  53.473  1.00  0.00           O
ATOM   4826  HW1 SOL  1609      79.127   3.517  52.914  1.00  0.00           H
ATOM   4827  HW2 SOL  1609      79.661   3.357  54.321  1.00  0.00           H
ATOM   4828  OW  SOL  1610      40.355  15.948  47.496  1.00  0.00           O
ATOM   4829  HW1 SOL  1610      40.934  15.735  46.764  1.00  0.00           H
ATOM   4830  HW2 SOL  1610      40.340  16.905  47.519  1.00  0.00           H
ATOM   4831  OW  SOL  1611      41.018  81.513  26.536  1.00  0.00           O
ATOM   4832  HW1 SOL  1611      41.113  82.001  25.718  1.00  0.00           H
ATOM   4833  HW2 SOL  1611      40.116  81.679  26.811  1.00  0.00           H
ATOM   4834  OW  SOL  1612      79.903  46.980  14.350  1.00  0.00           O
ATOM   4835  HW1 SOL  1612      80.738  46.599  14.621  1.00  0.00           H
ATOM   4836  HW2 SOL  1612      79.308  46.798  15.078  1.00  0.00           H
ATOM   4837  OW  SOL  1613      62.140   3.289  57.972  1.00  0.00           O
ATOM   4838  HW1 SOL  1613      62.107   4.217  58.206  1.00  0.00           H
ATOM   4839  HW2 SOL  1613      63.068   3.114  57.818  1.00  0.00           H
ATOM   4840  OW  SOL  1614      24.686   3.886  28.238  1.00  0.00           O
ATOM   4841  HW1 SOL  1614      24.250   3.833  29.088  1.00  0.00           H
ATOM   4842  HW2 SOL  1614      24.360   4.699  27.852  1.00  0.00           H
ATOM   4843  OW  SOL  1615      48.479  60.690  51.449  1.00  0.00           O
ATOM   4844  HW1 SOL  1615      48.615  61.292  50.717  1.00  0.00           H
ATOM   4845  HW2 SOL  1615      48.527  59.819  51.055  1.00  0.00           H
ATOM   4846  OW  SOL  1616       4.004  37.321  14.885  1.00  0.00           O
ATOM   4847  HW1 SOL  1616       3.093  37.507  15.115  1.00  0.00           H
ATOM   4848  HW2 SOL  1616       3.969  37.053  13.967  1.00  0.00           H
ATOM   4849  OW  SOL  1617       3.418  69.158  45.609  1.00  0.00           O
ATOM   4850  HW1 SOL  1617       4.273  68.822  45.340  1.00  0.00           H
ATOM   4851  HW2 SOL  1617       3.471  70.101  45.453  1.00  0.00           H
ATOM   4852  OW  SOL  1618       5.618  90.587  33.621  1.00  0.00           O
ATOM   4853  HW1 SOL  1618       5.474  90.453  32.684  1.00  0.00           H
ATOM   4854  HW2 SOL  1618       4.820  90.260  34.036  1.00  0.00           H
ATOM   4855  OW  SOL  1619      33.191   4.068  43.227  1.00  0.00           O
ATOM   4856  HW1 SOL  1619      32.263   3.857  43.124  1.00  0.00           H
ATOM   4857  HW2 SOL  1619      33.433   3.681  44.068  1.00  0.00           H
ATOM   4858  OW  SOL  1620      91.926  28.131  52.703  1.00  0.00           O
ATOM   4859  HW1 SOL  1620      92.263  28.090  53.598  1.00  0.00           H
ATOM   4860  HW2 SOL  1620      91.342  28.889  52.701  1.00  0.00           H
ATOM   4861  OW  SOL  1621      43.396  24.226  34.454  1.00  0.00           O
ATOM   4862  HW1 SOL  1621      43.842  24.715  33.762  1.00  0.00           H
ATOM   4863  HW2 SOL  1621      43.180  24.885  35.114  1.00  0.00           H
ATOM   4864  OW  SOL  1622      78.844  92.204  39.248  1.00  0.00           O
ATOM   4865  HW1 SOL  1622      78.491  92.685  38.500  1.00  0.00           H
ATOM   4866  HW2 SOL  1622      79.298  92.867  39.768  1.00  0.00           H
ATOM   4867  OW  SOL  1623       0.181  31.203  84.607  1.00  0.00           O
ATOM   4868  HW1 SOL  1623       0.261  32.093  84.264  1.00  0.00           H
ATOM   4869  HW2 SOL  1623      -0.637  30.874  84.235  1.00  0.00           H
ATOM   4870  OW  SOL  1624      63.604  31.293  12.401  1.00  0.00           O
ATOM   4871  HW1 SOL  1624      64.062  30.457  12.493  1.00  0.00           H
ATOM   4872  HW2 SOL  1624      63.836  31.598  11.524  1.00  0.00           H
ATOM   4873  OW  SOL  1625      42.608  85.480  83.708  1.00  0.00           O
ATOM   4874  HW1 SOL  1625      43.445  85.710  83.304  1.00  0.00           H
ATOM   4875  HW2 SOL  1625      42.733  84.588  84.029  1.00  0.00           H
ATOM   4876  OW  SOL  1626       6.809  25.535  50.597  1.00  0.00           O
ATOM   4877  HW1 SOL  1626       6.933  24.657  50.238  1.00  0.00           H
ATOM   4878  HW2 SOL  1626       7.665  25.953  50.510  1.00  0.00           H
ATOM   4879  OW  SOL  1627      34.960  56.255  41.406  1.00  0.00           O
ATOM   4880  HW1 SOL  1627      34.515  55.443  41.648  1.00  0.00           H
ATOM   4881  HW2 SOL  1627      35.699  55.973  40.868  1.00  0.00           H
ATOM   4882  OW  SOL  1628      44.796  23.453  46.532  1.00  0.00           O
ATOM   4883  HW1 SOL  1628      44.749  23.184  45.615  1.00  0.00           H
ATOM   4884  HW2 SOL  1628      44.879  22.632  47.019  1.00  0.00           H
ATOM   4885  OW  SOL  1629      59.984  75.858  69.557  1.00  0.00           O
ATOM   4886  HW1 SOL  1629      60.710  76.328  69.148  1.00  0.00           H
ATOM   4887  HW2 SOL  1629      59.214  76.119  69.051  1.00  0.00           H
ATOM   4888  OW  SOL  1630      83.189  46.349  11.703  1.00  0.00           O
ATOM   4889  HW1 SOL  1630      83.097  45.621  11.089  1.00  0.00           H
ATOM   4890  HW2 SOL  1630      82.385  46.329  12.222  1.00  0.00           H
ATOM   4891  OW  SOL  1631      81.492  69.489  29.640  1.00  0.00           O
ATOM   4892  HW1 SOL  1631      80.704  69.983  29.864  1.00  0.00           H
ATOM   4893  HW2 SOL  1631      81.334  69.175  28.749  1.00  0.00           H
ATOM   4894  OW  SOL  1632      52.079  58.647   4.020  1.00  0.00           O
ATOM   4895  HW1 SOL  1632      51.430  57.964   3.849  1.00  0.00           H
ATOM   4896  HW2 SOL  1632      51.844  59.357   3.422  1.00  0.00           H
ATOM   4897  OW  SOL  1633       0.146  42.151  67.187  1.00  0.00           O
ATOM   4898  HW1 SOL  1633       0.045  42.971  66.704  1.00  0.00           H
ATOM   4899  HW2 SOL  1633      -0.700  42.017  67.614  1.00  0.00           H
ATOM   4900  OW  SOL  1634       2.342  32.942  17.101  1.00  0.00           O
ATOM   4901  HW1 SOL  1634       1.795  33.550  17.597  1.00  0.00           H
ATOM   4902  HW2 SOL  1634       1.750  32.231  16.856  1.00  0.00           H
ATOM   4903  OW  SOL  1635      11.188  89.314  74.958  1.00  0.00           O
ATOM   4904  HW1 SOL  1635      10.341  88.873  74.892  1.00  0.00           H
ATOM   4905  HW2 SOL  1635      11.772  88.657  75.336  1.00  0.00           H
ATOM   4906  OW  SOL  1636      10.848  20.680  36.477  1.00  0.00           O
ATOM   4907  HW1 SOL  1636      10.986  21.009  37.365  1.00  0.00           H
ATOM   4908  HW2 SOL  1636      11.456  19.945  36.396  1.00  0.00           H
ATOM   4909  OW  SOL  1637      76.126  32.109  80.129  1.00  0.00           O
ATOM   4910  HW1 SOL  1637      75.908  31.834  81.019  1.00  0.00           H
ATOM   4911  HW2 SOL  1637      76.808  31.499  79.850  1.00  0.00           H
ATOM   4912  OW  SOL  1638      29.676  72.199  76.747  1.00  0.00           O
ATOM   4913  HW1 SOL  1638      29.021  72.554  76.146  1.00  0.00           H
ATOM   4914  HW2 SOL  1638      29.599  72.741  77.532  1.00  0.00           H
ATOM   4915  OW  SOL  1639      79.449  80.339  65.701  1.00  0.00           O
ATOM   4916  HW1 SOL  1639      79.448  79.393  65.557  1.00  0.00           H
ATOM   4917  HW2 SOL  1639      78.532  80.558  65.866  1.00  0.00           H
ATOM   4918  OW  SOL  1640      34.385  60.600   4.537  1.00  0.00           O
ATOM   4919  HW1 SOL  1640      34.480  60.805   3.607  1.00  0.00           H
ATOM   4920  HW2 SOL  1640      34.933  59.826   4.670  1.00  0.00           H
ATOM   4921  OW  SOL  1641      30.330  49.135  48.885  1.00  0.00           O
ATOM   4922  HW1 SOL  1641      29.463  49.521  49.015  1.00  0.00           H
ATOM   4923  HW2 SOL  1641      30.590  49.420  48.010  1.00  0.00           H
ATOM   4924  OW  SOL  1642      69.257  13.623  83.076  1.00  0.00           O
ATOM   4925  HW1 SOL  1642      68.968  12.958  82.450  1.00  0.00           H
ATOM   4926  HW2 SOL  1642      69.924  13.183  83.603  1.00  0.00           H
ATOM   4927  OW  SOL  1643      35.529  36.392   8.918  1.00  0.00           O
ATOM   4928  HW1 SOL  1643      35.878  37.155   9.377  1.00  0.00           H
ATOM   4929  HW2 SOL  1643      34.623  36.626   8.717  1.00  0.00           H
ATOM   4930  OW  SOL  1644      92.021  64.511  51.887  1.00  0.00           O
ATOM   4931  HW1 SOL  1644      91.424  65.242  51.728  1.00  0.00           H
ATOM   4932  HW2 SOL  1644      92.892  64.908  51.893  1.00  0.00           H
ATOM   4933  OW  SOL  1645       5.559  33.445   8.125  1.00  0.00           O
ATOM   4934  HW1 SOL  1645       4.835  33.827   7.630  1.00  0.00           H
ATOM   4935  HW2 SOL  1645       6.343  33.702   7.641  1.00  0.00           H
ATOM   4936  OW  SOL  1646      85.638  39.949  38.835  1.00  0.00           O
ATOM   4937  HW1 SOL  1646      85.504  40.478  38.049  1.00  0.00           H
ATOM   4938  HW2 SOL  1646      86.455  40.278  39.209  1.00  0.00           H
ATOM   4939  OW  SOL  1647      33.465  88.986  56.803  1.00  0.00           O
ATOM   4940  HW1 SOL  1647      33.269  88.594  57.654  1.00  0.00           H
ATOM   4941  HW2 SOL  1647      32.862  88.557  56.197  1.00  0.00           H
ATOM   4942  OW  SOL  1648      19.932  58.227  11.467  1.00  0.00           O
ATOM   4943  HW1 SOL  1648      20.746  57.760  11.656  1.00  0.00           H
ATOM   4944  HW2 SOL  1648      19.926  58.957  12.086  1.00  0.00           H
ATOM   4945  OW  SOL  1649      81.884   7.155  29.369  1.00  0.00           O
ATOM   4946  HW1 SOL  1649      81.735   8.046  29.684  1.00  0.00           H
ATOM   4947  HW2 SOL  1649      82.101   7.261  28.443  1.00  0.00           H
ATOM   4948  OW  SOL  1650      65.051  45.054  57.458  1.00  0.00           O
ATOM   4949  HW1 SOL  1650      65.821  45.488  57.089  1.00  0.00           H
ATOM   4950  HW2 SOL  1650      64.857  45.547  58.255  1.00  0.00           H
ATOM   4951  OW  SOL  1651      81.820  13.487  26.503  1.00  0.00           O
ATOM   4952  HW1 SOL  1651      82.774  13.545  26.451  1.00  0.00           H
ATOM   4953  HW2 SOL  1651      81.521  14.394  26.443  1.00  0.00           H
ATOM   4954  OW  SOL  1652      35.536  69.870  43.780  1.00  0.00           O
ATOM   4955  HW1 SOL  1652      36.487  69.823  43.882  1.00  0.00           H
ATOM   4956  HW2 SOL  1652      35.209  70.063  44.658  1.00  0.00           H
ATOM   4957  OW  SOL  1653      51.953  69.514  66.026  1.00  0.00           O
ATOM   4958  HW1 SOL  1653      51.288  69.922  65.470  1.00  0.00           H
ATOM   4959  HW2 SOL  1653      51.654  69.681  66.920  1.00  0.00           H
ATOM   4960  OW  SOL  1654      77.254  85.204  37.796  1.00  0.00           O
ATOM   4961  HW1 SOL  1654      77.377  85.731  38.586  1.00  0.00           H
ATOM   4962  HW2 SOL  1654      77.477  84.313  38.065  1.00  0.00           H
ATOM   4963  OW  SOL  1655      30.604  81.865  38.563  1.00  0.00           O
ATOM   4964  HW1 SOL  1655      31.383  81.937  38.012  1.00  0.00           H
ATOM   4965  HW2 SOL  1655      30.149  81.089  38.236  1.00  0.00           H
ATOM   4966  OW  SOL  1656      13.413   4.829  74.193  1.00  0.00           O
ATOM   4967  HW1 SOL  1656      12.586   4.349  74.145  1.00  0.00           H
ATOM   4968  HW2 SOL  1656      14.049   4.255  73.767  1.00  0.00           H
ATOM   4969  OW  SOL  1657      35.753  92.486  85.540  1.00  0.00           O
ATOM   4970  HW1 SOL  1657      35.767  93.314  86.020  1.00  0.00           H
ATOM   4971  HW2 SOL  1657      35.866  91.816  86.214  1.00  0.00           H
ATOM   4972  OW  SOL  1658      42.443  69.950  89.530  1.00  0.00           O
ATOM   4973  HW1 SOL  1658      43.186  69.602  89.035  1.00  0.00           H
ATOM   4974  HW2 SOL  1658      42.690  70.852  89.731  1.00  0.00           H
ATOM   4975  OW  SOL  1659      51.462  69.028  74.451  1.00  0.00           O
ATOM   4976  HW1 SOL  1659      51.695  68.491  75.207  1.00  0.00           H
ATOM   4977  HW2 SOL  1659      52.301  69.336  74.107  1.00  0.00           H
ATOM   4978  OW  SOL  1660      60.383  84.778  23.211  1.00  0.00           O
ATOM   4979  HW1 SOL  1660      60.578  84.626  22.287  1.00  0.00           H
ATOM   4980  HW2 SOL  1660      59.445  84.964  23.231  1.00  0.00           H
ATOM   4981  OW  SOL  1661      58.464  76.460  56.937  1.00  0.00           O
ATOM   4982  HW1 SOL  1661      58.150  77.356  57.055  1.00  0.00           H
ATOM   4983  HW2 SOL  1661      59.141  76.529  56.264  1.00  0.00           H
ATOM   4984  OW  SOL  1662       2.500  67.820  39.308  1.00  0.00           O
ATOM   4985  HW1 SOL  1662       2.918  67.616  40.144  1.00  0.00           H
ATOM   4986  HW2 SOL  1662       2.979  68.581  38.979  1.00  0.00           H
ATOM   4987  OW  SOL  1663      40.745  31.783  86.615  1.00  0.00           O
ATOM   4988  HW1 SOL  1663      40.822  31.058  87.235  1.00  0.00           H
ATOM   4989  HW2 SOL  1663      39.877  32.152  86.783  1.00  0.00           H
ATOM   4990  OW  SOL  1664      28.065  38.304  91.784  1.00  0.00           O
ATOM   4991  HW1 SOL  1664      27.422  38.851  91.332  1.00  0.00           H
ATOM   4992  HW2 SOL  1664      28.837  38.325  91.219  1.00  0.00           H
ATOM   4993  OW  SOL  1665      90.845  55.101  71.643  1.00  0.00           O
ATOM   4994  HW1 SOL  1665      90.473  55.952  71.415  1.00  0.00           H
ATOM   4995  HW2 SOL  1665      90.474  54.496  71.001  1.00  0.00           H
ATOM   4996  OW  SOL  1666       8.123   9.117   1.240  1.00  0.00           O
ATOM   4997  HW1 SOL  1666       8.804   8.454   1.353  1.00  0.00           H
ATOM   4998  HW2 SOL  1666       7.312   8.674   1.488  1.00  0.00           H
ATOM   4999  OW  SOL  1667      60.326  91.738  40.375  1.00  0.00           O
ATOM   5000  HW1 SOL  1667      60.440  91.027  39.745  1.00  0.00           H
ATOM   5001  HW2 SOL  1667      61.216  91.963  40.646  1.00  0.00           H
ATOM   5002  OW  SOL  1668       2.440  61.805  48.741  1.00  0.00           O
ATOM   5003  HW1 SOL  1668       2.619  62.635  49.184  1.00  0.00           H
ATOM   5004  HW2 SOL  1668       2.863  61.144  49.289  1.00  0.00           H
ATOM   5005  OW  SOL  1669      84.654  69.429  55.777  1.00  0.00           O
ATOM   5006  HW1 SOL  1669      85.098  68.620  56.030  1.00  0.00           H
ATOM   5007  HW2 SOL  1669      84.127  69.186  55.016  1.00  0.00           H
ATOM   5008  OW  SOL  1670      66.068  86.098  14.121  1.00  0.00           O
ATOM   5009  HW1 SOL  1670      66.115  85.929  15.062  1.00  0.00           H
ATOM   5010  HW2 SOL  1670      65.857  87.029  14.055  1.00  0.00           H
ATOM   5011  OW  SOL  1671      66.060  70.827  76.715  1.00  0.00           O
ATOM   5012  HW1 SOL  1671      65.528  70.175  77.172  1.00  0.00           H
ATOM   5013  HW2 SOL  1671      65.429  71.477  76.405  1.00  0.00           H
ATOM   5014  OW  SOL  1672      81.281  21.736  64.135  1.00  0.00           O
ATOM   5015  HW1 SOL  1672      81.203  21.719  65.089  1.00  0.00           H
ATOM   5016  HW2 SOL  1672      81.179  20.822  63.869  1.00  0.00           H
ATOM   5017  OW  SOL  1673      10.042  21.744  19.206  1.00  0.00           O
ATOM   5018  HW1 SOL  1673      10.022  21.097  18.501  1.00  0.00           H
ATOM   5019  HW2 SOL  1673      10.967  21.976  19.291  1.00  0.00           H
ATOM   5020  OW  SOL  1674       9.153   1.018  83.685  1.00  0.00           O
ATOM   5021  HW1 SOL  1674       9.153   0.114  83.369  1.00  0.00           H
ATOM   5022  HW2 SOL  1674      10.069   1.290  83.632  1.00  0.00           H
ATOM   5023  OW  SOL  1675      19.121  84.040  43.603  1.00  0.00           O
ATOM   5024  HW1 SOL  1675      18.489  83.934  44.314  1.00  0.00           H
ATOM   5025  HW2 SOL  1675      18.650  84.538  42.936  1.00  0.00           H
ATOM   5026  OW  SOL  1676      15.254  85.095  71.012  1.00  0.00           O
ATOM   5027  HW1 SOL  1676      15.911  84.776  71.630  1.00  0.00           H
ATOM   5028  HW2 SOL  1676      15.030  84.329  70.483  1.00  0.00           H
ATOM   5029  OW  SOL  1677      55.527  56.327  10.544  1.00  0.00           O
ATOM   5030  HW1 SOL  1677      56.326  56.725  10.887  1.00  0.00           H
ATOM   5031  HW2 SOL  1677      55.821  55.804   9.797  1.00  0.00           H
ATOM   5032  OW  SOL  1678      67.335  34.591  75.672  1.00  0.00           O
ATOM   5033  HW1 SOL  1678      66.490  34.154  75.782  1.00  0.00           H
ATOM   5034  HW2 SOL  1678      67.967  33.996  76.075  1.00  0.00           H
ATOM   5035  OW  SOL  1679      92.651  88.813   8.104  1.00  0.00           O
ATOM   5036  HW1 SOL  1679      92.385  88.267   7.365  1.00  0.00           H
ATOM   5037  HW2 SOL  1679      92.791  88.195   8.822  1.00  0.00           H
ATOM   5038  OW  SOL  1680      13.706  67.006  57.831  1.00  0.00           O
ATOM   5039  HW1 SOL  1680      13.393  66.363  57.194  1.00  0.00           H
ATOM   5040  HW2 SOL  1680      12.914  67.312  58.272  1.00  0.00           H
ATOM   5041  OW  SOL  1681      25.581  22.113  61.841  1.00  0.00           O
ATOM   5042  HW1 SOL  1681      26.448  22.465  62.044  1.00  0.00           H
ATOM   5043  HW2 SOL  1681      25.642  21.184  62.061  1.00  0.00           H
ATOM   5044  OW  SOL  1682      65.537  65.393  16.718  1.00  0.00           O
ATOM   5045  HW1 SOL  1682      64.903  66.109  16.674  1.00  0.00           H
ATOM   5046  HW2 SOL  1682      65.589  65.063  15.821  1.00  0.00           H
ATOM   5047  OW  SOL  1683       1.191  18.190  34.175  1.00  0.00           O
ATOM   5048  HW1 SOL  1683       1.835  17.500  34.338  1.00  0.00           H
ATOM   5049  HW2 SOL  1683       0.434  17.941  34.705  1.00  0.00           H
ATOM   5050  OW  SOL  1684      24.495  59.584  46.756  1.00  0.00           O
ATOM   5051  HW1 SOL  1684      25.129  58.875  46.649  1.00  0.00           H
ATOM   5052  HW2 SOL  1684      23.697  59.256  46.342  1.00  0.00           H
ATOM   5053  OW  SOL  1685      57.505  67.150  56.250  1.00  0.00           O
ATOM   5054  HW1 SOL  1685      58.296  67.117  56.789  1.00  0.00           H
ATOM   5055  HW2 SOL  1685      56.796  66.926  56.852  1.00  0.00           H
ATOM   5056  OW  SOL  1686      81.364  55.648  43.160  1.00  0.00           O
ATOM   5057  HW1 SOL  1686      80.886  56.023  43.900  1.00  0.00           H
ATOM   5058  HW2 SOL  1686      81.064  56.149  42.402  1.00  0.00           H
ATOM   5059  OW  SOL  1687      56.879  22.260  38.349  1.00  0.00           O
ATOM   5060  HW1 SOL  1687      56.722  22.975  38.966  1.00  0.00           H
ATOM   5061  HW2 SOL  1687      56.675  22.634  37.491  1.00  0.00           H
[truncated: 6,021,471 more chars]
