# Supplementary material for: Permeation enhancer-induced membrane defects assist the oral absorption of peptide drugs
Source: Nat Commun. 2025 Oct 28;16:9512. doi: 10.1038/s41467-025-64891-0 (PMC12568990; doi:10.1038/s41467-025-64891-0)
Supplement: Supplementary file 20 — Supplementary Data 1 [file 41467_2025_64891_MOESM20_ESM.zip › Supplementary_Data_1/Trajectory_shown_in_Supplementary_Video_4_First_Frame.pdb]

TITLE     semaglutide_constant_ph_membrane in water
REMARK    THIS IS A SIMULATION BOX
CRYST1  100.000  100.000  100.000  90.00  90.00  90.00 P 1           1
MODEL        1
ATOM      1  N   HSPT    5      51.779  58.120  71.828  1.00  0.00           N
ATOM      2  HT1 HSPT    5      51.418  58.494  70.928  1.00  0.00           H
ATOM      3  HT2 HSPT    5      52.391  57.293  71.674  1.00  0.00           H
ATOM      4  HT3 HSPT    5      52.302  58.945  72.186  1.00  0.00           H
ATOM      5  CA  HSPT    5      50.560  57.730  72.667  1.00  0.00           C
ATOM      6  HA  HSPT    5      50.876  57.301  73.607  1.00  0.00           H
ATOM      7  CB  HSPT    5      49.520  58.881  73.147  1.00  0.00           C
ATOM      8  HB1 HSPT    5      50.074  59.826  72.960  1.00  0.00           H
ATOM      9  HB2 HSPT    5      49.327  58.846  74.240  1.00  0.00           H
ATOM     10  CD2 HSPT    5      47.013  59.030  72.953  1.00  0.00           C
ATOM     11  HD2 HSPT    5      46.798  59.099  74.012  1.00  0.00           H
ATOM     12  CG  HSPT    5      48.232  59.092  72.394  1.00  0.00           C
ATOM     13  NE2 HSPT    5      46.108  59.105  71.956  1.00  0.00           N
ATOM     14  HE2 HSPT    5      45.129  59.212  72.130  1.00  0.00           H
ATOM     15  ND1 HSPT    5      48.015  59.257  71.053  1.00  0.00           N
ATOM     16  HD1 HSPT    5      48.690  59.248  70.315  1.00  0.00           H
ATOM     17  CE1 HSPT    5      46.699  59.245  70.827  1.00  0.00           C
ATOM     18  HE1 HSPT    5      46.275  59.366  69.852  1.00  0.00           H
ATOM     19  C   HSPT    5      49.908  56.488  71.992  1.00  0.00           C
ATOM     20  O   HSPT    5      49.714  56.459  70.759  1.00  0.00           O
ATOM     21  N   AIB     6      49.473  55.496  72.734  1.00  0.00           N
ATOM     22  HN  AIB     6      49.663  55.583  73.709  1.00  0.00           H
ATOM     23  CA  AIB     6      49.166  54.151  72.297  1.00  0.00           C
ATOM     24  CB1 AIB     6      50.471  53.503  71.819  1.00  0.00           C
ATOM     25 HB11 AIB     6      51.262  53.543  72.598  1.00  0.00           H
ATOM     26 HB12 AIB     6      51.136  54.047  71.115  1.00  0.00           H
ATOM     27 HB13 AIB     6      50.387  52.406  71.668  1.00  0.00           H
ATOM     28  CB2 AIB     6      48.681  53.304  73.482  1.00  0.00           C
ATOM     29 HB21 AIB     6      48.799  52.214  73.303  1.00  0.00           H
ATOM     30 HB22 AIB     6      47.600  53.406  73.715  1.00  0.00           H
ATOM     31 HB23 AIB     6      49.257  53.458  74.419  1.00  0.00           H
ATOM     32  C   AIB     6      48.136  54.070  71.170  1.00  0.00           C
ATOM     33  O   AIB     6      48.209  53.322  70.146  1.00  0.00           O
ATOM     34  N   GLUT    7      47.055  54.858  71.410  1.00  0.00           N
ATOM     35  HN  GLUT    7      47.018  55.424  72.230  1.00  0.00           H
ATOM     36  CA  GLUT    7      45.858  54.792  70.478  1.00  0.00           C
ATOM     37  HA  GLUT    7      45.669  53.760  70.222  1.00  0.00           H
ATOM     38  CB  GLUT    7      44.619  55.312  71.198  1.00  0.00           C
ATOM     39  HB1 GLUT    7      43.719  55.369  70.550  1.00  0.00           H
ATOM     40  HB2 GLUT    7      44.880  56.324  71.578  1.00  0.00           H
ATOM     41  CG  GLUT    7      44.143  54.404  72.356  1.00  0.00           C
ATOM     42  HG1 GLUT    7      44.909  54.327  73.157  1.00  0.00           H
ATOM     43  HG2 GLUT    7      44.109  53.363  71.969  1.00  0.00           H
ATOM     44  CD  GLUT    7      42.885  54.836  73.080  1.00  0.00           C
ATOM     45  OE1 GLUT    7      42.512  55.918  73.492  1.00  0.00           O
ATOM     46  OE2 GLUT    7      42.108  53.763  73.355  1.00  0.00           O
ATOM     47  HE2 GLUT    7      41.343  54.012  73.878  1.00  0.00           H
ATOM     48  C   GLUT    7      46.168  55.544  69.157  1.00  0.00           C
ATOM     49  O   GLUT    7      45.597  55.347  68.082  1.00  0.00           O
ATOM     50  N   GLY     8      47.303  56.396  69.198  1.00  0.00           N
ATOM     51  HN  GLY     8      47.817  56.300  70.047  1.00  0.00           H
ATOM     52  CA  GLY     8      47.761  57.057  68.040  1.00  0.00           C
ATOM     53  HA1 GLY     8      48.405  57.798  68.491  1.00  0.00           H
ATOM     54  HA2 GLY     8      46.959  57.339  67.373  1.00  0.00           H
ATOM     55  C   GLY     8      48.644  56.132  67.219  1.00  0.00           C
ATOM     56  O   GLY     8      48.633  56.299  66.011  1.00  0.00           O
ATOM     57  N   THR     9      49.426  55.170  67.786  1.00  0.00           N
ATOM     58  HN  THR     9      49.522  55.216  68.777  1.00  0.00           H
ATOM     59  CA  THR     9      50.183  54.173  67.022  1.00  0.00           C
ATOM     60  HA  THR     9      50.687  54.636  66.187  1.00  0.00           H
ATOM     61  CB  THR     9      51.231  53.371  67.850  1.00  0.00           C
ATOM     62  HB  THR     9      50.743  52.671  68.561  1.00  0.00           H
ATOM     63  OG1 THR     9      52.017  54.338  68.605  1.00  0.00           O
ATOM     64  HG1 THR     9      52.634  53.769  69.071  1.00  0.00           H
ATOM     65  CG2 THR     9      52.249  52.596  66.945  1.00  0.00           C
ATOM     66 HG21 THR     9      51.847  51.592  66.690  1.00  0.00           H
ATOM     67 HG22 THR     9      53.236  52.467  67.439  1.00  0.00           H
ATOM     68 HG23 THR     9      52.462  53.148  66.005  1.00  0.00           H
ATOM     69  C   THR     9      49.220  53.167  66.439  1.00  0.00           C
ATOM     70  O   THR     9      49.372  52.662  65.336  1.00  0.00           O
ATOM     71  N   PHE    10      48.116  52.847  67.206  1.00  0.00           N
ATOM     72  HN  PHE    10      47.986  53.239  68.114  1.00  0.00           H
ATOM     73  CA  PHE    10      47.109  51.889  66.711  1.00  0.00           C
ATOM     74  HA  PHE    10      47.518  50.893  66.630  1.00  0.00           H
ATOM     75  CB  PHE    10      45.874  51.815  67.706  1.00  0.00           C
ATOM     76  HB1 PHE    10      45.399  52.817  67.776  1.00  0.00           H
ATOM     77  HB2 PHE    10      46.197  51.559  68.738  1.00  0.00           H
ATOM     78  CG  PHE    10      44.859  50.835  67.263  1.00  0.00           C
ATOM     79  CD1 PHE    10      45.010  49.479  67.662  1.00  0.00           C
ATOM     80  HD1 PHE    10      45.880  49.204  68.240  1.00  0.00           H
ATOM     81  CE1 PHE    10      44.255  48.564  67.075  1.00  0.00           C
ATOM     82  HE1 PHE    10      44.457  47.516  67.243  1.00  0.00           H
ATOM     83  CZ  PHE    10      43.131  48.853  66.302  1.00  0.00           C
ATOM     84  HZ  PHE    10      42.418  48.098  66.007  1.00  0.00           H
ATOM     85  CD2 PHE    10      43.737  51.161  66.491  1.00  0.00           C
ATOM     86  HD2 PHE    10      43.669  52.208  66.235  1.00  0.00           H
ATOM     87  CE2 PHE    10      42.878  50.129  66.007  1.00  0.00           C
ATOM     88  HE2 PHE    10      42.022  50.361  65.390  1.00  0.00           H
ATOM     89  C   PHE    10      46.518  52.336  65.361  1.00  0.00           C
ATOM     90  O   PHE    10      46.542  51.615  64.393  1.00  0.00           O
ATOM     91  N   THR    11      46.071  53.583  65.257  1.00  0.00           N
ATOM     92  HN  THR    11      46.010  54.082  66.118  1.00  0.00           H
ATOM     93  CA  THR    11      45.575  54.159  63.988  1.00  0.00           C
ATOM     94  HA  THR    11      44.863  53.456  63.580  1.00  0.00           H
ATOM     95  CB  THR    11      44.833  55.530  64.103  1.00  0.00           C
ATOM     96  HB  THR    11      43.976  55.388  64.795  1.00  0.00           H
ATOM     97  OG1 THR    11      44.362  56.079  62.880  1.00  0.00           O
ATOM     98  HG1 THR    11      43.562  55.566  62.741  1.00  0.00           H
ATOM     99  CG2 THR    11      45.716  56.624  64.674  1.00  0.00           C
ATOM    100 HG21 THR    11      46.077  56.252  65.656  1.00  0.00           H
ATOM    101 HG22 THR    11      45.056  57.510  64.790  1.00  0.00           H
ATOM    102 HG23 THR    11      46.587  56.850  64.022  1.00  0.00           H
ATOM    103  C   THR    11      46.661  54.234  62.934  1.00  0.00           C
ATOM    104  O   THR    11      46.337  54.047  61.770  1.00  0.00           O
ATOM    105  N   SER    12      47.979  54.510  63.268  1.00  0.00           N
ATOM    106  HN  SER    12      48.283  54.684  64.201  1.00  0.00           H
ATOM    107  CA  SER    12      49.008  54.679  62.254  1.00  0.00           C
ATOM    108  HA  SER    12      48.559  55.324  61.512  1.00  0.00           H
ATOM    109  CB  SER    12      50.196  55.496  62.662  1.00  0.00           C
ATOM    110  HB1 SER    12      49.921  56.351  63.316  1.00  0.00           H
ATOM    111  HB2 SER    12      50.756  55.807  61.755  1.00  0.00           H
ATOM    112  OG  SER    12      51.096  54.770  63.554  1.00  0.00           O
ATOM    113  HG1 SER    12      51.639  55.432  63.988  1.00  0.00           H
ATOM    114  C   SER    12      49.402  53.352  61.645  1.00  0.00           C
ATOM    115  O   SER    12      49.620  53.416  60.440  1.00  0.00           O
ATOM    116  N   ASPT   13      49.527  52.218  62.380  1.00  0.00           N
ATOM    117  HN  ASPT   13      49.357  52.397  63.346  1.00  0.00           H
ATOM    118  CA  ASPT   13      49.911  50.858  61.893  1.00  0.00           C
ATOM    119  HA  ASPT   13      50.850  50.959  61.370  1.00  0.00           H
ATOM    120  CB  ASPT   13      49.973  49.802  62.947  1.00  0.00           C
ATOM    121  HB1 ASPT   13      50.114  48.774  62.552  1.00  0.00           H
ATOM    122  HB2 ASPT   13      49.011  49.780  63.502  1.00  0.00           H
ATOM    123  CG  ASPT   13      51.078  49.973  63.998  1.00  0.00           C
ATOM    124  OD1 ASPT   13      51.003  49.657  65.190  1.00  0.00           O
ATOM    125  OD2 ASPT   13      52.303  50.311  63.397  1.00  0.00           O
ATOM    126  HD2 ASPT   13      53.003  50.452  64.039  1.00  0.00           H
ATOM    127  C   ASPT   13      48.883  50.479  60.807  1.00  0.00           C
ATOM    128  O   ASPT   13      49.283  50.164  59.685  1.00  0.00           O
ATOM    129  N   VAL    14      47.564  50.681  61.082  1.00  0.00           N
ATOM    130  HN  VAL    14      47.372  50.920  62.031  1.00  0.00           H
ATOM    131  CA  VAL    14      46.453  50.459  60.146  1.00  0.00           C
ATOM    132  HA  VAL    14      46.533  49.445  59.784  1.00  0.00           H
ATOM    133  CB  VAL    14      45.082  50.481  60.870  1.00  0.00           C
ATOM    134  HB  VAL    14      45.023  51.457  61.396  1.00  0.00           H
ATOM    135  CG1 VAL    14      43.966  50.179  59.918  1.00  0.00           C
ATOM    136 HG11 VAL    14      43.873  50.848  59.035  1.00  0.00           H
ATOM    137 HG12 VAL    14      43.008  50.164  60.479  1.00  0.00           H
ATOM    138 HG13 VAL    14      44.160  49.125  59.624  1.00  0.00           H
ATOM    139  CG2 VAL    14      45.113  49.544  62.066  1.00  0.00           C
ATOM    140 HG21 VAL    14      45.942  49.697  62.789  1.00  0.00           H
ATOM    141 HG22 VAL    14      44.991  48.531  61.626  1.00  0.00           H
ATOM    142 HG23 VAL    14      44.179  49.735  62.636  1.00  0.00           H
ATOM    143  C   VAL    14      46.423  51.370  58.964  1.00  0.00           C
ATOM    144  O   VAL    14      46.234  50.968  57.819  1.00  0.00           O
ATOM    145  N   SER    15      46.773  52.640  59.139  1.00  0.00           N
ATOM    146  HN  SER    15      47.149  52.853  60.038  1.00  0.00           H
ATOM    147  CA  SER    15      46.900  53.540  58.022  1.00  0.00           C
ATOM    148  HA  SER    15      45.977  53.458  57.467  1.00  0.00           H
ATOM    149  CB  SER    15      47.060  55.008  58.627  1.00  0.00           C
ATOM    150  HB1 SER    15      47.933  55.025  59.314  1.00  0.00           H
ATOM    151  HB2 SER    15      46.271  55.203  59.384  1.00  0.00           H
ATOM    152  OG  SER    15      47.080  56.086  57.618  1.00  0.00           O
ATOM    153  HG1 SER    15      46.940  56.909  58.093  1.00  0.00           H
ATOM    154  C   SER    15      48.015  53.255  57.021  1.00  0.00           C
ATOM    155  O   SER    15      47.859  53.325  55.804  1.00  0.00           O
ATOM    156  N   SER    16      49.211  52.843  57.531  1.00  0.00           N
ATOM    157  HN  SER    16      49.298  52.880  58.524  1.00  0.00           H
ATOM    158  CA  SER    16      50.454  52.585  56.845  1.00  0.00           C
ATOM    159  HA  SER    16      50.524  53.328  56.064  1.00  0.00           H
ATOM    160  CB  SER    16      51.630  52.702  57.779  1.00  0.00           C
ATOM    161  HB1 SER    16      51.802  53.771  58.030  1.00  0.00           H
ATOM    162  HB2 SER    16      52.615  52.465  57.325  1.00  0.00           H
ATOM    163  OG  SER    16      51.526  51.951  59.013  1.00  0.00           O
ATOM    164  HG1 SER    16      50.936  52.390  59.630  1.00  0.00           H
ATOM    165  C   SER    16      50.417  51.222  56.223  1.00  0.00           C
ATOM    166  O   SER    16      50.972  51.041  55.107  1.00  0.00           O
ATOM    167  N   TYR    17      49.682  50.276  56.739  1.00  0.00           N
ATOM    168  HN  TYR    17      49.323  50.441  57.654  1.00  0.00           H
ATOM    169  CA  TYR    17      49.316  49.086  56.048  1.00  0.00           C
ATOM    170  HA  TYR    17      50.203  48.616  55.651  1.00  0.00           H
ATOM    171  CB  TYR    17      48.645  48.111  57.041  1.00  0.00           C
ATOM    172  HB1 TYR    17      48.243  48.745  57.860  1.00  0.00           H
ATOM    173  HB2 TYR    17      49.453  47.477  57.464  1.00  0.00           H
ATOM    174  CG  TYR    17      47.573  47.256  56.332  1.00  0.00           C
ATOM    175  CD1 TYR    17      47.913  46.122  55.599  1.00  0.00           C
ATOM    176  HD1 TYR    17      48.925  45.761  55.711  1.00  0.00           H
ATOM    177  CE1 TYR    17      46.974  45.321  54.959  1.00  0.00           C
ATOM    178  HE1 TYR    17      47.303  44.545  54.283  1.00  0.00           H
ATOM    179  CZ  TYR    17      45.650  45.732  55.104  1.00  0.00           C
ATOM    180  OH  TYR    17      44.699  45.223  54.268  1.00  0.00           O
ATOM    181  HH  TYR    17      43.896  45.728  54.413  1.00  0.00           H
ATOM    182  CD2 TYR    17      46.209  47.699  56.339  1.00  0.00           C
ATOM    183  HD2 TYR    17      45.929  48.544  56.952  1.00  0.00           H
ATOM    184  CE2 TYR    17      45.251  46.877  55.822  1.00  0.00           C
ATOM    185  HE2 TYR    17      44.236  47.227  55.707  1.00  0.00           H
ATOM    186  C   TYR    17      48.570  49.421  54.722  1.00  0.00           C
ATOM    187  O   TYR    17      49.014  48.972  53.675  1.00  0.00           O
ATOM    188  N   LEU    18      47.550  50.308  54.711  1.00  0.00           N
ATOM    189  HN  LEU    18      47.254  50.763  55.547  1.00  0.00           H
ATOM    190  CA  LEU    18      46.694  50.546  53.529  1.00  0.00           C
ATOM    191  HA  LEU    18      46.503  49.609  53.027  1.00  0.00           H
ATOM    192  CB  LEU    18      45.396  51.368  53.776  1.00  0.00           C
ATOM    193  HB1 LEU    18      44.875  51.428  52.797  1.00  0.00           H
ATOM    194  HB2 LEU    18      45.616  52.394  54.140  1.00  0.00           H
ATOM    195  CG  LEU    18      44.431  50.692  54.784  1.00  0.00           C
ATOM    196  HG  LEU    18      44.984  50.123  55.561  1.00  0.00           H
ATOM    197  CD1 LEU    18      43.611  51.766  55.559  1.00  0.00           C
ATOM    198 HD11 LEU    18      44.119  52.196  56.449  1.00  0.00           H
ATOM    199 HD12 LEU    18      42.663  51.271  55.858  1.00  0.00           H
ATOM    200 HD13 LEU    18      43.402  52.682  54.966  1.00  0.00           H
ATOM    201  CD2 LEU    18      43.433  49.709  54.060  1.00  0.00           C
ATOM    202 HD21 LEU    18      42.603  49.363  54.713  1.00  0.00           H
ATOM    203 HD22 LEU    18      43.975  48.818  53.677  1.00  0.00           H
ATOM    204 HD23 LEU    18      43.145  50.191  53.101  1.00  0.00           H
ATOM    205  C   LEU    18      47.531  51.223  52.421  1.00  0.00           C
ATOM    206  O   LEU    18      47.558  50.782  51.300  1.00  0.00           O
ATOM    207  N   GLUT   19      48.271  52.296  52.862  1.00  0.00           N
ATOM    208  HN  GLUT   19      48.066  52.548  53.805  1.00  0.00           H
ATOM    209  CA  GLUT   19      49.254  53.027  51.984  1.00  0.00           C
ATOM    210  HA  GLUT   19      48.710  53.334  51.103  1.00  0.00           H
ATOM    211  CB  GLUT   19      49.666  54.438  52.579  1.00  0.00           C
ATOM    212  HB1 GLUT   19      50.015  54.222  53.612  1.00  0.00           H
ATOM    213  HB2 GLUT   19      48.721  55.022  52.579  1.00  0.00           H
ATOM    214  CG  GLUT   19      50.846  55.204  51.952  1.00  0.00           C
ATOM    215  HG1 GLUT   19      50.642  55.651  50.955  1.00  0.00           H
ATOM    216  HG2 GLUT   19      51.712  54.508  51.934  1.00  0.00           H
ATOM    217  CD  GLUT   19      51.338  56.448  52.754  1.00  0.00           C
ATOM    218  OE1 GLUT   19      51.785  57.529  52.286  1.00  0.00           O
ATOM    219  OE2 GLUT   19      51.468  56.204  54.084  1.00  0.00           O
ATOM    220  HE2 GLUT   19      51.719  57.000  54.557  1.00  0.00           H
ATOM    221  C   GLUT   19      50.419  52.149  51.471  1.00  0.00           C
ATOM    222  O   GLUT   19      50.833  52.265  50.305  1.00  0.00           O
ATOM    223  N   GLY    20      50.958  51.190  52.329  1.00  0.00           N
ATOM    224  HN  GLY    20      50.585  51.068  53.246  1.00  0.00           H
ATOM    225  CA  GLY    20      52.082  50.351  52.046  1.00  0.00           C
ATOM    226  HA1 GLY    20      52.343  49.937  53.008  1.00  0.00           H
ATOM    227  HA2 GLY    20      52.873  50.849  51.504  1.00  0.00           H
ATOM    228  C   GLY    20      51.793  49.170  51.213  1.00  0.00           C
ATOM    229  O   GLY    20      52.635  48.888  50.363  1.00  0.00           O
ATOM    230  N   GLN    21      50.595  48.541  51.353  1.00  0.00           N
ATOM    231  HN  GLN    21      49.975  48.795  52.092  1.00  0.00           H
ATOM    232  CA  GLN    21      50.055  47.558  50.427  1.00  0.00           C
ATOM    233  HA  GLN    21      50.796  46.782  50.305  1.00  0.00           H
ATOM    234  CB  GLN    21      48.723  47.107  51.138  1.00  0.00           C
ATOM    235  HB1 GLN    21      48.064  47.986  51.303  1.00  0.00           H
ATOM    236  HB2 GLN    21      48.980  46.747  52.157  1.00  0.00           H
ATOM    237  CG  GLN    21      47.968  46.013  50.376  1.00  0.00           C
ATOM    238  HG1 GLN    21      47.487  46.469  49.484  1.00  0.00           H
ATOM    239  HG2 GLN    21      47.127  45.791  51.066  1.00  0.00           H
ATOM    240  CD  GLN    21      48.716  44.744  50.154  1.00  0.00           C
ATOM    241  OE1 GLN    21      49.684  44.409  50.858  1.00  0.00           O
ATOM    242  NE2 GLN    21      48.245  43.951  49.152  1.00  0.00           N
ATOM    243 HE21 GLN    21      48.586  43.025  48.994  1.00  0.00           H
ATOM    244 HE22 GLN    21      47.582  44.362  48.526  1.00  0.00           H
ATOM    245  C   GLN    21      49.784  48.103  49.067  1.00  0.00           C
ATOM    246  O   GLN    21      49.851  47.336  48.112  1.00  0.00           O
ATOM    247  N   ALA    22      49.358  49.374  48.946  1.00  0.00           N
ATOM    248  HN  ALA    22      49.383  49.962  49.751  1.00  0.00           H
ATOM    249  CA  ALA    22      49.041  49.910  47.634  1.00  0.00           C
ATOM    250  HA  ALA    22      48.462  49.156  47.120  1.00  0.00           H
ATOM    251  CB  ALA    22      48.170  51.178  47.786  1.00  0.00           C
ATOM    252  HB1 ALA    22      47.737  51.453  46.801  1.00  0.00           H
ATOM    253  HB2 ALA    22      48.778  52.006  48.209  1.00  0.00           H
ATOM    254  HB3 ALA    22      47.325  50.883  48.443  1.00  0.00           H
ATOM    255  C   ALA    22      50.388  50.275  46.861  1.00  0.00           C
ATOM    256  O   ALA    22      50.370  50.346  45.591  1.00  0.00           O
ATOM    257  N   ALA    23      51.512  50.469  47.566  1.00  0.00           N
ATOM    258  HN  ALA    23      51.456  50.465  48.561  1.00  0.00           H
ATOM    259  CA  ALA    23      52.875  50.570  47.036  1.00  0.00           C
ATOM    260  HA  ALA    23      52.779  51.288  46.234  1.00  0.00           H
ATOM    261  CB  ALA    23      53.905  50.971  48.138  1.00  0.00           C
ATOM    262  HB1 ALA    23      54.849  51.368  47.708  1.00  0.00           H
ATOM    263  HB2 ALA    23      53.966  50.189  48.925  1.00  0.00           H
ATOM    264  HB3 ALA    23      53.482  51.896  48.583  1.00  0.00           H
ATOM    265  C   ALA    23      53.387  49.309  46.338  1.00  0.00           C
ATOM    266  O   ALA    23      53.963  49.410  45.278  1.00  0.00           O
ATOM    267  N   SCH1   24      53.090  48.153  46.899  1.00  0.00           N
ATOM    268  CA  SCH1   24      53.499  46.919  46.354  1.00  0.00           C
ATOM    269  C4  SCH1   24      53.203  45.744  47.365  1.00  0.00           C
ATOM    270  C5  SCH1   24      53.682  45.916  48.793  1.00  0.00           C
ATOM    271  C6  SCH1   24      54.164  44.544  49.413  1.00  0.00           C
ATOM    272  C7  SCH1   24      54.432  44.539  50.895  1.00  0.00           C
ATOM    273  N2  SCH1   24      53.232  44.966  51.522  1.00  0.00           N
ATOM    274  C8  SCH1   24      53.098  44.873  52.877  1.00  0.00           C
ATOM    275  C9  SCH1   24      51.683  45.176  53.425  1.00  0.00           C
ATOM    276  O1  SCH1   24      51.676  44.842  54.833  1.00  0.00           O
ATOM    277  C10 SCH1   24      52.191  45.950  55.663  1.00  0.00           C
ATOM    278  C11 SCH1   24      52.635  45.566  57.142  1.00  0.00           C
ATOM    279  O2  SCH1   24      51.616  45.163  58.069  1.00  0.00           O
ATOM    280  C12 SCH1   24      52.247  44.855  59.302  1.00  0.00           C
ATOM    281  C13 SCH1   24      51.158  44.320  60.295  1.00  0.00           C
ATOM    282  N3  SCH1   24      50.204  45.383  60.552  1.00  0.00           N
ATOM    283  C14 SCH1   24      49.005  45.114  60.956  1.00  0.00           C
ATOM    284  C15 SCH1   24      48.123  46.363  61.070  1.00  0.00           C
ATOM    285  O3  SCH1   24      46.718  46.086  61.117  1.00  0.00           O
ATOM    286  C16 SCH1   24      46.163  45.664  59.869  1.00  0.00           C
ATOM    287  C17 SCH1   24      44.772  45.019  59.860  1.00  0.00           C
ATOM    288  O4  SCH1   24      44.379  44.622  58.478  1.00  0.00           O
ATOM    289  C18 SCH1   24      43.078  44.136  58.396  1.00  0.00           C
ATOM    290  C19 SCH1   24      42.841  43.211  57.206  1.00  0.00           C
ATOM    291  N4  SCH1   24      44.091  42.700  56.694  1.00  0.00           N
ATOM    292  C20 SCH1   24      44.296  41.364  56.423  1.00  0.00           C
ATOM    293  C21 SCH1   24      45.709  40.983  56.009  1.00  0.00           C
ATOM    294  C22 SCH1   24      46.927  41.819  56.591  1.00  0.00           C
ATOM    295  C23 SCH1   24      48.302  41.184  56.268  1.00  0.00           C
ATOM    296  N5  SCH1   24      48.379  40.648  54.873  1.00  0.00           N
ATOM    297  C24 SCH1   24      48.390  39.288  54.594  1.00  0.00           C
ATOM    298  C25 SCH1   24      48.812  38.866  53.214  1.00  0.00           C
ATOM    299  C26 SCH1   24      50.298  39.085  53.096  1.00  0.00           C
ATOM    300  C27 SCH1   24      50.885  38.533  51.780  1.00  0.00           C
ATOM    301  C28 SCH1   24      52.373  38.612  51.530  1.00  0.00           C
ATOM    302  C29 SCH1   24      52.968  40.049  51.402  1.00  0.00           C
ATOM    303  C30 SCH1   24      52.119  41.050  50.664  1.00  0.00           C
ATOM    304  C31 SCH1   24      52.005  40.666  49.206  1.00  0.00           C
ATOM    305  C32 SCH1   24      51.027  41.552  48.340  1.00  0.00           C
ATOM    306  C33 SCH1   24      50.809  41.133  46.907  1.00  0.00           C
ATOM    307  C34 SCH1   24      52.008  40.960  46.001  1.00  0.00           C
ATOM    308  C35 SCH1   24      52.626  42.394  45.667  1.00  0.00           C
ATOM    309  C36 SCH1   24      53.876  42.367  44.777  1.00  0.00           C
ATOM    310  O7  SCH1   24      47.910  38.495  55.396  1.00  0.00           O
ATOM    311  C42 SCH1   24      49.252  42.400  56.381  1.00  0.00           C
ATOM    312  O8  SCH1   24      49.844  42.749  55.144  1.00  0.00           O
ATOM    313  O9  SCH1   24      49.346  43.063  57.415  1.00  0.00           O
ATOM    314  O10 SCH1   24      43.429  40.577  56.576  1.00  0.00           O
ATOM    315  O11 SCH1   24      48.599  43.891  61.128  1.00  0.00           O
ATOM    316  O12 SCH1   24      54.032  44.505  53.632  1.00  0.00           O
ATOM    317  C   SCH1   24      52.738  46.559  45.048  1.00  0.00           C
ATOM    318  O   SCH1   24      53.260  45.993  44.070  1.00  0.00           O
ATOM    319  HN  SCH1   24      52.631  48.184  47.783  1.00  0.00           H
ATOM    320  H5  SCH1   24      54.573  47.087  46.124  1.00  0.00           H
ATOM    321  H6  SCH1   24      53.489  44.765  46.923  1.00  0.00           H
ATOM    322  H7  SCH1   24      52.108  45.559  47.380  1.00  0.00           H
ATOM    323  H8  SCH1   24      52.830  46.321  49.381  1.00  0.00           H
ATOM    324  H9  SCH1   24      54.543  46.616  48.855  1.00  0.00           H
ATOM    325  H10 SCH1   24      55.112  44.258  48.910  1.00  0.00           H
ATOM    326  H11 SCH1   24      53.393  43.786  49.157  1.00  0.00           H
ATOM    327  H12 SCH1   24      55.186  45.321  51.129  1.00  0.00           H
ATOM    328  H13 SCH1   24      54.622  43.543  51.349  1.00  0.00           H
ATOM    329  H14 SCH1   24      52.496  45.021  50.853  1.00  0.00           H
ATOM    330  H15 SCH1   24      50.967  44.596  52.804  1.00  0.00           H
ATOM    331  H16 SCH1   24      51.627  46.278  53.297  1.00  0.00           H
ATOM    332  H17 SCH1   24      51.453  46.780  55.677  1.00  0.00           H
ATOM    333  H18 SCH1   24      53.067  46.404  55.152  1.00  0.00           H
ATOM    334  H19 SCH1   24      53.374  46.230  57.639  1.00  0.00           H
ATOM    335  H20 SCH1   24      53.161  44.602  56.975  1.00  0.00           H
ATOM    336  H21 SCH1   24      52.789  45.769  59.625  1.00  0.00           H
ATOM    337  H22 SCH1   24      52.918  43.974  59.214  1.00  0.00           H
ATOM    338  H23 SCH1   24      51.669  44.008  61.231  1.00  0.00           H
ATOM    339  H24 SCH1   24      50.645  43.466  59.804  1.00  0.00           H
ATOM    340  H25 SCH1   24      50.654  46.266  60.445  1.00  0.00           H
ATOM    341  H26 SCH1   24      48.339  47.155  60.320  1.00  0.00           H
ATOM    342  H27 SCH1   24      48.453  46.805  62.034  1.00  0.00           H
ATOM    343  H28 SCH1   24      46.885  45.037  59.304  1.00  0.00           H
ATOM    344  H29 SCH1   24      46.110  46.637  59.335  1.00  0.00           H
ATOM    345  H30 SCH1   24      44.016  45.772  60.167  1.00  0.00           H
ATOM    346  H31 SCH1   24      44.739  44.101  60.485  1.00  0.00           H
ATOM    347  H32 SCH1   24      42.340  44.965  58.364  1.00  0.00           H
ATOM    348  H33 SCH1   24      42.987  43.465  59.276  1.00  0.00           H
ATOM    349  H34 SCH1   24      42.354  43.925  56.508  1.00  0.00           H
ATOM    350  H35 SCH1   24      42.077  42.463  57.509  1.00  0.00           H
ATOM    351  H36 SCH1   24      44.871  43.298  56.864  1.00  0.00           H
ATOM    352  H37 SCH1   24      45.782  40.791  54.917  1.00  0.00           H
ATOM    353  H38 SCH1   24      45.766  39.958  56.433  1.00  0.00           H
ATOM    354  H39 SCH1   24      46.847  41.909  57.696  1.00  0.00           H
ATOM    355  H40 SCH1   24      46.831  42.819  56.116  1.00  0.00           H
ATOM    356  H41 SCH1   24      48.577  40.420  57.028  1.00  0.00           H
ATOM    357  H42 SCH1   24      48.993  41.204  54.317  1.00  0.00           H
ATOM    358  H43 SCH1   24      48.233  39.497  52.507  1.00  0.00           H
ATOM    359  H44 SCH1   24      48.581  37.798  53.015  1.00  0.00           H
ATOM    360  H45 SCH1   24      50.957  38.561  53.821  1.00  0.00           H
ATOM    361  H46 SCH1   24      50.471  40.182  53.135  1.00  0.00           H
ATOM    362  H47 SCH1   24      50.368  39.009  50.919  1.00  0.00           H
ATOM    363  H48 SCH1   24      50.468  37.504  51.758  1.00  0.00           H
ATOM    364  H49 SCH1   24      52.613  38.135  50.556  1.00  0.00           H
ATOM    365  H50 SCH1   24      52.820  38.136  52.429  1.00  0.00           H
ATOM    366  H51 SCH1   24      53.950  39.980  50.888  1.00  0.00           H
ATOM    367  H52 SCH1   24      53.092  40.541  52.390  1.00  0.00           H
ATOM    368  H53 SCH1   24      52.543  42.035  50.956  1.00  0.00           H
ATOM    369  H54 SCH1   24      51.105  40.969  51.109  1.00  0.00           H
ATOM    370  H55 SCH1   24      51.558  39.667  49.015  1.00  0.00           H
ATOM    371  H56 SCH1   24      52.974  40.716  48.666  1.00  0.00           H
ATOM    372  H57 SCH1   24      51.374  42.606  48.276  1.00  0.00           H
ATOM    373  H58 SCH1   24      50.127  41.818  48.935  1.00  0.00           H
ATOM    374  H59 SCH1   24      50.120  41.679  46.228  1.00  0.00           H
ATOM    375  H60 SCH1   24      50.229  40.185  46.935  1.00  0.00           H
ATOM    376  H61 SCH1   24      51.700  40.491  45.042  1.00  0.00           H
ATOM    377  H62 SCH1   24      52.785  40.287  46.423  1.00  0.00           H
ATOM    378  H63 SCH1   24      52.906  42.867  46.633  1.00  0.00           H
ATOM    379  H64 SCH1   24      51.868  43.079  45.230  1.00  0.00           H
ATOM    380  H65 SCH1   24      54.084  43.428  44.519  1.00  0.00           H
ATOM    381  H66 SCH1   24      53.601  41.849  43.834  1.00  0.00           H
ATOM    382  H76 SCH1   24      50.482  43.462  55.064  1.00  0.00           H
ATOM    383  C37 SCH2   25      55.198  41.684  45.319  1.00  0.00           C
ATOM    384  C38 SCH2   25      56.311  41.683  44.289  1.00  0.00           C
ATOM    385  C39 SCH2   25      57.682  41.637  44.980  1.00  0.00           C
ATOM    386  C40 SCH2   25      58.820  41.690  43.904  1.00  0.00           C
ATOM    387  C41 SCH2   25      58.924  43.072  43.270  1.00  0.00           C
ATOM    388  O5  SCH2   25      59.450  43.901  44.207  1.00  0.00           O
ATOM    389  O6  SCH2   25      58.557  43.456  42.156  1.00  0.00           O
ATOM    390  H67 SCH2   25      55.125  40.603  45.565  1.00  0.00           H
ATOM    391  H68 SCH2   25      55.550  42.252  46.207  1.00  0.00           H
ATOM    392  H69 SCH2   25      56.197  42.615  43.694  1.00  0.00           H
ATOM    393  H70 SCH2   25      56.214  40.862  43.547  1.00  0.00           H
ATOM    394  H71 SCH2   25      57.670  40.753  45.652  1.00  0.00           H
ATOM    395  H72 SCH2   25      57.796  42.533  45.627  1.00  0.00           H
ATOM    396  H73 SCH2   25      58.598  40.950  43.107  1.00  0.00           H
ATOM    397  H74 SCH2   25      59.835  41.501  44.316  1.00  0.00           H
ATOM    398  H75 SCH2   25      59.497  43.430  45.042  1.00  0.00           H
ATOM    399  N   GLUT   26      51.443  46.917  44.965  1.00  0.00           N
ATOM    400  HN  GLUT   26      51.110  47.515  45.690  1.00  0.00           H
ATOM    401  CA  GLUT   26      50.601  46.825  43.725  1.00  0.00           C
ATOM    402  HA  GLUT   26      50.716  45.784  43.461  1.00  0.00           H
ATOM    403  CB  GLUT   26      49.160  47.293  44.002  1.00  0.00           C
ATOM    404  HB1 GLUT   26      48.671  47.126  43.018  1.00  0.00           H
ATOM    405  HB2 GLUT   26      49.195  48.380  44.225  1.00  0.00           H
ATOM    406  CG  GLUT   26      48.428  46.446  45.082  1.00  0.00           C
ATOM    407  HG1 GLUT   26      47.381  46.741  45.312  1.00  0.00           H
ATOM    408  HG2 GLUT   26      49.035  46.655  45.989  1.00  0.00           H
ATOM    409  CD  GLUT   26      48.450  44.914  44.719  1.00  0.00           C
ATOM    410  OE1 GLUT   26      48.344  44.412  43.557  1.00  0.00           O
ATOM    411  OE2 GLUT   26      48.627  44.077  45.769  1.00  0.00           O
ATOM    412  HE2 GLUT   26      48.643  43.163  45.476  1.00  0.00           H
ATOM    413  C   GLUT   26      51.150  47.594  42.518  1.00  0.00           C
ATOM    414  O   GLUT   26      51.068  47.128  41.413  1.00  0.00           O
ATOM    415  N   PHE    27      51.821  48.785  42.812  1.00  0.00           N
ATOM    416  HN  PHE    27      51.943  48.928  43.791  1.00  0.00           H
ATOM    417  CA  PHE    27      52.497  49.666  41.975  1.00  0.00           C
ATOM    418  HA  PHE    27      51.896  49.893  41.107  1.00  0.00           H
ATOM    419  CB  PHE    27      52.602  51.080  42.698  1.00  0.00           C
ATOM    420  HB1 PHE    27      53.208  50.850  43.600  1.00  0.00           H
ATOM    421  HB2 PHE    27      51.631  51.488  43.053  1.00  0.00           H
ATOM    422  CG  PHE    27      53.251  52.104  41.811  1.00  0.00           C
ATOM    423  CD1 PHE    27      52.805  52.362  40.495  1.00  0.00           C
ATOM    424  HD1 PHE    27      51.915  51.930  40.062  1.00  0.00           H
ATOM    425  CE1 PHE    27      53.392  53.275  39.624  1.00  0.00           C
ATOM    426  HE1 PHE    27      52.928  53.514  38.679  1.00  0.00           H
ATOM    427  CZ  PHE    27      54.587  53.881  39.945  1.00  0.00           C
ATOM    428  HZ  PHE    27      55.158  54.456  39.230  1.00  0.00           H
ATOM    429  CD2 PHE    27      54.498  52.701  42.113  1.00  0.00           C
ATOM    430  HD2 PHE    27      54.882  52.414  43.081  1.00  0.00           H
ATOM    431  CE2 PHE    27      55.193  53.579  41.194  1.00  0.00           C
ATOM    432  HE2 PHE    27      56.185  53.889  41.488  1.00  0.00           H
ATOM    433  C   PHE    27      53.820  48.986  41.515  1.00  0.00           C
ATOM    434  O   PHE    27      54.030  48.892  40.315  1.00  0.00           O
ATOM    435  N   ILE    28      54.696  48.456  42.405  1.00  0.00           N
ATOM    436  HN  ILE    28      54.592  48.521  43.394  1.00  0.00           H
ATOM    437  CA  ILE    28      55.852  47.763  41.943  1.00  0.00           C
ATOM    438  HA  ILE    28      56.242  48.452  41.208  1.00  0.00           H
ATOM    439  CB  ILE    28      56.890  47.613  43.035  1.00  0.00           C
ATOM    440  HB  ILE    28      56.408  47.020  43.842  1.00  0.00           H
ATOM    441  CG2 ILE    28      58.152  46.825  42.605  1.00  0.00           C
ATOM    442 HG21 ILE    28      58.000  45.851  42.093  1.00  0.00           H
ATOM    443 HG22 ILE    28      58.866  46.763  43.453  1.00  0.00           H
ATOM    444 HG23 ILE    28      58.584  47.458  41.801  1.00  0.00           H
ATOM    445  CG1 ILE    28      57.282  49.111  43.556  1.00  0.00           C
ATOM    446 HG11 ILE    28      57.997  48.998  44.398  1.00  0.00           H
ATOM    447 HG12 ILE    28      56.325  49.495  43.969  1.00  0.00           H
ATOM    448  CD  ILE    28      57.768  50.150  42.554  1.00  0.00           C
ATOM    449  HD1 ILE    28      58.018  51.125  43.024  1.00  0.00           H
ATOM    450  HD2 ILE    28      57.005  50.243  41.752  1.00  0.00           H
ATOM    451  HD3 ILE    28      58.767  49.830  42.189  1.00  0.00           H
ATOM    452  C   ILE    28      55.560  46.530  41.146  1.00  0.00           C
ATOM    453  O   ILE    28      56.304  46.287  40.178  1.00  0.00           O
ATOM    454  N   ALA    29      54.499  45.679  41.405  1.00  0.00           N
ATOM    455  HN  ALA    29      53.902  45.897  42.173  1.00  0.00           H
ATOM    456  CA  ALA    29      54.226  44.475  40.673  1.00  0.00           C
ATOM    457  HA  ALA    29      55.104  43.847  40.638  1.00  0.00           H
ATOM    458  CB  ALA    29      53.105  43.753  41.480  1.00  0.00           C
ATOM    459  HB1 ALA    29      52.902  42.821  40.910  1.00  0.00           H
ATOM    460  HB2 ALA    29      52.147  44.314  41.454  1.00  0.00           H
ATOM    461  HB3 ALA    29      53.485  43.601  42.513  1.00  0.00           H
ATOM    462  C   ALA    29      53.773  44.875  39.218  1.00  0.00           C
ATOM    463  O   ALA    29      54.296  44.376  38.206  1.00  0.00           O
ATOM    464  N   TRP    30      52.870  45.856  39.023  1.00  0.00           N
ATOM    465  HN  TRP    30      52.455  46.298  39.815  1.00  0.00           H
ATOM    466  CA  TRP    30      52.463  46.487  37.780  1.00  0.00           C
ATOM    467  HA  TRP    30      52.067  45.645  37.232  1.00  0.00           H
ATOM    468  CB  TRP    30      51.442  47.606  38.060  1.00  0.00           C
ATOM    469  HB1 TRP    30      51.828  48.306  38.831  1.00  0.00           H
ATOM    470  HB2 TRP    30      50.618  46.976  38.458  1.00  0.00           H
ATOM    471  CG  TRP    30      50.952  48.411  36.883  1.00  0.00           C
ATOM    472  CD1 TRP    30      49.925  48.039  36.067  1.00  0.00           C
ATOM    473  HD1 TRP    30      49.400  47.097  36.113  1.00  0.00           H
ATOM    474  NE1 TRP    30      49.654  49.068  35.179  1.00  0.00           N
ATOM    475  HE1 TRP    30      49.121  48.886  34.382  1.00  0.00           H
ATOM    476  CE2 TRP    30      50.543  50.091  35.371  1.00  0.00           C
ATOM    477  CD2 TRP    30      51.388  49.764  36.400  1.00  0.00           C
ATOM    478  CE3 TRP    30      52.433  50.595  36.775  1.00  0.00           C
ATOM    479  HE3 TRP    30      53.201  50.339  37.490  1.00  0.00           H
ATOM    480  CZ3 TRP    30      52.403  51.912  36.253  1.00  0.00           C
ATOM    481  HZ3 TRP    30      53.187  52.593  36.547  1.00  0.00           H
ATOM    482  CZ2 TRP    30      50.630  51.324  34.738  1.00  0.00           C
ATOM    483  HZ2 TRP    30      50.011  51.563  33.886  1.00  0.00           H
ATOM    484  CH2 TRP    30      51.591  52.259  35.170  1.00  0.00           C
ATOM    485  HH2 TRP    30      51.787  53.151  34.594  1.00  0.00           H
ATOM    486  C   TRP    30      53.622  47.053  37.017  1.00  0.00           C
ATOM    487  O   TRP    30      53.675  46.922  35.789  1.00  0.00           O
ATOM    488  N   LEU    31      54.514  47.844  37.665  1.00  0.00           N
ATOM    489  HN  LEU    31      54.506  48.015  38.647  1.00  0.00           H
ATOM    490  CA  LEU    31      55.703  48.376  36.991  1.00  0.00           C
ATOM    491  HA  LEU    31      55.278  48.925  36.164  1.00  0.00           H
ATOM    492  CB  LEU    31      56.511  49.393  37.921  1.00  0.00           C
ATOM    493  HB1 LEU    31      57.038  48.841  38.729  1.00  0.00           H
ATOM    494  HB2 LEU    31      55.837  50.115  38.430  1.00  0.00           H
ATOM    495  CG  LEU    31      57.791  50.258  37.399  1.00  0.00           C
ATOM    496  HG  LEU    31      58.628  49.560  37.185  1.00  0.00           H
ATOM    497  CD1 LEU    31      57.480  50.932  36.064  1.00  0.00           C
ATOM    498 HD11 LEU    31      57.420  50.193  35.237  1.00  0.00           H
ATOM    499 HD12 LEU    31      58.345  51.603  35.873  1.00  0.00           H
ATOM    500 HD13 LEU    31      56.624  51.633  36.157  1.00  0.00           H
ATOM    501  CD2 LEU    31      58.181  51.314  38.435  1.00  0.00           C
ATOM    502 HD21 LEU    31      58.875  52.058  37.986  1.00  0.00           H
ATOM    503 HD22 LEU    31      58.516  50.808  39.365  1.00  0.00           H
ATOM    504 HD23 LEU    31      57.230  51.819  38.706  1.00  0.00           H
ATOM    505  C   LEU    31      56.641  47.302  36.337  1.00  0.00           C
ATOM    506  O   LEU    31      57.130  47.469  35.184  1.00  0.00           O
ATOM    507  N   VAL    32      56.923  46.252  37.071  1.00  0.00           N
ATOM    508  HN  VAL    32      56.581  46.087  37.993  1.00  0.00           H
ATOM    509  CA  VAL    32      57.781  45.128  36.674  1.00  0.00           C
ATOM    510  HA  VAL    32      58.557  45.542  36.047  1.00  0.00           H
ATOM    511  CB  VAL    32      58.358  44.303  37.823  1.00  0.00           C
ATOM    512  HB  VAL    32      57.638  43.781  38.489  1.00  0.00           H
ATOM    513  CG1 VAL    32      59.371  43.314  37.158  1.00  0.00           C
ATOM    514 HG11 VAL    32      58.926  42.464  36.597  1.00  0.00           H
ATOM    515 HG12 VAL    32      60.029  42.799  37.890  1.00  0.00           H
ATOM    516 HG13 VAL    32      60.070  43.876  36.502  1.00  0.00           H
ATOM    517  CG2 VAL    32      59.102  45.320  38.788  1.00  0.00           C
ATOM    518 HG21 VAL    32      58.539  46.183  39.202  1.00  0.00           H
ATOM    519 HG22 VAL    32      59.948  45.702  38.177  1.00  0.00           H
ATOM    520 HG23 VAL    32      59.443  44.770  39.691  1.00  0.00           H
ATOM    521  C   VAL    32      57.024  44.296  35.700  1.00  0.00           C
ATOM    522  O   VAL    32      57.656  43.812  34.776  1.00  0.00           O
ATOM    523  N   ARGT   33      55.711  44.190  35.707  1.00  0.00           N
ATOM    524  HN  ARGT   33      55.275  44.565  36.522  1.00  0.00           H
ATOM    525  CA  ARGT   33      54.974  43.441  34.722  1.00  0.00           C
ATOM    526  HA  ARGT   33      55.603  42.624  34.400  1.00  0.00           H
ATOM    527  CB  ARGT   33      53.589  42.971  35.421  1.00  0.00           C
ATOM    528  HB1 ARGT   33      52.923  42.522  34.654  1.00  0.00           H
ATOM    529  HB2 ARGT   33      53.027  43.819  35.867  1.00  0.00           H
ATOM    530  CG  ARGT   33      53.850  41.874  36.535  1.00  0.00           C
ATOM    531  HG1 ARGT   33      54.698  42.284  37.124  1.00  0.00           H
ATOM    532  HG2 ARGT   33      54.230  40.976  36.001  1.00  0.00           H
ATOM    533  CD  ARGT   33      52.604  41.632  37.346  1.00  0.00           C
ATOM    534  HD1 ARGT   33      52.133  42.584  37.674  1.00  0.00           H
ATOM    535  HD2 ARGT   33      52.916  41.064  38.248  1.00  0.00           H
ATOM    536  NE  ARGT   33      51.705  40.841  36.495  1.00  0.00           N
ATOM    537  HE  ARGT   33      52.021  40.548  35.593  1.00  0.00           H
ATOM    538  CZ  ARGT   33      50.430  40.537  36.749  1.00  0.00           C
ATOM    539  NH1 ARGT   33      49.827  40.895  37.863  1.00  0.00           N
ATOM    540 HH11 ARGT   33      50.405  41.471  38.442  1.00  0.00           H
ATOM    541 HH12 ARGT   33      48.974  40.461  38.155  1.00  0.00           H
ATOM    542  NH2 ARGT   33      49.670  39.873  35.861  1.00  0.00           N
ATOM    543 HH21 ARGT   33      50.116  39.603  35.008  1.00  0.00           H
ATOM    544 HH22 ARGT   33      48.718  39.726  36.130  1.00  0.00           H
ATOM    545  C   ARGT   33      54.591  44.396  33.520  1.00  0.00           C
ATOM    546  O   ARGT   33      53.821  43.983  32.656  1.00  0.00           O
ATOM    547  N   GLY    34      55.101  45.699  33.350  1.00  0.00           N
ATOM    548  HN  GLY    34      55.600  46.193  34.058  1.00  0.00           H
ATOM    549  CA  GLY    34      55.118  46.421  32.073  1.00  0.00           C
ATOM    550  HA1 GLY    34      55.021  45.714  31.262  1.00  0.00           H
ATOM    551  HA2 GLY    34      56.102  46.866  32.091  1.00  0.00           H
ATOM    552  C   GLY    34      54.166  47.520  31.811  1.00  0.00           C
ATOM    553  O   GLY    34      54.174  48.068  30.704  1.00  0.00           O
ATOM    554  N   ARGT   35      53.379  47.829  32.770  1.00  0.00           N
ATOM    555  HN  ARGT   35      53.499  47.404  33.664  1.00  0.00           H
ATOM    556  CA  ARGT   35      52.584  49.085  32.748  1.00  0.00           C
ATOM    557  HA  ARGT   35      52.384  49.250  33.796  1.00  0.00           H
ATOM    558  CB  ARGT   35      53.379  50.339  32.359  1.00  0.00           C
ATOM    559  HB1 ARGT   35      52.689  51.208  32.415  1.00  0.00           H
ATOM    560  HB2 ARGT   35      53.783  50.297  31.325  1.00  0.00           H
ATOM    561  CG  ARGT   35      54.476  50.709  33.298  1.00  0.00           C
ATOM    562  HG1 ARGT   35      55.158  49.878  33.579  1.00  0.00           H
ATOM    563  HG2 ARGT   35      53.941  50.859  34.260  1.00  0.00           H
ATOM    564  CD  ARGT   35      55.235  51.990  33.010  1.00  0.00           C
ATOM    565  HD1 ARGT   35      55.972  52.175  33.821  1.00  0.00           H
ATOM    566  HD2 ARGT   35      54.569  52.877  33.065  1.00  0.00           H
ATOM    567  NE  ARGT   35      55.961  51.908  31.738  1.00  0.00           N
ATOM    568  HE  ARGT   35      55.767  52.616  31.058  1.00  0.00           H
ATOM    569  CZ  ARGT   35      57.129  51.288  31.527  1.00  0.00           C
ATOM    570  NH1 ARGT   35      57.803  50.615  32.490  1.00  0.00           N
ATOM    571 HH11 ARGT   35      57.364  50.469  33.377  1.00  0.00           H
ATOM    572 HH12 ARGT   35      58.717  50.240  32.335  1.00  0.00           H
ATOM    573  NH2 ARGT   35      57.628  51.317  30.275  1.00  0.00           N
ATOM    574 HH21 ARGT   35      57.159  51.621  29.446  1.00  0.00           H
ATOM    575 HH22 ARGT   35      58.485  50.813  30.170  1.00  0.00           H
ATOM    576  C   ARGT   35      51.176  48.831  32.153  1.00  0.00           C
ATOM    577  O   ARGT   35      50.473  49.633  31.589  1.00  0.00           O
ATOM    578  N   GLY    36      50.768  47.568  32.351  1.00  0.00           N
ATOM    579  HN  GLY    36      51.377  47.031  32.930  1.00  0.00           H
ATOM    580  CA  GLY    36      49.286  47.163  32.034  1.00  0.00           C
ATOM    581  HA1 GLY    36      49.115  46.100  32.115  1.00  0.00           H
ATOM    582  HA2 GLY    36      49.095  47.539  31.040  1.00  0.00           H
ATOM    583  C   GLY    36      48.127  47.649  32.927  1.00  0.00           C
ATOM    584  OT1 GLY    36      47.503  48.675  32.633  1.00  0.00           O
ATOM    585  OT2 GLY    36      47.738  46.906  33.894  1.00  0.00           O
ATOM    586  C1  SNA    37      26.570   2.323  72.118  1.00  0.00           C
ATOM    587  C2  SNA    37      26.207   3.023  73.204  1.00  0.00           C
ATOM    588  C3  SNA    37      26.693   4.295  73.510  1.00  0.00           C
ATOM    589  C4  SNA    37      27.690   4.872  72.740  1.00  0.00           C
ATOM    590  C5  SNA    37      28.209   4.204  71.655  1.00  0.00           C
ATOM    591  C6  SNA    37      27.574   2.945  71.310  1.00  0.00           C
ATOM    592  C7  SNA    37      29.433   4.758  71.055  1.00  0.00           C
ATOM    593  N   SNA    37      30.306   3.885  70.526  1.00  0.00           N
ATOM    594  C8  SNA    37      31.563   4.191  69.912  1.00  0.00           C
ATOM    595  C9  SNA    37      32.370   3.028  69.276  1.00  0.00           C
ATOM    596  C10 SNA    37      33.816   3.460  68.881  1.00  0.00           C
ATOM    597  C11 SNA    37      34.565   2.311  68.277  1.00  0.00           C
ATOM    598  C12 SNA    37      36.089   2.336  68.429  1.00  0.00           C
ATOM    599  C13 SNA    37      36.845   1.253  67.748  1.00  0.00           C
ATOM    600  C14 SNA    37      36.265  -0.178  67.710  1.00  0.00           C
ATOM    601  C15 SNA    37      35.949  -0.754  68.986  1.00  0.00           C
ATOM    602  O1  SNA    37      28.224   6.089  73.273  1.00  0.00           O
ATOM    603  O2  SNA    37      34.857  -0.702  69.539  1.00  0.00           O
ATOM    604  O3  SNA    37      36.941  -1.351  69.745  1.00  0.00           O
ATOM    605  H1  SNA    37      30.220   2.917  70.752  1.00  0.00           H
ATOM    606  H2  SNA    37      36.659  -1.530  70.645  1.00  0.00           H
ATOM    607  H3  SNA    37      37.110  -0.760  67.284  1.00  0.00           H
ATOM    608  H4  SNA    37      35.407  -0.308  67.016  1.00  0.00           H
ATOM    609  H5  SNA    37      37.886   1.214  68.134  1.00  0.00           H
ATOM    610  H6  SNA    37      36.905   1.619  66.700  1.00  0.00           H
ATOM    611  H7  SNA    37      36.232   2.342  69.531  1.00  0.00           H
ATOM    612  H8  SNA    37      36.462   3.302  68.026  1.00  0.00           H
ATOM    613  H9  SNA    37      34.312   2.253  67.197  1.00  0.00           H
ATOM    614  H10 SNA    37      34.173   1.360  68.696  1.00  0.00           H
ATOM    615  H11 SNA    37      34.388   3.706  69.801  1.00  0.00           H
ATOM    616  H12 SNA    37      33.774   4.324  68.184  1.00  0.00           H
ATOM    617  H13 SNA    37      31.862   2.649  68.364  1.00  0.00           H
ATOM    618  H14 SNA    37      32.507   2.176  69.975  1.00  0.00           H
ATOM    619  H15 SNA    37      32.137   4.729  70.696  1.00  0.00           H
ATOM    620  H16 SNA    37      31.438   4.951  69.112  1.00  0.00           H
ATOM    621  H17 SNA    37      28.784   6.397  72.556  1.00  0.00           H
ATOM    622  H18 SNA    37      26.389   4.725  74.453  1.00  0.00           H
ATOM    623  H19 SNA    37      25.459   2.525  73.801  1.00  0.00           H
ATOM    624  H20 SNA    37      26.098   1.385  71.868  1.00  0.00           H
ATOM    625  H21 SNA    37      28.066   2.509  70.454  1.00  0.00           H
ATOM    626  O4  SNA    37      29.771   5.954  70.899  1.00  0.00           O
ATOM    627  C1  SNA    38      34.125   4.022  99.869  1.00  0.00           C
ATOM    628  C2  SNA    38      35.206   3.138 100.051  1.00  0.00           C
ATOM    629  C3  SNA    38      34.970   1.733  99.974  1.00  0.00           C
ATOM    630  C4  SNA    38      33.641   1.202  99.632  1.00  0.00           C
ATOM    631  C5  SNA    38      32.577   2.109  99.482  1.00  0.00           C
ATOM    632  C6  SNA    38      32.812   3.516  99.619  1.00  0.00           C
ATOM    633  C7  SNA    38      31.210   1.771  98.970  1.00  0.00           C
ATOM    634  N   SNA    38      30.132   2.523  99.047  1.00  0.00           N
ATOM    635  C8  SNA    38      28.875   2.224  98.493  1.00  0.00           C
ATOM    636  C9  SNA    38      28.009   3.435  98.292  1.00  0.00           C
ATOM    637  C10 SNA    38      26.827   3.202  97.431  1.00  0.00           C
ATOM    638  C11 SNA    38      25.755   2.273  98.027  1.00  0.00           C
ATOM    639  C12 SNA    38      25.254   2.758  99.447  1.00  0.00           C
ATOM    640  C13 SNA    38      23.910   2.195  99.860  1.00  0.00           C
ATOM    641  C14 SNA    38      23.519   2.539 101.329  1.00  0.00           C
ATOM    642  C15 SNA    38      22.497   3.643 101.406  1.00  0.00           C
ATOM    643  O1  SNA    38      33.549  -0.194  99.675  1.00  0.00           O
ATOM    644  O2  SNA    38      22.073   4.342 100.542  1.00  0.00           O
ATOM    645  O3  SNA    38      22.006   3.740 102.683  1.00  0.00           O
ATOM    646  H1  SNA    38      30.130   3.407  99.509  1.00  0.00           H
ATOM    647  H2  SNA    38      21.344   4.434 102.716  1.00  0.00           H
ATOM    648  H3  SNA    38      24.377   3.014 101.850  1.00  0.00           H
ATOM    649  H4  SNA    38      23.123   1.649 101.863  1.00  0.00           H
ATOM    650  H5  SNA    38      23.970   1.130  99.551  1.00  0.00           H
ATOM    651  H6  SNA    38      23.132   2.563  99.158  1.00  0.00           H
ATOM    652  H7  SNA    38      25.249   3.856  99.616  1.00  0.00           H
ATOM    653  H8  SNA    38      25.996   2.335 100.158  1.00  0.00           H
ATOM    654  H9  SNA    38      26.287   1.303  98.125  1.00  0.00           H
ATOM    655  H10 SNA    38      24.899   2.327  97.321  1.00  0.00           H
ATOM    656  H11 SNA    38      27.097   2.895  96.398  1.00  0.00           H
ATOM    657  H12 SNA    38      26.233   4.140  97.420  1.00  0.00           H
ATOM    658  H13 SNA    38      28.551   4.215  97.716  1.00  0.00           H
ATOM    659  H14 SNA    38      27.757   3.820  99.304  1.00  0.00           H
ATOM    660  H15 SNA    38      28.291   1.544  99.150  1.00  0.00           H
ATOM    661  H16 SNA    38      29.107   1.712  97.535  1.00  0.00           H
ATOM    662  H17 SNA    38      32.730  -0.454  99.247  1.00  0.00           H
ATOM    663  H18 SNA    38      35.801   1.098 100.243  1.00  0.00           H
ATOM    664  H19 SNA    38      36.162   3.525 100.373  1.00  0.00           H
ATOM    665  H20 SNA    38      34.251   5.065 100.121  1.00  0.00           H
ATOM    666  H21 SNA    38      31.989   4.205  99.498  1.00  0.00           H
ATOM    667  O4  SNA    38      31.078   0.612  98.548  1.00  0.00           O
ATOM    668  C1  SNA    39       9.637  10.089   0.081  1.00  0.00           C
ATOM    669  C2  SNA    39       9.027   9.095  -0.765  1.00  0.00           C
ATOM    670  C3  SNA    39       7.797   9.347  -1.373  1.00  0.00           C
ATOM    671  C4  SNA    39       7.259  10.611  -1.269  1.00  0.00           C
ATOM    672  C5  SNA    39       7.803  11.619  -0.400  1.00  0.00           C
ATOM    673  C6  SNA    39       8.933  11.261   0.359  1.00  0.00           C
ATOM    674  C7  SNA    39       6.897  12.805  -0.070  1.00  0.00           C
ATOM    675  N   SNA    39       7.395  13.822   0.652  1.00  0.00           N
ATOM    676  C8  SNA    39       6.528  14.930   1.091  1.00  0.00           C
ATOM    677  C9  SNA    39       7.306  15.990   1.872  1.00  0.00           C
ATOM    678  C10 SNA    39       6.424  17.272   1.897  1.00  0.00           C
ATOM    679  C11 SNA    39       6.915  18.376   2.795  1.00  0.00           C
ATOM    680  C12 SNA    39       7.225  17.900   4.268  1.00  0.00           C
ATOM    681  C13 SNA    39       7.333  18.916   5.363  1.00  0.00           C
ATOM    682  C14 SNA    39       8.714  19.617   5.551  1.00  0.00           C
ATOM    683  C15 SNA    39       9.224  20.336   4.349  1.00  0.00           C
ATOM    684  O1  SNA    39       6.082  10.786  -2.020  1.00  0.00           O
ATOM    685  O2  SNA    39       8.659  21.352   3.867  1.00  0.00           O
ATOM    686  O3  SNA    39      10.407  19.861   3.924  1.00  0.00           O
ATOM    687  H1  SNA    39       8.370  13.850   0.857  1.00  0.00           H
ATOM    688  H2  SNA    39      10.516  20.227   3.043  1.00  0.00           H
ATOM    689  H3  SNA    39       9.412  18.877   5.997  1.00  0.00           H
ATOM    690  H4  SNA    39       8.638  20.446   6.288  1.00  0.00           H
ATOM    691  H5  SNA    39       7.150  18.466   6.363  1.00  0.00           H
ATOM    692  H6  SNA    39       6.555  19.696   5.218  1.00  0.00           H
ATOM    693  H7  SNA    39       8.139  17.269   4.264  1.00  0.00           H
ATOM    694  H8  SNA    39       6.334  17.293   4.538  1.00  0.00           H
ATOM    695  H9  SNA    39       6.288  19.292   2.835  1.00  0.00           H
ATOM    696  H10 SNA    39       7.879  18.718   2.360  1.00  0.00           H
ATOM    697  H11 SNA    39       5.466  16.898   2.317  1.00  0.00           H
ATOM    698  H12 SNA    39       6.206  17.656   0.877  1.00  0.00           H
ATOM    699  H13 SNA    39       8.288  16.163   1.382  1.00  0.00           H
ATOM    700  H14 SNA    39       7.401  15.623   2.916  1.00  0.00           H
ATOM    701  H15 SNA    39       5.582  14.690   1.622  1.00  0.00           H
ATOM    702  H16 SNA    39       6.065  15.439   0.218  1.00  0.00           H
ATOM    703  H17 SNA    39       5.737  11.586  -1.617  1.00  0.00           H
ATOM    704  H18 SNA    39       7.347   8.620  -2.034  1.00  0.00           H
ATOM    705  H19 SNA    39       9.592   8.183  -0.888  1.00  0.00           H
ATOM    706  H20 SNA    39      10.580   9.789   0.514  1.00  0.00           H
ATOM    707  H21 SNA    39       9.248  12.000   1.081  1.00  0.00           H
ATOM    708  O4  SNA    39       5.733  12.889  -0.396  1.00  0.00           O
ATOM    709  C1  SNA    40       1.384  58.483  50.041  1.00  0.00           C
ATOM    710  C2  SNA    40       1.354  57.776  51.274  1.00  0.00           C
ATOM    711  C3  SNA    40       0.750  56.535  51.344  1.00  0.00           C
ATOM    712  C4  SNA    40       0.259  55.895  50.266  1.00  0.00           C
ATOM    713  C5  SNA    40       0.189  56.642  48.983  1.00  0.00           C
ATOM    714  C6  SNA    40       0.878  57.916  48.938  1.00  0.00           C
ATOM    715  C7  SNA    40      -0.433  56.039  47.810  1.00  0.00           C
ATOM    716  N   SNA    40      -0.757  56.770  46.734  1.00  0.00           N
ATOM    717  C8  SNA    40      -1.094  56.086  45.515  1.00  0.00           C
ATOM    718  C9  SNA    40      -1.060  57.078  44.337  1.00  0.00           C
ATOM    719  C10 SNA    40      -1.701  56.505  43.061  1.00  0.00           C
ATOM    720  C11 SNA    40      -1.355  57.243  41.868  1.00  0.00           C
ATOM    721  C12 SNA    40      -1.993  56.671  40.597  1.00  0.00           C
ATOM    722  C13 SNA    40      -1.398  57.063  39.215  1.00  0.00           C
ATOM    723  C14 SNA    40      -1.736  58.526  38.827  1.00  0.00           C
ATOM    724  C15 SNA    40      -3.225  58.663  38.478  1.00  0.00           C
ATOM    725  O1  SNA    40      -0.404  54.718  50.519  1.00  0.00           O
ATOM    726  O2  SNA    40      -3.988  59.391  39.094  1.00  0.00           O
ATOM    727  O3  SNA    40      -3.630  57.875  37.485  1.00  0.00           O
ATOM    728  H1  SNA    40      -0.574  57.749  46.701  1.00  0.00           H
ATOM    729  H2  SNA    40      -4.567  58.057  37.384  1.00  0.00           H
ATOM    730  H3  SNA    40      -1.127  58.896  37.975  1.00  0.00           H
ATOM    731  H4  SNA    40      -1.572  59.208  39.689  1.00  0.00           H
ATOM    732  H5  SNA    40      -1.838  56.396  38.442  1.00  0.00           H
ATOM    733  H6  SNA    40      -0.302  56.924  39.327  1.00  0.00           H
ATOM    734  H7  SNA    40      -3.031  57.058  40.671  1.00  0.00           H
ATOM    735  H8  SNA    40      -2.095  55.565  40.626  1.00  0.00           H
ATOM    736  H9  SNA    40      -0.267  57.268  41.647  1.00  0.00           H
ATOM    737  H10 SNA    40      -1.640  58.300  42.059  1.00  0.00           H
ATOM    738  H11 SNA    40      -2.790  56.638  43.237  1.00  0.00           H
ATOM    739  H12 SNA    40      -1.496  55.420  42.940  1.00  0.00           H
ATOM    740  H13 SNA    40       0.025  57.223  44.147  1.00  0.00           H
ATOM    741  H14 SNA    40      -1.544  58.053  44.561  1.00  0.00           H
ATOM    742  H15 SNA    40      -2.042  55.508  45.563  1.00  0.00           H
ATOM    743  H16 SNA    40      -0.474  55.186  45.316  1.00  0.00           H
ATOM    744  H17 SNA    40      -0.531  54.320  49.655  1.00  0.00           H
ATOM    745  H18 SNA    40       0.640  55.945  52.242  1.00  0.00           H
ATOM    746  H19 SNA    40       1.718  58.287  52.153  1.00  0.00           H
ATOM    747  H20 SNA    40       1.780  59.482  50.148  1.00  0.00           H
ATOM    748  H21 SNA    40       1.045  58.421  47.998  1.00  0.00           H
ATOM    749  O4  SNA    40      -0.767  54.869  47.804  1.00  0.00           O
ATOM    750  C1  SNA    41      61.347  44.964  85.353  1.00  0.00           C
ATOM    751  C2  SNA    41      61.709  43.684  84.878  1.00  0.00           C
ATOM    752  C3  SNA    41      63.023  43.423  84.568  1.00  0.00           C
ATOM    753  C4  SNA    41      64.046  44.364  84.721  1.00  0.00           C
ATOM    754  C5  SNA    41      63.714  45.674  85.279  1.00  0.00           C
ATOM    755  C6  SNA    41      62.355  45.973  85.525  1.00  0.00           C
ATOM    756  C7  SNA    41      64.853  46.652  85.617  1.00  0.00           C
ATOM    757  N   SNA    41      64.490  47.598  86.503  1.00  0.00           N
ATOM    758  C8  SNA    41      65.173  48.855  86.735  1.00  0.00           C
ATOM    759  C9  SNA    41      64.349  50.077  86.402  1.00  0.00           C
ATOM    760  C10 SNA    41      65.088  51.369  86.635  1.00  0.00           C
ATOM    761  C11 SNA    41      64.500  52.422  85.770  1.00  0.00           C
ATOM    762  C12 SNA    41      65.098  53.849  86.008  1.00  0.00           C
ATOM    763  C13 SNA    41      64.404  54.862  85.162  1.00  0.00           C
ATOM    764  C14 SNA    41      64.732  56.356  85.345  1.00  0.00           C
ATOM    765  C15 SNA    41      64.576  56.736  86.813  1.00  0.00           C
ATOM    766  O1  SNA    41      65.382  44.029  84.383  1.00  0.00           O
ATOM    767  O2  SNA    41      65.404  56.567  87.644  1.00  0.00           O
ATOM    768  O3  SNA    41      63.315  57.359  87.088  1.00  0.00           O
ATOM    769  H1  SNA    41      63.608  47.668  86.962  1.00  0.00           H
ATOM    770  H2  SNA    41      62.829  57.530  86.278  1.00  0.00           H
ATOM    771  H3  SNA    41      64.116  56.874  84.579  1.00  0.00           H
ATOM    772  H4  SNA    41      65.803  56.548  85.121  1.00  0.00           H
ATOM    773  H5  SNA    41      63.303  54.714  85.141  1.00  0.00           H
ATOM    774  H6  SNA    41      64.674  54.575  84.123  1.00  0.00           H
ATOM    775  H7  SNA    41      66.174  53.817  85.733  1.00  0.00           H
ATOM    776  H8  SNA    41      65.036  54.078  87.093  1.00  0.00           H
ATOM    777  H9  SNA    41      63.400  52.405  85.925  1.00  0.00           H
ATOM    778  H10 SNA    41      64.604  52.191  84.688  1.00  0.00           H
ATOM    779  H11 SNA    41      66.160  51.195  86.400  1.00  0.00           H
ATOM    780  H12 SNA    41      65.082  51.661  87.707  1.00  0.00           H
ATOM    781  H13 SNA    41      63.420  50.085  87.012  1.00  0.00           H
ATOM    782  H14 SNA    41      64.099  50.000  85.322  1.00  0.00           H
ATOM    783  H15 SNA    41      66.148  48.943  86.210  1.00  0.00           H
ATOM    784  H16 SNA    41      65.337  49.024  87.821  1.00  0.00           H
ATOM    785  H17 SNA    41      65.940  44.793  84.548  1.00  0.00           H
ATOM    786  H18 SNA    41      63.248  42.396  84.321  1.00  0.00           H
ATOM    787  H19 SNA    41      60.957  42.959  84.606  1.00  0.00           H
ATOM    788  H20 SNA    41      60.355  45.321  85.590  1.00  0.00           H
ATOM    789  H21 SNA    41      61.843  46.880  85.813  1.00  0.00           H
ATOM    790  O4  SNA    41      66.006  46.537  85.121  1.00  0.00           O
ATOM    791  C1  SNA    42       7.885  49.339  59.949  1.00  0.00           C
ATOM    792  C2  SNA    42       7.350  50.586  59.552  1.00  0.00           C
ATOM    793  C3  SNA    42       8.197  51.600  59.050  1.00  0.00           C
ATOM    794  C4  SNA    42       9.582  51.273  58.785  1.00  0.00           C
ATOM    795  C5  SNA    42      10.079  49.922  59.075  1.00  0.00           C
ATOM    796  C6  SNA    42       9.243  49.077  59.670  1.00  0.00           C
ATOM    797  C7  SNA    42      11.520  49.571  58.920  1.00  0.00           C
ATOM    798  N   SNA    42      11.779  48.295  58.770  1.00  0.00           N
ATOM    799  C8  SNA    42      13.130  47.770  58.712  1.00  0.00           C
ATOM    800  C9  SNA    42      13.105  46.235  58.458  1.00  0.00           C
ATOM    801  C10 SNA    42      14.383  45.412  58.647  1.00  0.00           C
ATOM    802  C11 SNA    42      14.426  44.032  57.975  1.00  0.00           C
ATOM    803  C12 SNA    42      15.809  43.572  57.680  1.00  0.00           C
ATOM    804  C13 SNA    42      15.831  42.236  56.895  1.00  0.00           C
ATOM    805  C14 SNA    42      17.182  41.491  56.862  1.00  0.00           C
ATOM    806  C15 SNA    42      18.034  42.362  56.016  1.00  0.00           C
ATOM    807  O1  SNA    42      10.465  52.300  58.249  1.00  0.00           O
ATOM    808  O2  SNA    42      17.907  42.641  54.842  1.00  0.00           O
ATOM    809  O3  SNA    42      19.047  42.915  56.786  1.00  0.00           O
ATOM    810  H1  SNA    42      11.079  47.585  58.751  1.00  0.00           H
ATOM    811  H2  SNA    42      19.673  43.449  56.292  1.00  0.00           H
ATOM    812  H3  SNA    42      17.038  40.523  56.336  1.00  0.00           H
ATOM    813  H4  SNA    42      17.588  41.290  57.877  1.00  0.00           H
ATOM    814  H5  SNA    42      15.402  42.421  55.886  1.00  0.00           H
ATOM    815  H6  SNA    42      15.151  41.575  57.473  1.00  0.00           H
ATOM    816  H7  SNA    42      16.473  43.407  58.555  1.00  0.00           H
ATOM    817  H8  SNA    42      16.372  44.353  57.124  1.00  0.00           H
ATOM    818  H9  SNA    42      13.941  44.265  57.003  1.00  0.00           H
ATOM    819  H10 SNA    42      13.833  43.353  58.624  1.00  0.00           H
ATOM    820  H11 SNA    42      14.496  45.457  59.751  1.00  0.00           H
ATOM    821  H12 SNA    42      15.113  46.083  58.147  1.00  0.00           H
ATOM    822  H13 SNA    42      12.792  46.055  57.407  1.00  0.00           H
ATOM    823  H14 SNA    42      12.367  45.779  59.152  1.00  0.00           H
ATOM    824  H15 SNA    42      13.474  47.978  59.748  1.00  0.00           H
ATOM    825  H16 SNA    42      13.815  48.397  58.102  1.00  0.00           H
ATOM    826  H17 SNA    42      11.322  51.877  58.160  1.00  0.00           H
ATOM    827  H18 SNA    42       7.869  52.610  58.848  1.00  0.00           H
ATOM    828  H19 SNA    42       6.308  50.833  59.692  1.00  0.00           H
ATOM    829  H20 SNA    42       7.267  48.530  60.310  1.00  0.00           H
ATOM    830  H21 SNA    42       9.640  48.205  60.168  1.00  0.00           H
ATOM    831  O4  SNA    42      12.445  50.420  58.931  1.00  0.00           O
ATOM    832  C1  SNA    43      82.957   2.602  61.323  1.00  0.00           C
ATOM    833  C2  SNA    43      83.208   4.019  61.571  1.00  0.00           C
ATOM    834  C3  SNA    43      83.020   4.515  62.859  1.00  0.00           C
ATOM    835  C4  SNA    43      82.513   3.691  63.927  1.00  0.00           C
ATOM    836  C5  SNA    43      82.349   2.306  63.677  1.00  0.00           C
ATOM    837  C6  SNA    43      82.526   1.818  62.335  1.00  0.00           C
ATOM    838  C7  SNA    43      82.155   1.319  64.758  1.00  0.00           C
ATOM    839  N   SNA    43      82.486   0.023  64.564  1.00  0.00           N
ATOM    840  C8  SNA    43      82.354  -1.047  65.593  1.00  0.00           C
ATOM    841  C9  SNA    43      83.401  -2.152  65.217  1.00  0.00           C
ATOM    842  C10 SNA    43      83.093  -3.448  66.054  1.00  0.00           C
ATOM    843  C11 SNA    43      84.322  -4.372  65.971  1.00  0.00           C
ATOM    844  C12 SNA    43      84.167  -5.834  66.488  1.00  0.00           C
ATOM    845  C13 SNA    43      83.263  -6.721  65.643  1.00  0.00           C
ATOM    846  C14 SNA    43      82.986  -7.994  66.330  1.00  0.00           C
ATOM    847  C15 SNA    43      84.232  -8.874  66.604  1.00  0.00           C
ATOM    848  O1  SNA    43      82.423   4.271  65.232  1.00  0.00           O
ATOM    849  O2  SNA    43      84.638  -9.258  67.679  1.00  0.00           O
ATOM    850  O3  SNA    43      84.918  -9.161  65.434  1.00  0.00           O
ATOM    851  H1  SNA    43      83.046  -0.213  63.774  1.00  0.00           H
ATOM    852  H2  SNA    43      85.730  -9.636  65.625  1.00  0.00           H
ATOM    853  H3  SNA    43      82.274  -8.724  65.890  1.00  0.00           H
ATOM    854  H4  SNA    43      82.470  -7.777  67.289  1.00  0.00           H
ATOM    855  H5  SNA    43      83.800  -6.819  64.676  1.00  0.00           H
ATOM    856  H6  SNA    43      82.260  -6.247  65.581  1.00  0.00           H
ATOM    857  H7  SNA    43      83.979  -5.718  67.577  1.00  0.00           H
ATOM    858  H8  SNA    43      85.198  -6.228  66.359  1.00  0.00           H
ATOM    859  H9  SNA    43      85.088  -3.810  66.547  1.00  0.00           H
ATOM    860  H10 SNA    43      84.606  -4.541  64.911  1.00  0.00           H
ATOM    861  H11 SNA    43      82.213  -3.934  65.582  1.00  0.00           H
ATOM    862  H12 SNA    43      82.799  -3.253  67.107  1.00  0.00           H
ATOM    863  H13 SNA    43      84.419  -1.738  65.379  1.00  0.00           H
ATOM    864  H14 SNA    43      83.286  -2.300  64.122  1.00  0.00           H
ATOM    865  H15 SNA    43      81.356  -1.536  65.615  1.00  0.00           H
ATOM    866  H16 SNA    43      82.506  -0.792  66.664  1.00  0.00           H
ATOM    867  H17 SNA    43      82.364   3.625  65.939  1.00  0.00           H
ATOM    868  H18 SNA    43      83.058   5.573  63.073  1.00  0.00           H
ATOM    869  H19 SNA    43      83.725   4.617  60.835  1.00  0.00           H
ATOM    870  H20 SNA    43      83.231   2.248  60.339  1.00  0.00           H
ATOM    871  H21 SNA    43      82.482   0.768  62.088  1.00  0.00           H
ATOM    872  O4  SNA    43      81.678   1.574  65.877  1.00  0.00           O
ATOM    873  C1  SNA    44      65.018  83.532   6.614  1.00  0.00           C
ATOM    874  C2  SNA    44      66.288  83.047   6.217  1.00  0.00           C
ATOM    875  C3  SNA    44      66.823  83.412   4.989  1.00  0.00           C
ATOM    876  C4  SNA    44      66.242  84.453   4.247  1.00  0.00           C
ATOM    877  C5  SNA    44      65.091  85.046   4.764  1.00  0.00           C
ATOM    878  C6  SNA    44      64.559  84.670   5.971  1.00  0.00           C
ATOM    879  C7  SNA    44      64.365  86.122   3.984  1.00  0.00           C
ATOM    880  N   SNA    44      63.050  86.101   4.067  1.00  0.00           N
ATOM    881  C8  SNA    44      62.246  86.955   3.321  1.00  0.00           C
ATOM    882  C9  SNA    44      60.790  86.448   3.363  1.00  0.00           C
ATOM    883  C10 SNA    44      59.794  87.473   2.875  1.00  0.00           C
ATOM    884  C11 SNA    44      60.027  88.172   1.528  1.00  0.00           C
ATOM    885  C12 SNA    44      59.073  89.289   1.224  1.00  0.00           C
ATOM    886  C13 SNA    44      57.567  88.857   1.148  1.00  0.00           C
ATOM    887  C14 SNA    44      56.630  89.963   0.722  1.00  0.00           C
ATOM    888  C15 SNA    44      56.618  91.130   1.728  1.00  0.00           C
ATOM    889  O1  SNA    44      66.883  84.850   3.002  1.00  0.00           O
ATOM    890  O2  SNA    44      56.904  91.031   2.887  1.00  0.00           O
ATOM    891  O3  SNA    44      56.261  92.333   1.049  1.00  0.00           O
ATOM    892  H1  SNA    44      62.640  85.274   4.444  1.00  0.00           H
ATOM    893  H2  SNA    44      56.551  93.038   1.632  1.00  0.00           H
ATOM    894  H3  SNA    44      55.609  89.525   0.724  1.00  0.00           H
ATOM    895  H4  SNA    44      56.773  90.342  -0.313  1.00  0.00           H
ATOM    896  H5  SNA    44      57.247  88.611   2.183  1.00  0.00           H
ATOM    897  H6  SNA    44      57.440  87.956   0.510  1.00  0.00           H
ATOM    898  H7  SNA    44      59.268  89.774   0.244  1.00  0.00           H
ATOM    899  H8  SNA    44      59.046  90.070   2.014  1.00  0.00           H
ATOM    900  H9  SNA    44      60.159  87.429   0.712  1.00  0.00           H
ATOM    901  H10 SNA    44      61.071  88.546   1.469  1.00  0.00           H
ATOM    902  H11 SNA    44      59.802  88.352   3.555  1.00  0.00           H
ATOM    903  H12 SNA    44      58.796  86.988   2.931  1.00  0.00           H
ATOM    904  H13 SNA    44      60.449  86.256   4.403  1.00  0.00           H
ATOM    905  H14 SNA    44      60.576  85.509   2.810  1.00  0.00           H
ATOM    906  H15 SNA    44      62.590  87.070   2.271  1.00  0.00           H
ATOM    907  H16 SNA    44      62.209  87.974   3.763  1.00  0.00           H
ATOM    908  H17 SNA    44      66.319  85.531   2.627  1.00  0.00           H
ATOM    909  H18 SNA    44      67.760  82.963   4.693  1.00  0.00           H
ATOM    910  H19 SNA    44      66.632  82.127   6.664  1.00  0.00           H
ATOM    911  H20 SNA    44      64.587  83.269   7.569  1.00  0.00           H
ATOM    912  H21 SNA    44      63.704  85.138   6.436  1.00  0.00           H
ATOM    913  O4  SNA    44      64.914  86.942   3.236  1.00  0.00           O
ATOM    914  C1  SNA    45       5.421  91.355  79.187  1.00  0.00           C
ATOM    915  C2  SNA    45       5.943  92.619  79.422  1.00  0.00           C
ATOM    916  C3  SNA    45       7.227  92.812  79.844  1.00  0.00           C
ATOM    917  C4  SNA    45       8.050  91.683  80.277  1.00  0.00           C
ATOM    918  C5  SNA    45       7.519  90.423  80.020  1.00  0.00           C
ATOM    919  C6  SNA    45       6.208  90.232  79.522  1.00  0.00           C
ATOM    920  C7  SNA    45       8.459  89.197  80.158  1.00  0.00           C
ATOM    921  N   SNA    45       7.971  88.047  79.643  1.00  0.00           N
ATOM    922  C8  SNA    45       8.727  86.767  79.698  1.00  0.00           C
ATOM    923  C9  SNA    45       7.813  85.614  79.033  1.00  0.00           C
ATOM    924  C10 SNA    45       6.901  84.998  80.008  1.00  0.00           C
ATOM    925  C11 SNA    45       7.454  84.489  81.365  1.00  0.00           C
ATOM    926  C12 SNA    45       8.689  83.520  81.229  1.00  0.00           C
ATOM    927  C13 SNA    45       9.268  82.963  82.601  1.00  0.00           C
ATOM    928  C14 SNA    45      10.519  83.666  83.154  1.00  0.00           C
ATOM    929  C15 SNA    45      10.207  85.108  83.495  1.00  0.00           C
ATOM    930  O1  SNA    45       9.396  91.883  80.676  1.00  0.00           O
ATOM    931  O2  SNA    45       9.314  85.502  84.199  1.00  0.00           O
ATOM    932  O3  SNA    45      11.129  85.982  83.006  1.00  0.00           O
ATOM    933  H1  SNA    45       7.016  87.901  79.396  1.00  0.00           H
ATOM    934  H2  SNA    45      10.889  86.868  83.285  1.00  0.00           H
ATOM    935  H3  SNA    45      11.328  83.473  82.417  1.00  0.00           H
ATOM    936  H4  SNA    45      10.829  83.172  84.099  1.00  0.00           H
ATOM    937  H5  SNA    45       9.350  81.883  82.352  1.00  0.00           H
ATOM    938  H6  SNA    45       8.429  82.988  83.328  1.00  0.00           H
ATOM    939  H7  SNA    45       9.560  83.932  80.677  1.00  0.00           H
ATOM    940  H8  SNA    45       8.336  82.687  80.583  1.00  0.00           H
ATOM    941  H9  SNA    45       6.664  83.846  81.810  1.00  0.00           H
ATOM    942  H10 SNA    45       7.764  85.357  81.984  1.00  0.00           H
ATOM    943  H11 SNA    45       6.250  84.237  79.527  1.00  0.00           H
ATOM    944  H12 SNA    45       6.096  85.706  80.301  1.00  0.00           H
ATOM    945  H13 SNA    45       8.455  84.885  78.494  1.00  0.00           H
ATOM    946  H14 SNA    45       7.170  86.197  78.340  1.00  0.00           H
ATOM    947  H15 SNA    45       9.036  86.494  80.730  1.00  0.00           H
ATOM    948  H16 SNA    45       9.637  86.856  79.067  1.00  0.00           H
ATOM    949  H17 SNA    45       9.725  91.019  80.933  1.00  0.00           H
ATOM    950  H18 SNA    45       7.631  93.788  80.069  1.00  0.00           H
ATOM    951  H19 SNA    45       5.286  93.446  79.197  1.00  0.00           H
ATOM    952  H20 SNA    45       4.416  91.211  78.821  1.00  0.00           H
ATOM    953  H21 SNA    45       5.813  89.228  79.576  1.00  0.00           H
ATOM    954  O4  SNA    45       9.570  89.260  80.780  1.00  0.00           O
ATOM    955  C1  SNA    46      37.688  74.446  66.728  1.00  0.00           C
ATOM    956  C2  SNA    46      39.042  74.203  66.853  1.00  0.00           C
ATOM    957  C3  SNA    46      39.865  75.055  67.499  1.00  0.00           C
ATOM    958  C4  SNA    46      39.419  76.346  67.917  1.00  0.00           C
ATOM    959  C5  SNA    46      38.056  76.646  67.701  1.00  0.00           C
ATOM    960  C6  SNA    46      37.178  75.727  67.090  1.00  0.00           C
ATOM    961  C7  SNA    46      37.507  78.018  68.056  1.00  0.00           C
ATOM    962  N   SNA    46      36.204  78.287  67.947  1.00  0.00           N
ATOM    963  C8  SNA    46      35.609  79.611  68.213  1.00  0.00           C
ATOM    964  C9  SNA    46      34.088  79.573  68.005  1.00  0.00           C
ATOM    965  C10 SNA    46      33.470  78.515  68.955  1.00  0.00           C
ATOM    966  C11 SNA    46      31.927  78.615  69.081  1.00  0.00           C
ATOM    967  C12 SNA    46      31.338  77.553  69.944  1.00  0.00           C
ATOM    968  C13 SNA    46      29.924  77.821  70.390  1.00  0.00           C
ATOM    969  C14 SNA    46      28.861  77.870  69.230  1.00  0.00           C
ATOM    970  C15 SNA    46      28.832  79.242  68.477  1.00  0.00           C
ATOM    971  O1  SNA    46      40.412  77.299  68.397  1.00  0.00           O
ATOM    972  O2  SNA    46      28.734  80.324  69.003  1.00  0.00           O
ATOM    973  O3  SNA    46      29.097  78.987  67.180  1.00  0.00           O
ATOM    974  H1  SNA    46      35.566  77.565  67.692  1.00  0.00           H
ATOM    975  H2  SNA    46      29.055  79.729  66.573  1.00  0.00           H
ATOM    976  H3  SNA    46      27.852  77.794  69.688  1.00  0.00           H
ATOM    977  H4  SNA    46      29.130  77.037  68.546  1.00  0.00           H
ATOM    978  H5  SNA    46      30.006  78.764  70.971  1.00  0.00           H
ATOM    979  H6  SNA    46      29.522  77.103  71.136  1.00  0.00           H
ATOM    980  H7  SNA    46      31.923  77.408  70.877  1.00  0.00           H
ATOM    981  H8  SNA    46      31.303  76.623  69.336  1.00  0.00           H
ATOM    982  H9  SNA    46      31.549  78.537  68.039  1.00  0.00           H
ATOM    983  H10 SNA    46      31.657  79.603  69.511  1.00  0.00           H
ATOM    984  H11 SNA    46      33.945  78.494  69.959  1.00  0.00           H
ATOM    985  H12 SNA    46      33.611  77.515  68.490  1.00  0.00           H
ATOM    986  H13 SNA    46      33.853  79.341  66.944  1.00  0.00           H
ATOM    987  H14 SNA    46      33.621  80.573  68.132  1.00  0.00           H
ATOM    988  H15 SNA    46      36.071  80.427  67.616  1.00  0.00           H
ATOM    989  H16 SNA    46      35.707  79.857  69.292  1.00  0.00           H
ATOM    990  H17 SNA    46      40.012  78.172  68.405  1.00  0.00           H
ATOM    991  H18 SNA    46      40.910  74.807  67.608  1.00  0.00           H
ATOM    992  H19 SNA    46      39.468  73.284  66.479  1.00  0.00           H
ATOM    993  H20 SNA    46      36.980  73.760  66.289  1.00  0.00           H
ATOM    994  H21 SNA    46      36.123  75.933  66.994  1.00  0.00           H
ATOM    995  O4  SNA    46      38.220  78.885  68.475  1.00  0.00           O
ATOM    996  C1  SNA    47       1.337  19.410  47.620  1.00  0.00           C
ATOM    997  C2  SNA    47       1.629  18.815  46.388  1.00  0.00           C
ATOM    998  C3  SNA    47       1.373  19.619  45.279  1.00  0.00           C
ATOM    999  C4  SNA    47       0.782  20.889  45.414  1.00  0.00           C
ATOM   1000  C5  SNA    47       0.555  21.495  46.686  1.00  0.00           C
ATOM   1001  C6  SNA    47       0.825  20.728  47.815  1.00  0.00           C
ATOM   1002  C7  SNA    47       0.078  22.897  46.828  1.00  0.00           C
ATOM   1003  N   SNA    47       0.103  23.424  48.054  1.00  0.00           N
ATOM   1004  C8  SNA    47      -0.063  24.820  48.314  1.00  0.00           C
ATOM   1005  C9  SNA    47      -0.261  25.347  49.791  1.00  0.00           C
ATOM   1006  C10 SNA    47      -0.183  26.842  49.920  1.00  0.00           C
ATOM   1007  C11 SNA    47      -1.530  27.480  49.388  1.00  0.00           C
ATOM   1008  C12 SNA    47      -1.612  29.019  49.617  1.00  0.00           C
ATOM   1009  C13 SNA    47      -0.379  29.886  49.261  1.00  0.00           C
ATOM   1010  C14 SNA    47      -0.461  31.456  49.593  1.00  0.00           C
ATOM   1011  C15 SNA    47      -0.571  31.552  51.116  1.00  0.00           C
ATOM   1012  O1  SNA    47       0.403  21.480  44.211  1.00  0.00           O
ATOM   1013  O2  SNA    47      -0.021  30.855  51.883  1.00  0.00           O
ATOM   1014  O3  SNA    47      -1.553  32.386  51.533  1.00  0.00           O
ATOM   1015  H1  SNA    47       0.211  22.805  48.828  1.00  0.00           H
ATOM   1016  H2  SNA    47      -1.903  32.161  52.398  1.00  0.00           H
ATOM   1017  H3  SNA    47      -1.316  32.020  49.162  1.00  0.00           H
ATOM   1018  H4  SNA    47       0.528  31.815  49.236  1.00  0.00           H
ATOM   1019  H5  SNA    47      -0.271  29.755  48.163  1.00  0.00           H
ATOM   1020  H6  SNA    47       0.489  29.331  49.677  1.00  0.00           H
ATOM   1021  H7  SNA    47      -1.992  29.118  50.656  1.00  0.00           H
ATOM   1022  H8  SNA    47      -2.414  29.328  48.914  1.00  0.00           H
ATOM   1023  H9  SNA    47      -2.386  27.037  49.941  1.00  0.00           H
ATOM   1024  H10 SNA    47      -1.609  27.232  48.308  1.00  0.00           H
ATOM   1025  H11 SNA    47       0.709  27.244  49.394  1.00  0.00           H
ATOM   1026  H12 SNA    47      -0.097  27.007  51.015  1.00  0.00           H
ATOM   1027  H13 SNA    47       0.559  24.908  50.398  1.00  0.00           H
ATOM   1028  H14 SNA    47      -1.264  24.976  50.095  1.00  0.00           H
ATOM   1029  H15 SNA    47      -0.785  25.301  47.619  1.00  0.00           H
ATOM   1030  H16 SNA    47       0.854  25.257  47.865  1.00  0.00           H
ATOM   1031  H17 SNA    47       0.153  22.360  44.501  1.00  0.00           H
ATOM   1032  H18 SNA    47       1.677  19.174  44.344  1.00  0.00           H
ATOM   1033  H19 SNA    47       2.088  17.838  46.425  1.00  0.00           H
ATOM   1034  H20 SNA    47       1.424  18.763  48.480  1.00  0.00           H
ATOM   1035  H21 SNA    47       0.670  21.098  48.818  1.00  0.00           H
ATOM   1036  O4  SNA    47      -0.246  23.613  45.816  1.00  0.00           O
ATOM   1037  C1  SNA    48      12.328  23.944  42.379  1.00  0.00           C
ATOM   1038  C2  SNA    48      11.777  25.059  41.741  1.00  0.00           C
ATOM   1039  C3  SNA    48      11.627  25.109  40.406  1.00  0.00           C
ATOM   1040  C4  SNA    48      11.959  23.974  39.650  1.00  0.00           C
ATOM   1041  C5  SNA    48      12.481  22.790  40.238  1.00  0.00           C
ATOM   1042  C6  SNA    48      12.776  22.848  41.617  1.00  0.00           C
ATOM   1043  C7  SNA    48      12.969  21.602  39.461  1.00  0.00           C
ATOM   1044  N   SNA    48      13.556  20.655  40.166  1.00  0.00           N
ATOM   1045  C8  SNA    48      14.196  19.517  39.488  1.00  0.00           C
ATOM   1046  C9  SNA    48      14.721  18.508  40.452  1.00  0.00           C
ATOM   1047  C10 SNA    48      15.351  17.261  39.718  1.00  0.00           C
ATOM   1048  C11 SNA    48      15.825  16.132  40.675  1.00  0.00           C
ATOM   1049  C12 SNA    48      16.434  14.923  39.941  1.00  0.00           C
ATOM   1050  C13 SNA    48      15.427  13.929  39.397  1.00  0.00           C
ATOM   1051  C14 SNA    48      14.991  12.940  40.550  1.00  0.00           C
ATOM   1052  C15 SNA    48      16.004  11.808  40.805  1.00  0.00           C
ATOM   1053  O1  SNA    48      11.668  24.097  38.249  1.00  0.00           O
ATOM   1054  O2  SNA    48      16.702  11.273  39.960  1.00  0.00           O
ATOM   1055  O3  SNA    48      16.087  11.435  42.078  1.00  0.00           O
ATOM   1056  H1  SNA    48      13.562  20.679  41.163  1.00  0.00           H
ATOM   1057  H2  SNA    48      16.675  10.676  42.102  1.00  0.00           H
ATOM   1058  H3  SNA    48      14.078  12.453  40.144  1.00  0.00           H
ATOM   1059  H4  SNA    48      14.911  13.419  41.549  1.00  0.00           H
ATOM   1060  H5  SNA    48      15.878  13.476  38.488  1.00  0.00           H
ATOM   1061  H6  SNA    48      14.536  14.503  39.064  1.00  0.00           H
ATOM   1062  H7  SNA    48      17.073  14.388  40.676  1.00  0.00           H
ATOM   1063  H8  SNA    48      17.197  15.300  39.227  1.00  0.00           H
ATOM   1064  H9  SNA    48      14.994  15.765  41.313  1.00  0.00           H
ATOM   1065  H10 SNA    48      16.558  16.534  41.407  1.00  0.00           H
ATOM   1066  H11 SNA    48      16.276  17.657  39.246  1.00  0.00           H
ATOM   1067  H12 SNA    48      14.725  16.859  38.894  1.00  0.00           H
ATOM   1068  H13 SNA    48      13.899  18.016  41.016  1.00  0.00           H
ATOM   1069  H14 SNA    48      15.370  18.967  41.227  1.00  0.00           H
ATOM   1070  H15 SNA    48      15.072  19.801  38.867  1.00  0.00           H
ATOM   1071  H16 SNA    48      13.481  19.059  38.771  1.00  0.00           H
ATOM   1072  H17 SNA    48      11.735  23.192  37.936  1.00  0.00           H
ATOM   1073  H18 SNA    48      11.104  25.932  39.942  1.00  0.00           H
ATOM   1074  H19 SNA    48      11.447  25.892  42.343  1.00  0.00           H
ATOM   1075  H20 SNA    48      12.477  23.983  43.447  1.00  0.00           H
ATOM   1076  H21 SNA    48      13.312  22.043  42.098  1.00  0.00           H
ATOM   1077  O4  SNA    48      12.836  21.431  38.235  1.00  0.00           O
ATOM   1078  C1  SNA    49      81.290  44.549  38.469  1.00  0.00           C
ATOM   1079  C2  SNA    49      82.276  44.109  37.566  1.00  0.00           C
ATOM   1080  C3  SNA    49      82.711  44.856  36.474  1.00  0.00           C
ATOM   1081  C4  SNA    49      82.115  46.145  36.329  1.00  0.00           C
ATOM   1082  C5  SNA    49      81.076  46.632  37.198  1.00  0.00           C
ATOM   1083  C6  SNA    49      80.707  45.758  38.309  1.00  0.00           C
ATOM   1084  C7  SNA    49      80.239  47.835  36.942  1.00  0.00           C
ATOM   1085  N   SNA    49      79.320  48.258  37.865  1.00  0.00           N
ATOM   1086  C8  SNA    49      78.575  49.516  37.849  1.00  0.00           C
ATOM   1087  C9  SNA    49      78.464  50.173  39.206  1.00  0.00           C
ATOM   1088  C10 SNA    49      77.697  51.590  39.227  1.00  0.00           C
ATOM   1089  C11 SNA    49      77.380  52.076  40.612  1.00  0.00           C
ATOM   1090  C12 SNA    49      76.454  53.321  40.678  1.00  0.00           C
ATOM   1091  C13 SNA    49      75.195  53.292  39.844  1.00  0.00           C
ATOM   1092  C14 SNA    49      74.233  52.048  40.103  1.00  0.00           C
ATOM   1093  C15 SNA    49      73.956  51.862  41.559  1.00  0.00           C
ATOM   1094  O1  SNA    49      82.469  46.870  35.168  1.00  0.00           O
ATOM   1095  O2  SNA    49      74.643  51.098  42.270  1.00  0.00           O
ATOM   1096  O3  SNA    49      72.905  52.619  42.051  1.00  0.00           O
ATOM   1097  H1  SNA    49      79.135  47.731  38.691  1.00  0.00           H
ATOM   1098  H2  SNA    49      72.753  52.587  42.999  1.00  0.00           H
ATOM   1099  H3  SNA    49      74.819  51.185  39.721  1.00  0.00           H
ATOM   1100  H4  SNA    49      73.344  52.268  39.474  1.00  0.00           H
ATOM   1101  H5  SNA    49      75.359  53.406  38.751  1.00  0.00           H
ATOM   1102  H6  SNA    49      74.644  54.214  40.126  1.00  0.00           H
ATOM   1103  H7  SNA    49      76.993  54.204  40.274  1.00  0.00           H
ATOM   1104  H8  SNA    49      76.191  53.502  41.742  1.00  0.00           H
ATOM   1105  H9  SNA    49      78.295  52.226  41.225  1.00  0.00           H
ATOM   1106  H10 SNA    49      76.845  51.257  41.140  1.00  0.00           H
ATOM   1107  H11 SNA    49      76.741  51.493  38.671  1.00  0.00           H
ATOM   1108  H12 SNA    49      78.256  52.380  38.682  1.00  0.00           H
ATOM   1109  H13 SNA    49      79.516  50.409  39.473  1.00  0.00           H
ATOM   1110  H14 SNA    49      78.032  49.506  39.982  1.00  0.00           H
ATOM   1111  H15 SNA    49      77.533  49.257  37.565  1.00  0.00           H
ATOM   1112  H16 SNA    49      78.995  50.208  37.088  1.00  0.00           H
ATOM   1113  H17 SNA    49      81.745  47.480  35.010  1.00  0.00           H
ATOM   1114  H18 SNA    49      83.526  44.451  35.893  1.00  0.00           H
ATOM   1115  H19 SNA    49      82.700  43.123  37.688  1.00  0.00           H
ATOM   1116  H20 SNA    49      80.936  43.781  39.142  1.00  0.00           H
ATOM   1117  H21 SNA    49      79.844  45.978  38.919  1.00  0.00           H
ATOM   1118  O4  SNA    49      80.484  48.504  35.974  1.00  0.00           O
ATOM   1119  C1  SNA    50       1.554  60.880  73.526  1.00  0.00           C
ATOM   1120  C2  SNA    50       0.924  61.800  72.656  1.00  0.00           C
ATOM   1121  C3  SNA    50      -0.361  61.522  72.167  1.00  0.00           C
ATOM   1122  C4  SNA    50      -1.058  60.439  72.540  1.00  0.00           C
ATOM   1123  C5  SNA    50      -0.513  59.492  73.483  1.00  0.00           C
ATOM   1124  C6  SNA    50       0.779  59.762  73.894  1.00  0.00           C
ATOM   1125  C7  SNA    50      -1.365  58.388  74.078  1.00  0.00           C
ATOM   1126  N   SNA    50      -1.152  57.929  75.344  1.00  0.00           N
ATOM   1127  C8  SNA    50      -1.983  56.832  75.745  1.00  0.00           C
ATOM   1128  C9  SNA    50      -2.123  56.742  77.267  1.00  0.00           C
ATOM   1129  C10 SNA    50      -2.921  55.547  77.868  1.00  0.00           C
ATOM   1130  C11 SNA    50      -2.824  55.141  79.334  1.00  0.00           C
ATOM   1131  C12 SNA    50      -2.235  53.756  79.688  1.00  0.00           C
ATOM   1132  C13 SNA    50      -2.378  53.495  81.210  1.00  0.00           C
ATOM   1133  C14 SNA    50      -1.704  52.265  81.704  1.00  0.00           C
ATOM   1134  C15 SNA    50      -0.221  52.317  81.662  1.00  0.00           C
ATOM   1135  O1  SNA    50      -2.204  60.215  71.859  1.00  0.00           O
ATOM   1136  O2  SNA    50       0.450  53.309  81.473  1.00  0.00           O
ATOM   1137  O3  SNA    50       0.364  51.046  81.729  1.00  0.00           O
ATOM   1138  H1  SNA    50      -0.513  58.256  76.035  1.00  0.00           H
ATOM   1139  H2  SNA    50       1.306  51.173  81.861  1.00  0.00           H
ATOM   1140  H3  SNA    50      -1.958  51.515  80.924  1.00  0.00           H
ATOM   1141  H4  SNA    50      -2.033  52.126  82.756  1.00  0.00           H
ATOM   1142  H5  SNA    50      -3.447  53.529  81.509  1.00  0.00           H
ATOM   1143  H6  SNA    50      -1.981  54.383  81.747  1.00  0.00           H
ATOM   1144  H7  SNA    50      -1.180  53.745  79.341  1.00  0.00           H
ATOM   1145  H8  SNA    50      -2.724  52.943  79.110  1.00  0.00           H
ATOM   1146  H9  SNA    50      -3.747  55.313  79.928  1.00  0.00           H
ATOM   1147  H10 SNA    50      -2.089  55.848  79.774  1.00  0.00           H
ATOM   1148  H11 SNA    50      -2.534  54.606  77.422  1.00  0.00           H
ATOM   1149  H12 SNA    50      -3.958  55.486  77.472  1.00  0.00           H
ATOM   1150  H13 SNA    50      -2.678  57.653  77.577  1.00  0.00           H
ATOM   1151  H14 SNA    50      -1.156  56.858  77.801  1.00  0.00           H
ATOM   1152  H15 SNA    50      -1.594  55.876  75.334  1.00  0.00           H
ATOM   1153  H16 SNA    50      -3.005  56.893  75.315  1.00  0.00           H
ATOM   1154  H17 SNA    50      -2.371  61.009  71.346  1.00  0.00           H
ATOM   1155  H18 SNA    50      -0.801  62.069  71.346  1.00  0.00           H
ATOM   1156  H19 SNA    50       1.395  62.744  72.423  1.00  0.00           H
ATOM   1157  H20 SNA    50       2.560  61.078  73.869  1.00  0.00           H
ATOM   1158  H21 SNA    50       1.240  58.947  74.433  1.00  0.00           H
ATOM   1159  O4  SNA    50      -2.207  57.870  73.380  1.00  0.00           O
ATOM   1160  C1  SNA    51       8.240  29.339  49.845  1.00  0.00           C
ATOM   1161  C2  SNA    51       8.449  30.079  48.673  1.00  0.00           C
ATOM   1162  C3  SNA    51       8.800  29.378  47.531  1.00  0.00           C
ATOM   1163  C4  SNA    51       8.880  27.998  47.477  1.00  0.00           C
ATOM   1164  C5  SNA    51       8.620  27.184  48.665  1.00  0.00           C
ATOM   1165  C6  SNA    51       8.352  27.918  49.856  1.00  0.00           C
ATOM   1166  C7  SNA    51       8.589  25.751  48.639  1.00  0.00           C
ATOM   1167  N   SNA    51       8.467  25.132  49.831  1.00  0.00           N
ATOM   1168  C8  SNA    51       8.324  23.717  49.911  1.00  0.00           C
ATOM   1169  C9  SNA    51       7.604  23.311  51.241  1.00  0.00           C
ATOM   1170  C10 SNA    51       7.227  21.882  51.326  1.00  0.00           C
ATOM   1171  C11 SNA    51       6.409  21.557  52.586  1.00  0.00           C
ATOM   1172  C12 SNA    51       6.442  20.067  52.966  1.00  0.00           C
ATOM   1173  C13 SNA    51       5.695  19.203  51.915  1.00  0.00           C
ATOM   1174  C14 SNA    51       6.367  17.842  51.696  1.00  0.00           C
ATOM   1175  C15 SNA    51       6.395  16.832  52.816  1.00  0.00           C
ATOM   1176  O1  SNA    51       9.149  27.430  46.197  1.00  0.00           O
ATOM   1177  O2  SNA    51       7.437  16.438  53.360  1.00  0.00           O
ATOM   1178  O3  SNA    51       5.200  16.383  53.169  1.00  0.00           O
ATOM   1179  H1  SNA    51       8.490  25.723  50.634  1.00  0.00           H
ATOM   1180  H2  SNA    51       5.272  15.608  53.731  1.00  0.00           H
ATOM   1181  H3  SNA    51       7.424  18.172  51.603  1.00  0.00           H
ATOM   1182  H4  SNA    51       5.956  17.397  50.764  1.00  0.00           H
ATOM   1183  H5  SNA    51       5.603  19.755  50.955  1.00  0.00           H
ATOM   1184  H6  SNA    51       4.636  18.986  52.170  1.00  0.00           H
ATOM   1185  H7  SNA    51       6.076  19.852  53.993  1.00  0.00           H
ATOM   1186  H8  SNA    51       7.499  19.738  53.058  1.00  0.00           H
ATOM   1187  H9  SNA    51       5.436  22.092  52.591  1.00  0.00           H
ATOM   1188  H10 SNA    51       7.051  21.973  53.392  1.00  0.00           H
ATOM   1189  H11 SNA    51       8.158  21.277  51.324  1.00  0.00           H
ATOM   1190  H12 SNA    51       6.569  21.561  50.491  1.00  0.00           H
ATOM   1191  H13 SNA    51       6.754  24.018  51.345  1.00  0.00           H
ATOM   1192  H14 SNA    51       8.066  23.777  52.138  1.00  0.00           H
ATOM   1193  H15 SNA    51       9.296  23.207  49.740  1.00  0.00           H
ATOM   1194  H16 SNA    51       7.649  23.465  49.066  1.00  0.00           H
ATOM   1195  H17 SNA    51       9.086  26.481  46.323  1.00  0.00           H
ATOM   1196  H18 SNA    51       8.982  29.967  46.643  1.00  0.00           H
ATOM   1197  H19 SNA    51       8.380  31.156  48.710  1.00  0.00           H
ATOM   1198  H20 SNA    51       7.874  29.794  50.753  1.00  0.00           H
ATOM   1199  H21 SNA    51       8.238  27.401  50.798  1.00  0.00           H
ATOM   1200  O4  SNA    51       8.634  25.022  47.625  1.00  0.00           O
ATOM   1201  C1  SNA    52      56.003   5.206  61.731  1.00  0.00           C
ATOM   1202  C2  SNA    52      56.285   4.153  62.589  1.00  0.00           C
ATOM   1203  C3  SNA    52      56.063   4.397  63.977  1.00  0.00           C
ATOM   1204  C4  SNA    52      55.428   5.563  64.463  1.00  0.00           C
ATOM   1205  C5  SNA    52      55.280   6.614  63.534  1.00  0.00           C
ATOM   1206  C6  SNA    52      55.620   6.478  62.156  1.00  0.00           C
ATOM   1207  C7  SNA    52      54.523   7.877  63.797  1.00  0.00           C
ATOM   1208  N   SNA    52      53.760   7.975  64.875  1.00  0.00           N
ATOM   1209  C8  SNA    52      52.828   9.066  65.153  1.00  0.00           C
ATOM   1210  C9  SNA    52      52.140   8.870  66.558  1.00  0.00           C
ATOM   1211  C10 SNA    52      51.230   7.654  66.666  1.00  0.00           C
ATOM   1212  C11 SNA    52      50.823   7.328  68.146  1.00  0.00           C
ATOM   1213  C12 SNA    52      49.942   6.058  68.137  1.00  0.00           C
ATOM   1214  C13 SNA    52      48.963   6.058  69.388  1.00  0.00           C
ATOM   1215  C14 SNA    52      49.756   5.697  70.681  1.00  0.00           C
ATOM   1216  C15 SNA    52      48.882   6.011  71.899  1.00  0.00           C
ATOM   1217  O1  SNA    52      55.069   5.580  65.822  1.00  0.00           O
ATOM   1218  O2  SNA    52      48.675   5.279  72.897  1.00  0.00           O
ATOM   1219  O3  SNA    52      48.349   7.266  71.898  1.00  0.00           O
ATOM   1220  H1  SNA    52      53.717   7.129  65.400  1.00  0.00           H
ATOM   1221  H2  SNA    52      47.858   7.426  72.707  1.00  0.00           H
ATOM   1222  H3  SNA    52      50.581   6.439  70.632  1.00  0.00           H
ATOM   1223  H4  SNA    52      50.040   4.627  70.592  1.00  0.00           H
ATOM   1224  H5  SNA    52      48.185   5.291  69.184  1.00  0.00           H
ATOM   1225  H6  SNA    52      48.499   7.063  69.488  1.00  0.00           H
ATOM   1226  H7  SNA    52      50.408   5.052  68.210  1.00  0.00           H
ATOM   1227  H8  SNA    52      49.398   6.147  67.172  1.00  0.00           H
ATOM   1228  H9  SNA    52      50.304   8.121  68.725  1.00  0.00           H
ATOM   1229  H10 SNA    52      51.757   7.128  68.714  1.00  0.00           H
ATOM   1230  H11 SNA    52      51.653   6.721  66.236  1.00  0.00           H
ATOM   1231  H12 SNA    52      50.257   7.822  66.156  1.00  0.00           H
ATOM   1232  H13 SNA    52      51.539   9.774  66.795  1.00  0.00           H
ATOM   1233  H14 SNA    52      52.911   8.766  67.351  1.00  0.00           H
ATOM   1234  H15 SNA    52      52.003   9.094  64.410  1.00  0.00           H
ATOM   1235  H16 SNA    52      53.411  10.010  65.211  1.00  0.00           H
ATOM   1236  H17 SNA    52      55.392   4.760  66.202  1.00  0.00           H
ATOM   1237  H18 SNA    52      56.481   3.717  64.704  1.00  0.00           H
ATOM   1238  H19 SNA    52      56.644   3.235  62.149  1.00  0.00           H
ATOM   1239  H20 SNA    52      56.267   5.066  60.693  1.00  0.00           H
ATOM   1240  H21 SNA    52      55.536   7.305  61.466  1.00  0.00           H
ATOM   1241  O4  SNA    52      54.595   8.819  63.032  1.00  0.00           O
ATOM   1242  C1  SNA    53      55.941  25.705  18.114  1.00  0.00           C
ATOM   1243  C2  SNA    53      54.924  25.664  19.039  1.00  0.00           C
ATOM   1244  C3  SNA    53      55.112  25.298  20.386  1.00  0.00           C
ATOM   1245  C4  SNA    53      56.327  24.989  20.848  1.00  0.00           C
ATOM   1246  C5  SNA    53      57.491  25.025  20.008  1.00  0.00           C
ATOM   1247  C6  SNA    53      57.218  25.285  18.602  1.00  0.00           C
ATOM   1248  C7  SNA    53      58.865  24.858  20.438  1.00  0.00           C
ATOM   1249  N   SNA    53      58.994  24.681  21.771  1.00  0.00           N
ATOM   1250  C8  SNA    53      60.213  24.143  22.388  1.00  0.00           C
ATOM   1251  C9  SNA    53      59.730  23.722  23.794  1.00  0.00           C
ATOM   1252  C10 SNA    53      60.891  23.239  24.753  1.00  0.00           C
ATOM   1253  C11 SNA    53      60.332  22.681  26.072  1.00  0.00           C
ATOM   1254  C12 SNA    53      61.407  22.001  26.906  1.00  0.00           C
ATOM   1255  C13 SNA    53      62.375  22.879  27.651  1.00  0.00           C
ATOM   1256  C14 SNA    53      61.827  23.616  28.912  1.00  0.00           C
ATOM   1257  C15 SNA    53      61.342  22.724  30.066  1.00  0.00           C
ATOM   1258  O1  SNA    53      56.324  24.781  22.249  1.00  0.00           O
ATOM   1259  O2  SNA    53      60.504  23.059  30.898  1.00  0.00           O
ATOM   1260  O3  SNA    53      61.977  21.604  30.181  1.00  0.00           O
ATOM   1261  H1  SNA    53      58.180  24.676  22.346  1.00  0.00           H
ATOM   1262  H2  SNA    53      61.443  21.113  30.809  1.00  0.00           H
ATOM   1263  H3  SNA    53      60.955  24.200  28.547  1.00  0.00           H
ATOM   1264  H4  SNA    53      62.579  24.349  29.273  1.00  0.00           H
ATOM   1265  H5  SNA    53      62.680  23.732  27.008  1.00  0.00           H
ATOM   1266  H6  SNA    53      63.258  22.258  27.916  1.00  0.00           H
ATOM   1267  H7  SNA    53      62.042  21.387  26.231  1.00  0.00           H
ATOM   1268  H8  SNA    53      60.873  21.320  27.602  1.00  0.00           H
ATOM   1269  H9  SNA    53      59.573  22.002  25.627  1.00  0.00           H
ATOM   1270  H10 SNA    53      59.816  23.451  26.684  1.00  0.00           H
ATOM   1271  H11 SNA    53      61.629  24.048  24.935  1.00  0.00           H
ATOM   1272  H12 SNA    53      61.366  22.409  24.186  1.00  0.00           H
ATOM   1273  H13 SNA    53      59.111  22.808  23.672  1.00  0.00           H
ATOM   1274  H14 SNA    53      59.180  24.546  24.298  1.00  0.00           H
ATOM   1275  H15 SNA    53      61.058  24.859  22.313  1.00  0.00           H
ATOM   1276  H16 SNA    53      60.562  23.197  21.922  1.00  0.00           H
ATOM   1277  H17 SNA    53      55.521  25.161  22.612  1.00  0.00           H
ATOM   1278  H18 SNA    53      54.268  25.399  21.053  1.00  0.00           H
ATOM   1279  H19 SNA    53      53.937  26.054  18.843  1.00  0.00           H
ATOM   1280  H20 SNA    53      55.748  25.749  17.053  1.00  0.00           H
ATOM   1281  H21 SNA    53      57.994  25.607  17.923  1.00  0.00           H
ATOM   1282  O4  SNA    53      59.927  24.778  19.760  1.00  0.00           O
ATOM   1283  C1  SNA    54      24.926  59.226  31.095  1.00  0.00           C
ATOM   1284  C2  SNA    54      24.340  59.513  32.312  1.00  0.00           C
ATOM   1285  C3  SNA    54      23.049  60.005  32.359  1.00  0.00           C
ATOM   1286  C4  SNA    54      22.397  60.285  31.173  1.00  0.00           C
ATOM   1287  C5  SNA    54      22.988  59.915  29.880  1.00  0.00           C
ATOM   1288  C6  SNA    54      24.272  59.338  29.856  1.00  0.00           C
ATOM   1289  C7  SNA    54      22.218  59.999  28.622  1.00  0.00           C
ATOM   1290  N   SNA    54      22.544  59.195  27.622  1.00  0.00           N
ATOM   1291  C8  SNA    54      21.861  59.028  26.323  1.00  0.00           C
ATOM   1292  C9  SNA    54      22.825  59.409  25.137  1.00  0.00           C
ATOM   1293  C10 SNA    54      24.214  58.918  25.319  1.00  0.00           C
ATOM   1294  C11 SNA    54      25.160  59.459  24.261  1.00  0.00           C
ATOM   1295  C12 SNA    54      26.598  58.823  24.314  1.00  0.00           C
ATOM   1296  C13 SNA    54      27.416  59.414  25.450  1.00  0.00           C
ATOM   1297  C14 SNA    54      28.842  58.802  25.389  1.00  0.00           C
ATOM   1298  C15 SNA    54      29.657  59.267  24.209  1.00  0.00           C
ATOM   1299  O1  SNA    54      21.281  61.130  31.265  1.00  0.00           O
ATOM   1300  O2  SNA    54      29.426  60.273  23.608  1.00  0.00           O
ATOM   1301  O3  SNA    54      30.474  58.251  23.840  1.00  0.00           O
ATOM   1302  H1  SNA    54      23.272  58.537  27.797  1.00  0.00           H
ATOM   1303  H2  SNA    54      31.056  58.569  23.146  1.00  0.00           H
ATOM   1304  H3  SNA    54      28.642  57.711  25.437  1.00  0.00           H
ATOM   1305  H4  SNA    54      29.489  59.110  26.238  1.00  0.00           H
ATOM   1306  H5  SNA    54      26.865  59.160  26.381  1.00  0.00           H
ATOM   1307  H6  SNA    54      27.569  60.510  25.352  1.00  0.00           H
ATOM   1308  H7  SNA    54      27.090  59.056  23.346  1.00  0.00           H
ATOM   1309  H8  SNA    54      26.617  57.717  24.416  1.00  0.00           H
ATOM   1310  H9  SNA    54      25.355  60.546  24.383  1.00  0.00           H
ATOM   1311  H10 SNA    54      24.720  59.311  23.252  1.00  0.00           H
ATOM   1312  H11 SNA    54      24.180  57.812  25.222  1.00  0.00           H
ATOM   1313  H12 SNA    54      24.617  59.240  26.303  1.00  0.00           H
ATOM   1314  H13 SNA    54      22.790  60.515  25.047  1.00  0.00           H
ATOM   1315  H14 SNA    54      22.336  58.887  24.286  1.00  0.00           H
ATOM   1316  H15 SNA    54      20.915  59.602  26.225  1.00  0.00           H
ATOM   1317  H16 SNA    54      21.656  57.943  26.202  1.00  0.00           H
ATOM   1318  H17 SNA    54      20.854  61.392  30.446  1.00  0.00           H
ATOM   1319  H18 SNA    54      22.630  60.343  33.296  1.00  0.00           H
ATOM   1320  H19 SNA    54      24.850  59.390  33.256  1.00  0.00           H
ATOM   1321  H20 SNA    54      25.965  58.951  31.204  1.00  0.00           H
ATOM   1322  H21 SNA    54      24.846  59.210  28.950  1.00  0.00           H
ATOM   1323  O4  SNA    54      21.337  60.830  28.545  1.00  0.00           O
ATOM   1324  C1  SNA    55      80.538  13.961  22.048  1.00  0.00           C
ATOM   1325  C2  SNA    55      79.757  14.690  22.994  1.00  0.00           C
ATOM   1326  C3  SNA    55      80.375  15.686  23.765  1.00  0.00           C
ATOM   1327  C4  SNA    55      81.675  16.037  23.493  1.00  0.00           C
ATOM   1328  C5  SNA    55      82.524  15.296  22.557  1.00  0.00           C
ATOM   1329  C6  SNA    55      81.883  14.277  21.855  1.00  0.00           C
ATOM   1330  C7  SNA    55      83.945  15.603  22.350  1.00  0.00           C
ATOM   1331  N   SNA    55      84.561  15.216  21.215  1.00  0.00           N
ATOM   1332  C8  SNA    55      85.954  15.367  21.018  1.00  0.00           C
ATOM   1333  C9  SNA    55      86.439  14.695  19.790  1.00  0.00           C
ATOM   1334  C10 SNA    55      88.019  14.801  19.814  1.00  0.00           C
ATOM   1335  C11 SNA    55      88.594  13.934  18.737  1.00  0.00           C
ATOM   1336  C12 SNA    55      90.095  13.986  18.730  1.00  0.00           C
ATOM   1337  C13 SNA    55      90.724  13.136  17.657  1.00  0.00           C
ATOM   1338  C14 SNA    55      92.270  13.186  17.659  1.00  0.00           C
ATOM   1339  C15 SNA    55      92.730  14.522  17.104  1.00  0.00           C
ATOM   1340  O1  SNA    55      82.112  17.245  24.122  1.00  0.00           O
ATOM   1341  O2  SNA    55      93.001  15.513  17.772  1.00  0.00           O
ATOM   1342  O3  SNA    55      92.847  14.583  15.740  1.00  0.00           O
ATOM   1343  H1  SNA    55      84.033  14.842  20.457  1.00  0.00           H
ATOM   1344  H2  SNA    55      93.181  15.447  15.489  1.00  0.00           H
ATOM   1345  H3  SNA    55      92.745  12.287  17.210  1.00  0.00           H
ATOM   1346  H4  SNA    55      92.551  13.232  18.733  1.00  0.00           H
ATOM   1347  H5  SNA    55      90.384  13.422  16.639  1.00  0.00           H
ATOM   1348  H6  SNA    55      90.361  12.103  17.843  1.00  0.00           H
ATOM   1349  H7  SNA    55      90.436  13.588  19.710  1.00  0.00           H
ATOM   1350  H8  SNA    55      90.439  15.042  18.687  1.00  0.00           H
ATOM   1351  H9  SNA    55      88.041  14.188  17.808  1.00  0.00           H
ATOM   1352  H10 SNA    55      88.197  12.925  18.979  1.00  0.00           H
ATOM   1353  H11 SNA    55      88.414  14.476  20.800  1.00  0.00           H
ATOM   1354  H12 SNA    55      88.459  15.809  19.660  1.00  0.00           H
ATOM   1355  H13 SNA    55      85.996  15.167  18.887  1.00  0.00           H
ATOM   1356  H14 SNA    55      86.149  13.625  19.729  1.00  0.00           H
ATOM   1357  H15 SNA    55      86.513  15.056  21.926  1.00  0.00           H
ATOM   1358  H16 SNA    55      86.207  16.445  20.924  1.00  0.00           H
ATOM   1359  H17 SNA    55      83.052  17.282  23.929  1.00  0.00           H
ATOM   1360  H18 SNA    55      79.712  16.317  24.338  1.00  0.00           H
ATOM   1361  H19 SNA    55      78.724  14.386  23.064  1.00  0.00           H
ATOM   1362  H20 SNA    55      80.046  13.098  21.624  1.00  0.00           H
ATOM   1363  H21 SNA    55      82.339  13.768  21.018  1.00  0.00           H
ATOM   1364  O4  SNA    55      84.554  16.174  23.220  1.00  0.00           O
ATOM   1365  C1  SNA    56      21.509  68.349  20.542  1.00  0.00           C
ATOM   1366  C2  SNA    56      20.639  69.343  20.969  1.00  0.00           C
ATOM   1367  C3  SNA    56      19.800  70.055  20.108  1.00  0.00           C
ATOM   1368  C4  SNA    56      19.905  69.861  18.722  1.00  0.00           C
ATOM   1369  C5  SNA    56      20.764  68.789  18.190  1.00  0.00           C
ATOM   1370  C6  SNA    56      21.479  67.981  19.159  1.00  0.00           C
ATOM   1371  C7  SNA    56      20.808  68.388  16.733  1.00  0.00           C
ATOM   1372  N   SNA    56      19.925  69.011  15.951  1.00  0.00           N
ATOM   1373  C8  SNA    56      19.790  68.898  14.475  1.00  0.00           C
ATOM   1374  C9  SNA    56      18.442  69.369  14.014  1.00  0.00           C
ATOM   1375  C10 SNA    56      18.070  68.781  12.667  1.00  0.00           C
ATOM   1376  C11 SNA    56      19.264  68.988  11.644  1.00  0.00           C
ATOM   1377  C12 SNA    56      18.747  68.772  10.166  1.00  0.00           C
ATOM   1378  C13 SNA    56      19.760  69.143   9.113  1.00  0.00           C
ATOM   1379  C14 SNA    56      19.253  68.838   7.694  1.00  0.00           C
ATOM   1380  C15 SNA    56      17.899  69.466   7.506  1.00  0.00           C
ATOM   1381  O1  SNA    56      19.249  70.912  17.980  1.00  0.00           O
ATOM   1382  O2  SNA    56      16.870  68.875   7.299  1.00  0.00           O
ATOM   1383  O3  SNA    56      18.001  70.766   7.350  1.00  0.00           O
ATOM   1384  H1  SNA    56      19.285  69.597  16.441  1.00  0.00           H
ATOM   1385  H2  SNA    56      17.205  71.266   7.155  1.00  0.00           H
ATOM   1386  H3  SNA    56      19.343  67.784   7.356  1.00  0.00           H
ATOM   1387  H4  SNA    56      19.862  69.387   6.944  1.00  0.00           H
ATOM   1388  H5  SNA    56      20.678  68.575   9.378  1.00  0.00           H
ATOM   1389  H6  SNA    56      20.063  70.212   9.126  1.00  0.00           H
ATOM   1390  H7  SNA    56      17.863  69.442  10.112  1.00  0.00           H
ATOM   1391  H8  SNA    56      18.337  67.745  10.270  1.00  0.00           H
ATOM   1392  H9  SNA    56      20.136  68.353  11.910  1.00  0.00           H
ATOM   1393  H10 SNA    56      19.605  70.042  11.730  1.00  0.00           H
ATOM   1394  H11 SNA    56      17.138  69.175  12.208  1.00  0.00           H
ATOM   1395  H12 SNA    56      18.046  67.670  12.687  1.00  0.00           H
ATOM   1396  H13 SNA    56      18.404  70.476  14.097  1.00  0.00           H
ATOM   1397  H14 SNA    56      17.601  68.926  14.588  1.00  0.00           H
ATOM   1398  H15 SNA    56      19.714  67.841  14.139  1.00  0.00           H
ATOM   1399  H16 SNA    56      20.607  69.423  13.936  1.00  0.00           H
ATOM   1400  H17 SNA    56      18.447  71.223  18.407  1.00  0.00           H
ATOM   1401  H18 SNA    56      19.103  70.777  20.507  1.00  0.00           H
ATOM   1402  H19 SNA    56      20.589  69.543  22.029  1.00  0.00           H
ATOM   1403  H20 SNA    56      22.070  67.753  21.246  1.00  0.00           H
ATOM   1404  H21 SNA    56      21.955  67.028  18.981  1.00  0.00           H
ATOM   1405  O4  SNA    56      21.560  67.528  16.292  1.00  0.00           O
ATOM   1406  C1  SNA    57      67.607  52.328  69.645  1.00  0.00           C
ATOM   1407  C2  SNA    57      66.890  52.915  68.598  1.00  0.00           C
ATOM   1408  C3  SNA    57      67.435  53.943  67.889  1.00  0.00           C
ATOM   1409  C4  SNA    57      68.548  54.580  68.367  1.00  0.00           C
ATOM   1410  C5  SNA    57      69.284  54.069  69.404  1.00  0.00           C
ATOM   1411  C6  SNA    57      68.800  52.855  69.949  1.00  0.00           C
ATOM   1412  C7  SNA    57      70.533  54.781  69.938  1.00  0.00           C
ATOM   1413  N   SNA    57      71.097  54.293  71.102  1.00  0.00           N
ATOM   1414  C8  SNA    57      72.287  54.909  71.609  1.00  0.00           C
ATOM   1415  C9  SNA    57      72.745  54.361  72.957  1.00  0.00           C
ATOM   1416  C10 SNA    57      73.861  55.161  73.634  1.00  0.00           C
ATOM   1417  C11 SNA    57      74.083  54.883  75.118  1.00  0.00           C
ATOM   1418  C12 SNA    57      75.256  55.641  75.798  1.00  0.00           C
ATOM   1419  C13 SNA    57      75.026  55.524  77.327  1.00  0.00           C
ATOM   1420  C14 SNA    57      76.251  56.004  78.169  1.00  0.00           C
ATOM   1421  C15 SNA    57      76.602  57.422  77.797  1.00  0.00           C
ATOM   1422  O1  SNA    57      68.918  55.698  67.570  1.00  0.00           O
ATOM   1423  O2  SNA    57      77.774  57.729  77.708  1.00  0.00           O
ATOM   1424  O3  SNA    57      75.604  58.243  77.878  1.00  0.00           O
ATOM   1425  H1  SNA    57      71.015  53.348  71.411  1.00  0.00           H
ATOM   1426  H2  SNA    57      75.769  59.167  77.676  1.00  0.00           H
ATOM   1427  H3  SNA    57      77.114  55.324  78.007  1.00  0.00           H
ATOM   1428  H4  SNA    57      76.087  56.009  79.268  1.00  0.00           H
ATOM   1429  H5  SNA    57      75.020  54.441  77.577  1.00  0.00           H
ATOM   1430  H6  SNA    57      74.091  56.016  77.668  1.00  0.00           H
ATOM   1431  H7  SNA    57      75.226  56.682  75.413  1.00  0.00           H
ATOM   1432  H8  SNA    57      76.182  55.079  75.550  1.00  0.00           H
ATOM   1433  H9  SNA    57      74.347  53.818  75.290  1.00  0.00           H
ATOM   1434  H10 SNA    57      73.077  55.112  75.531  1.00  0.00           H
ATOM   1435  H11 SNA    57      73.594  56.236  73.546  1.00  0.00           H
ATOM   1436  H12 SNA    57      74.828  55.033  73.103  1.00  0.00           H
ATOM   1437  H13 SNA    57      72.944  53.273  73.064  1.00  0.00           H
ATOM   1438  H14 SNA    57      71.839  54.477  73.590  1.00  0.00           H
ATOM   1439  H15 SNA    57      72.271  56.019  71.570  1.00  0.00           H
ATOM   1440  H16 SNA    57      73.029  54.705  70.807  1.00  0.00           H
ATOM   1441  H17 SNA    57      69.529  56.133  68.169  1.00  0.00           H
ATOM   1442  H18 SNA    57      67.003  54.100  66.912  1.00  0.00           H
ATOM   1443  H19 SNA    57      66.087  52.279  68.256  1.00  0.00           H
ATOM   1444  H20 SNA    57      67.185  51.492  70.184  1.00  0.00           H
ATOM   1445  H21 SNA    57      69.400  52.365  70.702  1.00  0.00           H
ATOM   1446  O4  SNA    57      71.010  55.654  69.244  1.00  0.00           O
ATOM   1447  C1  SNA    58      27.375  24.927  98.981  1.00  0.00           C
ATOM   1448  C2  SNA    58      28.430  25.469  99.754  1.00  0.00           C
ATOM   1449  C3  SNA    58      29.071  26.599  99.232  1.00  0.00           C
ATOM   1450  C4  SNA    58      28.622  27.172  97.980  1.00  0.00           C
ATOM   1451  C5  SNA    58      27.564  26.619  97.259  1.00  0.00           C
ATOM   1452  C6  SNA    58      26.976  25.411  97.752  1.00  0.00           C
ATOM   1453  C7  SNA    58      27.148  27.190  95.952  1.00  0.00           C
ATOM   1454  N   SNA    58      26.182  26.535  95.291  1.00  0.00           N
ATOM   1455  C8  SNA    58      25.765  26.963  93.959  1.00  0.00           C
ATOM   1456  C9  SNA    58      24.637  26.130  93.236  1.00  0.00           C
ATOM   1457  C10 SNA    58      24.776  24.547  93.267  1.00  0.00           C
ATOM   1458  C11 SNA    58      23.571  23.767  92.700  1.00  0.00           C
ATOM   1459  C12 SNA    58      23.848  22.287  92.486  1.00  0.00           C
ATOM   1460  C13 SNA    58      22.615  21.384  92.136  1.00  0.00           C
ATOM   1461  C14 SNA    58      21.585  21.966  91.082  1.00  0.00           C
ATOM   1462  C15 SNA    58      22.250  22.182  89.738  1.00  0.00           C
ATOM   1463  O1  SNA    58      29.214  28.383  97.632  1.00  0.00           O
ATOM   1464  O2  SNA    58      22.866  21.392  89.044  1.00  0.00           O
ATOM   1465  O3  SNA    58      22.077  23.519  89.212  1.00  0.00           O
ATOM   1466  H1  SNA    58      25.613  25.790  95.632  1.00  0.00           H
ATOM   1467  H2  SNA    58      22.672  23.669  88.474  1.00  0.00           H
ATOM   1468  H3  SNA    58      21.188  22.935  91.451  1.00  0.00           H
ATOM   1469  H4  SNA    58      20.689  21.366  90.811  1.00  0.00           H
ATOM   1470  H5  SNA    58      22.031  21.251  93.072  1.00  0.00           H
ATOM   1471  H6  SNA    58      22.992  20.382  91.841  1.00  0.00           H
ATOM   1472  H7  SNA    58      24.365  21.926  93.401  1.00  0.00           H
ATOM   1473  H8  SNA    58      24.493  22.174  91.588  1.00  0.00           H
ATOM   1474  H9  SNA    58      23.277  24.235  91.737  1.00  0.00           H
ATOM   1475  H10 SNA    58      22.752  23.930  93.433  1.00  0.00           H
ATOM   1476  H11 SNA    58      25.031  24.191  94.288  1.00  0.00           H
ATOM   1477  H12 SNA    58      25.592  24.220  92.587  1.00  0.00           H
ATOM   1478  H13 SNA    58      24.543  26.416  92.166  1.00  0.00           H
ATOM   1479  H14 SNA    58      23.654  26.397  93.680  1.00  0.00           H
ATOM   1480  H15 SNA    58      26.684  26.809  93.354  1.00  0.00           H
ATOM   1481  H16 SNA    58      25.596  28.057  94.051  1.00  0.00           H
ATOM   1482  H17 SNA    58      28.806  28.722  96.832  1.00  0.00           H
ATOM   1483  H18 SNA    58      29.862  27.021  99.833  1.00  0.00           H
ATOM   1484  H19 SNA    58      28.681  25.075 100.728  1.00  0.00           H
ATOM   1485  H20 SNA    58      26.836  24.076  99.371  1.00  0.00           H
ATOM   1486  H21 SNA    58      26.131  24.984  97.232  1.00  0.00           H
ATOM   1487  O4  SNA    58      27.693  28.167  95.468  1.00  0.00           O
ATOM   1488  C1  SNA    59      90.709  69.879  24.364  1.00  0.00           C
ATOM   1489  C2  SNA    59      89.365  69.660  23.886  1.00  0.00           C
ATOM   1490  C3  SNA    59      89.156  68.882  22.742  1.00  0.00           C
ATOM   1491  C4  SNA    59      90.243  68.362  21.984  1.00  0.00           C
ATOM   1492  C5  SNA    59      91.580  68.589  22.502  1.00  0.00           C
ATOM   1493  C6  SNA    59      91.781  69.281  23.640  1.00  0.00           C
ATOM   1494  C7  SNA    59      92.738  68.037  21.833  1.00  0.00           C
ATOM   1495  N   SNA    59      93.883  67.832  22.500  1.00  0.00           N
ATOM   1496  C8  SNA    59      94.904  66.990  21.893  1.00  0.00           C
ATOM   1497  C9  SNA    59      95.975  66.555  22.936  1.00  0.00           C
ATOM   1498  C10 SNA    59      97.019  65.504  22.393  1.00  0.00           C
ATOM   1499  C11 SNA    59      97.630  65.934  21.042  1.00  0.00           C
ATOM   1500  C12 SNA    59      98.381  64.703  20.457  1.00  0.00           C
ATOM   1501  C13 SNA    59      99.468  64.177  21.379  1.00  0.00           C
ATOM   1502  C14 SNA    59     100.624  65.184  21.675  1.00  0.00           C
ATOM   1503  C15 SNA    59     101.417  64.855  22.960  1.00  0.00           C
ATOM   1504  O1  SNA    59      90.013  67.680  20.749  1.00  0.00           O
ATOM   1505  O2  SNA    59     102.578  64.632  23.046  1.00  0.00           O
ATOM   1506  O3  SNA    59     100.521  64.971  23.952  1.00  0.00           O
ATOM   1507  H1  SNA    59      93.905  67.855  23.496  1.00  0.00           H
ATOM   1508  H2  SNA    59     100.948  64.734  24.779  1.00  0.00           H
ATOM   1509  H3  SNA    59     100.245  66.222  21.785  1.00  0.00           H
ATOM   1510  H4  SNA    59     101.307  65.243  20.800  1.00  0.00           H
ATOM   1511  H5  SNA    59      99.951  63.338  20.834  1.00  0.00           H
ATOM   1512  H6  SNA    59      99.120  63.787  22.359  1.00  0.00           H
ATOM   1513  H7  SNA    59      98.726  65.030  19.453  1.00  0.00           H
ATOM   1514  H8  SNA    59      97.603  63.939  20.248  1.00  0.00           H
ATOM   1515  H9  SNA    59      98.353  66.776  20.994  1.00  0.00           H
ATOM   1516  H10 SNA    59      96.784  66.160  20.358  1.00  0.00           H
ATOM   1517  H11 SNA    59      96.409  64.585  22.263  1.00  0.00           H
ATOM   1518  H12 SNA    59      97.729  65.413  23.242  1.00  0.00           H
ATOM   1519  H13 SNA    59      95.350  66.084  23.725  1.00  0.00           H
ATOM   1520  H14 SNA    59      96.525  67.453  23.288  1.00  0.00           H
ATOM   1521  H15 SNA    59      95.356  67.655  21.127  1.00  0.00           H
ATOM   1522  H16 SNA    59      94.474  66.162  21.290  1.00  0.00           H
ATOM   1523  H17 SNA    59      90.857  67.537  20.315  1.00  0.00           H
ATOM   1524  H18 SNA    59      88.132  68.821  22.402  1.00  0.00           H
ATOM   1525  H19 SNA    59      88.503  70.080  24.383  1.00  0.00           H
ATOM   1526  H20 SNA    59      90.848  70.548  25.200  1.00  0.00           H
ATOM   1527  H21 SNA    59      92.725  69.597  24.060  1.00  0.00           H
ATOM   1528  O4  SNA    59      92.674  67.819  20.654  1.00  0.00           O
ATOM   1529  C1  SNA    60      60.937  80.703  41.194  1.00  0.00           C
ATOM   1530  C2  SNA    60      60.393  80.765  42.462  1.00  0.00           C
ATOM   1531  C3  SNA    60      59.626  79.771  43.054  1.00  0.00           C
ATOM   1532  C4  SNA    60      59.164  78.763  42.223  1.00  0.00           C
ATOM   1533  C5  SNA    60      59.684  78.582  40.915  1.00  0.00           C
ATOM   1534  C6  SNA    60      60.526  79.583  40.362  1.00  0.00           C
ATOM   1535  C7  SNA    60      59.161  77.569  39.938  1.00  0.00           C
ATOM   1536  N   SNA    60      60.017  77.162  38.962  1.00  0.00           N
ATOM   1537  C8  SNA    60      59.771  76.058  38.110  1.00  0.00           C
ATOM   1538  C9  SNA    60      60.883  75.695  37.095  1.00  0.00           C
ATOM   1539  C10 SNA    60      60.393  75.042  35.817  1.00  0.00           C
ATOM   1540  C11 SNA    60      59.772  73.690  35.971  1.00  0.00           C
ATOM   1541  C12 SNA    60      59.275  73.125  34.624  1.00  0.00           C
ATOM   1542  C13 SNA    60      58.422  71.824  34.710  1.00  0.00           C
ATOM   1543  C14 SNA    60      59.104  70.576  34.182  1.00  0.00           C
ATOM   1544  C15 SNA    60      59.620  70.765  32.778  1.00  0.00           C
ATOM   1545  O1  SNA    60      58.488  77.670  42.845  1.00  0.00           O
ATOM   1546  O2  SNA    60      60.843  70.988  32.535  1.00  0.00           O
ATOM   1547  O3  SNA    60      58.706  70.505  31.798  1.00  0.00           O
ATOM   1548  H1  SNA    60      60.942  77.533  38.943  1.00  0.00           H
ATOM   1549  H2  SNA    60      59.156  70.826  31.013  1.00  0.00           H
ATOM   1550  H3  SNA    60      58.392  69.728  34.275  1.00  0.00           H
ATOM   1551  H4  SNA    60      59.930  70.388  34.901  1.00  0.00           H
ATOM   1552  H5  SNA    60      57.529  72.039  34.084  1.00  0.00           H
ATOM   1553  H6  SNA    60      58.023  71.777  35.746  1.00  0.00           H
ATOM   1554  H7  SNA    60      60.204  72.874  34.070  1.00  0.00           H
ATOM   1555  H8  SNA    60      58.712  73.922  34.093  1.00  0.00           H
ATOM   1556  H9  SNA    60      58.920  73.778  36.679  1.00  0.00           H
ATOM   1557  H10 SNA    60      60.460  72.979  36.476  1.00  0.00           H
ATOM   1558  H11 SNA    60      61.290  74.807  35.204  1.00  0.00           H
ATOM   1559  H12 SNA    60      59.717  75.757  35.301  1.00  0.00           H
ATOM   1560  H13 SNA    60      61.642  75.039  37.571  1.00  0.00           H
ATOM   1561  H14 SNA    60      61.377  76.640  36.782  1.00  0.00           H
ATOM   1562  H15 SNA    60      58.866  76.304  37.514  1.00  0.00           H
ATOM   1563  H16 SNA    60      59.483  75.205  38.760  1.00  0.00           H
ATOM   1564  H17 SNA    60      57.968  77.312  42.122  1.00  0.00           H
ATOM   1565  H18 SNA    60      59.254  79.702  44.065  1.00  0.00           H
ATOM   1566  H19 SNA    60      60.693  81.640  43.019  1.00  0.00           H
ATOM   1567  H20 SNA    60      61.631  81.471  40.887  1.00  0.00           H
ATOM   1568  H21 SNA    60      60.911  79.467  39.359  1.00  0.00           H
ATOM   1569  O4  SNA    60      58.072  77.073  40.097  1.00  0.00           O
ATOM   1570  C1  SNA    61      52.766  79.653  81.630  1.00  0.00           C
ATOM   1571  C2  SNA    61      52.426  78.448  82.325  1.00  0.00           C
ATOM   1572  C3  SNA    61      53.237  77.331  82.157  1.00  0.00           C
ATOM   1573  C4  SNA    61      54.416  77.387  81.437  1.00  0.00           C
ATOM   1574  C5  SNA    61      54.719  78.619  80.645  1.00  0.00           C
ATOM   1575  C6  SNA    61      53.934  79.753  80.838  1.00  0.00           C
ATOM   1576  C7  SNA    61      55.888  78.633  79.740  1.00  0.00           C
ATOM   1577  N   SNA    61      56.120  79.772  79.020  1.00  0.00           N
ATOM   1578  C8  SNA    61      57.209  80.168  78.240  1.00  0.00           C
ATOM   1579  C9  SNA    61      56.969  81.481  77.512  1.00  0.00           C
ATOM   1580  C10 SNA    61      58.255  82.220  76.860  1.00  0.00           C
ATOM   1581  C11 SNA    61      57.924  83.596  76.369  1.00  0.00           C
ATOM   1582  C12 SNA    61      59.160  84.424  75.862  1.00  0.00           C
ATOM   1583  C13 SNA    61      58.918  85.888  75.448  1.00  0.00           C
ATOM   1584  C14 SNA    61      58.247  85.897  73.988  1.00  0.00           C
ATOM   1585  C15 SNA    61      59.089  85.164  72.987  1.00  0.00           C
ATOM   1586  O1  SNA    61      55.211  76.266  81.337  1.00  0.00           O
ATOM   1587  O2  SNA    61      60.253  85.355  72.827  1.00  0.00           O
ATOM   1588  O3  SNA    61      58.371  84.404  72.117  1.00  0.00           O
ATOM   1589  H1  SNA    61      55.553  80.582  79.142  1.00  0.00           H
ATOM   1590  H2  SNA    61      59.000  84.071  71.473  1.00  0.00           H
ATOM   1591  H3  SNA    61      58.159  86.964  73.694  1.00  0.00           H
ATOM   1592  H4  SNA    61      57.309  85.305  74.060  1.00  0.00           H
ATOM   1593  H5  SNA    61      59.883  86.435  75.379  1.00  0.00           H
ATOM   1594  H6  SNA    61      58.090  86.387  75.995  1.00  0.00           H
ATOM   1595  H7  SNA    61      59.672  83.835  75.072  1.00  0.00           H
ATOM   1596  H8  SNA    61      59.917  84.620  76.651  1.00  0.00           H
ATOM   1597  H9  SNA    61      57.331  84.132  77.141  1.00  0.00           H
ATOM   1598  H10 SNA    61      57.315  83.407  75.460  1.00  0.00           H
ATOM   1599  H11 SNA    61      58.576  81.614  75.986  1.00  0.00           H
ATOM   1600  H12 SNA    61      59.067  82.212  77.618  1.00  0.00           H
ATOM   1601  H13 SNA    61      56.601  82.292  78.177  1.00  0.00           H
ATOM   1602  H14 SNA    61      56.161  81.434  76.751  1.00  0.00           H
ATOM   1603  H15 SNA    61      57.568  79.386  77.537  1.00  0.00           H
ATOM   1604  H16 SNA    61      58.055  80.438  78.908  1.00  0.00           H
ATOM   1605  H17 SNA    61      55.778  76.492  80.596  1.00  0.00           H
ATOM   1606  H18 SNA    61      52.947  76.422  82.662  1.00  0.00           H
ATOM   1607  H19 SNA    61      51.579  78.506  82.992  1.00  0.00           H
ATOM   1608  H20 SNA    61      52.176  80.548  81.767  1.00  0.00           H
ATOM   1609  H21 SNA    61      54.170  80.752  80.504  1.00  0.00           H
ATOM   1610  O4  SNA    61      56.654  77.640  79.623  1.00  0.00           O
ATOM   1611  C1  SNA    62      29.195  67.069  27.503  1.00  0.00           C
ATOM   1612  C2  SNA    62      27.825  66.828  27.258  1.00  0.00           C
ATOM   1613  C3  SNA    62      27.145  67.448  26.163  1.00  0.00           C
ATOM   1614  C4  SNA    62      27.823  68.388  25.418  1.00  0.00           C
ATOM   1615  C5  SNA    62      29.173  68.704  25.664  1.00  0.00           C
ATOM   1616  C6  SNA    62      29.841  68.040  26.741  1.00  0.00           C
ATOM   1617  C7  SNA    62      29.942  69.628  24.761  1.00  0.00           C
ATOM   1618  N   SNA    62      30.808  70.503  25.370  1.00  0.00           N
ATOM   1619  C8  SNA    62      31.888  71.204  24.781  1.00  0.00           C
ATOM   1620  C9  SNA    62      33.013  71.539  25.723  1.00  0.00           C
ATOM   1621  C10 SNA    62      33.656  70.310  26.280  1.00  0.00           C
ATOM   1622  C11 SNA    62      34.662  70.655  27.361  1.00  0.00           C
ATOM   1623  C12 SNA    62      35.958  71.397  26.817  1.00  0.00           C
ATOM   1624  C13 SNA    62      36.975  71.801  27.908  1.00  0.00           C
ATOM   1625  C14 SNA    62      36.707  73.073  28.725  1.00  0.00           C
ATOM   1626  C15 SNA    62      36.572  74.331  27.819  1.00  0.00           C
ATOM   1627  O1  SNA    62      27.031  68.836  24.362  1.00  0.00           O
ATOM   1628  O2  SNA    62      37.324  74.718  26.949  1.00  0.00           O
ATOM   1629  O3  SNA    62      35.499  75.140  28.243  1.00  0.00           O
ATOM   1630  H1  SNA    62      30.983  70.436  26.349  1.00  0.00           H
ATOM   1631  H2  SNA    62      35.462  75.904  27.664  1.00  0.00           H
ATOM   1632  H3  SNA    62      37.535  73.212  29.453  1.00  0.00           H
ATOM   1633  H4  SNA    62      35.717  72.951  29.214  1.00  0.00           H
ATOM   1634  H5  SNA    62      37.944  71.930  27.380  1.00  0.00           H
ATOM   1635  H6  SNA    62      37.084  70.899  28.548  1.00  0.00           H
ATOM   1636  H7  SNA    62      35.680  72.306  26.242  1.00  0.00           H
ATOM   1637  H8  SNA    62      36.455  70.692  26.117  1.00  0.00           H
ATOM   1638  H9  SNA    62      35.080  69.675  27.677  1.00  0.00           H
ATOM   1639  H10 SNA    62      34.181  71.242  28.172  1.00  0.00           H
ATOM   1640  H11 SNA    62      34.256  69.811  25.489  1.00  0.00           H
ATOM   1641  H12 SNA    62      32.818  69.684  26.653  1.00  0.00           H
ATOM   1642  H13 SNA    62      32.619  72.164  26.554  1.00  0.00           H
ATOM   1643  H14 SNA    62      33.701  72.102  25.057  1.00  0.00           H
ATOM   1644  H15 SNA    62      31.428  72.146  24.411  1.00  0.00           H
ATOM   1645  H16 SNA    62      32.337  70.681  23.910  1.00  0.00           H
ATOM   1646  H17 SNA    62      26.206  68.359  24.476  1.00  0.00           H
ATOM   1647  H18 SNA    62      26.113  67.231  25.929  1.00  0.00           H
ATOM   1648  H19 SNA    62      27.286  66.037  27.758  1.00  0.00           H
ATOM   1649  H20 SNA    62      29.699  66.706  28.387  1.00  0.00           H
ATOM   1650  H21 SNA    62      30.909  68.128  26.875  1.00  0.00           H
ATOM   1651  O4  SNA    62      29.888  69.488  23.555  1.00  0.00           O
ATOM   1652  C1  SNA    63      30.354  39.700  78.599  1.00  0.00           C
ATOM   1653  C2  SNA    63      30.444  40.546  79.713  1.00  0.00           C
ATOM   1654  C3  SNA    63      29.460  40.417  80.665  1.00  0.00           C
ATOM   1655  C4  SNA    63      28.322  39.648  80.419  1.00  0.00           C
ATOM   1656  C5  SNA    63      28.226  38.769  79.286  1.00  0.00           C
ATOM   1657  C6  SNA    63      29.324  38.806  78.387  1.00  0.00           C
ATOM   1658  C7  SNA    63      27.143  37.744  79.170  1.00  0.00           C
ATOM   1659  N   SNA    63      27.257  36.768  78.273  1.00  0.00           N
ATOM   1660  C8  SNA    63      26.247  35.726  78.273  1.00  0.00           C
ATOM   1661  C9  SNA    63      26.659  34.643  77.249  1.00  0.00           C
ATOM   1662  C10 SNA    63      25.532  33.586  77.055  1.00  0.00           C
ATOM   1663  C11 SNA    63      25.915  32.482  76.089  1.00  0.00           C
ATOM   1664  C12 SNA    63      25.974  32.902  74.612  1.00  0.00           C
ATOM   1665  C13 SNA    63      26.771  31.902  73.671  1.00  0.00           C
ATOM   1666  C14 SNA    63      26.901  32.540  72.284  1.00  0.00           C
ATOM   1667  C15 SNA    63      27.578  33.897  72.289  1.00  0.00           C
ATOM   1668  O1  SNA    63      27.407  39.524  81.511  1.00  0.00           O
ATOM   1669  O2  SNA    63      27.056  34.940  72.019  1.00  0.00           O
ATOM   1670  O3  SNA    63      28.873  33.818  72.567  1.00  0.00           O
ATOM   1671  H1  SNA    63      28.101  36.673  77.752  1.00  0.00           H
ATOM   1672  H2  SNA    63      29.217  34.700  72.408  1.00  0.00           H
ATOM   1673  H3  SNA    63      25.903  32.613  71.802  1.00  0.00           H
ATOM   1674  H4  SNA    63      27.601  31.886  71.722  1.00  0.00           H
ATOM   1675  H5  SNA    63      26.301  30.900  73.573  1.00  0.00           H
ATOM   1676  H6  SNA    63      27.760  31.702  74.135  1.00  0.00           H
ATOM   1677  H7  SNA    63      26.589  33.823  74.530  1.00  0.00           H
ATOM   1678  H8  SNA    63      24.944  33.029  74.214  1.00  0.00           H
ATOM   1679  H9  SNA    63      25.148  31.691  76.228  1.00  0.00           H
ATOM   1680  H10 SNA    63      26.920  32.108  76.380  1.00  0.00           H
ATOM   1681  H11 SNA    63      24.601  34.107  76.745  1.00  0.00           H
ATOM   1682  H12 SNA    63      25.242  33.151  78.035  1.00  0.00           H
ATOM   1683  H13 SNA    63      27.535  34.170  77.742  1.00  0.00           H
ATOM   1684  H14 SNA    63      26.918  35.029  76.240  1.00  0.00           H
ATOM   1685  H15 SNA    63      25.215  35.997  77.962  1.00  0.00           H
ATOM   1686  H16 SNA    63      26.264  35.256  79.279  1.00  0.00           H
ATOM   1687  H17 SNA    63      26.824  38.774  81.373  1.00  0.00           H
ATOM   1688  H18 SNA    63      29.553  40.997  81.571  1.00  0.00           H
ATOM   1689  H19 SNA    63      31.247  41.257  79.845  1.00  0.00           H
ATOM   1690  H20 SNA    63      31.180  39.666  77.904  1.00  0.00           H
ATOM   1691  H21 SNA    63      29.353  38.190  77.500  1.00  0.00           H
ATOM   1692  O4  SNA    63      26.060  37.857  79.777  1.00  0.00           O
ATOM   1693  C1  SNA    64      86.981  96.084  15.923  1.00  0.00           C
ATOM   1694  C2  SNA    64      86.434  95.035  15.195  1.00  0.00           C
ATOM   1695  C3  SNA    64      85.363  95.283  14.297  1.00  0.00           C
ATOM   1696  C4  SNA    64      84.760  96.528  14.318  1.00  0.00           C
ATOM   1697  C5  SNA    64      85.215  97.543  15.262  1.00  0.00           C
ATOM   1698  C6  SNA    64      86.326  97.298  16.012  1.00  0.00           C
ATOM   1699  C7  SNA    64      84.582  98.884  15.185  1.00  0.00           C
ATOM   1700  N   SNA    64      84.940  99.802  16.028  1.00  0.00           N
ATOM   1701  C8  SNA    64      84.426 101.124  15.901  1.00  0.00           C
ATOM   1702  C9  SNA    64      85.190 102.163  16.679  1.00  0.00           C
ATOM   1703  C10 SNA    64      86.656 102.383  16.298  1.00  0.00           C
ATOM   1704  C11 SNA    64      87.595 103.260  17.274  1.00  0.00           C
ATOM   1705  C12 SNA    64      87.145 104.687  17.519  1.00  0.00           C
ATOM   1706  C13 SNA    64      87.992 105.424  18.586  1.00  0.00           C
ATOM   1707  C14 SNA    64      87.497 106.864  18.816  1.00  0.00           C
ATOM   1708  C15 SNA    64      86.027 106.913  19.286  1.00  0.00           C
ATOM   1709  O1  SNA    64      83.634  96.650  13.490  1.00  0.00           O
ATOM   1710  O2  SNA    64      85.028 107.398  18.731  1.00  0.00           O
ATOM   1711  O3  SNA    64      85.830 106.352  20.543  1.00  0.00           O
ATOM   1712  H1  SNA    64      85.520  99.554  16.800  1.00  0.00           H
ATOM   1713  H2  SNA    64      84.944 106.548  20.854  1.00  0.00           H
ATOM   1714  H3  SNA    64      87.532 107.421  17.855  1.00  0.00           H
ATOM   1715  H4  SNA    64      88.086 107.414  19.580  1.00  0.00           H
ATOM   1716  H5  SNA    64      89.047 105.270  18.274  1.00  0.00           H
ATOM   1717  H6  SNA    64      87.886 104.763  19.472  1.00  0.00           H
ATOM   1718  H7  SNA    64      86.069 104.512  17.734  1.00  0.00           H
ATOM   1719  H8  SNA    64      87.100 105.168  16.519  1.00  0.00           H
ATOM   1720  H9  SNA    64      88.631 103.314  16.877  1.00  0.00           H
ATOM   1721  H10 SNA    64      87.724 102.797  18.275  1.00  0.00           H
ATOM   1722  H11 SNA    64      86.700 102.806  15.272  1.00  0.00           H
ATOM   1723  H12 SNA    64      87.108 101.383  16.120  1.00  0.00           H
ATOM   1724  H13 SNA    64      85.245 101.815  17.733  1.00  0.00           H
ATOM   1725  H14 SNA    64      84.707 103.164  16.698  1.00  0.00           H
ATOM   1726  H15 SNA    64      83.363 101.045  16.215  1.00  0.00           H
ATOM   1727  H16 SNA    64      84.428 101.523  14.864  1.00  0.00           H
ATOM   1728  H17 SNA    64      83.298  97.546  13.573  1.00  0.00           H
ATOM   1729  H18 SNA    64      85.009  94.416  13.759  1.00  0.00           H
ATOM   1730  H19 SNA    64      86.724  94.016  15.406  1.00  0.00           H
ATOM   1731  H20 SNA    64      87.811  95.939  16.598  1.00  0.00           H
ATOM   1732  H21 SNA    64      86.752  98.139  16.539  1.00  0.00           H
ATOM   1733  O4  SNA    64      83.708  99.215  14.386  1.00  0.00           O
ATOM   1734  C1  SNA    65      97.612  75.058   6.712  1.00  0.00           C
ATOM   1735  C2  SNA    65      96.485  74.523   7.341  1.00  0.00           C
ATOM   1736  C3  SNA    65      95.801  73.487   6.745  1.00  0.00           C
ATOM   1737  C4  SNA    65      96.204  72.891   5.501  1.00  0.00           C
ATOM   1738  C5  SNA    65      97.276  73.579   4.821  1.00  0.00           C
ATOM   1739  C6  SNA    65      98.063  74.596   5.517  1.00  0.00           C
ATOM   1740  C7  SNA    65      97.612  73.123   3.417  1.00  0.00           C
ATOM   1741  N   SNA    65      98.628  73.759   2.788  1.00  0.00           N
ATOM   1742  C8  SNA    65      98.960  73.556   1.414  1.00  0.00           C
ATOM   1743  C9  SNA    65     100.101  74.454   1.005  1.00  0.00           C
ATOM   1744  C10 SNA    65      99.827  76.003   1.113  1.00  0.00           C
ATOM   1745  C11 SNA    65      98.761  76.420   0.063  1.00  0.00           C
ATOM   1746  C12 SNA    65      98.458  77.884  -0.164  1.00  0.00           C
ATOM   1747  C13 SNA    65      99.710  78.788  -0.434  1.00  0.00           C
ATOM   1748  C14 SNA    65     100.316  78.618  -1.825  1.00  0.00           C
ATOM   1749  C15 SNA    65     101.141  77.409  -1.949  1.00  0.00           C
ATOM   1750  O1  SNA    65      95.392  71.839   5.061  1.00  0.00           O
ATOM   1751  O2  SNA    65     100.888  76.426  -2.672  1.00  0.00           O
ATOM   1752  O3  SNA    65     102.444  77.593  -1.444  1.00  0.00           O
ATOM   1753  H1  SNA    65      99.262  74.437   3.151  1.00  0.00           H
ATOM   1754  H2  SNA    65     102.978  76.816  -1.624  1.00  0.00           H
ATOM   1755  H3  SNA    65     100.972  79.504  -1.964  1.00  0.00           H
ATOM   1756  H4  SNA    65      99.657  78.646  -2.719  1.00  0.00           H
ATOM   1757  H5  SNA    65     100.441  78.616   0.384  1.00  0.00           H
ATOM   1758  H6  SNA    65      99.414  79.855  -0.356  1.00  0.00           H
ATOM   1759  H7  SNA    65      98.016  78.284   0.774  1.00  0.00           H
ATOM   1760  H8  SNA    65      97.693  77.997  -0.962  1.00  0.00           H
ATOM   1761  H9  SNA    65      97.740  76.033   0.266  1.00  0.00           H
ATOM   1762  H10 SNA    65      99.058  75.829  -0.829  1.00  0.00           H
ATOM   1763  H11 SNA    65     100.788  76.517   0.897  1.00  0.00           H
ATOM   1764  H12 SNA    65      99.574  76.389   2.123  1.00  0.00           H
ATOM   1765  H13 SNA    65     100.498  74.226  -0.007  1.00  0.00           H
ATOM   1766  H14 SNA    65     100.989  74.200   1.622  1.00  0.00           H
ATOM   1767  H15 SNA    65      98.057  73.586   0.767  1.00  0.00           H
ATOM   1768  H16 SNA    65      99.286  72.495   1.366  1.00  0.00           H
ATOM   1769  H17 SNA    65      95.733  71.782   4.165  1.00  0.00           H
ATOM   1770  H18 SNA    65      95.093  72.975   7.380  1.00  0.00           H
ATOM   1771  H19 SNA    65      96.206  74.946   8.294  1.00  0.00           H
ATOM   1772  H20 SNA    65      98.170  75.739   7.338  1.00  0.00           H
ATOM   1773  H21 SNA    65      99.002  74.938   5.108  1.00  0.00           H
ATOM   1774  O4  SNA    65      96.921  72.223   2.915  1.00  0.00           O
ATOM   1775  C1  SNA    66      54.999  95.882  40.740  1.00  0.00           C
ATOM   1776  C2  SNA    66      56.044  96.707  40.283  1.00  0.00           C
ATOM   1777  C3  SNA    66      57.030  97.067  41.206  1.00  0.00           C
ATOM   1778  C4  SNA    66      56.952  96.837  42.615  1.00  0.00           C
ATOM   1779  C5  SNA    66      55.851  96.060  43.045  1.00  0.00           C
ATOM   1780  C6  SNA    66      54.876  95.684  42.151  1.00  0.00           C
ATOM   1781  C7  SNA    66      55.824  95.524  44.462  1.00  0.00           C
ATOM   1782  N   SNA    66      55.269  94.319  44.664  1.00  0.00           N
ATOM   1783  C8  SNA    66      55.339  93.556  45.908  1.00  0.00           C
ATOM   1784  C9  SNA    66      54.977  92.097  45.722  1.00  0.00           C
ATOM   1785  C10 SNA    66      55.712  91.288  46.757  1.00  0.00           C
ATOM   1786  C11 SNA    66      55.559  89.803  46.415  1.00  0.00           C
ATOM   1787  C12 SNA    66      56.239  88.872  47.362  1.00  0.00           C
ATOM   1788  C13 SNA    66      55.996  89.285  48.840  1.00  0.00           C
ATOM   1789  C14 SNA    66      56.327  88.142  49.696  1.00  0.00           C
ATOM   1790  C15 SNA    66      56.392  88.510  51.189  1.00  0.00           C
ATOM   1791  O1  SNA    66      58.006  97.369  43.408  1.00  0.00           O
ATOM   1792  O2  SNA    66      57.280  88.179  51.966  1.00  0.00           O
ATOM   1793  O3  SNA    66      55.220  89.116  51.612  1.00  0.00           O
ATOM   1794  H1  SNA    66      54.577  93.952  44.047  1.00  0.00           H
ATOM   1795  H2  SNA    66      55.241  89.179  52.569  1.00  0.00           H
ATOM   1796  H3  SNA    66      57.299  87.626  49.540  1.00  0.00           H
ATOM   1797  H4  SNA    66      55.520  87.382  49.634  1.00  0.00           H
ATOM   1798  H5  SNA    66      54.900  89.465  48.822  1.00  0.00           H
ATOM   1799  H6  SNA    66      56.592  90.195  49.068  1.00  0.00           H
ATOM   1800  H7  SNA    66      57.294  88.964  47.027  1.00  0.00           H
ATOM   1801  H8  SNA    66      55.963  87.810  47.193  1.00  0.00           H
ATOM   1802  H9  SNA    66      55.786  89.626  45.341  1.00  0.00           H
ATOM   1803  H10 SNA    66      54.500  89.542  46.626  1.00  0.00           H
ATOM   1804  H11 SNA    66      55.216  91.556  47.715  1.00  0.00           H
ATOM   1805  H12 SNA    66      56.773  91.616  46.713  1.00  0.00           H
ATOM   1806  H13 SNA    66      55.375  91.747  44.745  1.00  0.00           H
ATOM   1807  H14 SNA    66      53.873  91.975  45.759  1.00  0.00           H
ATOM   1808  H15 SNA    66      54.690  94.037  46.671  1.00  0.00           H
ATOM   1809  H16 SNA    66      56.350  93.614  46.365  1.00  0.00           H
ATOM   1810  H17 SNA    66      57.632  97.123  44.256  1.00  0.00           H
ATOM   1811  H18 SNA    66      57.831  97.699  40.853  1.00  0.00           H
ATOM   1812  H19 SNA    66      56.115  96.930  39.229  1.00  0.00           H
ATOM   1813  H20 SNA    66      54.178  95.577  40.108  1.00  0.00           H
ATOM   1814  H21 SNA    66      53.996  95.141  42.462  1.00  0.00           H
ATOM   1815  O4  SNA    66      56.362  96.171  45.321  1.00  0.00           O
ATOM   1816  C1  SNA    67      18.869  95.436   8.376  1.00  0.00           C
ATOM   1817  C2  SNA    67      18.654  96.130   9.573  1.00  0.00           C
ATOM   1818  C3  SNA    67      19.624  96.268  10.528  1.00  0.00           C
ATOM   1819  C4  SNA    67      20.849  95.589  10.329  1.00  0.00           C
ATOM   1820  C5  SNA    67      21.152  94.994   9.082  1.00  0.00           C
ATOM   1821  C6  SNA    67      20.097  94.902   8.119  1.00  0.00           C
ATOM   1822  C7  SNA    67      22.342  94.215   8.875  1.00  0.00           C
ATOM   1823  N   SNA    67      22.456  93.535   7.730  1.00  0.00           N
ATOM   1824  C8  SNA    67      23.538  92.818   7.187  1.00  0.00           C
ATOM   1825  C9  SNA    67      23.199  92.016   5.983  1.00  0.00           C
ATOM   1826  C10 SNA    67      23.020  92.913   4.751  1.00  0.00           C
ATOM   1827  C11 SNA    67      22.222  92.174   3.707  1.00  0.00           C
ATOM   1828  C12 SNA    67      22.051  92.940   2.422  1.00  0.00           C
ATOM   1829  C13 SNA    67      21.791  92.052   1.220  1.00  0.00           C
ATOM   1830  C14 SNA    67      21.303  92.663  -0.087  1.00  0.00           C
ATOM   1831  C15 SNA    67      22.243  93.635  -0.736  1.00  0.00           C
ATOM   1832  O1  SNA    67      21.727  95.718  11.430  1.00  0.00           O
ATOM   1833  O2  SNA    67      23.469  93.522  -0.856  1.00  0.00           O
ATOM   1834  O3  SNA    67      21.617  94.832  -1.141  1.00  0.00           O
ATOM   1835  H1  SNA    67      21.692  93.661   7.102  1.00  0.00           H
ATOM   1836  H2  SNA    67      22.248  95.450  -1.516  1.00  0.00           H
ATOM   1837  H3  SNA    67      20.371  93.249   0.063  1.00  0.00           H
ATOM   1838  H4  SNA    67      21.121  91.869  -0.844  1.00  0.00           H
ATOM   1839  H5  SNA    67      21.078  91.308   1.634  1.00  0.00           H
ATOM   1840  H6  SNA    67      22.741  91.520   0.996  1.00  0.00           H
ATOM   1841  H7  SNA    67      22.997  93.506   2.287  1.00  0.00           H
ATOM   1842  H8  SNA    67      21.221  93.678   2.441  1.00  0.00           H
ATOM   1843  H9  SNA    67      21.204  91.989   4.111  1.00  0.00           H
ATOM   1844  H10 SNA    67      22.845  91.283   3.473  1.00  0.00           H
ATOM   1845  H11 SNA    67      24.001  93.250   4.354  1.00  0.00           H
ATOM   1846  H12 SNA    67      22.367  93.731   5.122  1.00  0.00           H
ATOM   1847  H13 SNA    67      22.297  91.376   6.090  1.00  0.00           H
ATOM   1848  H14 SNA    67      24.052  91.314   5.861  1.00  0.00           H
ATOM   1849  H15 SNA    67      23.860  92.145   8.011  1.00  0.00           H
ATOM   1850  H16 SNA    67      24.423  93.476   7.056  1.00  0.00           H
ATOM   1851  H17 SNA    67      22.515  95.208  11.229  1.00  0.00           H
ATOM   1852  H18 SNA    67      19.375  96.815  11.425  1.00  0.00           H
ATOM   1853  H19 SNA    67      17.710  96.635   9.717  1.00  0.00           H
ATOM   1854  H20 SNA    67      18.060  95.376   7.663  1.00  0.00           H
ATOM   1855  H21 SNA    67      20.255  94.440   7.156  1.00  0.00           H
ATOM   1856  O4  SNA    67      23.250  94.134   9.701  1.00  0.00           O
ATOM   1857  C1  SNA    68      62.393   7.033  39.041  1.00  0.00           C
ATOM   1858  C2  SNA    68      62.544   6.379  40.297  1.00  0.00           C
ATOM   1859  C3  SNA    68      63.423   6.949  41.189  1.00  0.00           C
ATOM   1860  C4  SNA    68      64.123   8.145  40.968  1.00  0.00           C
ATOM   1861  C5  SNA    68      63.863   8.829  39.774  1.00  0.00           C
ATOM   1862  C6  SNA    68      63.097   8.271  38.806  1.00  0.00           C
ATOM   1863  C7  SNA    68      64.312  10.198  39.611  1.00  0.00           C
ATOM   1864  N   SNA    68      64.272  11.152  40.662  1.00  0.00           N
ATOM   1865  C8  SNA    68      64.880  12.390  40.460  1.00  0.00           C
ATOM   1866  C9  SNA    68      65.016  13.250  41.756  1.00  0.00           C
ATOM   1867  C10 SNA    68      65.901  14.442  41.589  1.00  0.00           C
ATOM   1868  C11 SNA    68      67.322  14.155  41.131  1.00  0.00           C
ATOM   1869  C12 SNA    68      68.283  15.295  41.309  1.00  0.00           C
ATOM   1870  C13 SNA    68      69.297  15.193  42.534  1.00  0.00           C
ATOM   1871  C14 SNA    68      68.627  15.237  43.931  1.00  0.00           C
ATOM   1872  C15 SNA    68      67.823  16.540  44.218  1.00  0.00           C
ATOM   1873  O1  SNA    68      64.983   8.559  41.992  1.00  0.00           O
ATOM   1874  O2  SNA    68      68.321  17.616  44.054  1.00  0.00           O
ATOM   1875  O3  SNA    68      66.655  16.329  44.829  1.00  0.00           O
ATOM   1876  H1  SNA    68      63.735  10.958  41.479  1.00  0.00           H
ATOM   1877  H2  SNA    68      66.156  17.117  45.056  1.00  0.00           H
ATOM   1878  H3  SNA    68      69.360  15.212  44.765  1.00  0.00           H
ATOM   1879  H4  SNA    68      67.956  14.362  44.070  1.00  0.00           H
ATOM   1880  H5  SNA    68      70.088  15.968  42.448  1.00  0.00           H
ATOM   1881  H6  SNA    68      69.839  14.223  42.537  1.00  0.00           H
ATOM   1882  H7  SNA    68      67.842  16.315  41.291  1.00  0.00           H
ATOM   1883  H8  SNA    68      69.010  15.236  40.471  1.00  0.00           H
ATOM   1884  H9  SNA    68      67.253  13.948  40.041  1.00  0.00           H
ATOM   1885  H10 SNA    68      67.758  13.252  41.609  1.00  0.00           H
ATOM   1886  H11 SNA    68      65.982  14.887  42.604  1.00  0.00           H
ATOM   1887  H12 SNA    68      65.519  15.276  40.962  1.00  0.00           H
ATOM   1888  H13 SNA    68      65.420  12.682  42.621  1.00  0.00           H
ATOM   1889  H14 SNA    68      63.997  13.635  41.978  1.00  0.00           H
ATOM   1890  H15 SNA    68      64.391  12.966  39.645  1.00  0.00           H
ATOM   1891  H16 SNA    68      65.939  12.371  40.125  1.00  0.00           H
ATOM   1892  H17 SNA    68      64.977   7.955  42.737  1.00  0.00           H
ATOM   1893  H18 SNA    68      63.540   6.371  42.094  1.00  0.00           H
ATOM   1894  H19 SNA    68      61.960   5.499  40.523  1.00  0.00           H
ATOM   1895  H20 SNA    68      61.727   6.536  38.350  1.00  0.00           H
ATOM   1896  H21 SNA    68      62.850   8.874  37.945  1.00  0.00           H
ATOM   1897  O4  SNA    68      64.664  10.444  38.471  1.00  0.00           O
ATOM   1898  C1  SNA    69      16.929   9.755  28.666  1.00  0.00           C
ATOM   1899  C2  SNA    69      17.832   9.251  27.761  1.00  0.00           C
ATOM   1900  C3  SNA    69      18.891  10.031  27.222  1.00  0.00           C
ATOM   1901  C4  SNA    69      19.053  11.330  27.652  1.00  0.00           C
ATOM   1902  C5  SNA    69      18.160  11.942  28.607  1.00  0.00           C
ATOM   1903  C6  SNA    69      17.104  11.056  29.134  1.00  0.00           C
ATOM   1904  C7  SNA    69      18.380  13.311  29.179  1.00  0.00           C
ATOM   1905  N   SNA    69      17.377  14.035  29.605  1.00  0.00           N
ATOM   1906  C8  SNA    69      17.651  15.235  30.291  1.00  0.00           C
ATOM   1907  C9  SNA    69      16.460  15.677  31.124  1.00  0.00           C
ATOM   1908  C10 SNA    69      16.758  16.996  31.790  1.00  0.00           C
ATOM   1909  C11 SNA    69      15.632  17.554  32.687  1.00  0.00           C
ATOM   1910  C12 SNA    69      15.771  18.949  33.198  1.00  0.00           C
ATOM   1911  C13 SNA    69      14.797  19.525  34.134  1.00  0.00           C
ATOM   1912  C14 SNA    69      14.869  18.935  35.571  1.00  0.00           C
ATOM   1913  C15 SNA    69      14.413  17.478  35.517  1.00  0.00           C
ATOM   1914  O1  SNA    69      20.226  11.993  27.219  1.00  0.00           O
ATOM   1915  O2  SNA    69      13.337  17.097  35.081  1.00  0.00           O
ATOM   1916  O3  SNA    69      15.346  16.660  36.075  1.00  0.00           O
ATOM   1917  H1  SNA    69      16.478  13.606  29.589  1.00  0.00           H
ATOM   1918  H2  SNA    69      15.038  15.767  35.904  1.00  0.00           H
ATOM   1919  H3  SNA    69      14.143  19.451  36.235  1.00  0.00           H
ATOM   1920  H4  SNA    69      15.882  19.034  36.016  1.00  0.00           H
ATOM   1921  H5  SNA    69      13.754  19.439  33.762  1.00  0.00           H
ATOM   1922  H6  SNA    69      15.047  20.600  34.264  1.00  0.00           H
ATOM   1923  H7  SNA    69      15.872  19.592  32.298  1.00  0.00           H
ATOM   1924  H8  SNA    69      16.775  19.021  33.668  1.00  0.00           H
ATOM   1925  H9  SNA    69      15.507  16.874  33.557  1.00  0.00           H
ATOM   1926  H10 SNA    69      14.717  17.544  32.058  1.00  0.00           H
ATOM   1927  H11 SNA    69      17.133  17.753  31.068  1.00  0.00           H
ATOM   1928  H12 SNA    69      17.685  16.949  32.401  1.00  0.00           H
ATOM   1929  H13 SNA    69      16.273  15.000  31.985  1.00  0.00           H
ATOM   1930  H14 SNA    69      15.518  15.831  30.555  1.00  0.00           H
ATOM   1931  H15 SNA    69      17.886  15.957  29.480  1.00  0.00           H
ATOM   1932  H16 SNA    69      18.533  15.152  30.962  1.00  0.00           H
ATOM   1933  H17 SNA    69      20.424  12.664  27.876  1.00  0.00           H
ATOM   1934  H18 SNA    69      19.652   9.539  26.633  1.00  0.00           H
ATOM   1935  H19 SNA    69      17.687   8.225  27.456  1.00  0.00           H
ATOM   1936  H20 SNA    69      16.218   9.071  29.105  1.00  0.00           H
ATOM   1937  H21 SNA    69      16.332  11.452  29.777  1.00  0.00           H
ATOM   1938  O4  SNA    69      19.515  13.740  29.134  1.00  0.00           O
ATOM   1939  C1  SNA    70      70.591  44.142  81.039  1.00  0.00           C
ATOM   1940  C2  SNA    70      70.625  42.846  80.615  1.00  0.00           C
ATOM   1941  C3  SNA    70      69.442  42.298  80.180  1.00  0.00           C
ATOM   1942  C4  SNA    70      68.236  42.908  80.356  1.00  0.00           C
ATOM   1943  C5  SNA    70      68.254  44.223  80.731  1.00  0.00           C
ATOM   1944  C6  SNA    70      69.444  44.871  81.176  1.00  0.00           C
ATOM   1945  C7  SNA    70      66.867  44.942  80.776  1.00  0.00           C
ATOM   1946  N   SNA    70      66.689  46.191  81.305  1.00  0.00           N
ATOM   1947  C8  SNA    70      65.491  46.955  81.421  1.00  0.00           C
ATOM   1948  C9  SNA    70      65.779  48.443  81.900  1.00  0.00           C
ATOM   1949  C10 SNA    70      64.549  49.329  81.818  1.00  0.00           C
ATOM   1950  C11 SNA    70      64.989  50.740  82.376  1.00  0.00           C
ATOM   1951  C12 SNA    70      65.779  51.610  81.354  1.00  0.00           C
ATOM   1952  C13 SNA    70      66.038  53.100  81.828  1.00  0.00           C
ATOM   1953  C14 SNA    70      66.524  54.080  80.721  1.00  0.00           C
ATOM   1954  C15 SNA    70      65.807  53.983  79.375  1.00  0.00           C
ATOM   1955  O1  SNA    70      67.103  42.084  80.108  1.00  0.00           O
ATOM   1956  O2  SNA    70      66.313  53.594  78.347  1.00  0.00           O
ATOM   1957  O3  SNA    70      64.520  54.496  79.342  1.00  0.00           O
ATOM   1958  H1  SNA    70      67.544  46.701  81.369  1.00  0.00           H
ATOM   1959  H2  SNA    70      64.140  54.275  78.489  1.00  0.00           H
ATOM   1960  H3  SNA    70      67.623  54.067  80.558  1.00  0.00           H
ATOM   1961  H4  SNA    70      66.323  55.113  81.078  1.00  0.00           H
ATOM   1962  H5  SNA    70      66.807  53.025  82.626  1.00  0.00           H
ATOM   1963  H6  SNA    70      65.050  53.520  82.113  1.00  0.00           H
ATOM   1964  H7  SNA    70      65.046  51.612  80.519  1.00  0.00           H
ATOM   1965  H8  SNA    70      66.737  51.240  80.930  1.00  0.00           H
ATOM   1966  H9  SNA    70      65.642  50.507  83.244  1.00  0.00           H
ATOM   1967  H10 SNA    70      64.054  51.284  82.630  1.00  0.00           H
ATOM   1968  H11 SNA    70      63.808  48.901  82.527  1.00  0.00           H
ATOM   1969  H12 SNA    70      64.067  49.355  80.817  1.00  0.00           H
ATOM   1970  H13 SNA    70      66.546  48.851  81.208  1.00  0.00           H
ATOM   1971  H14 SNA    70      66.193  48.390  82.929  1.00  0.00           H
ATOM   1972  H15 SNA    70      64.914  46.404  82.193  1.00  0.00           H
ATOM   1973  H16 SNA    70      64.907  46.936  80.476  1.00  0.00           H
ATOM   1974  H17 SNA    70      66.381  42.716  80.131  1.00  0.00           H
ATOM   1975  H18 SNA    70      69.506  41.326  79.712  1.00  0.00           H
ATOM   1976  H19 SNA    70      71.557  42.351  80.382  1.00  0.00           H
ATOM   1977  H20 SNA    70      71.579  44.491  81.302  1.00  0.00           H
ATOM   1978  H21 SNA    70      69.380  45.874  81.571  1.00  0.00           H
ATOM   1979  O4  SNA    70      65.822  44.329  80.393  1.00  0.00           O
ATOM   1980  C1  SNA    71      82.260  38.330  50.586  1.00  0.00           C
ATOM   1981  C2  SNA    71      83.574  38.265  50.004  1.00  0.00           C
ATOM   1982  C3  SNA    71      84.470  37.388  50.592  1.00  0.00           C
ATOM   1983  C4  SNA    71      84.167  36.686  51.748  1.00  0.00           C
ATOM   1984  C5  SNA    71      82.919  36.804  52.377  1.00  0.00           C
ATOM   1985  C6  SNA    71      81.919  37.652  51.765  1.00  0.00           C
ATOM   1986  C7  SNA    71      82.509  36.091  53.661  1.00  0.00           C
ATOM   1987  N   SNA    71      81.485  36.640  54.378  1.00  0.00           N
ATOM   1988  C8  SNA    71      80.989  35.989  55.581  1.00  0.00           C
ATOM   1989  C9  SNA    71      81.323  36.687  56.886  1.00  0.00           C
ATOM   1990  C10 SNA    71      81.003  35.948  58.252  1.00  0.00           C
ATOM   1991  C11 SNA    71      81.938  36.039  59.536  1.00  0.00           C
ATOM   1992  C12 SNA    71      81.685  35.035  60.587  1.00  0.00           C
ATOM   1993  C13 SNA    71      82.590  35.022  61.851  1.00  0.00           C
ATOM   1994  C14 SNA    71      84.045  35.291  61.521  1.00  0.00           C
ATOM   1995  C15 SNA    71      84.397  36.647  61.001  1.00  0.00           C
ATOM   1996  O1  SNA    71      85.106  35.720  52.229  1.00  0.00           O
ATOM   1997  O2  SNA    71      84.914  36.931  59.918  1.00  0.00           O
ATOM   1998  O3  SNA    71      84.160  37.766  61.838  1.00  0.00           O
ATOM   1999  H1  SNA    71      80.968  37.462  54.149  1.00  0.00           H
ATOM   2000  H2  SNA    71      84.501  38.443  61.249  1.00  0.00           H
ATOM   2001  H3  SNA    71      84.441  34.540  60.804  1.00  0.00           H
ATOM   2002  H4  SNA    71      84.580  35.079  62.471  1.00  0.00           H
ATOM   2003  H5  SNA    71      82.484  34.018  62.314  1.00  0.00           H
ATOM   2004  H6  SNA    71      82.277  35.869  62.498  1.00  0.00           H
ATOM   2005  H7  SNA    71      81.779  34.078  60.030  1.00  0.00           H
ATOM   2006  H8  SNA    71      80.627  35.201  60.884  1.00  0.00           H
ATOM   2007  H9  SNA    71      81.783  37.055  59.957  1.00  0.00           H
ATOM   2008  H10 SNA    71      82.922  35.881  59.045  1.00  0.00           H
ATOM   2009  H11 SNA    71      80.876  34.903  57.896  1.00  0.00           H
ATOM   2010  H12 SNA    71      79.978  36.264  58.540  1.00  0.00           H
ATOM   2011  H13 SNA    71      80.926  37.724  56.857  1.00  0.00           H
ATOM   2012  H14 SNA    71      82.433  36.717  56.855  1.00  0.00           H
ATOM   2013  H15 SNA    71      81.254  34.916  55.691  1.00  0.00           H
ATOM   2014  H16 SNA    71      79.886  36.053  55.472  1.00  0.00           H
ATOM   2015  H17 SNA    71      84.947  35.629  53.171  1.00  0.00           H
ATOM   2016  H18 SNA    71      85.428  37.440  50.096  1.00  0.00           H
ATOM   2017  H19 SNA    71      83.855  38.906  49.181  1.00  0.00           H
ATOM   2018  H20 SNA    71      81.534  38.996  50.143  1.00  0.00           H
ATOM   2019  H21 SNA    71      80.931  37.709  52.198  1.00  0.00           H
ATOM   2020  O4  SNA    71      83.095  35.121  54.093  1.00  0.00           O
ATOM   2021  C1  SNA    72      50.237  22.003  14.382  1.00  0.00           C
ATOM   2022  C2  SNA    72      51.282  22.755  13.861  1.00  0.00           C
ATOM   2023  C3  SNA    72      51.300  24.169  13.855  1.00  0.00           C
ATOM   2024  C4  SNA    72      50.142  24.820  14.320  1.00  0.00           C
ATOM   2025  C5  SNA    72      49.062  24.144  14.840  1.00  0.00           C
ATOM   2026  C6  SNA    72      49.125  22.686  14.829  1.00  0.00           C
ATOM   2027  C7  SNA    72      47.796  24.911  15.246  1.00  0.00           C
ATOM   2028  N   SNA    72      46.765  24.202  15.759  1.00  0.00           N
ATOM   2029  C8  SNA    72      45.535  24.873  15.897  1.00  0.00           C
ATOM   2030  C9  SNA    72      44.515  23.835  16.444  1.00  0.00           C
ATOM   2031  C10 SNA    72      43.158  24.516  16.731  1.00  0.00           C
ATOM   2032  C11 SNA    72      43.117  25.430  18.021  1.00  0.00           C
ATOM   2033  C12 SNA    72      43.676  24.738  19.249  1.00  0.00           C
ATOM   2034  C13 SNA    72      43.348  25.444  20.553  1.00  0.00           C
ATOM   2035  C14 SNA    72      43.581  26.978  20.564  1.00  0.00           C
ATOM   2036  C15 SNA    72      44.979  27.447  20.327  1.00  0.00           C
ATOM   2037  O1  SNA    72      50.126  26.190  14.180  1.00  0.00           O
ATOM   2038  O2  SNA    72      45.811  27.699  21.169  1.00  0.00           O
ATOM   2039  O3  SNA    72      45.225  27.698  19.036  1.00  0.00           O
ATOM   2040  H1  SNA    72      46.982  23.266  16.023  1.00  0.00           H
ATOM   2041  H2  SNA    72      46.110  28.064  19.103  1.00  0.00           H
ATOM   2042  H3  SNA    72      43.497  27.280  21.630  1.00  0.00           H
ATOM   2043  H4  SNA    72      42.900  27.681  20.039  1.00  0.00           H
ATOM   2044  H5  SNA    72      44.011  24.938  21.287  1.00  0.00           H
ATOM   2045  H6  SNA    72      42.286  25.218  20.784  1.00  0.00           H
ATOM   2046  H7  SNA    72      44.781  24.685  19.140  1.00  0.00           H
ATOM   2047  H8  SNA    72      43.316  23.689  19.308  1.00  0.00           H
ATOM   2048  H9  SNA    72      42.115  25.797  18.331  1.00  0.00           H
ATOM   2049  H10 SNA    72      43.673  26.359  17.774  1.00  0.00           H
ATOM   2050  H11 SNA    72      42.447  23.676  16.888  1.00  0.00           H
ATOM   2051  H12 SNA    72      42.893  25.074  15.808  1.00  0.00           H
ATOM   2052  H13 SNA    72      44.906  23.501  17.429  1.00  0.00           H
ATOM   2053  H14 SNA    72      44.453  22.971  15.749  1.00  0.00           H
ATOM   2054  H15 SNA    72      45.190  25.401  14.982  1.00  0.00           H
ATOM   2055  H16 SNA    72      45.702  25.690  16.632  1.00  0.00           H
ATOM   2056  H17 SNA    72      49.230  26.451  14.404  1.00  0.00           H
ATOM   2057  H18 SNA    72      52.088  24.775  13.435  1.00  0.00           H
ATOM   2058  H19 SNA    72      52.178  22.282  13.489  1.00  0.00           H
ATOM   2059  H20 SNA    72      50.342  20.928  14.410  1.00  0.00           H
ATOM   2060  H21 SNA    72      48.257  22.190  15.239  1.00  0.00           H
ATOM   2061  O4  SNA    72      47.737  26.141  14.954  1.00  0.00           O
ATOM   2062  C1  SNA    73       8.330  80.227  41.524  1.00  0.00           C
ATOM   2063  C2  SNA    73       9.083  81.301  41.200  1.00  0.00           C
ATOM   2064  C3  SNA    73       8.799  81.916  39.986  1.00  0.00           C
ATOM   2065  C4  SNA    73       7.795  81.477  39.049  1.00  0.00           C
ATOM   2066  C5  SNA    73       7.122  80.315  39.379  1.00  0.00           C
ATOM   2067  C6  SNA    73       7.389  79.683  40.627  1.00  0.00           C
ATOM   2068  C7  SNA    73       5.942  79.730  38.535  1.00  0.00           C
ATOM   2069  N   SNA    73       4.948  79.063  39.093  1.00  0.00           N
ATOM   2070  C8  SNA    73       3.758  78.620  38.455  1.00  0.00           C
ATOM   2071  C9  SNA    73       3.040  77.604  39.353  1.00  0.00           C
ATOM   2072  C10 SNA    73       1.623  77.294  38.901  1.00  0.00           C
ATOM   2073  C11 SNA    73       0.591  78.431  38.921  1.00  0.00           C
ATOM   2074  C12 SNA    73      -0.840  77.824  38.648  1.00  0.00           C
ATOM   2075  C13 SNA    73      -1.911  78.924  38.823  1.00  0.00           C
ATOM   2076  C14 SNA    73      -3.229  78.561  38.256  1.00  0.00           C
ATOM   2077  C15 SNA    73      -3.374  79.158  36.877  1.00  0.00           C
ATOM   2078  O1  SNA    73       7.473  82.193  37.906  1.00  0.00           O
ATOM   2079  O2  SNA    73      -3.061  78.644  35.838  1.00  0.00           O
ATOM   2080  O3  SNA    73      -4.074  80.351  36.806  1.00  0.00           O
ATOM   2081  H1  SNA    73       4.979  78.857  40.068  1.00  0.00           H
ATOM   2082  H2  SNA    73      -3.772  80.896  36.076  1.00  0.00           H
ATOM   2083  H3  SNA    73      -4.143  78.924  38.774  1.00  0.00           H
ATOM   2084  H4  SNA    73      -3.301  77.454  38.196  1.00  0.00           H
ATOM   2085  H5  SNA    73      -1.541  79.944  38.584  1.00  0.00           H
ATOM   2086  H6  SNA    73      -1.995  78.919  39.931  1.00  0.00           H
ATOM   2087  H7  SNA    73      -1.118  77.031  39.375  1.00  0.00           H
ATOM   2088  H8  SNA    73      -0.845  77.328  37.654  1.00  0.00           H
ATOM   2089  H9  SNA    73       0.894  79.171  38.150  1.00  0.00           H
ATOM   2090  H10 SNA    73       0.559  78.904  39.926  1.00  0.00           H
ATOM   2091  H11 SNA    73       1.322  76.526  39.645  1.00  0.00           H
ATOM   2092  H12 SNA    73       1.773  76.784  37.925  1.00  0.00           H
ATOM   2093  H13 SNA    73       2.821  77.989  40.372  1.00  0.00           H
ATOM   2094  H14 SNA    73       3.744  76.745  39.313  1.00  0.00           H
ATOM   2095  H15 SNA    73       4.065  78.216  37.467  1.00  0.00           H
ATOM   2096  H16 SNA    73       3.051  79.459  38.279  1.00  0.00           H
ATOM   2097  H17 SNA    73       6.861  81.675  37.379  1.00  0.00           H
ATOM   2098  H18 SNA    73       9.404  82.756  39.677  1.00  0.00           H
ATOM   2099  H19 SNA    73       9.720  81.794  41.920  1.00  0.00           H
ATOM   2100  H20 SNA    73       8.557  79.603  42.376  1.00  0.00           H
ATOM   2101  H21 SNA    73       6.946  78.720  40.834  1.00  0.00           H
ATOM   2102  O4  SNA    73       5.977  79.752  37.342  1.00  0.00           O
ATOM   2103  C1  SNA    74      82.749  97.519   7.107  1.00  0.00           C
ATOM   2104  C2  SNA    74      81.426  97.010   7.222  1.00  0.00           C
ATOM   2105  C3  SNA    74      80.689  97.157   8.369  1.00  0.00           C
ATOM   2106  C4  SNA    74      81.193  97.924   9.376  1.00  0.00           C
ATOM   2107  C5  SNA    74      82.489  98.485   9.312  1.00  0.00           C
ATOM   2108  C6  SNA    74      83.324  98.172   8.157  1.00  0.00           C
ATOM   2109  C7  SNA    74      83.161  99.240  10.390  1.00  0.00           C
ATOM   2110  N   SNA    74      84.511  99.494  10.418  1.00  0.00           N
ATOM   2111  C8  SNA    74      85.253 100.293  11.377  1.00  0.00           C
ATOM   2112  C9  SNA    74      86.545  99.545  11.797  1.00  0.00           C
ATOM   2113  C10 SNA    74      87.392 100.322  12.844  1.00  0.00           C
ATOM   2114  C11 SNA    74      87.834 101.781  12.388  1.00  0.00           C
ATOM   2115  C12 SNA    74      88.876 102.336  13.397  1.00  0.00           C
ATOM   2116  C13 SNA    74      89.204 103.810  13.168  1.00  0.00           C
ATOM   2117  C14 SNA    74      89.827 104.138  11.794  1.00  0.00           C
ATOM   2118  C15 SNA    74      91.102 103.308  11.420  1.00  0.00           C
ATOM   2119  O1  SNA    74      80.358  98.340  10.457  1.00  0.00           O
ATOM   2120  O2  SNA    74      92.175 103.362  12.016  1.00  0.00           O
ATOM   2121  O3  SNA    74      90.985 102.555  10.326  1.00  0.00           O
ATOM   2122  H1  SNA    74      85.093  99.116   9.703  1.00  0.00           H
ATOM   2123  H2  SNA    74      91.798 102.450   9.827  1.00  0.00           H
ATOM   2124  H3  SNA    74      90.045 105.219  11.658  1.00  0.00           H
ATOM   2125  H4  SNA    74      88.962 103.903  11.138  1.00  0.00           H
ATOM   2126  H5  SNA    74      89.954 104.022  13.959  1.00  0.00           H
ATOM   2127  H6  SNA    74      88.294 104.428  13.327  1.00  0.00           H
ATOM   2128  H7  SNA    74      89.799 101.773  13.142  1.00  0.00           H
ATOM   2129  H8  SNA    74      88.509 102.335  14.445  1.00  0.00           H
ATOM   2130  H9  SNA    74      87.046 102.558  12.295  1.00  0.00           H
ATOM   2131  H10 SNA    74      88.273 101.735  11.368  1.00  0.00           H
ATOM   2132  H11 SNA    74      88.321  99.713  12.828  1.00  0.00           H
ATOM   2133  H12 SNA    74      86.914 100.318  13.847  1.00  0.00           H
ATOM   2134  H13 SNA    74      87.235  99.481  10.929  1.00  0.00           H
ATOM   2135  H14 SNA    74      86.490  98.486  12.131  1.00  0.00           H
ATOM   2136  H15 SNA    74      84.657 100.554  12.278  1.00  0.00           H
ATOM   2137  H16 SNA    74      85.500 101.264  10.896  1.00  0.00           H
ATOM   2138  H17 SNA    74      80.885  98.927  11.003  1.00  0.00           H
ATOM   2139  H18 SNA    74      79.645  96.882   8.341  1.00  0.00           H
ATOM   2140  H19 SNA    74      80.937  96.520   6.393  1.00  0.00           H
ATOM   2141  H20 SNA    74      83.292  97.426   6.177  1.00  0.00           H
ATOM   2142  H21 SNA    74      84.309  98.576   7.978  1.00  0.00           H
ATOM   2143  O4  SNA    74      82.456  99.661  11.332  1.00  0.00           O
ATOM   2144  C1  SNA    75      61.293  23.081  44.941  1.00  0.00           C
ATOM   2145  C2  SNA    75      61.886  24.220  45.477  1.00  0.00           C
ATOM   2146  C3  SNA    75      61.524  24.558  46.781  1.00  0.00           C
ATOM   2147  C4  SNA    75      60.564  23.908  47.512  1.00  0.00           C
ATOM   2148  C5  SNA    75      59.948  22.784  46.934  1.00  0.00           C
ATOM   2149  C6  SNA    75      60.315  22.417  45.664  1.00  0.00           C
ATOM   2150  C7  SNA    75      58.934  21.880  47.563  1.00  0.00           C
ATOM   2151  N   SNA    75      59.010  20.603  47.429  1.00  0.00           N
ATOM   2152  C8  SNA    75      58.100  19.632  47.966  1.00  0.00           C
ATOM   2153  C9  SNA    75      58.496  18.213  47.640  1.00  0.00           C
ATOM   2154  C10 SNA    75      57.364  17.238  47.758  1.00  0.00           C
ATOM   2155  C11 SNA    75      57.833  15.765  47.572  1.00  0.00           C
ATOM   2156  C12 SNA    75      59.277  15.436  48.094  1.00  0.00           C
ATOM   2157  C13 SNA    75      59.620  13.927  47.903  1.00  0.00           C
ATOM   2158  C14 SNA    75      61.178  13.666  47.875  1.00  0.00           C
ATOM   2159  C15 SNA    75      61.651  13.530  49.350  1.00  0.00           C
ATOM   2160  O1  SNA    75      60.156  24.452  48.824  1.00  0.00           O
ATOM   2161  O2  SNA    75      62.052  14.401  50.034  1.00  0.00           O
ATOM   2162  O3  SNA    75      61.663  12.236  49.802  1.00  0.00           O
ATOM   2163  H1  SNA    75      59.816  20.192  47.010  1.00  0.00           H
ATOM   2164  H2  SNA    75      61.855  12.248  50.743  1.00  0.00           H
ATOM   2165  H3  SNA    75      61.764  14.510  47.454  1.00  0.00           H
ATOM   2166  H4  SNA    75      61.424  12.790  47.237  1.00  0.00           H
ATOM   2167  H5  SNA    75      59.257  13.487  46.950  1.00  0.00           H
ATOM   2168  H6  SNA    75      59.019  13.317  48.612  1.00  0.00           H
ATOM   2169  H7  SNA    75      59.330  15.637  49.185  1.00  0.00           H
ATOM   2170  H8  SNA    75      59.945  16.028  47.433  1.00  0.00           H
ATOM   2171  H9  SNA    75      57.651  15.625  46.485  1.00  0.00           H
ATOM   2172  H10 SNA    75      57.078  15.112  48.060  1.00  0.00           H
ATOM   2173  H11 SNA    75      56.479  17.470  47.127  1.00  0.00           H
ATOM   2174  H12 SNA    75      57.045  17.241  48.822  1.00  0.00           H
ATOM   2175  H13 SNA    75      59.272  17.836  48.341  1.00  0.00           H
ATOM   2176  H14 SNA    75      58.950  18.174  46.627  1.00  0.00           H
ATOM   2177  H15 SNA    75      57.128  19.847  47.473  1.00  0.00           H
ATOM   2178  H16 SNA    75      57.903  19.755  49.052  1.00  0.00           H
ATOM   2179  H17 SNA    75      60.931  24.801  49.272  1.00  0.00           H
ATOM   2180  H18 SNA    75      62.115  25.338  47.237  1.00  0.00           H
ATOM   2181  H19 SNA    75      62.643  24.779  44.948  1.00  0.00           H
ATOM   2182  H20 SNA    75      61.325  22.850  43.887  1.00  0.00           H
ATOM   2183  H21 SNA    75      59.822  21.636  45.104  1.00  0.00           H
ATOM   2184  O4  SNA    75      58.003  22.350  48.235  1.00  0.00           O
ATOM   2185  C1  SNA    76      45.853  60.554  18.239  1.00  0.00           C
ATOM   2186  C2  SNA    76      45.331  60.957  19.455  1.00  0.00           C
ATOM   2187  C3  SNA    76      46.040  61.905  20.162  1.00  0.00           C
ATOM   2188  C4  SNA    76      47.304  62.242  19.819  1.00  0.00           C
ATOM   2189  C5  SNA    76      47.915  61.819  18.588  1.00  0.00           C
ATOM   2190  C6  SNA    76      47.091  61.005  17.793  1.00  0.00           C
ATOM   2191  C7  SNA    76      49.341  62.061  18.213  1.00  0.00           C
ATOM   2192  N   SNA    76      49.755  61.441  17.080  1.00  0.00           N
ATOM   2193  C8  SNA    76      51.024  61.509  16.331  1.00  0.00           C
ATOM   2194  C9  SNA    76      50.991  61.185  14.811  1.00  0.00           C
ATOM   2195  C10 SNA    76      50.006  62.178  14.148  1.00  0.00           C
ATOM   2196  C11 SNA    76      49.863  62.016  12.621  1.00  0.00           C
ATOM   2197  C12 SNA    76      48.985  60.923  12.059  1.00  0.00           C
ATOM   2198  C13 SNA    76      47.447  61.093  12.370  1.00  0.00           C
ATOM   2199  C14 SNA    76      46.513  60.260  11.422  1.00  0.00           C
ATOM   2200  C15 SNA    76      46.462  60.830  10.008  1.00  0.00           C
ATOM   2201  O1  SNA    76      48.103  62.865  20.811  1.00  0.00           O
ATOM   2202  O2  SNA    76      46.663  60.220   8.998  1.00  0.00           O
ATOM   2203  O3  SNA    76      46.043  62.115  10.000  1.00  0.00           O
ATOM   2204  H1  SNA    76      48.971  60.940  16.723  1.00  0.00           H
ATOM   2205  H2  SNA    76      45.929  62.484   9.122  1.00  0.00           H
ATOM   2206  H3  SNA    76      45.526  60.193  11.928  1.00  0.00           H
ATOM   2207  H4  SNA    76      46.926  59.237  11.284  1.00  0.00           H
ATOM   2208  H5  SNA    76      47.245  62.184  12.420  1.00  0.00           H
ATOM   2209  H6  SNA    76      47.303  60.725  13.408  1.00  0.00           H
ATOM   2210  H7  SNA    76      49.241  59.888  12.370  1.00  0.00           H
ATOM   2211  H8  SNA    76      49.029  60.998  10.951  1.00  0.00           H
ATOM   2212  H9  SNA    76      50.910  62.067  12.254  1.00  0.00           H
ATOM   2213  H10 SNA    76      49.490  62.978  12.207  1.00  0.00           H
ATOM   2214  H11 SNA    76      50.523  63.147  14.313  1.00  0.00           H
ATOM   2215  H12 SNA    76      49.049  62.068  14.703  1.00  0.00           H
ATOM   2216  H13 SNA    76      50.681  60.169  14.486  1.00  0.00           H
ATOM   2217  H14 SNA    76      52.050  61.359  14.525  1.00  0.00           H
ATOM   2218  H15 SNA    76      51.793  60.981  16.934  1.00  0.00           H
ATOM   2219  H16 SNA    76      51.250  62.585  16.172  1.00  0.00           H
ATOM   2220  H17 SNA    76      49.039  62.831  20.604  1.00  0.00           H
ATOM   2221  H18 SNA    76      45.575  62.191  21.094  1.00  0.00           H
ATOM   2222  H19 SNA    76      44.344  60.686  19.800  1.00  0.00           H
ATOM   2223  H20 SNA    76      45.294  59.819  17.678  1.00  0.00           H
ATOM   2224  H21 SNA    76      47.361  60.593  16.832  1.00  0.00           H
ATOM   2225  O4  SNA    76      50.104  62.591  18.914  1.00  0.00           O
ATOM   2226  C1  SNA    77       1.070  52.364  43.766  1.00  0.00           C
ATOM   2227  C2  SNA    77       1.196  53.064  42.624  1.00  0.00           C
ATOM   2228  C3  SNA    77       1.913  54.273  42.589  1.00  0.00           C
ATOM   2229  C4  SNA    77       2.449  54.841  43.725  1.00  0.00           C
ATOM   2230  C5  SNA    77       2.262  54.183  44.940  1.00  0.00           C
ATOM   2231  C6  SNA    77       1.549  52.961  44.969  1.00  0.00           C
ATOM   2232  C7  SNA    77       2.853  54.751  46.198  1.00  0.00           C
ATOM   2233  N   SNA    77       2.435  54.168  47.334  1.00  0.00           N
ATOM   2234  C8  SNA    77       3.014  54.423  48.633  1.00  0.00           C
ATOM   2235  C9  SNA    77       2.763  53.238  49.505  1.00  0.00           C
ATOM   2236  C10 SNA    77       3.336  53.485  50.909  1.00  0.00           C
ATOM   2237  C11 SNA    77       2.872  52.459  52.040  1.00  0.00           C
ATOM   2238  C12 SNA    77       3.181  52.990  53.529  1.00  0.00           C
ATOM   2239  C13 SNA    77       3.305  51.868  54.545  1.00  0.00           C
ATOM   2240  C14 SNA    77       4.412  50.742  54.322  1.00  0.00           C
ATOM   2241  C15 SNA    77       4.490  49.590  55.304  1.00  0.00           C
ATOM   2242  O1  SNA    77       3.209  56.015  43.507  1.00  0.00           O
ATOM   2243  O2  SNA    77       4.046  48.481  55.015  1.00  0.00           O
ATOM   2244  O3  SNA    77       5.034  49.954  56.523  1.00  0.00           O
ATOM   2245  H1  SNA    77       1.740  53.455  47.288  1.00  0.00           H
ATOM   2246  H2  SNA    77       5.583  49.220  56.809  1.00  0.00           H
ATOM   2247  H3  SNA    77       5.340  51.326  54.500  1.00  0.00           H
ATOM   2248  H4  SNA    77       4.582  50.319  53.308  1.00  0.00           H
ATOM   2249  H5  SNA    77       2.303  51.399  54.443  1.00  0.00           H
ATOM   2250  H6  SNA    77       3.464  52.328  55.543  1.00  0.00           H
ATOM   2251  H7  SNA    77       2.349  53.654  53.846  1.00  0.00           H
ATOM   2252  H8  SNA    77       4.137  53.547  53.631  1.00  0.00           H
ATOM   2253  H9  SNA    77       3.386  51.482  51.915  1.00  0.00           H
ATOM   2254  H10 SNA    77       1.772  52.309  51.992  1.00  0.00           H
ATOM   2255  H11 SNA    77       3.160  54.464  51.403  1.00  0.00           H
ATOM   2256  H12 SNA    77       4.440  53.395  50.818  1.00  0.00           H
ATOM   2257  H13 SNA    77       3.149  52.257  49.155  1.00  0.00           H
ATOM   2258  H14 SNA    77       1.657  53.151  49.561  1.00  0.00           H
ATOM   2259  H15 SNA    77       2.626  55.345  49.115  1.00  0.00           H
ATOM   2260  H16 SNA    77       4.118  54.530  48.573  1.00  0.00           H
ATOM   2261  H17 SNA    77       3.515  56.185  44.401  1.00  0.00           H
ATOM   2262  H18 SNA    77       2.075  54.708  41.614  1.00  0.00           H
ATOM   2263  H19 SNA    77       0.795  52.684  41.696  1.00  0.00           H
ATOM   2264  H20 SNA    77       0.481  51.465  43.876  1.00  0.00           H
ATOM   2265  H21 SNA    77       1.437  52.433  45.904  1.00  0.00           H
ATOM   2266  O4  SNA    77       3.689  55.620  46.146  1.00  0.00           O
ATOM   2267  C1  SNA    78      47.013  72.896  62.487  1.00  0.00           C
ATOM   2268  C2  SNA    78      48.112  73.581  62.922  1.00  0.00           C
ATOM   2269  C3  SNA    78      48.117  74.967  63.002  1.00  0.00           C
ATOM   2270  C4  SNA    78      46.975  75.682  62.593  1.00  0.00           C
ATOM   2271  C5  SNA    78      45.832  75.029  62.182  1.00  0.00           C
ATOM   2272  C6  SNA    78      45.866  73.617  62.159  1.00  0.00           C
ATOM   2273  C7  SNA    78      44.562  75.755  61.785  1.00  0.00           C
ATOM   2274  N   SNA    78      43.539  75.125  61.236  1.00  0.00           N
ATOM   2275  C8  SNA    78      42.398  75.788  60.791  1.00  0.00           C
ATOM   2276  C9  SNA    78      41.510  74.763  59.978  1.00  0.00           C
ATOM   2277  C10 SNA    78      42.057  74.604  58.542  1.00  0.00           C
ATOM   2278  C11 SNA    78      41.061  73.815  57.687  1.00  0.00           C
ATOM   2279  C12 SNA    78      41.565  73.502  56.251  1.00  0.00           C
ATOM   2280  C13 SNA    78      42.709  72.522  56.226  1.00  0.00           C
ATOM   2281  C14 SNA    78      43.005  71.976  54.828  1.00  0.00           C
ATOM   2282  C15 SNA    78      43.745  70.643  54.895  1.00  0.00           C
ATOM   2283  O1  SNA    78      47.065  77.083  62.455  1.00  0.00           O
ATOM   2284  O2  SNA    78      44.600  70.374  55.760  1.00  0.00           O
ATOM   2285  O3  SNA    78      43.517  69.728  53.841  1.00  0.00           O
ATOM   2286  H1  SNA    78      43.685  74.154  61.065  1.00  0.00           H
ATOM   2287  H2  SNA    78      42.736  69.915  53.314  1.00  0.00           H
ATOM   2288  H3  SNA    78      43.604  72.664  54.194  1.00  0.00           H
ATOM   2289  H4  SNA    78      42.039  71.854  54.293  1.00  0.00           H
ATOM   2290  H5  SNA    78      42.384  71.725  56.928  1.00  0.00           H
ATOM   2291  H6  SNA    78      43.531  73.143  56.642  1.00  0.00           H
ATOM   2292  H7  SNA    78      41.866  74.489  55.839  1.00  0.00           H
ATOM   2293  H8  SNA    78      40.770  73.133  55.569  1.00  0.00           H
ATOM   2294  H9  SNA    78      40.135  74.428  57.717  1.00  0.00           H
ATOM   2295  H10 SNA    78      40.763  72.873  58.194  1.00  0.00           H
ATOM   2296  H11 SNA    78      43.106  74.266  58.401  1.00  0.00           H
ATOM   2297  H12 SNA    78      42.103  75.602  58.055  1.00  0.00           H
ATOM   2298  H13 SNA    78      40.481  75.158  59.841  1.00  0.00           H
ATOM   2299  H14 SNA    78      41.287  73.779  60.442  1.00  0.00           H
ATOM   2300  H15 SNA    78      42.716  76.634  60.145  1.00  0.00           H
ATOM   2301  H16 SNA    78      41.935  76.353  61.628  1.00  0.00           H
ATOM   2302  H17 SNA    78      46.213  77.328  62.084  1.00  0.00           H
ATOM   2303  H18 SNA    78      49.056  75.458  63.210  1.00  0.00           H
ATOM   2304  H19 SNA    78      49.008  73.089  63.274  1.00  0.00           H
ATOM   2305  H20 SNA    78      47.137  71.835  62.325  1.00  0.00           H
ATOM   2306  H21 SNA    78      44.965  73.121  61.828  1.00  0.00           H
ATOM   2307  O4  SNA    78      44.461  76.962  62.017  1.00  0.00           O
ATOM   2308  C1  SNA    79      15.214  16.164  65.630  1.00  0.00           C
ATOM   2309  C2  SNA    79      16.057  17.280  65.898  1.00  0.00           C
ATOM   2310  C3  SNA    79      17.120  17.139  66.738  1.00  0.00           C
ATOM   2311  C4  SNA    79      17.328  15.926  67.466  1.00  0.00           C
ATOM   2312  C5  SNA    79      16.488  14.746  67.196  1.00  0.00           C
ATOM   2313  C6  SNA    79      15.481  14.964  66.263  1.00  0.00           C
ATOM   2314  C7  SNA    79      16.664  13.405  67.823  1.00  0.00           C
ATOM   2315  N   SNA    79      15.975  12.353  67.310  1.00  0.00           N
ATOM   2316  C8  SNA    79      15.950  10.981  67.743  1.00  0.00           C
ATOM   2317  C9  SNA    79      14.819  10.200  67.083  1.00  0.00           C
ATOM   2318  C10 SNA    79      14.901   8.711  67.384  1.00  0.00           C
ATOM   2319  C11 SNA    79      14.052   7.842  66.516  1.00  0.00           C
ATOM   2320  C12 SNA    79      14.672   7.637  65.085  1.00  0.00           C
ATOM   2321  C13 SNA    79      13.830   6.725  64.059  1.00  0.00           C
ATOM   2322  C14 SNA    79      14.446   5.559  63.337  1.00  0.00           C
ATOM   2323  C15 SNA    79      14.453   4.437  64.394  1.00  0.00           C
ATOM   2324  O1  SNA    79      18.424  15.814  68.283  1.00  0.00           O
ATOM   2325  O2  SNA    79      14.360   4.423  65.609  1.00  0.00           O
ATOM   2326  O3  SNA    79      14.765   3.214  63.756  1.00  0.00           O
ATOM   2327  H1  SNA    79      15.390  12.425  66.506  1.00  0.00           H
ATOM   2328  H2  SNA    79      15.175   2.614  64.383  1.00  0.00           H
ATOM   2329  H3  SNA    79      15.500   5.806  63.090  1.00  0.00           H
ATOM   2330  H4  SNA    79      13.960   5.220  62.397  1.00  0.00           H
ATOM   2331  H5  SNA    79      13.621   7.427  63.224  1.00  0.00           H
ATOM   2332  H6  SNA    79      12.872   6.339  64.468  1.00  0.00           H
ATOM   2333  H7  SNA    79      15.557   7.013  65.334  1.00  0.00           H
ATOM   2334  H8  SNA    79      14.874   8.644  64.661  1.00  0.00           H
ATOM   2335  H9  SNA    79      13.067   8.272  66.234  1.00  0.00           H
ATOM   2336  H10 SNA    79      13.902   6.836  66.961  1.00  0.00           H
ATOM   2337  H11 SNA    79      14.804   8.479  68.467  1.00  0.00           H
ATOM   2338  H12 SNA    79      15.981   8.465  67.310  1.00  0.00           H
ATOM   2339  H13 SNA    79      15.077  10.395  66.020  1.00  0.00           H
ATOM   2340  H14 SNA    79      13.870  10.683  67.402  1.00  0.00           H
ATOM   2341  H15 SNA    79      16.057  10.828  68.839  1.00  0.00           H
ATOM   2342  H16 SNA    79      16.966  10.642  67.446  1.00  0.00           H
ATOM   2343  H17 SNA    79      18.192  15.016  68.763  1.00  0.00           H
ATOM   2344  H18 SNA    79      17.831  17.951  66.722  1.00  0.00           H
ATOM   2345  H19 SNA    79      15.996  18.194  65.327  1.00  0.00           H
ATOM   2346  H20 SNA    79      14.382  16.333  64.963  1.00  0.00           H
ATOM   2347  H21 SNA    79      14.887  14.120  65.944  1.00  0.00           H
ATOM   2348  O4  SNA    79      17.329  13.342  68.825  1.00  0.00           O
ATOM   2349  C1  SNA    80      64.084  36.199  63.578  1.00  0.00           C
ATOM   2350  C2  SNA    80      64.939  36.919  62.697  1.00  0.00           C
ATOM   2351  C3  SNA    80      64.588  36.991  61.314  1.00  0.00           C
ATOM   2352  C4  SNA    80      63.427  36.455  60.913  1.00  0.00           C
ATOM   2353  C5  SNA    80      62.581  35.716  61.708  1.00  0.00           C
ATOM   2354  C6  SNA    80      63.002  35.483  63.016  1.00  0.00           C
ATOM   2355  C7  SNA    80      61.231  35.213  61.259  1.00  0.00           C
ATOM   2356  N   SNA    80      60.213  35.178  62.164  1.00  0.00           N
ATOM   2357  C8  SNA    80      58.828  34.803  61.872  1.00  0.00           C
ATOM   2358  C9  SNA    80      58.128  34.377  63.169  1.00  0.00           C
ATOM   2359  C10 SNA    80      56.723  33.834  63.097  1.00  0.00           C
ATOM   2360  C11 SNA    80      55.663  34.887  62.760  1.00  0.00           C
ATOM   2361  C12 SNA    80      54.184  34.428  62.882  1.00  0.00           C
ATOM   2362  C13 SNA    80      53.780  33.593  64.089  1.00  0.00           C
ATOM   2363  C14 SNA    80      52.293  33.530  64.407  1.00  0.00           C
ATOM   2364  C15 SNA    80      51.482  33.123  63.210  1.00  0.00           C
ATOM   2365  O1  SNA    80      63.095  36.723  59.534  1.00  0.00           O
ATOM   2366  O2  SNA    80      51.846  32.353  62.367  1.00  0.00           O
ATOM   2367  O3  SNA    80      50.210  33.725  63.161  1.00  0.00           O
ATOM   2368  H1  SNA    80      60.353  35.453  63.112  1.00  0.00           H
ATOM   2369  H2  SNA    80      49.914  33.657  62.250  1.00  0.00           H
ATOM   2370  H3  SNA    80      51.996  34.524  64.802  1.00  0.00           H
ATOM   2371  H4  SNA    80      52.190  32.744  65.186  1.00  0.00           H
ATOM   2372  H5  SNA    80      54.397  34.036  64.900  1.00  0.00           H
ATOM   2373  H6  SNA    80      54.257  32.608  63.898  1.00  0.00           H
ATOM   2374  H7  SNA    80      53.950  33.705  62.070  1.00  0.00           H
ATOM   2375  H8  SNA    80      53.575  35.355  62.818  1.00  0.00           H
ATOM   2376  H9  SNA    80      55.800  35.222  61.710  1.00  0.00           H
ATOM   2377  H10 SNA    80      55.751  35.718  63.492  1.00  0.00           H
ATOM   2378  H11 SNA    80      56.618  33.276  64.052  1.00  0.00           H
ATOM   2379  H12 SNA    80      56.536  33.016  62.369  1.00  0.00           H
ATOM   2380  H13 SNA    80      58.032  35.280  63.810  1.00  0.00           H
ATOM   2381  H14 SNA    80      58.862  33.713  63.673  1.00  0.00           H
ATOM   2382  H15 SNA    80      58.804  33.928  61.187  1.00  0.00           H
ATOM   2383  H16 SNA    80      58.257  35.672  61.481  1.00  0.00           H
ATOM   2384  H17 SNA    80      62.341  36.158  59.352  1.00  0.00           H
ATOM   2385  H18 SNA    80      65.221  37.501  60.602  1.00  0.00           H
ATOM   2386  H19 SNA    80      65.804  37.386  63.145  1.00  0.00           H
ATOM   2387  H20 SNA    80      64.335  35.970  64.603  1.00  0.00           H
ATOM   2388  H21 SNA    80      62.385  34.897  63.682  1.00  0.00           H
ATOM   2389  O4  SNA    80      61.120  34.839  60.141  1.00  0.00           O
ATOM   2390  C1  SNA    81      12.079  36.303  40.562  1.00  0.00           C
ATOM   2391  C2  SNA    81      11.919  36.512  41.905  1.00  0.00           C
ATOM   2392  C3  SNA    81      13.080  36.454  42.770  1.00  0.00           C
ATOM   2393  C4  SNA    81      14.294  36.047  42.282  1.00  0.00           C
ATOM   2394  C5  SNA    81      14.464  35.859  40.844  1.00  0.00           C
ATOM   2395  C6  SNA    81      13.330  36.008  40.072  1.00  0.00           C
ATOM   2396  C7  SNA    81      15.916  35.556  40.217  1.00  0.00           C
ATOM   2397  N   SNA    81      15.991  35.205  38.887  1.00  0.00           N
ATOM   2398  C8  SNA    81      17.204  34.834  38.188  1.00  0.00           C
ATOM   2399  C9  SNA    81      17.168  35.545  36.760  1.00  0.00           C
ATOM   2400  C10 SNA    81      18.543  35.795  36.317  1.00  0.00           C
ATOM   2401  C11 SNA    81      18.572  36.532  34.933  1.00  0.00           C
ATOM   2402  C12 SNA    81      19.888  37.067  34.327  1.00  0.00           C
ATOM   2403  C13 SNA    81      19.687  38.174  33.290  1.00  0.00           C
ATOM   2404  C14 SNA    81      20.940  38.616  32.617  1.00  0.00           C
ATOM   2405  C15 SNA    81      21.847  39.196  33.721  1.00  0.00           C
ATOM   2406  O1  SNA    81      15.355  35.733  43.126  1.00  0.00           O
ATOM   2407  O2  SNA    81      21.569  40.136  34.448  1.00  0.00           O
ATOM   2408  O3  SNA    81      23.008  38.564  33.991  1.00  0.00           O
ATOM   2409  H1  SNA    81      15.147  35.196  38.354  1.00  0.00           H
ATOM   2410  H2  SNA    81      23.450  38.965  34.743  1.00  0.00           H
ATOM   2411  H3  SNA    81      20.742  39.517  31.998  1.00  0.00           H
ATOM   2412  H4  SNA    81      21.410  37.758  32.090  1.00  0.00           H
ATOM   2413  H5  SNA    81      19.390  39.021  33.945  1.00  0.00           H
ATOM   2414  H6  SNA    81      18.862  37.829  32.631  1.00  0.00           H
ATOM   2415  H7  SNA    81      20.685  36.339  34.064  1.00  0.00           H
ATOM   2416  H8  SNA    81      20.399  37.618  35.145  1.00  0.00           H
ATOM   2417  H9  SNA    81      17.865  37.374  35.087  1.00  0.00           H
ATOM   2418  H10 SNA    81      18.110  35.804  34.232  1.00  0.00           H
ATOM   2419  H11 SNA    81      19.062  34.836  36.101  1.00  0.00           H
ATOM   2420  H12 SNA    81      19.109  36.350  37.096  1.00  0.00           H
ATOM   2421  H13 SNA    81      16.628  36.516  36.794  1.00  0.00           H
ATOM   2422  H14 SNA    81      16.531  34.908  36.110  1.00  0.00           H
ATOM   2423  H15 SNA    81      17.337  33.732  38.141  1.00  0.00           H
ATOM   2424  H16 SNA    81      18.117  35.245  38.669  1.00  0.00           H
ATOM   2425  H17 SNA    81      16.095  35.461  42.579  1.00  0.00           H
ATOM   2426  H18 SNA    81      12.986  36.635  43.831  1.00  0.00           H
ATOM   2427  H19 SNA    81      11.008  36.869  42.362  1.00  0.00           H
ATOM   2428  H20 SNA    81      11.215  36.256  39.915  1.00  0.00           H
ATOM   2429  H21 SNA    81      13.395  35.951  38.996  1.00  0.00           H
ATOM   2430  O4  SNA    81      16.963  35.575  40.867  1.00  0.00           O
ATOM   2431  C1  SNA    82      68.239  27.510  99.646  1.00  0.00           C
ATOM   2432  C2  SNA    82      68.786  27.240 100.928  1.00  0.00           C
ATOM   2433  C3  SNA    82      69.676  28.224 101.448  1.00  0.00           C
ATOM   2434  C4  SNA    82      70.105  29.298 100.768  1.00  0.00           C
ATOM   2435  C5  SNA    82      69.637  29.519  99.393  1.00  0.00           C
ATOM   2436  C6  SNA    82      68.708  28.596  98.890  1.00  0.00           C
ATOM   2437  C7  SNA    82      69.955  30.816  98.799  1.00  0.00           C
ATOM   2438  N   SNA    82      69.560  30.985  97.550  1.00  0.00           N
ATOM   2439  C8  SNA    82      69.756  32.098  96.655  1.00  0.00           C
ATOM   2440  C9  SNA    82      68.762  31.947  95.472  1.00  0.00           C
ATOM   2441  C10 SNA    82      69.090  33.019  94.406  1.00  0.00           C
ATOM   2442  C11 SNA    82      68.420  32.754  93.014  1.00  0.00           C
ATOM   2443  C12 SNA    82      66.846  33.097  93.048  1.00  0.00           C
ATOM   2444  C13 SNA    82      65.998  32.164  92.050  1.00  0.00           C
ATOM   2445  C14 SNA    82      66.602  31.953  90.682  1.00  0.00           C
ATOM   2446  C15 SNA    82      65.889  30.735  90.051  1.00  0.00           C
ATOM   2447  O1  SNA    82      70.850  30.222 101.441  1.00  0.00           O
ATOM   2448  O2  SNA    82      65.616  29.704  90.644  1.00  0.00           O
ATOM   2449  O3  SNA    82      65.535  30.901  88.767  1.00  0.00           O
ATOM   2450  H1  SNA    82      68.947  30.342  97.098  1.00  0.00           H
ATOM   2451  H2  SNA    82      65.175  30.099  88.379  1.00  0.00           H
ATOM   2452  H3  SNA    82      67.695  31.824  90.530  1.00  0.00           H
ATOM   2453  H4  SNA    82      66.310  32.888  90.157  1.00  0.00           H
ATOM   2454  H5  SNA    82      64.930  32.443  91.927  1.00  0.00           H
ATOM   2455  H6  SNA    82      66.135  31.200  92.586  1.00  0.00           H
ATOM   2456  H7  SNA    82      66.731  34.186  92.860  1.00  0.00           H
ATOM   2457  H8  SNA    82      66.584  32.903  94.110  1.00  0.00           H
ATOM   2458  H9  SNA    82      68.606  31.697  92.725  1.00  0.00           H
ATOM   2459  H10 SNA    82      68.881  33.396  92.234  1.00  0.00           H
ATOM   2460  H11 SNA    82      70.194  33.039  94.283  1.00  0.00           H
ATOM   2461  H12 SNA    82      68.776  34.031  94.741  1.00  0.00           H
ATOM   2462  H13 SNA    82      67.762  32.122  95.922  1.00  0.00           H
ATOM   2463  H14 SNA    82      68.920  30.916  95.090  1.00  0.00           H
ATOM   2464  H15 SNA    82      70.750  31.850  96.224  1.00  0.00           H
ATOM   2465  H16 SNA    82      69.611  33.136  97.025  1.00  0.00           H
ATOM   2466  H17 SNA    82      71.045  30.964 100.865  1.00  0.00           H
ATOM   2467  H18 SNA    82      70.006  28.118 102.471  1.00  0.00           H
ATOM   2468  H19 SNA    82      68.551  26.404 101.570  1.00  0.00           H
ATOM   2469  H20 SNA    82      67.530  26.788  99.268  1.00  0.00           H
ATOM   2470  H21 SNA    82      68.233  28.673  97.923  1.00  0.00           H
ATOM   2471  O4  SNA    82      70.559  31.734  99.329  1.00  0.00           O
ATOM   2472  C1  SNA    83      28.698   9.242  35.940  1.00  0.00           C
ATOM   2473  C2  SNA    83      28.803   8.809  37.238  1.00  0.00           C
ATOM   2474  C3  SNA    83      29.858   7.919  37.565  1.00  0.00           C
ATOM   2475  C4  SNA    83      30.848   7.568  36.592  1.00  0.00           C
ATOM   2476  C5  SNA    83      30.631   7.925  35.233  1.00  0.00           C
ATOM   2477  C6  SNA    83      29.482   8.683  34.976  1.00  0.00           C
ATOM   2478  C7  SNA    83      31.514   7.352  34.119  1.00  0.00           C
ATOM   2479  N   SNA    83      31.318   7.819  32.813  1.00  0.00           N
ATOM   2480  C8  SNA    83      32.213   7.386  31.745  1.00  0.00           C
ATOM   2481  C9  SNA    83      31.678   7.697  30.355  1.00  0.00           C
ATOM   2482  C10 SNA    83      30.273   7.088  30.017  1.00  0.00           C
ATOM   2483  C11 SNA    83      30.225   5.562  30.274  1.00  0.00           C
ATOM   2484  C12 SNA    83      28.795   5.025  30.054  1.00  0.00           C
ATOM   2485  C13 SNA    83      28.644   3.543  30.534  1.00  0.00           C
ATOM   2486  C14 SNA    83      29.138   2.519  29.548  1.00  0.00           C
ATOM   2487  C15 SNA    83      30.637   2.526  29.483  1.00  0.00           C
ATOM   2488  O1  SNA    83      31.798   6.513  36.899  1.00  0.00           O
ATOM   2489  O2  SNA    83      31.342   2.987  28.595  1.00  0.00           O
ATOM   2490  O3  SNA    83      31.256   1.951  30.644  1.00  0.00           O
ATOM   2491  H1  SNA    83      30.649   8.505  32.537  1.00  0.00           H
ATOM   2492  H2  SNA    83      32.189   2.059  30.446  1.00  0.00           H
ATOM   2493  H3  SNA    83      28.681   2.650  28.543  1.00  0.00           H
ATOM   2494  H4  SNA    83      28.777   1.488  29.748  1.00  0.00           H
ATOM   2495  H5  SNA    83      27.551   3.369  30.637  1.00  0.00           H
ATOM   2496  H6  SNA    83      29.009   3.431  31.577  1.00  0.00           H
ATOM   2497  H7  SNA    83      28.555   5.037  28.969  1.00  0.00           H
ATOM   2498  H8  SNA    83      28.064   5.696  30.553  1.00  0.00           H
ATOM   2499  H9  SNA    83      30.508   5.442  31.341  1.00  0.00           H
ATOM   2500  H10 SNA    83      30.936   4.996  29.635  1.00  0.00           H
ATOM   2501  H11 SNA    83      30.157   7.157  28.915  1.00  0.00           H
ATOM   2502  H12 SNA    83      29.400   7.620  30.451  1.00  0.00           H
ATOM   2503  H13 SNA    83      32.302   7.332  29.511  1.00  0.00           H
ATOM   2504  H14 SNA    83      31.594   8.804  30.373  1.00  0.00           H
ATOM   2505  H15 SNA    83      32.419   6.295  31.753  1.00  0.00           H
ATOM   2506  H16 SNA    83      33.168   7.953  31.762  1.00  0.00           H
ATOM   2507  H17 SNA    83      32.161   6.208  36.064  1.00  0.00           H
ATOM   2508  H18 SNA    83      30.026   7.633  38.593  1.00  0.00           H
ATOM   2509  H19 SNA    83      28.150   9.174  38.017  1.00  0.00           H
ATOM   2510  H20 SNA    83      27.895   9.916  35.680  1.00  0.00           H
ATOM   2511  H21 SNA    83      29.357   9.032  33.961  1.00  0.00           H
ATOM   2512  O4  SNA    83      32.430   6.545  34.326  1.00  0.00           O
ATOM   2513  C1  SNA    84      31.544  22.695  57.634  1.00  0.00           C
ATOM   2514  C2  SNA    84      30.663  22.883  58.669  1.00  0.00           C
ATOM   2515  C3  SNA    84      30.708  23.913  59.511  1.00  0.00           C
ATOM   2516  C4  SNA    84      31.859  24.756  59.417  1.00  0.00           C
ATOM   2517  C5  SNA    84      32.735  24.646  58.325  1.00  0.00           C
ATOM   2518  C6  SNA    84      32.532  23.613  57.413  1.00  0.00           C
ATOM   2519  C7  SNA    84      33.898  25.575  58.202  1.00  0.00           C
ATOM   2520  N   SNA    84      34.545  25.630  57.009  1.00  0.00           N
ATOM   2521  C8  SNA    84      35.608  26.564  56.804  1.00  0.00           C
ATOM   2522  C9  SNA    84      36.189  26.776  55.352  1.00  0.00           C
ATOM   2523  C10 SNA    84      36.647  25.391  54.762  1.00  0.00           C
ATOM   2524  C11 SNA    84      37.981  24.867  55.221  1.00  0.00           C
ATOM   2525  C12 SNA    84      39.244  25.630  54.771  1.00  0.00           C
ATOM   2526  C13 SNA    84      40.524  24.844  55.276  1.00  0.00           C
ATOM   2527  C14 SNA    84      41.887  25.554  55.117  1.00  0.00           C
ATOM   2528  C15 SNA    84      41.893  26.881  55.789  1.00  0.00           C
ATOM   2529  O1  SNA    84      32.067  25.634  60.509  1.00  0.00           O
ATOM   2530  O2  SNA    84      42.003  27.948  55.240  1.00  0.00           O
ATOM   2531  O3  SNA    84      41.748  26.821  57.195  1.00  0.00           O
ATOM   2532  H1  SNA    84      34.323  25.058  56.224  1.00  0.00           H
ATOM   2533  H2  SNA    84      41.886  27.691  57.576  1.00  0.00           H
ATOM   2534  H3  SNA    84      42.080  25.639  54.026  1.00  0.00           H
ATOM   2535  H4  SNA    84      42.659  24.856  55.506  1.00  0.00           H
ATOM   2536  H5  SNA    84      40.528  23.886  54.713  1.00  0.00           H
ATOM   2537  H6  SNA    84      40.368  24.670  56.362  1.00  0.00           H
ATOM   2538  H7  SNA    84      39.258  26.684  55.125  1.00  0.00           H
ATOM   2539  H8  SNA    84      39.272  25.641  53.661  1.00  0.00           H
ATOM   2540  H9  SNA    84      38.114  23.890  54.709  1.00  0.00           H
ATOM   2541  H10 SNA    84      38.013  24.764  56.327  1.00  0.00           H
ATOM   2542  H11 SNA    84      36.742  25.648  53.685  1.00  0.00           H
ATOM   2543  H12 SNA    84      35.872  24.606  54.891  1.00  0.00           H
ATOM   2544  H13 SNA    84      37.024  27.506  55.417  1.00  0.00           H
ATOM   2545  H14 SNA    84      35.385  27.139  54.677  1.00  0.00           H
ATOM   2546  H15 SNA    84      36.376  26.255  57.545  1.00  0.00           H
ATOM   2547  H16 SNA    84      35.295  27.593  57.084  1.00  0.00           H
ATOM   2548  H17 SNA    84      32.788  26.221  60.268  1.00  0.00           H
ATOM   2549  H18 SNA    84      29.961  23.950  60.291  1.00  0.00           H
ATOM   2550  H19 SNA    84      29.985  22.065  58.865  1.00  0.00           H
ATOM   2551  H20 SNA    84      31.399  21.912  56.905  1.00  0.00           H
ATOM   2552  H21 SNA    84      32.976  23.527  56.432  1.00  0.00           H
ATOM   2553  O4  SNA    84      34.214  26.326  59.140  1.00  0.00           O
ATOM   2554  C1  SNA    85      68.030  17.876  98.919  1.00  0.00           C
ATOM   2555  C2  SNA    85      68.276  17.934 100.314  1.00  0.00           C
ATOM   2556  C3  SNA    85      67.389  17.284 101.175  1.00  0.00           C
ATOM   2557  C4  SNA    85      66.249  16.580 100.671  1.00  0.00           C
ATOM   2558  C5  SNA    85      65.914  16.692  99.271  1.00  0.00           C
ATOM   2559  C6  SNA    85      66.813  17.318  98.405  1.00  0.00           C
ATOM   2560  C7  SNA    85      64.632  16.153  98.814  1.00  0.00           C
ATOM   2561  N   SNA    85      64.176  16.717  97.688  1.00  0.00           N
ATOM   2562  C8  SNA    85      62.924  16.315  97.179  1.00  0.00           C
ATOM   2563  C9  SNA    85      62.458  17.169  95.967  1.00  0.00           C
ATOM   2564  C10 SNA    85      63.547  17.289  94.847  1.00  0.00           C
ATOM   2565  C11 SNA    85      62.917  17.816  93.550  1.00  0.00           C
ATOM   2566  C12 SNA    85      64.066  18.245  92.569  1.00  0.00           C
ATOM   2567  C13 SNA    85      63.726  18.204  91.036  1.00  0.00           C
ATOM   2568  C14 SNA    85      63.137  16.883  90.451  1.00  0.00           C
ATOM   2569  C15 SNA    85      62.960  16.813  88.910  1.00  0.00           C
ATOM   2570  O1  SNA    85      65.404  15.977 101.634  1.00  0.00           O
ATOM   2571  O2  SNA    85      63.715  17.190  88.031  1.00  0.00           O
ATOM   2572  O3  SNA    85      61.798  16.121  88.625  1.00  0.00           O
ATOM   2573  H1  SNA    85      64.744  17.380  97.208  1.00  0.00           H
ATOM   2574  H2  SNA    85      61.716  16.152  87.669  1.00  0.00           H
ATOM   2575  H3  SNA    85      62.177  16.643  90.956  1.00  0.00           H
ATOM   2576  H4  SNA    85      63.777  16.026  90.753  1.00  0.00           H
ATOM   2577  H5  SNA    85      64.712  18.368  90.552  1.00  0.00           H
ATOM   2578  H6  SNA    85      63.146  19.097  90.719  1.00  0.00           H
ATOM   2579  H7  SNA    85      64.808  17.427  92.688  1.00  0.00           H
ATOM   2580  H8  SNA    85      64.507  19.216  92.879  1.00  0.00           H
ATOM   2581  H9  SNA    85      62.311  18.743  93.640  1.00  0.00           H
ATOM   2582  H10 SNA    85      62.319  17.054  93.006  1.00  0.00           H
ATOM   2583  H11 SNA    85      64.176  16.375  94.782  1.00  0.00           H
ATOM   2584  H12 SNA    85      64.320  18.012  95.184  1.00  0.00           H
ATOM   2585  H13 SNA    85      62.166  18.199  96.264  1.00  0.00           H
ATOM   2586  H14 SNA    85      61.524  16.717  95.568  1.00  0.00           H
ATOM   2587  H15 SNA    85      62.186  16.373  98.007  1.00  0.00           H
ATOM   2588  H16 SNA    85      63.051  15.306  96.731  1.00  0.00           H
ATOM   2589  H17 SNA    85      64.578  15.746 101.201  1.00  0.00           H
ATOM   2590  H18 SNA    85      67.558  17.369 102.238  1.00  0.00           H
ATOM   2591  H19 SNA    85      69.093  18.514 100.716  1.00  0.00           H
ATOM   2592  H20 SNA    85      68.804  18.215  98.247  1.00  0.00           H
ATOM   2593  H21 SNA    85      66.538  17.531  97.382  1.00  0.00           H
ATOM   2594  O4  SNA    85      64.118  15.228  99.397  1.00  0.00           O
ATOM   2595  C1  SNA    86      46.993  21.615  22.624  1.00  0.00           C
ATOM   2596  C2  SNA    86      46.523  22.254  21.488  1.00  0.00           C
ATOM   2597  C3  SNA    86      47.172  22.103  20.274  1.00  0.00           C
ATOM   2598  C4  SNA    86      48.221  21.167  20.120  1.00  0.00           C
ATOM   2599  C5  SNA    86      48.656  20.423  21.234  1.00  0.00           C
ATOM   2600  C6  SNA    86      48.055  20.703  22.527  1.00  0.00           C
ATOM   2601  C7  SNA    86      49.711  19.391  21.110  1.00  0.00           C
ATOM   2602  N   SNA    86      50.380  19.157  22.234  1.00  0.00           N
ATOM   2603  C8  SNA    86      51.378  18.060  22.351  1.00  0.00           C
ATOM   2604  C9  SNA    86      52.277  18.143  23.611  1.00  0.00           C
ATOM   2605  C10 SNA    86      53.503  17.170  23.578  1.00  0.00           C
ATOM   2606  C11 SNA    86      54.274  17.212  24.955  1.00  0.00           C
ATOM   2607  C12 SNA    86      55.386  16.195  24.949  1.00  0.00           C
ATOM   2608  C13 SNA    86      55.943  16.017  26.316  1.00  0.00           C
ATOM   2609  C14 SNA    86      57.034  14.881  26.498  1.00  0.00           C
ATOM   2610  C15 SNA    86      57.321  14.554  27.925  1.00  0.00           C
ATOM   2611  O1  SNA    86      48.812  20.924  18.858  1.00  0.00           O
ATOM   2612  O2  SNA    86      56.570  14.415  28.878  1.00  0.00           O
ATOM   2613  O3  SNA    86      58.643  14.446  28.115  1.00  0.00           O
ATOM   2614  H1  SNA    86      50.437  19.816  22.980  1.00  0.00           H
ATOM   2615  H2  SNA    86      58.856  14.125  28.995  1.00  0.00           H
ATOM   2616  H3  SNA    86      57.961  15.065  25.913  1.00  0.00           H
ATOM   2617  H4  SNA    86      56.500  13.988  26.107  1.00  0.00           H
ATOM   2618  H5  SNA    86      55.123  15.837  27.044  1.00  0.00           H
ATOM   2619  H6  SNA    86      56.556  16.906  26.577  1.00  0.00           H
ATOM   2620  H7  SNA    86      56.115  16.419  24.141  1.00  0.00           H
ATOM   2621  H8  SNA    86      54.926  15.248  24.592  1.00  0.00           H
ATOM   2622  H9  SNA    86      53.513  16.984  25.732  1.00  0.00           H
ATOM   2623  H10 SNA    86      54.710  18.219  25.133  1.00  0.00           H
ATOM   2624  H11 SNA    86      54.141  17.391  22.695  1.00  0.00           H
ATOM   2625  H12 SNA    86      53.143  16.131  23.423  1.00  0.00           H
ATOM   2626  H13 SNA    86      51.508  18.019  24.403  1.00  0.00           H
ATOM   2627  H14 SNA    86      52.665  19.180  23.708  1.00  0.00           H
ATOM   2628  H15 SNA    86      51.970  17.952  21.417  1.00  0.00           H
ATOM   2629  H16 SNA    86      50.869  17.074  22.394  1.00  0.00           H
ATOM   2630  H17 SNA    86      49.381  20.162  18.986  1.00  0.00           H
ATOM   2631  H18 SNA    86      46.866  22.721  19.443  1.00  0.00           H
ATOM   2632  H19 SNA    86      45.697  22.945  21.565  1.00  0.00           H
ATOM   2633  H20 SNA    86      46.605  21.793  23.616  1.00  0.00           H
ATOM   2634  H21 SNA    86      48.447  20.243  23.421  1.00  0.00           H
ATOM   2635  O4  SNA    86      50.068  18.894  20.088  1.00  0.00           O
ATOM   2636  C1  SNA    87       3.514  22.158  50.200  1.00  0.00           C
ATOM   2637  C2  SNA    87       3.978  21.280  49.216  1.00  0.00           C
ATOM   2638  C3  SNA    87       4.606  21.799  48.116  1.00  0.00           C
ATOM   2639  C4  SNA    87       4.728  23.177  47.915  1.00  0.00           C
ATOM   2640  C5  SNA    87       4.246  24.103  48.882  1.00  0.00           C
ATOM   2641  C6  SNA    87       3.704  23.561  50.078  1.00  0.00           C
ATOM   2642  C7  SNA    87       4.521  25.540  48.656  1.00  0.00           C
ATOM   2643  N   SNA    87       4.420  26.431  49.704  1.00  0.00           N
ATOM   2644  C8  SNA    87       4.806  27.790  49.602  1.00  0.00           C
ATOM   2645  C9  SNA    87       3.566  28.694  49.691  1.00  0.00           C
ATOM   2646  C10 SNA    87       3.825  30.173  49.431  1.00  0.00           C
ATOM   2647  C11 SNA    87       3.573  30.555  47.990  1.00  0.00           C
ATOM   2648  C12 SNA    87       3.540  32.067  47.769  1.00  0.00           C
ATOM   2649  C13 SNA    87       2.879  32.489  46.435  1.00  0.00           C
ATOM   2650  C14 SNA    87       2.407  33.959  46.338  1.00  0.00           C
ATOM   2651  C15 SNA    87       1.096  34.113  47.146  1.00  0.00           C
ATOM   2652  O1  SNA    87       5.124  23.480  46.568  1.00  0.00           O
ATOM   2653  O2  SNA    87       1.008  34.246  48.358  1.00  0.00           O
ATOM   2654  O3  SNA    87      -0.026  34.111  46.297  1.00  0.00           O
ATOM   2655  H1  SNA    87       4.096  26.103  50.587  1.00  0.00           H
ATOM   2656  H2  SNA    87      -0.884  34.082  46.726  1.00  0.00           H
ATOM   2657  H3  SNA    87       2.136  34.167  45.280  1.00  0.00           H
ATOM   2658  H4  SNA    87       3.202  34.673  46.639  1.00  0.00           H
ATOM   2659  H5  SNA    87       1.983  31.836  46.366  1.00  0.00           H
ATOM   2660  H6  SNA    87       3.634  32.293  45.644  1.00  0.00           H
ATOM   2661  H7  SNA    87       4.555  32.495  47.914  1.00  0.00           H
ATOM   2662  H8  SNA    87       2.791  32.398  48.520  1.00  0.00           H
ATOM   2663  H9  SNA    87       2.586  30.213  47.611  1.00  0.00           H
ATOM   2664  H10 SNA    87       4.304  30.194  47.235  1.00  0.00           H
ATOM   2665  H11 SNA    87       4.905  30.393  49.574  1.00  0.00           H
ATOM   2666  H12 SNA    87       3.164  30.844  50.021  1.00  0.00           H
ATOM   2667  H13 SNA    87       3.236  28.547  50.741  1.00  0.00           H
ATOM   2668  H14 SNA    87       2.824  28.347  48.941  1.00  0.00           H
ATOM   2669  H15 SNA    87       5.278  28.034  48.627  1.00  0.00           H
ATOM   2670  H16 SNA    87       5.649  27.909  50.316  1.00  0.00           H
ATOM   2671  H17 SNA    87       5.189  24.427  46.429  1.00  0.00           H
ATOM   2672  H18 SNA    87       5.009  21.144  47.358  1.00  0.00           H
ATOM   2673  H19 SNA    87       3.738  20.237  49.357  1.00  0.00           H
ATOM   2674  H20 SNA    87       3.106  21.769  51.121  1.00  0.00           H
ATOM   2675  H21 SNA    87       3.264  24.259  50.776  1.00  0.00           H
ATOM   2676  O4  SNA    87       4.875  25.909  47.544  1.00  0.00           O
ATOM   2677  C1  SNA    88      96.617  24.408  56.909  1.00  0.00           C
ATOM   2678  C2  SNA    88      97.567  23.429  57.251  1.00  0.00           C
ATOM   2679  C3  SNA    88      97.906  22.350  56.403  1.00  0.00           C
ATOM   2680  C4  SNA    88      97.268  22.266  55.165  1.00  0.00           C
ATOM   2681  C5  SNA    88      96.407  23.344  54.701  1.00  0.00           C
ATOM   2682  C6  SNA    88      96.030  24.332  55.633  1.00  0.00           C
ATOM   2683  C7  SNA    88      96.108  23.610  53.281  1.00  0.00           C
ATOM   2684  N   SNA    88      95.808  24.900  52.878  1.00  0.00           N
ATOM   2685  C8  SNA    88      95.306  25.310  51.611  1.00  0.00           C
ATOM   2686  C9  SNA    88      94.943  26.831  51.493  1.00  0.00           C
ATOM   2687  C10 SNA    88      94.117  27.240  50.271  1.00  0.00           C
ATOM   2688  C11 SNA    88      92.835  26.361  50.123  1.00  0.00           C
ATOM   2689  C12 SNA    88      91.915  26.816  49.001  1.00  0.00           C
ATOM   2690  C13 SNA    88      92.228  26.225  47.642  1.00  0.00           C
ATOM   2691  C14 SNA    88      91.212  26.620  46.549  1.00  0.00           C
ATOM   2692  C15 SNA    88      89.832  25.967  46.822  1.00  0.00           C
ATOM   2693  O1  SNA    88      97.467  21.014  54.523  1.00  0.00           O
ATOM   2694  O2  SNA    88      88.742  26.544  46.758  1.00  0.00           O
ATOM   2695  O3  SNA    88      89.799  24.622  47.310  1.00  0.00           O
ATOM   2696  H1  SNA    88      95.724  25.523  53.652  1.00  0.00           H
ATOM   2697  H2  SNA    88      88.947  24.288  47.602  1.00  0.00           H
ATOM   2698  H3  SNA    88      91.406  26.241  45.523  1.00  0.00           H
ATOM   2699  H4  SNA    88      90.994  27.706  46.459  1.00  0.00           H
ATOM   2700  H5  SNA    88      92.201  25.122  47.778  1.00  0.00           H
ATOM   2701  H6  SNA    88      93.270  26.495  47.366  1.00  0.00           H
ATOM   2702  H7  SNA    88      92.232  27.878  48.917  1.00  0.00           H
ATOM   2703  H8  SNA    88      90.852  26.715  49.306  1.00  0.00           H
ATOM   2704  H9  SNA    88      92.279  26.487  51.077  1.00  0.00           H
ATOM   2705  H10 SNA    88      93.079  25.284  50.001  1.00  0.00           H
ATOM   2706  H11 SNA    88      94.803  27.034  49.421  1.00  0.00           H
ATOM   2707  H12 SNA    88      93.873  28.323  50.304  1.00  0.00           H
ATOM   2708  H13 SNA    88      95.930  27.339  51.548  1.00  0.00           H
ATOM   2709  H14 SNA    88      94.352  27.217  52.351  1.00  0.00           H
ATOM   2710  H15 SNA    88      94.417  24.658  51.475  1.00  0.00           H
ATOM   2711  H16 SNA    88      95.985  24.989  50.792  1.00  0.00           H
ATOM   2712  H17 SNA    88      96.706  20.781  53.987  1.00  0.00           H
ATOM   2713  H18 SNA    88      98.657  21.625  56.680  1.00  0.00           H
ATOM   2714  H19 SNA    88      98.043  23.468  58.219  1.00  0.00           H
ATOM   2715  H20 SNA    88      96.273  25.171  57.592  1.00  0.00           H
ATOM   2716  H21 SNA    88      95.382  25.159  55.383  1.00  0.00           H
ATOM   2717  O4  SNA    88      96.064  22.628  52.547  1.00  0.00           O
ATOM   2718  C1  SNA    89       4.245   5.639   6.925  1.00  0.00           C
ATOM   2719  C2  SNA    89       4.054   4.387   6.238  1.00  0.00           C
ATOM   2720  C3  SNA    89       3.898   4.390   4.868  1.00  0.00           C
ATOM   2721  C4  SNA    89       4.126   5.550   4.163  1.00  0.00           C
ATOM   2722  C5  SNA    89       4.411   6.829   4.829  1.00  0.00           C
ATOM   2723  C6  SNA    89       4.391   6.821   6.218  1.00  0.00           C
ATOM   2724  C7  SNA    89       4.731   8.090   4.028  1.00  0.00           C
ATOM   2725  N   SNA    89       5.537   9.013   4.634  1.00  0.00           N
ATOM   2726  C8  SNA    89       5.797  10.375   4.130  1.00  0.00           C
ATOM   2727  C9  SNA    89       7.086  11.037   4.612  1.00  0.00           C
ATOM   2728  C10 SNA    89       7.405  12.318   3.825  1.00  0.00           C
ATOM   2729  C11 SNA    89       8.882  12.731   3.860  1.00  0.00           C
ATOM   2730  C12 SNA    89       9.310  13.265   5.203  1.00  0.00           C
ATOM   2731  C13 SNA    89      10.617  14.112   5.236  1.00  0.00           C
ATOM   2732  C14 SNA    89      11.482  13.906   6.539  1.00  0.00           C
ATOM   2733  C15 SNA    89      10.856  14.821   7.635  1.00  0.00           C
ATOM   2734  O1  SNA    89       4.138   5.593   2.770  1.00  0.00           O
ATOM   2735  O2  SNA    89      11.233  15.917   7.919  1.00  0.00           O
ATOM   2736  O3  SNA    89       9.830  14.186   8.258  1.00  0.00           O
ATOM   2737  H1  SNA    89       5.942   8.739   5.503  1.00  0.00           H
ATOM   2738  H2  SNA    89       9.425  14.803   8.873  1.00  0.00           H
ATOM   2739  H3  SNA    89      12.558  14.172   6.463  1.00  0.00           H
ATOM   2740  H4  SNA    89      11.473  12.874   6.951  1.00  0.00           H
ATOM   2741  H5  SNA    89      10.377  15.109   4.809  1.00  0.00           H
ATOM   2742  H6  SNA    89      11.150  13.626   4.390  1.00  0.00           H
ATOM   2743  H7  SNA    89       9.446  12.414   5.904  1.00  0.00           H
ATOM   2744  H8  SNA    89       8.540  13.860   5.737  1.00  0.00           H
ATOM   2745  H9  SNA    89       8.937  13.616   3.191  1.00  0.00           H
ATOM   2746  H10 SNA    89       9.533  11.894   3.529  1.00  0.00           H
ATOM   2747  H11 SNA    89       6.717  13.138   4.126  1.00  0.00           H
ATOM   2748  H12 SNA    89       7.157  12.058   2.774  1.00  0.00           H
ATOM   2749  H13 SNA    89       7.933  10.320   4.552  1.00  0.00           H
ATOM   2750  H14 SNA    89       6.883  11.383   5.648  1.00  0.00           H
ATOM   2751  H15 SNA    89       4.872  10.903   4.447  1.00  0.00           H
ATOM   2752  H16 SNA    89       5.821  10.353   3.020  1.00  0.00           H
ATOM   2753  H17 SNA    89       3.932   6.513   2.587  1.00  0.00           H
ATOM   2754  H18 SNA    89       3.771   3.458   4.338  1.00  0.00           H
ATOM   2755  H19 SNA    89       4.033   3.419   6.716  1.00  0.00           H
ATOM   2756  H20 SNA    89       4.323   5.654   8.002  1.00  0.00           H
ATOM   2757  H21 SNA    89       4.429   7.736   6.791  1.00  0.00           H
ATOM   2758  O4  SNA    89       4.211   8.329   2.930  1.00  0.00           O
ATOM   2759  C1  SNA    90      81.337  96.841  84.184  1.00  0.00           C
ATOM   2760  C2  SNA    90      81.788  96.452  82.926  1.00  0.00           C
ATOM   2761  C3  SNA    90      83.059  95.926  82.675  1.00  0.00           C
ATOM   2762  C4  SNA    90      83.956  95.726  83.751  1.00  0.00           C
ATOM   2763  C5  SNA    90      83.552  96.135  85.041  1.00  0.00           C
ATOM   2764  C6  SNA    90      82.272  96.742  85.206  1.00  0.00           C
ATOM   2765  C7  SNA    90      84.587  96.198  86.201  1.00  0.00           C
ATOM   2766  N   SNA    90      84.071  96.402  87.448  1.00  0.00           N
ATOM   2767  C8  SNA    90      84.916  96.465  88.635  1.00  0.00           C
ATOM   2768  C9  SNA    90      84.087  97.018  89.744  1.00  0.00           C
ATOM   2769  C10 SNA    90      84.848  97.334  90.935  1.00  0.00           C
ATOM   2770  C11 SNA    90      85.379  96.051  91.591  1.00  0.00           C
ATOM   2771  C12 SNA    90      85.645  96.368  93.096  1.00  0.00           C
ATOM   2772  C13 SNA    90      86.573  95.467  93.973  1.00  0.00           C
ATOM   2773  C14 SNA    90      87.092  96.125  95.340  1.00  0.00           C
ATOM   2774  C15 SNA    90      87.781  95.142  96.303  1.00  0.00           C
ATOM   2775  O1  SNA    90      85.169  95.105  83.470  1.00  0.00           O
ATOM   2776  O2  SNA    90      87.363  94.874  97.389  1.00  0.00           O
ATOM   2777  O3  SNA    90      88.992  94.566  95.800  1.00  0.00           O
ATOM   2778  H1  SNA    90      83.075  96.363  87.490  1.00  0.00           H
ATOM   2779  H2  SNA    90      89.240  93.949  96.493  1.00  0.00           H
ATOM   2780  H3  SNA    90      86.230  96.522  95.918  1.00  0.00           H
ATOM   2781  H4  SNA    90      87.694  97.043  95.171  1.00  0.00           H
ATOM   2782  H5  SNA    90      87.409  95.148  93.313  1.00  0.00           H
ATOM   2783  H6  SNA    90      85.948  94.579  94.209  1.00  0.00           H
ATOM   2784  H7  SNA    90      84.639  96.577  93.517  1.00  0.00           H
ATOM   2785  H8  SNA    90      86.176  97.344  93.090  1.00  0.00           H
ATOM   2786  H9  SNA    90      86.318  95.798  91.054  1.00  0.00           H
ATOM   2787  H10 SNA    90      84.726  95.152  91.583  1.00  0.00           H
ATOM   2788  H11 SNA    90      84.096  97.732  91.648  1.00  0.00           H
ATOM   2789  H12 SNA    90      85.663  98.063  90.741  1.00  0.00           H
ATOM   2790  H13 SNA    90      83.234  96.333  89.939  1.00  0.00           H
ATOM   2791  H14 SNA    90      83.646  97.973  89.387  1.00  0.00           H
ATOM   2792  H15 SNA    90      85.795  97.107  88.413  1.00  0.00           H
ATOM   2793  H16 SNA    90      85.368  95.463  88.796  1.00  0.00           H
ATOM   2794  H17 SNA    90      85.681  95.054  84.281  1.00  0.00           H
ATOM   2795  H18 SNA    90      83.300  95.658  81.657  1.00  0.00           H
ATOM   2796  H19 SNA    90      81.105  96.583  82.100  1.00  0.00           H
ATOM   2797  H20 SNA    90      80.372  97.319  84.275  1.00  0.00           H
ATOM   2798  H21 SNA    90      81.931  97.108  86.163  1.00  0.00           H
ATOM   2799  O4  SNA    90      85.774  96.050  86.047  1.00  0.00           O
ATOM   2800  C1  SNA    91      71.864  70.361  49.291  1.00  0.00           C
ATOM   2801  C2  SNA    91      71.152  71.505  49.623  1.00  0.00           C
ATOM   2802  C3  SNA    91      70.531  71.587  50.853  1.00  0.00           C
ATOM   2803  C4  SNA    91      70.426  70.456  51.699  1.00  0.00           C
ATOM   2804  C5  SNA    91      71.049  69.295  51.287  1.00  0.00           C
ATOM   2805  C6  SNA    91      71.746  69.261  50.055  1.00  0.00           C
ATOM   2806  C7  SNA    91      70.790  68.004  52.097  1.00  0.00           C
ATOM   2807  N   SNA    91      70.835  66.818  51.424  1.00  0.00           N
ATOM   2808  C8  SNA    91      70.764  65.560  52.140  1.00  0.00           C
ATOM   2809  C9  SNA    91      70.677  64.374  51.145  1.00  0.00           C
ATOM   2810  C10 SNA    91      70.785  63.019  51.950  1.00  0.00           C
ATOM   2811  C11 SNA    91      70.328  61.732  51.083  1.00  0.00           C
ATOM   2812  C12 SNA    91      70.987  61.726  49.714  1.00  0.00           C
ATOM   2813  C13 SNA    91      71.230  60.286  49.167  1.00  0.00           C
ATOM   2814  C14 SNA    91      71.532  60.286  47.688  1.00  0.00           C
ATOM   2815  C15 SNA    91      70.379  60.903  46.854  1.00  0.00           C
ATOM   2816  O1  SNA    91      69.730  70.475  52.880  1.00  0.00           O
ATOM   2817  O2  SNA    91      69.217  60.621  46.912  1.00  0.00           O
ATOM   2818  O3  SNA    91      70.878  61.907  46.109  1.00  0.00           O
ATOM   2819  H1  SNA    91      70.921  66.694  50.439  1.00  0.00           H
ATOM   2820  H2  SNA    91      70.246  62.193  45.445  1.00  0.00           H
ATOM   2821  H3  SNA    91      71.564  59.209  47.419  1.00  0.00           H
ATOM   2822  H4  SNA    91      72.571  60.619  47.477  1.00  0.00           H
ATOM   2823  H5  SNA    91      70.439  59.532  49.365  1.00  0.00           H
ATOM   2824  H6  SNA    91      72.138  60.019  49.750  1.00  0.00           H
ATOM   2825  H7  SNA    91      71.917  62.332  49.765  1.00  0.00           H
ATOM   2826  H8  SNA    91      70.201  62.207  49.094  1.00  0.00           H
ATOM   2827  H9  SNA    91      69.223  61.693  50.977  1.00  0.00           H
ATOM   2828  H10 SNA    91      70.646  60.904  51.751  1.00  0.00           H
ATOM   2829  H11 SNA    91      70.340  63.049  52.967  1.00  0.00           H
ATOM   2830  H12 SNA    91      71.868  62.874  52.151  1.00  0.00           H
ATOM   2831  H13 SNA    91      71.437  64.464  50.340  1.00  0.00           H
ATOM   2832  H14 SNA    91      69.686  64.429  50.646  1.00  0.00           H
ATOM   2833  H15 SNA    91      69.906  65.520  52.845  1.00  0.00           H
ATOM   2834  H16 SNA    91      71.599  65.508  52.871  1.00  0.00           H
ATOM   2835  H17 SNA    91      69.795  69.595  53.258  1.00  0.00           H
ATOM   2836  H18 SNA    91      69.882  72.414  51.099  1.00  0.00           H
ATOM   2837  H19 SNA    91      71.156  72.419  49.047  1.00  0.00           H
ATOM   2838  H20 SNA    91      72.415  70.314  48.363  1.00  0.00           H
ATOM   2839  H21 SNA    91      72.349  68.380  49.895  1.00  0.00           H
ATOM   2840  O4  SNA    91      70.559  68.007  53.295  1.00  0.00           O
ATOM   2841  C1  SNA    92      16.962  96.614  99.147  1.00  0.00           C
ATOM   2842  C2  SNA    92      16.352  95.940 100.228  1.00  0.00           C
ATOM   2843  C3  SNA    92      16.443  94.571 100.409  1.00  0.00           C
ATOM   2844  C4  SNA    92      17.071  93.777  99.426  1.00  0.00           C
ATOM   2845  C5  SNA    92      17.715  94.388  98.318  1.00  0.00           C
ATOM   2846  C6  SNA    92      17.630  95.791  98.246  1.00  0.00           C
ATOM   2847  C7  SNA    92      18.439  93.668  97.249  1.00  0.00           C
ATOM   2848  N   SNA    92      19.377  94.308  96.459  1.00  0.00           N
ATOM   2849  C8  SNA    92      20.219  93.626  95.568  1.00  0.00           C
ATOM   2850  C9  SNA    92      21.303  94.536  95.054  1.00  0.00           C
ATOM   2851  C10 SNA    92      22.449  93.883  94.232  1.00  0.00           C
ATOM   2852  C11 SNA    92      23.764  94.706  94.155  1.00  0.00           C
ATOM   2853  C12 SNA    92      23.891  96.077  93.487  1.00  0.00           C
ATOM   2854  C13 SNA    92      23.704  96.068  92.003  1.00  0.00           C
ATOM   2855  C14 SNA    92      23.284  97.450  91.423  1.00  0.00           C
ATOM   2856  C15 SNA    92      24.285  98.489  91.798  1.00  0.00           C
ATOM   2857  O1  SNA    92      16.911  92.323  99.593  1.00  0.00           O
ATOM   2858  O2  SNA    92      25.480  98.330  92.106  1.00  0.00           O
ATOM   2859  O3  SNA    92      23.730  99.762  91.834  1.00  0.00           O
ATOM   2860  H1  SNA    92      19.487  95.292  96.569  1.00  0.00           H
ATOM   2861  H2  SNA    92      24.531 100.254  92.031  1.00  0.00           H
ATOM   2862  H3  SNA    92      22.268  97.652  91.824  1.00  0.00           H
ATOM   2863  H4  SNA    92      23.179  97.531  90.320  1.00  0.00           H
ATOM   2864  H5  SNA    92      23.015  95.291  91.608  1.00  0.00           H
ATOM   2865  H6  SNA    92      24.588  95.818  91.378  1.00  0.00           H
ATOM   2866  H7  SNA    92      24.864  96.507  93.808  1.00  0.00           H
ATOM   2867  H8  SNA    92      23.088  96.727  93.896  1.00  0.00           H
ATOM   2868  H9  SNA    92      24.430  94.070  93.535  1.00  0.00           H
ATOM   2869  H10 SNA    92      24.227  94.836  95.157  1.00  0.00           H
ATOM   2870  H11 SNA    92      22.047  93.583  93.241  1.00  0.00           H
ATOM   2871  H12 SNA    92      22.668  92.888  94.675  1.00  0.00           H
ATOM   2872  H13 SNA    92      21.827  94.992  95.921  1.00  0.00           H
ATOM   2873  H14 SNA    92      20.988  95.466  94.533  1.00  0.00           H
ATOM   2874  H15 SNA    92      19.628  93.341  94.672  1.00  0.00           H
ATOM   2875  H16 SNA    92      20.703  92.732  96.017  1.00  0.00           H
ATOM   2876  H17 SNA    92      17.319  91.934  98.816  1.00  0.00           H
ATOM   2877  H18 SNA    92      15.800  94.079 101.123  1.00  0.00           H
ATOM   2878  H19 SNA    92      15.722  96.629 100.770  1.00  0.00           H
ATOM   2879  H20 SNA    92      16.837  97.680  99.022  1.00  0.00           H
ATOM   2880  H21 SNA    92      17.912  96.367  97.377  1.00  0.00           H
ATOM   2881  O4  SNA    92      18.290  92.453  97.204  1.00  0.00           O
ATOM   2882  C1  SNA    93      43.182  70.561  24.080  1.00  0.00           C
ATOM   2883  C2  SNA    93      42.278  69.713  23.420  1.00  0.00           C
ATOM   2884  C3  SNA    93      42.168  69.884  22.016  1.00  0.00           C
ATOM   2885  C4  SNA    93      42.982  70.753  21.278  1.00  0.00           C
ATOM   2886  C5  SNA    93      43.990  71.475  22.010  1.00  0.00           C
ATOM   2887  C6  SNA    93      44.090  71.433  23.448  1.00  0.00           C
ATOM   2888  C7  SNA    93      44.906  72.360  21.241  1.00  0.00           C
ATOM   2889  N   SNA    93      45.930  72.986  21.854  1.00  0.00           N
ATOM   2890  C8  SNA    93      46.632  74.054  21.217  1.00  0.00           C
ATOM   2891  C9  SNA    93      47.846  74.605  22.001  1.00  0.00           C
ATOM   2892  C10 SNA    93      48.597  75.752  21.246  1.00  0.00           C
ATOM   2893  C11 SNA    93      47.661  76.902  20.731  1.00  0.00           C
ATOM   2894  C12 SNA    93      48.399  78.104  20.141  1.00  0.00           C
ATOM   2895  C13 SNA    93      47.568  79.013  19.298  1.00  0.00           C
ATOM   2896  C14 SNA    93      47.990  80.505  19.215  1.00  0.00           C
ATOM   2897  C15 SNA    93      47.810  81.158  20.592  1.00  0.00           C
ATOM   2898  O1  SNA    93      42.622  70.850  19.905  1.00  0.00           O
ATOM   2899  O2  SNA    93      48.658  81.234  21.452  1.00  0.00           O
ATOM   2900  O3  SNA    93      46.539  81.628  20.794  1.00  0.00           O
ATOM   2901  H1  SNA    93      46.188  72.759  22.791  1.00  0.00           H
ATOM   2902  H2  SNA    93      46.360  82.108  21.606  1.00  0.00           H
ATOM   2903  H3  SNA    93      47.247  80.956  18.523  1.00  0.00           H
ATOM   2904  H4  SNA    93      49.046  80.541  18.870  1.00  0.00           H
ATOM   2905  H5  SNA    93      46.525  78.938  19.673  1.00  0.00           H
ATOM   2906  H6  SNA    93      47.597  78.625  18.258  1.00  0.00           H
ATOM   2907  H7  SNA    93      49.291  77.771  19.568  1.00  0.00           H
ATOM   2908  H8  SNA    93      48.738  78.792  20.945  1.00  0.00           H
ATOM   2909  H9  SNA    93      46.920  77.123  21.528  1.00  0.00           H
ATOM   2910  H10 SNA    93      47.109  76.680  19.792  1.00  0.00           H
ATOM   2911  H11 SNA    93      49.226  75.354  20.421  1.00  0.00           H
ATOM   2912  H12 SNA    93      49.371  76.162  21.928  1.00  0.00           H
ATOM   2913  H13 SNA    93      48.654  73.842  22.011  1.00  0.00           H
ATOM   2914  H14 SNA    93      47.615  74.914  23.042  1.00  0.00           H
ATOM   2915  H15 SNA    93      45.890  74.871  21.090  1.00  0.00           H
ATOM   2916  H16 SNA    93      46.923  73.780  20.180  1.00  0.00           H
ATOM   2917  H17 SNA    93      43.243  71.530  19.632  1.00  0.00           H
ATOM   2918  H18 SNA    93      41.356  69.427  21.470  1.00  0.00           H
ATOM   2919  H19 SNA    93      41.688  69.045  24.030  1.00  0.00           H
ATOM   2920  H20 SNA    93      43.172  70.400  25.147  1.00  0.00           H
ATOM   2921  H21 SNA    93      44.805  72.023  24.002  1.00  0.00           H
ATOM   2922  O4  SNA    93      44.806  72.471  20.011  1.00  0.00           O
ATOM   2923  C1  SNA    94      10.174  47.813  62.878  1.00  0.00           C
ATOM   2924  C2  SNA    94      11.457  47.304  63.190  1.00  0.00           C
ATOM   2925  C3  SNA    94      12.524  48.186  63.416  1.00  0.00           C
ATOM   2926  C4  SNA    94      12.340  49.594  63.230  1.00  0.00           C
ATOM   2927  C5  SNA    94      11.071  50.073  62.837  1.00  0.00           C
ATOM   2928  C6  SNA    94       9.966  49.180  62.775  1.00  0.00           C
ATOM   2929  C7  SNA    94      10.727  51.478  62.487  1.00  0.00           C
ATOM   2930  N   SNA    94       9.451  51.854  62.697  1.00  0.00           N
ATOM   2931  C8  SNA    94       8.869  53.100  62.303  1.00  0.00           C
ATOM   2932  C9  SNA    94       7.411  52.956  62.676  1.00  0.00           C
ATOM   2933  C10 SNA    94       6.616  54.260  62.835  1.00  0.00           C
ATOM   2934  C11 SNA    94       5.286  54.136  63.533  1.00  0.00           C
ATOM   2935  C12 SNA    94       4.526  55.487  63.658  1.00  0.00           C
ATOM   2936  C13 SNA    94       3.561  55.568  64.846  1.00  0.00           C
ATOM   2937  C14 SNA    94       2.233  54.867  64.526  1.00  0.00           C
ATOM   2938  C15 SNA    94       1.438  55.550  63.403  1.00  0.00           C
ATOM   2939  O1  SNA    94      13.308  50.570  63.651  1.00  0.00           O
ATOM   2940  O2  SNA    94       1.612  56.661  62.921  1.00  0.00           O
ATOM   2941  O3  SNA    94       0.507  54.705  62.845  1.00  0.00           O
ATOM   2942  H1  SNA    94       8.950  51.191  63.249  1.00  0.00           H
ATOM   2943  H2  SNA    94       0.017  55.253  62.228  1.00  0.00           H
ATOM   2944  H3  SNA    94       1.550  54.706  65.387  1.00  0.00           H
ATOM   2945  H4  SNA    94       2.526  53.861  64.157  1.00  0.00           H
ATOM   2946  H5  SNA    94       3.347  56.593  65.216  1.00  0.00           H
ATOM   2947  H6  SNA    94       4.022  55.086  65.735  1.00  0.00           H
ATOM   2948  H7  SNA    94       4.140  55.875  62.692  1.00  0.00           H
ATOM   2949  H8  SNA    94       5.258  56.290  63.888  1.00  0.00           H
ATOM   2950  H9  SNA    94       5.521  53.725  64.538  1.00  0.00           H
ATOM   2951  H10 SNA    94       4.567  53.461  63.020  1.00  0.00           H
ATOM   2952  H11 SNA    94       6.511  54.728  61.833  1.00  0.00           H
ATOM   2953  H12 SNA    94       7.182  55.056  63.364  1.00  0.00           H
ATOM   2954  H13 SNA    94       7.385  52.558  63.713  1.00  0.00           H
ATOM   2955  H14 SNA    94       6.862  52.209  62.064  1.00  0.00           H
ATOM   2956  H15 SNA    94       8.929  53.109  61.193  1.00  0.00           H
ATOM   2957  H16 SNA    94       9.416  53.939  62.784  1.00  0.00           H
ATOM   2958  H17 SNA    94      14.051  50.095  64.031  1.00  0.00           H
ATOM   2959  H18 SNA    94      13.499  47.906  63.787  1.00  0.00           H
ATOM   2960  H19 SNA    94      11.514  46.243  63.386  1.00  0.00           H
ATOM   2961  H20 SNA    94       9.352  47.150  62.653  1.00  0.00           H
ATOM   2962  H21 SNA    94       8.970  49.448  62.453  1.00  0.00           H
ATOM   2963  O4  SNA    94      11.550  52.204  61.858  1.00  0.00           O
ATOM   2964  C1  SNA    95      60.743  58.395  62.645  1.00  0.00           C
ATOM   2965  C2  SNA    95      60.600  57.698  63.848  1.00  0.00           C
ATOM   2966  C3  SNA    95      59.832  58.120  64.935  1.00  0.00           C
ATOM   2967  C4  SNA    95      59.043  59.253  64.682  1.00  0.00           C
ATOM   2968  C5  SNA    95      59.062  59.972  63.462  1.00  0.00           C
ATOM   2969  C6  SNA    95      59.921  59.519  62.445  1.00  0.00           C
ATOM   2970  C7  SNA    95      58.227  61.250  63.218  1.00  0.00           C
ATOM   2971  N   SNA    95      58.647  62.166  62.365  1.00  0.00           N
ATOM   2972  C8  SNA    95      57.882  63.328  62.001  1.00  0.00           C
ATOM   2973  C9  SNA    95      58.807  64.363  61.402  1.00  0.00           C
ATOM   2974  C10 SNA    95      58.076  65.632  60.851  1.00  0.00           C
ATOM   2975  C11 SNA    95      57.171  65.443  59.569  1.00  0.00           C
ATOM   2976  C12 SNA    95      56.689  66.825  59.048  1.00  0.00           C
ATOM   2977  C13 SNA    95      55.955  66.747  57.674  1.00  0.00           C
ATOM   2978  C14 SNA    95      54.666  65.853  57.598  1.00  0.00           C
ATOM   2979  C15 SNA    95      53.733  66.350  56.482  1.00  0.00           C
ATOM   2980  O1  SNA    95      58.343  59.765  65.799  1.00  0.00           O
ATOM   2981  O2  SNA    95      53.419  67.479  56.225  1.00  0.00           O
ATOM   2982  O3  SNA    95      53.266  65.324  55.682  1.00  0.00           O
ATOM   2983  H1  SNA    95      59.534  62.124  61.913  1.00  0.00           H
ATOM   2984  H2  SNA    95      52.866  65.639  54.868  1.00  0.00           H
ATOM   2985  H3  SNA    95      54.085  66.088  58.515  1.00  0.00           H
ATOM   2986  H4  SNA    95      54.830  64.757  57.526  1.00  0.00           H
ATOM   2987  H5  SNA    95      56.593  66.485  56.803  1.00  0.00           H
ATOM   2988  H6  SNA    95      55.584  67.749  57.371  1.00  0.00           H
ATOM   2989  H7  SNA    95      57.502  67.566  58.894  1.00  0.00           H
ATOM   2990  H8  SNA    95      55.920  67.281  59.708  1.00  0.00           H
ATOM   2991  H9  SNA    95      56.435  64.669  59.875  1.00  0.00           H
ATOM   2992  H10 SNA    95      57.720  65.068  58.679  1.00  0.00           H
ATOM   2993  H11 SNA    95      58.841  66.417  60.667  1.00  0.00           H
ATOM   2994  H12 SNA    95      57.470  66.090  61.661  1.00  0.00           H
ATOM   2995  H13 SNA    95      59.236  63.885  60.496  1.00  0.00           H
ATOM   2996  H14 SNA    95      59.599  64.708  62.101  1.00  0.00           H
ATOM   2997  H15 SNA    95      57.390  63.692  62.928  1.00  0.00           H
ATOM   2998  H16 SNA    95      57.114  63.005  61.266  1.00  0.00           H
ATOM   2999  H17 SNA    95      57.861  60.558  65.554  1.00  0.00           H
ATOM   3000  H18 SNA    95      59.809  57.454  65.785  1.00  0.00           H
ATOM   3001  H19 SNA    95      61.048  56.732  64.034  1.00  0.00           H
ATOM   3002  H20 SNA    95      61.339  58.090  61.797  1.00  0.00           H
ATOM   3003  H21 SNA    95      59.946  59.982  61.470  1.00  0.00           H
ATOM   3004  O4  SNA    95      57.151  61.448  63.882  1.00  0.00           O
ATOM   3005  C1  SNA    96      31.076  27.833  57.979  1.00  0.00           C
ATOM   3006  C2  SNA    96      30.280  26.902  57.290  1.00  0.00           C
ATOM   3007  C3  SNA    96      30.347  26.691  55.908  1.00  0.00           C
ATOM   3008  C4  SNA    96      31.393  27.273  55.206  1.00  0.00           C
ATOM   3009  C5  SNA    96      32.182  28.227  55.866  1.00  0.00           C
ATOM   3010  C6  SNA    96      32.090  28.504  57.242  1.00  0.00           C
ATOM   3011  C7  SNA    96      33.245  29.023  55.110  1.00  0.00           C
ATOM   3012  N   SNA    96      33.938  29.893  55.769  1.00  0.00           N
ATOM   3013  C8  SNA    96      34.945  30.744  55.243  1.00  0.00           C
ATOM   3014  C9  SNA    96      35.464  31.738  56.302  1.00  0.00           C
ATOM   3015  C10 SNA    96      36.190  32.925  55.587  1.00  0.00           C
ATOM   3016  C11 SNA    96      37.382  32.508  54.748  1.00  0.00           C
ATOM   3017  C12 SNA    96      38.561  32.254  55.702  1.00  0.00           C
ATOM   3018  C13 SNA    96      39.741  32.116  54.738  1.00  0.00           C
ATOM   3019  C14 SNA    96      41.014  31.768  55.455  1.00  0.00           C
ATOM   3020  C15 SNA    96      41.408  32.879  56.505  1.00  0.00           C
ATOM   3021  O1  SNA    96      31.426  27.000  53.793  1.00  0.00           O
ATOM   3022  O2  SNA    96      41.252  34.067  56.389  1.00  0.00           O
ATOM   3023  O3  SNA    96      42.120  32.392  57.610  1.00  0.00           O
ATOM   3024  H1  SNA    96      33.652  30.142  56.691  1.00  0.00           H
ATOM   3025  H2  SNA    96      42.230  33.097  58.253  1.00  0.00           H
ATOM   3026  H3  SNA    96      41.885  31.627  54.780  1.00  0.00           H
ATOM   3027  H4  SNA    96      40.867  30.888  56.117  1.00  0.00           H
ATOM   3028  H5  SNA    96      39.924  33.073  54.204  1.00  0.00           H
ATOM   3029  H6  SNA    96      39.531  31.364  53.947  1.00  0.00           H
ATOM   3030  H7  SNA    96      38.441  31.324  56.298  1.00  0.00           H
ATOM   3031  H8  SNA    96      38.720  33.100  56.404  1.00  0.00           H
ATOM   3032  H9  SNA    96      37.516  33.347  54.032  1.00  0.00           H
ATOM   3033  H10 SNA    96      37.062  31.675  54.087  1.00  0.00           H
ATOM   3034  H11 SNA    96      36.537  33.693  56.311  1.00  0.00           H
ATOM   3035  H12 SNA    96      35.558  33.431  54.826  1.00  0.00           H
ATOM   3036  H13 SNA    96      36.191  31.145  56.896  1.00  0.00           H
ATOM   3037  H14 SNA    96      34.656  32.127  56.958  1.00  0.00           H
ATOM   3038  H15 SNA    96      34.560  31.139  54.278  1.00  0.00           H
ATOM   3039  H16 SNA    96      35.776  30.097  54.890  1.00  0.00           H
ATOM   3040  H17 SNA    96      32.110  27.552  53.407  1.00  0.00           H
ATOM   3041  H18 SNA    96      29.777  25.904  55.437  1.00  0.00           H
ATOM   3042  H19 SNA    96      29.493  26.394  57.828  1.00  0.00           H
ATOM   3043  H20 SNA    96      30.877  27.926  59.037  1.00  0.00           H
ATOM   3044  H21 SNA    96      32.726  29.167  57.809  1.00  0.00           H
ATOM   3045  O4  SNA    96      33.429  28.756  53.894  1.00  0.00           O
ATOM   3046  C1  SNA    97      84.885  17.513  16.622  1.00  0.00           C
ATOM   3047  C2  SNA    97      86.272  17.501  16.521  1.00  0.00           C
ATOM   3048  C3  SNA    97      87.089  17.933  17.619  1.00  0.00           C
ATOM   3049  C4  SNA    97      86.477  18.455  18.716  1.00  0.00           C
ATOM   3050  C5  SNA    97      85.067  18.520  18.867  1.00  0.00           C
ATOM   3051  C6  SNA    97      84.285  18.093  17.782  1.00  0.00           C
ATOM   3052  C7  SNA    97      84.418  19.196  20.065  1.00  0.00           C
ATOM   3053  N   SNA    97      83.161  18.844  20.519  1.00  0.00           N
ATOM   3054  C8  SNA    97      82.377  19.753  21.326  1.00  0.00           C
ATOM   3055  C9  SNA    97      80.822  19.329  21.251  1.00  0.00           C
ATOM   3056  C10 SNA    97      79.795  19.881  22.215  1.00  0.00           C
ATOM   3057  C11 SNA    97      78.513  20.467  21.520  1.00  0.00           C
ATOM   3058  C12 SNA    97      77.377  20.960  22.371  1.00  0.00           C
ATOM   3059  C13 SNA    97      77.708  22.482  22.813  1.00  0.00           C
ATOM   3060  C14 SNA    97      76.972  22.826  24.073  1.00  0.00           C
ATOM   3061  C15 SNA    97      75.546  23.213  23.640  1.00  0.00           C
ATOM   3062  O1  SNA    97      87.398  18.996  19.658  1.00  0.00           O
ATOM   3063  O2  SNA    97      75.271  24.211  23.002  1.00  0.00           O
ATOM   3064  O3  SNA    97      74.512  22.339  24.035  1.00  0.00           O
ATOM   3065  H1  SNA    97      82.673  18.101  20.066  1.00  0.00           H
ATOM   3066  H2  SNA    97      73.657  22.559  23.657  1.00  0.00           H
ATOM   3067  H3  SNA    97      77.316  23.704  24.661  1.00  0.00           H
ATOM   3068  H4  SNA    97      76.985  22.044  24.861  1.00  0.00           H
ATOM   3069  H5  SNA    97      77.548  23.291  22.068  1.00  0.00           H
ATOM   3070  H6  SNA    97      78.807  22.460  22.973  1.00  0.00           H
ATOM   3071  H7  SNA    97      77.424  20.263  23.235  1.00  0.00           H
ATOM   3072  H8  SNA    97      76.353  20.959  21.940  1.00  0.00           H
ATOM   3073  H9  SNA    97      78.004  19.668  20.940  1.00  0.00           H
ATOM   3074  H10 SNA    97      78.855  21.244  20.803  1.00  0.00           H
ATOM   3075  H11 SNA    97      80.159  20.803  22.717  1.00  0.00           H
ATOM   3076  H12 SNA    97      79.446  19.203  23.023  1.00  0.00           H
ATOM   3077  H13 SNA    97      80.786  18.225  21.363  1.00  0.00           H
ATOM   3078  H14 SNA    97      80.423  19.443  20.221  1.00  0.00           H
ATOM   3079  H15 SNA    97      82.478  20.805  20.985  1.00  0.00           H
ATOM   3080  H16 SNA    97      82.738  19.694  22.375  1.00  0.00           H
ATOM   3081  H17 SNA    97      86.889  19.452  20.332  1.00  0.00           H
ATOM   3082  H18 SNA    97      88.157  17.778  17.614  1.00  0.00           H
ATOM   3083  H19 SNA    97      86.743  17.172  15.606  1.00  0.00           H
ATOM   3084  H20 SNA    97      84.307  16.968  15.890  1.00  0.00           H
ATOM   3085  H21 SNA    97      83.227  18.311  17.783  1.00  0.00           H
ATOM   3086  O4  SNA    97      85.001  20.055  20.630  1.00  0.00           O
ATOM   3087  C1  SNA    98       8.446  12.639  96.330  1.00  0.00           C
ATOM   3088  C2  SNA    98       9.212  13.790  96.664  1.00  0.00           C
ATOM   3089  C3  SNA    98      10.603  13.516  96.989  1.00  0.00           C
ATOM   3090  C4  SNA    98      11.173  12.349  97.028  1.00  0.00           C
ATOM   3091  C5  SNA    98      10.386  11.194  96.631  1.00  0.00           C
ATOM   3092  C6  SNA    98       9.057  11.335  96.245  1.00  0.00           C
ATOM   3093  C7  SNA    98      11.027   9.854  96.479  1.00  0.00           C
ATOM   3094  N   SNA    98      10.271   8.749  96.123  1.00  0.00           N
ATOM   3095  C8  SNA    98      10.804   7.439  95.771  1.00  0.00           C
ATOM   3096  C9  SNA    98       9.708   6.643  95.023  1.00  0.00           C
ATOM   3097  C10 SNA    98       8.445   6.313  95.892  1.00  0.00           C
ATOM   3098  C11 SNA    98       8.758   5.750  97.256  1.00  0.00           C
ATOM   3099  C12 SNA    98       7.490   5.516  98.073  1.00  0.00           C
ATOM   3100  C13 SNA    98       7.762   4.975  99.488  1.00  0.00           C
ATOM   3101  C14 SNA    98       6.620   5.355 100.550  1.00  0.00           C
ATOM   3102  C15 SNA    98       7.129   6.146 101.787  1.00  0.00           C
ATOM   3103  O1  SNA    98      12.582  12.378  97.188  1.00  0.00           O
ATOM   3104  O2  SNA    98       7.345   5.603 102.837  1.00  0.00           O
ATOM   3105  O3  SNA    98       7.361   7.473 101.581  1.00  0.00           O
ATOM   3106  H1  SNA    98       9.286   8.776  95.971  1.00  0.00           H
ATOM   3107  H2  SNA    98       8.068   7.626 102.212  1.00  0.00           H
ATOM   3108  H3  SNA    98       6.067   4.456 100.894  1.00  0.00           H
ATOM   3109  H4  SNA    98       5.938   6.112 100.107  1.00  0.00           H
ATOM   3110  H5  SNA    98       8.756   5.398  99.745  1.00  0.00           H
ATOM   3111  H6  SNA    98       7.898   3.873  99.444  1.00  0.00           H
ATOM   3112  H7  SNA    98       6.897   4.773  97.498  1.00  0.00           H
ATOM   3113  H8  SNA    98       6.909   6.462  98.124  1.00  0.00           H
ATOM   3114  H9  SNA    98       9.560   6.320  97.773  1.00  0.00           H
ATOM   3115  H10 SNA    98       9.240   4.757  97.133  1.00  0.00           H
ATOM   3116  H11 SNA    98       7.692   5.785  95.269  1.00  0.00           H
ATOM   3117  H12 SNA    98       7.945   7.296  96.026  1.00  0.00           H
ATOM   3118  H13 SNA    98      10.173   5.714  94.632  1.00  0.00           H
ATOM   3119  H14 SNA    98       9.270   7.203  94.169  1.00  0.00           H
ATOM   3120  H15 SNA    98      11.205   6.829  96.609  1.00  0.00           H
ATOM   3121  H16 SNA    98      11.561   7.482  94.959  1.00  0.00           H
ATOM   3122  H17 SNA    98      12.824  11.450  97.171  1.00  0.00           H
ATOM   3123  H18 SNA    98      11.240  14.365  97.187  1.00  0.00           H
ATOM   3124  H19 SNA    98       8.748  14.762  96.754  1.00  0.00           H
ATOM   3125  H20 SNA    98       7.400  12.669  96.063  1.00  0.00           H
ATOM   3126  H21 SNA    98       8.415  10.518  95.950  1.00  0.00           H
ATOM   3127  O4  SNA    98      12.279   9.725  96.564  1.00  0.00           O
ATOM   3128  C1  SNA    99      64.916  49.065   6.381  1.00  0.00           C
ATOM   3129  C2  SNA    99      65.134  49.210   7.788  1.00  0.00           C
ATOM   3130  C3  SNA    99      66.006  48.369   8.444  1.00  0.00           C
ATOM   3131  C4  SNA    99      67.008  47.703   7.690  1.00  0.00           C
ATOM   3132  C5  SNA    99      66.871  47.577   6.275  1.00  0.00           C
ATOM   3133  C6  SNA    99      65.735  48.155   5.709  1.00  0.00           C
ATOM   3134  C7  SNA    99      67.849  46.762   5.424  1.00  0.00           C
ATOM   3135  N   SNA    99      67.895  46.740   4.073  1.00  0.00           N
ATOM   3136  C8  SNA    99      69.078  46.158   3.360  1.00  0.00           C
ATOM   3137  C9  SNA    99      68.993  46.173   1.836  1.00  0.00           C
ATOM   3138  C10 SNA    99      69.038  47.552   1.149  1.00  0.00           C
ATOM   3139  C11 SNA    99      68.723  47.518  -0.334  1.00  0.00           C
ATOM   3140  C12 SNA    99      68.559  48.898  -1.060  1.00  0.00           C
ATOM   3141  C13 SNA    99      67.982  48.836  -2.471  1.00  0.00           C
ATOM   3142  C14 SNA    99      67.922  50.174  -3.276  1.00  0.00           C
ATOM   3143  C15 SNA    99      66.796  51.029  -2.621  1.00  0.00           C
ATOM   3144  O1  SNA    99      68.044  47.182   8.492  1.00  0.00           O
ATOM   3145  O2  SNA    99      66.936  51.835  -1.733  1.00  0.00           O
ATOM   3146  O3  SNA    99      65.549  50.680  -3.171  1.00  0.00           O
ATOM   3147  H1  SNA    99      67.254  47.234   3.489  1.00  0.00           H
ATOM   3148  H2  SNA    99      64.892  51.207  -2.711  1.00  0.00           H
ATOM   3149  H3  SNA    99      67.627  50.087  -4.344  1.00  0.00           H
ATOM   3150  H4  SNA    99      68.882  50.733  -3.265  1.00  0.00           H
ATOM   3151  H5  SNA    99      66.996  48.327  -2.418  1.00  0.00           H
ATOM   3152  H6  SNA    99      68.693  48.096  -2.897  1.00  0.00           H
ATOM   3153  H7  SNA    99      69.519  49.441  -1.197  1.00  0.00           H
ATOM   3154  H8  SNA    99      67.875  49.476  -0.403  1.00  0.00           H
ATOM   3155  H9  SNA    99      67.778  46.959  -0.501  1.00  0.00           H
ATOM   3156  H10 SNA    99      69.559  46.959  -0.807  1.00  0.00           H
ATOM   3157  H11 SNA    99      70.009  48.066   1.318  1.00  0.00           H
ATOM   3158  H12 SNA    99      68.290  48.302   1.484  1.00  0.00           H
ATOM   3159  H13 SNA    99      68.061  45.627   1.577  1.00  0.00           H
ATOM   3160  H14 SNA    99      69.859  45.593   1.450  1.00  0.00           H
ATOM   3161  H15 SNA    99      69.231  45.107   3.687  1.00  0.00           H
ATOM   3162  H16 SNA    99      70.057  46.542   3.717  1.00  0.00           H
ATOM   3163  H17 SNA    99      68.735  47.111   7.830  1.00  0.00           H
ATOM   3164  H18 SNA    99      66.101  48.205   9.508  1.00  0.00           H
ATOM   3165  H19 SNA    99      64.520  49.917   8.327  1.00  0.00           H
ATOM   3166  H20 SNA    99      64.182  49.700   5.908  1.00  0.00           H
ATOM   3167  H21 SNA    99      65.546  48.094   4.647  1.00  0.00           H
ATOM   3168  O4  SNA    99      68.720  46.246   6.082  1.00  0.00           O
ATOM   3169  C1  SNA   100      45.415  82.732  96.312  1.00  0.00           C
ATOM   3170  C2  SNA   100      44.823  82.513  94.997  1.00  0.00           C
ATOM   3171  C3  SNA   100      44.107  83.478  94.336  1.00  0.00           C
ATOM   3172  C4  SNA   100      43.995  84.740  94.920  1.00  0.00           C
ATOM   3173  C5  SNA   100      44.597  85.013  96.213  1.00  0.00           C
ATOM   3174  C6  SNA   100      45.217  83.992  96.890  1.00  0.00           C
ATOM   3175  C7  SNA   100      44.450  86.396  96.817  1.00  0.00           C
ATOM   3176  N   SNA   100      44.369  86.541  98.171  1.00  0.00           N
ATOM   3177  C8  SNA   100      44.258  87.880  98.731  1.00  0.00           C
ATOM   3178  C9  SNA   100      43.830  87.995 100.238  1.00  0.00           C
ATOM   3179  C10 SNA   100      43.554  89.393 100.831  1.00  0.00           C
ATOM   3180  C11 SNA   100      44.700  90.515 100.627  1.00  0.00           C
ATOM   3181  C12 SNA   100      44.277  91.826 101.205  1.00  0.00           C
ATOM   3182  C13 SNA   100      45.289  92.935 100.807  1.00  0.00           C
ATOM   3183  C14 SNA   100      46.752  92.630 101.133  1.00  0.00           C
ATOM   3184  C15 SNA   100      47.505  91.825 100.111  1.00  0.00           C
ATOM   3185  O1  SNA   100      43.327  85.649  94.039  1.00  0.00           O
ATOM   3186  O2  SNA   100      48.030  90.740 100.215  1.00  0.00           O
ATOM   3187  O3  SNA   100      47.808  92.636  99.033  1.00  0.00           O
ATOM   3188  H1  SNA   100      44.340  85.731  98.751  1.00  0.00           H
ATOM   3189  H2  SNA   100      48.453  92.232  98.448  1.00  0.00           H
ATOM   3190  H3  SNA   100      46.824  92.119 102.116  1.00  0.00           H
ATOM   3191  H4  SNA   100      47.381  93.536 101.270  1.00  0.00           H
ATOM   3192  H5  SNA   100      45.122  93.797 101.487  1.00  0.00           H
ATOM   3193  H6  SNA   100      45.196  93.303  99.762  1.00  0.00           H
ATOM   3194  H7  SNA   100      44.234  91.702 102.308  1.00  0.00           H
ATOM   3195  H8  SNA   100      43.206  91.994 100.961  1.00  0.00           H
ATOM   3196  H9  SNA   100      44.829  90.795  99.559  1.00  0.00           H
ATOM   3197  H10 SNA   100      45.684  90.232 101.058  1.00  0.00           H
ATOM   3198  H11 SNA   100      43.349  89.140 101.893  1.00  0.00           H
ATOM   3199  H12 SNA   100      42.584  89.805 100.479  1.00  0.00           H
ATOM   3200  H13 SNA   100      44.362  87.338 100.959  1.00  0.00           H
ATOM   3201  H14 SNA   100      42.838  87.502 100.319  1.00  0.00           H
ATOM   3202  H15 SNA   100      43.617  88.501  98.070  1.00  0.00           H
ATOM   3203  H16 SNA   100      45.265  88.348  98.694  1.00  0.00           H
ATOM   3204  H17 SNA   100      43.556  86.542  94.306  1.00  0.00           H
ATOM   3205  H18 SNA   100      43.600  83.257  93.408  1.00  0.00           H
ATOM   3206  H19 SNA   100      44.880  81.500  94.625  1.00  0.00           H
ATOM   3207  H20 SNA   100      46.074  82.004  96.763  1.00  0.00           H
ATOM   3208  H21 SNA   100      45.769  84.074  97.814  1.00  0.00           H
ATOM   3209  O4  SNA   100      44.488  87.376  96.096  1.00  0.00           O
ATOM   3210  C1  SNA   101      75.043  71.854  55.714  1.00  0.00           C
ATOM   3211  C2  SNA   101      76.288  71.211  55.744  1.00  0.00           C
ATOM   3212  C3  SNA   101      77.207  71.527  56.734  1.00  0.00           C
ATOM   3213  C4  SNA   101      76.806  72.291  57.811  1.00  0.00           C
ATOM   3214  C5  SNA   101      75.436  72.714  57.968  1.00  0.00           C
ATOM   3215  C6  SNA   101      74.509  72.528  56.856  1.00  0.00           C
ATOM   3216  C7  SNA   101      74.976  73.570  59.153  1.00  0.00           C
ATOM   3217  N   SNA   101      73.720  73.645  59.568  1.00  0.00           N
ATOM   3218  C8  SNA   101      73.354  74.347  60.742  1.00  0.00           C
ATOM   3219  C9  SNA   101      72.145  73.688  61.299  1.00  0.00           C
ATOM   3220  C10 SNA   101      71.768  74.474  62.572  1.00  0.00           C
ATOM   3221  C11 SNA   101      70.672  73.733  63.260  1.00  0.00           C
ATOM   3222  C12 SNA   101      70.360  74.345  64.662  1.00  0.00           C
ATOM   3223  C13 SNA   101      69.759  75.752  64.598  1.00  0.00           C
ATOM   3224  C14 SNA   101      69.645  76.318  65.981  1.00  0.00           C
ATOM   3225  C15 SNA   101      68.961  77.611  66.002  1.00  0.00           C
ATOM   3226  O1  SNA   101      77.797  72.713  58.702  1.00  0.00           O
ATOM   3227  O2  SNA   101      69.532  78.691  66.083  1.00  0.00           O
ATOM   3228  O3  SNA   101      67.588  77.484  65.822  1.00  0.00           O
ATOM   3229  H1  SNA   101      72.999  73.055  59.213  1.00  0.00           H
ATOM   3230  H2  SNA   101      67.204  78.340  66.024  1.00  0.00           H
ATOM   3231  H3  SNA   101      70.660  76.546  66.370  1.00  0.00           H
ATOM   3232  H4  SNA   101      69.110  75.630  66.670  1.00  0.00           H
ATOM   3233  H5  SNA   101      68.757  75.664  64.126  1.00  0.00           H
ATOM   3234  H6  SNA   101      70.309  76.476  63.959  1.00  0.00           H
ATOM   3235  H7  SNA   101      71.312  74.389  65.233  1.00  0.00           H
ATOM   3236  H8  SNA   101      69.601  73.628  65.042  1.00  0.00           H
ATOM   3237  H9  SNA   101      71.002  72.687  63.438  1.00  0.00           H
ATOM   3238  H10 SNA   101      69.720  73.700  62.688  1.00  0.00           H
ATOM   3239  H11 SNA   101      71.428  75.508  62.346  1.00  0.00           H
ATOM   3240  H12 SNA   101      72.611  74.660  63.271  1.00  0.00           H
ATOM   3241  H13 SNA   101      72.297  72.644  61.647  1.00  0.00           H
ATOM   3242  H14 SNA   101      71.340  73.807  60.543  1.00  0.00           H
ATOM   3243  H15 SNA   101      73.113  75.402  60.487  1.00  0.00           H
ATOM   3244  H16 SNA   101      74.195  74.418  61.464  1.00  0.00           H
ATOM   3245  H17 SNA   101      77.394  73.373  59.270  1.00  0.00           H
ATOM   3246  H18 SNA   101      78.276  71.416  56.620  1.00  0.00           H
ATOM   3247  H19 SNA   101      76.687  70.856  54.805  1.00  0.00           H
ATOM   3248  H20 SNA   101      74.293  71.686  54.956  1.00  0.00           H
ATOM   3249  H21 SNA   101      73.524  72.969  56.882  1.00  0.00           H
ATOM   3250  O4  SNA   101      75.860  74.250  59.745  1.00  0.00           O
ATOM   3251  C1  SNA   102      99.008  72.486  65.221  1.00  0.00           C
ATOM   3252  C2  SNA   102      98.615  71.883  64.042  1.00  0.00           C
ATOM   3253  C3  SNA   102      97.715  72.485  63.161  1.00  0.00           C
ATOM   3254  C4  SNA   102      97.232  73.774  63.428  1.00  0.00           C
ATOM   3255  C5  SNA   102      97.654  74.417  64.588  1.00  0.00           C
ATOM   3256  C6  SNA   102      98.571  73.810  65.425  1.00  0.00           C
ATOM   3257  C7  SNA   102      97.342  75.879  64.836  1.00  0.00           C
ATOM   3258  N   SNA   102      98.214  76.555  65.514  1.00  0.00           N
ATOM   3259  C8  SNA   102      98.047  77.963  65.707  1.00  0.00           C
ATOM   3260  C9  SNA   102      99.356  78.696  66.144  1.00  0.00           C
ATOM   3261  C10 SNA   102      99.096  80.247  66.204  1.00  0.00           C
ATOM   3262  C11 SNA   102     100.341  80.979  66.722  1.00  0.00           C
ATOM   3263  C12 SNA   102     100.317  82.456  66.699  1.00  0.00           C
ATOM   3264  C13 SNA   102     101.689  83.046  67.159  1.00  0.00           C
ATOM   3265  C14 SNA   102     101.560  84.482  67.582  1.00  0.00           C
ATOM   3266  C15 SNA   102     100.988  85.374  66.544  1.00  0.00           C
ATOM   3267  O1  SNA   102      96.370  74.367  62.485  1.00  0.00           O
ATOM   3268  O2  SNA   102      99.905  85.794  66.546  1.00  0.00           O
ATOM   3269  O3  SNA   102     101.931  85.805  65.614  1.00  0.00           O
ATOM   3270  H1  SNA   102      99.050  76.186  65.914  1.00  0.00           H
ATOM   3271  H2  SNA   102     101.766  86.685  65.266  1.00  0.00           H
ATOM   3272  H3  SNA   102     102.528  84.769  68.047  1.00  0.00           H
ATOM   3273  H4  SNA   102     100.827  84.581  68.412  1.00  0.00           H
ATOM   3274  H5  SNA   102     102.536  82.930  66.450  1.00  0.00           H
ATOM   3275  H6  SNA   102     101.953  82.486  68.081  1.00  0.00           H
ATOM   3276  H7  SNA   102      99.489  82.910  67.285  1.00  0.00           H
ATOM   3277  H8  SNA   102     100.055  82.816  65.681  1.00  0.00           H
ATOM   3278  H9  SNA   102     101.268  80.651  66.204  1.00  0.00           H
ATOM   3279  H10 SNA   102     100.544  80.634  67.758  1.00  0.00           H
ATOM   3280  H11 SNA   102      98.226  80.424  66.872  1.00  0.00           H
ATOM   3281  H12 SNA   102      98.721  80.584  65.213  1.00  0.00           H
ATOM   3282  H13 SNA   102     100.185  78.551  65.419  1.00  0.00           H
ATOM   3283  H14 SNA   102      99.613  78.276  67.140  1.00  0.00           H
ATOM   3284  H15 SNA   102      97.297  78.139  66.507  1.00  0.00           H
ATOM   3285  H16 SNA   102      97.662  78.508  64.819  1.00  0.00           H
ATOM   3286  H17 SNA   102      96.075  75.249  62.724  1.00  0.00           H
ATOM   3287  H18 SNA   102      97.352  71.926  62.310  1.00  0.00           H
ATOM   3288  H19 SNA   102      98.907  70.849  63.931  1.00  0.00           H
ATOM   3289  H20 SNA   102      99.630  72.020  65.970  1.00  0.00           H
ATOM   3290  H21 SNA   102      98.849  74.239  66.376  1.00  0.00           H
ATOM   3291  O4  SNA   102      96.297  76.426  64.455  1.00  0.00           O
ATOM   3292  C1  SNA   103      52.066  23.658  18.170  1.00  0.00           C
ATOM   3293  C2  SNA   103      50.734  24.065  18.377  1.00  0.00           C
ATOM   3294  C3  SNA   103      50.175  24.073  19.607  1.00  0.00           C
ATOM   3295  C4  SNA   103      50.888  23.434  20.643  1.00  0.00           C
ATOM   3296  C5  SNA   103      52.178  22.838  20.434  1.00  0.00           C
ATOM   3297  C6  SNA   103      52.742  22.944  19.174  1.00  0.00           C
ATOM   3298  C7  SNA   103      53.053  22.431  21.601  1.00  0.00           C
ATOM   3299  N   SNA   103      54.088  21.564  21.387  1.00  0.00           N
ATOM   3300  C8  SNA   103      55.006  21.141  22.386  1.00  0.00           C
ATOM   3301  C9  SNA   103      55.959  20.106  21.792  1.00  0.00           C
ATOM   3302  C10 SNA   103      56.688  20.564  20.615  1.00  0.00           C
ATOM   3303  C11 SNA   103      57.813  19.657  20.190  1.00  0.00           C
ATOM   3304  C12 SNA   103      58.762  20.338  19.184  1.00  0.00           C
ATOM   3305  C13 SNA   103      58.108  20.745  17.849  1.00  0.00           C
ATOM   3306  C14 SNA   103      59.036  21.687  16.987  1.00  0.00           C
ATOM   3307  C15 SNA   103      60.382  21.159  16.946  1.00  0.00           C
ATOM   3308  O1  SNA   103      50.316  23.591  21.953  1.00  0.00           O
ATOM   3309  O2  SNA   103      61.402  21.694  17.457  1.00  0.00           O
ATOM   3310  O3  SNA   103      60.557  20.232  15.992  1.00  0.00           O
ATOM   3311  H1  SNA   103      54.217  21.124  20.502  1.00  0.00           H
ATOM   3312  H2  SNA   103      61.282  19.661  16.255  1.00  0.00           H
ATOM   3313  H3  SNA   103      59.130  22.674  17.488  1.00  0.00           H
ATOM   3314  H4  SNA   103      58.582  21.899  15.996  1.00  0.00           H
ATOM   3315  H5  SNA   103      57.139  21.279  17.949  1.00  0.00           H
ATOM   3316  H6  SNA   103      57.804  19.856  17.255  1.00  0.00           H
ATOM   3317  H7  SNA   103      59.547  19.614  18.875  1.00  0.00           H
ATOM   3318  H8  SNA   103      59.116  21.236  19.733  1.00  0.00           H
ATOM   3319  H9  SNA   103      57.251  18.791  19.778  1.00  0.00           H
ATOM   3320  H10 SNA   103      58.355  19.261  21.075  1.00  0.00           H
ATOM   3321  H11 SNA   103      57.181  21.554  20.714  1.00  0.00           H
ATOM   3322  H12 SNA   103      56.056  20.625  19.704  1.00  0.00           H
ATOM   3323  H13 SNA   103      55.496  19.113  21.604  1.00  0.00           H
ATOM   3324  H14 SNA   103      56.672  19.904  22.619  1.00  0.00           H
ATOM   3325  H15 SNA   103      54.468  20.619  23.206  1.00  0.00           H
ATOM   3326  H16 SNA   103      55.607  22.022  22.698  1.00  0.00           H
ATOM   3327  H17 SNA   103      50.911  23.162  22.572  1.00  0.00           H
ATOM   3328  H18 SNA   103      49.215  24.551  19.733  1.00  0.00           H
ATOM   3329  H19 SNA   103      50.341  24.702  17.598  1.00  0.00           H
ATOM   3330  H20 SNA   103      52.500  23.758  17.186  1.00  0.00           H
ATOM   3331  H21 SNA   103      53.781  22.699  19.009  1.00  0.00           H
ATOM   3332  O4  SNA   103      52.766  22.785  22.766  1.00  0.00           O
ATOM   3333  C1  SNA   104       2.193  36.043  21.239  1.00  0.00           C
ATOM   3334  C2  SNA   104       2.057  35.501  22.551  1.00  0.00           C
ATOM   3335  C3  SNA   104       1.961  34.147  22.753  1.00  0.00           C
ATOM   3336  C4  SNA   104       1.967  33.255  21.715  1.00  0.00           C
ATOM   3337  C5  SNA   104       2.052  33.746  20.321  1.00  0.00           C
ATOM   3338  C6  SNA   104       2.104  35.142  20.137  1.00  0.00           C
ATOM   3339  C7  SNA   104       2.124  32.810  19.162  1.00  0.00           C
ATOM   3340  N   SNA   104       1.702  33.248  17.966  1.00  0.00           N
ATOM   3341  C8  SNA   104       1.661  32.338  16.834  1.00  0.00           C
ATOM   3342  C9  SNA   104       1.126  32.861  15.570  1.00  0.00           C
ATOM   3343  C10 SNA   104       0.733  31.791  14.577  1.00  0.00           C
ATOM   3344  C11 SNA   104       1.989  31.073  13.959  1.00  0.00           C
ATOM   3345  C12 SNA   104       1.854  30.284  12.645  1.00  0.00           C
ATOM   3346  C13 SNA   104       3.138  30.110  11.859  1.00  0.00           C
ATOM   3347  C14 SNA   104       2.937  29.549  10.434  1.00  0.00           C
ATOM   3348  C15 SNA   104       2.567  28.070  10.413  1.00  0.00           C
ATOM   3349  O1  SNA   104       2.034  31.861  22.039  1.00  0.00           O
ATOM   3350  O2  SNA   104       2.816  27.291  11.280  1.00  0.00           O
ATOM   3351  O3  SNA   104       1.999  27.719   9.216  1.00  0.00           O
ATOM   3352  H1  SNA   104       1.247  34.133  17.898  1.00  0.00           H
ATOM   3353  H2  SNA   104       1.593  26.849   9.209  1.00  0.00           H
ATOM   3354  H3  SNA   104       3.911  29.635   9.905  1.00  0.00           H
ATOM   3355  H4  SNA   104       2.206  30.213   9.926  1.00  0.00           H
ATOM   3356  H5  SNA   104       3.790  29.415  12.431  1.00  0.00           H
ATOM   3357  H6  SNA   104       3.777  31.019  11.847  1.00  0.00           H
ATOM   3358  H7  SNA   104       1.074  30.766  12.018  1.00  0.00           H
ATOM   3359  H8  SNA   104       1.440  29.299  12.950  1.00  0.00           H
ATOM   3360  H9  SNA   104       2.442  30.519  14.808  1.00  0.00           H
ATOM   3361  H10 SNA   104       2.703  31.907  13.791  1.00  0.00           H
ATOM   3362  H11 SNA   104       0.209  32.228  13.700  1.00  0.00           H
ATOM   3363  H12 SNA   104       0.196  30.997  15.139  1.00  0.00           H
ATOM   3364  H13 SNA   104       1.940  33.552  15.263  1.00  0.00           H
ATOM   3365  H14 SNA   104       0.217  33.411  15.893  1.00  0.00           H
ATOM   3366  H15 SNA   104       1.020  31.472  17.108  1.00  0.00           H
ATOM   3367  H16 SNA   104       2.660  31.898  16.628  1.00  0.00           H
ATOM   3368  H17 SNA   104       1.894  31.379  21.221  1.00  0.00           H
ATOM   3369  H18 SNA   104       2.057  33.807  23.774  1.00  0.00           H
ATOM   3370  H19 SNA   104       2.157  36.219  23.351  1.00  0.00           H
ATOM   3371  H20 SNA   104       2.217  37.112  21.087  1.00  0.00           H
ATOM   3372  H21 SNA   104       2.209  35.485  19.118  1.00  0.00           H
ATOM   3373  O4  SNA   104       2.594  31.665  19.204  1.00  0.00           O
ATOM   3374  C1  SNA   105      32.259   5.332  62.403  1.00  0.00           C
ATOM   3375  C2  SNA   105      33.567   5.541  61.963  1.00  0.00           C
ATOM   3376  C3  SNA   105      34.420   4.487  61.847  1.00  0.00           C
ATOM   3377  C4  SNA   105      34.089   3.265  62.572  1.00  0.00           C
ATOM   3378  C5  SNA   105      32.828   3.112  63.159  1.00  0.00           C
ATOM   3379  C6  SNA   105      31.871   4.172  63.032  1.00  0.00           C
ATOM   3380  C7  SNA   105      32.337   1.831  63.840  1.00  0.00           C
ATOM   3381  N   SNA   105      31.163   1.794  64.573  1.00  0.00           N
ATOM   3382  C8  SNA   105      30.717   0.555  65.188  1.00  0.00           C
ATOM   3383  C9  SNA   105      29.400   0.946  65.825  1.00  0.00           C
ATOM   3384  C10 SNA   105      29.079   0.121  67.119  1.00  0.00           C
ATOM   3385  C11 SNA   105      27.581   0.343  67.542  1.00  0.00           C
ATOM   3386  C12 SNA   105      27.111   1.800  67.429  1.00  0.00           C
ATOM   3387  C13 SNA   105      25.734   2.078  68.007  1.00  0.00           C
ATOM   3388  C14 SNA   105      25.482   3.590  68.282  1.00  0.00           C
ATOM   3389  C15 SNA   105      25.460   4.440  66.991  1.00  0.00           C
ATOM   3390  O1  SNA   105      35.100   2.287  62.583  1.00  0.00           O
ATOM   3391  O2  SNA   105      26.229   5.358  66.853  1.00  0.00           O
ATOM   3392  O3  SNA   105      24.702   4.015  65.975  1.00  0.00           O
ATOM   3393  H1  SNA   105      30.777   2.637  64.938  1.00  0.00           H
ATOM   3394  H2  SNA   105      24.853   4.551  65.192  1.00  0.00           H
ATOM   3395  H3  SNA   105      26.213   4.093  68.951  1.00  0.00           H
ATOM   3396  H4  SNA   105      24.519   3.715  68.821  1.00  0.00           H
ATOM   3397  H5  SNA   105      25.648   1.656  69.032  1.00  0.00           H
ATOM   3398  H6  SNA   105      24.953   1.573  67.399  1.00  0.00           H
ATOM   3399  H7  SNA   105      27.022   2.062  66.353  1.00  0.00           H
ATOM   3400  H8  SNA   105      27.811   2.554  67.849  1.00  0.00           H
ATOM   3401  H9  SNA   105      27.457   0.057  68.609  1.00  0.00           H
ATOM   3402  H10 SNA   105      26.908  -0.276  66.911  1.00  0.00           H
ATOM   3403  H11 SNA   105      29.655   0.608  67.935  1.00  0.00           H
ATOM   3404  H12 SNA   105      29.406  -0.940  67.111  1.00  0.00           H
ATOM   3405  H13 SNA   105      28.523   0.966  65.143  1.00  0.00           H
ATOM   3406  H14 SNA   105      29.585   1.944  66.277  1.00  0.00           H
ATOM   3407  H15 SNA   105      31.450   0.249  65.965  1.00  0.00           H
ATOM   3408  H16 SNA   105      30.557  -0.249  64.438  1.00  0.00           H
ATOM   3409  H17 SNA   105      34.664   1.451  62.766  1.00  0.00           H
ATOM   3410  H18 SNA   105      35.420   4.594  61.452  1.00  0.00           H
ATOM   3411  H19 SNA   105      33.963   6.433  61.500  1.00  0.00           H
ATOM   3412  H20 SNA   105      31.548   6.142  62.328  1.00  0.00           H
ATOM   3413  H21 SNA   105      30.801   4.087  63.158  1.00  0.00           H
ATOM   3414  O4  SNA   105      32.992   0.808  63.648  1.00  0.00           O
ATOM   3415  C1  SNA   106      64.755  16.434  20.128  1.00  0.00           C
ATOM   3416  C2  SNA   106      65.928  17.144  20.046  1.00  0.00           C
ATOM   3417  C3  SNA   106      66.166  18.030  19.001  1.00  0.00           C
ATOM   3418  C4  SNA   106      65.181  18.289  18.034  1.00  0.00           C
ATOM   3419  C5  SNA   106      64.011  17.498  17.984  1.00  0.00           C
ATOM   3420  C6  SNA   106      63.794  16.650  19.159  1.00  0.00           C
ATOM   3421  C7  SNA   106      62.931  17.677  16.941  1.00  0.00           C
ATOM   3422  N   SNA   106      62.028  16.624  16.890  1.00  0.00           N
ATOM   3423  C8  SNA   106      60.830  16.759  16.039  1.00  0.00           C
ATOM   3424  C9  SNA   106      59.930  15.525  16.224  1.00  0.00           C
ATOM   3425  C10 SNA   106      58.578  15.610  15.558  1.00  0.00           C
ATOM   3426  C11 SNA   106      57.728  16.784  16.035  1.00  0.00           C
ATOM   3427  C12 SNA   106      56.272  16.743  15.485  1.00  0.00           C
ATOM   3428  C13 SNA   106      55.401  17.877  15.930  1.00  0.00           C
ATOM   3429  C14 SNA   106      53.865  17.575  15.845  1.00  0.00           C
ATOM   3430  C15 SNA   106      53.444  17.435  14.380  1.00  0.00           C
ATOM   3431  O1  SNA   106      65.643  18.939  16.811  1.00  0.00           O
ATOM   3432  O2  SNA   106      53.854  16.589  13.568  1.00  0.00           O
ATOM   3433  O3  SNA   106      52.441  18.319  13.952  1.00  0.00           O
ATOM   3434  H1  SNA   106      62.223  15.794  17.407  1.00  0.00           H
ATOM   3435  H2  SNA   106      52.563  18.471  13.012  1.00  0.00           H
ATOM   3436  H3  SNA   106      53.294  18.434  16.256  1.00  0.00           H
ATOM   3437  H4  SNA   106      53.538  16.629  16.327  1.00  0.00           H
ATOM   3438  H5  SNA   106      55.621  18.738  15.264  1.00  0.00           H
ATOM   3439  H6  SNA   106      55.567  18.012  17.020  1.00  0.00           H
ATOM   3440  H7  SNA   106      55.694  15.866  15.847  1.00  0.00           H
ATOM   3441  H8  SNA   106      56.359  16.619  14.385  1.00  0.00           H
ATOM   3442  H9  SNA   106      58.079  17.755  15.626  1.00  0.00           H
ATOM   3443  H10 SNA   106      57.703  16.947  17.134  1.00  0.00           H
ATOM   3444  H11 SNA   106      58.096  14.649  15.841  1.00  0.00           H
ATOM   3445  H12 SNA   106      58.803  15.562  14.471  1.00  0.00           H
ATOM   3446  H13 SNA   106      59.652  15.503  17.300  1.00  0.00           H
ATOM   3447  H14 SNA   106      60.427  14.541  16.086  1.00  0.00           H
ATOM   3448  H15 SNA   106      61.063  16.744  14.952  1.00  0.00           H
ATOM   3449  H16 SNA   106      60.247  17.687  16.221  1.00  0.00           H
ATOM   3450  H17 SNA   106      64.885  19.096  16.242  1.00  0.00           H
ATOM   3451  H18 SNA   106      67.008  18.707  18.976  1.00  0.00           H
ATOM   3452  H19 SNA   106      66.614  17.016  20.870  1.00  0.00           H
ATOM   3453  H20 SNA   106      64.463  15.822  20.969  1.00  0.00           H
ATOM   3454  H21 SNA   106      62.963  15.964  19.239  1.00  0.00           H
ATOM   3455  O4  SNA   106      62.859  18.721  16.283  1.00  0.00           O
ATOM   3456  C1  SNA   107      50.656  71.751  98.437  1.00  0.00           C
ATOM   3457  C2  SNA   107      51.305  71.549  99.676  1.00  0.00           C
ATOM   3458  C3  SNA   107      52.635  71.121  99.736  1.00  0.00           C
ATOM   3459  C4  SNA   107      53.354  70.944  98.562  1.00  0.00           C
ATOM   3460  C5  SNA   107      52.746  71.175  97.297  1.00  0.00           C
ATOM   3461  C6  SNA   107      51.354  71.491  97.252  1.00  0.00           C
ATOM   3462  C7  SNA   107      53.507  71.077  96.005  1.00  0.00           C
ATOM   3463  N   SNA   107      52.905  70.403  94.965  1.00  0.00           N
ATOM   3464  C8  SNA   107      53.623  70.100  93.718  1.00  0.00           C
ATOM   3465  C9  SNA   107      52.714  69.294  92.722  1.00  0.00           C
ATOM   3466  C10 SNA   107      53.512  68.772  91.519  1.00  0.00           C
ATOM   3467  C11 SNA   107      52.743  67.728  90.683  1.00  0.00           C
ATOM   3468  C12 SNA   107      53.332  67.198  89.407  1.00  0.00           C
ATOM   3469  C13 SNA   107      52.525  66.011  88.719  1.00  0.00           C
ATOM   3470  C14 SNA   107      52.900  64.574  89.216  1.00  0.00           C
ATOM   3471  C15 SNA   107      52.335  64.241  90.609  1.00  0.00           C
ATOM   3472  O1  SNA   107      54.758  70.670  98.712  1.00  0.00           O
ATOM   3473  O2  SNA   107      51.162  64.069  90.912  1.00  0.00           O
ATOM   3474  O3  SNA   107      53.318  64.297  91.629  1.00  0.00           O
ATOM   3475  H1  SNA   107      51.968  70.072  95.054  1.00  0.00           H
ATOM   3476  H2  SNA   107      52.832  64.171  92.447  1.00  0.00           H
ATOM   3477  H3  SNA   107      54.003  64.446  89.219  1.00  0.00           H
ATOM   3478  H4  SNA   107      52.412  63.831  88.549  1.00  0.00           H
ATOM   3479  H5  SNA   107      52.854  66.066  87.659  1.00  0.00           H
ATOM   3480  H6  SNA   107      51.422  66.125  88.793  1.00  0.00           H
ATOM   3481  H7  SNA   107      54.428  67.030  89.470  1.00  0.00           H
ATOM   3482  H8  SNA   107      53.332  68.004  88.642  1.00  0.00           H
ATOM   3483  H9  SNA   107      51.704  68.106  90.565  1.00  0.00           H
ATOM   3484  H10 SNA   107      52.664  66.880  91.396  1.00  0.00           H
ATOM   3485  H11 SNA   107      54.414  68.255  91.910  1.00  0.00           H
ATOM   3486  H12 SNA   107      53.721  69.671  90.900  1.00  0.00           H
ATOM   3487  H13 SNA   107      51.845  69.910  92.405  1.00  0.00           H
ATOM   3488  H14 SNA   107      52.496  68.398  93.342  1.00  0.00           H
ATOM   3489  H15 SNA   107      54.399  69.344  93.963  1.00  0.00           H
ATOM   3490  H16 SNA   107      54.175  70.912  93.197  1.00  0.00           H
ATOM   3491  H17 SNA   107      55.096  70.818  97.826  1.00  0.00           H
ATOM   3492  H18 SNA   107      53.085  70.919 100.697  1.00  0.00           H
ATOM   3493  H19 SNA   107      50.714  71.722 100.563  1.00  0.00           H
ATOM   3494  H20 SNA   107      49.618  72.050  98.406  1.00  0.00           H
ATOM   3495  H21 SNA   107      50.755  71.621  96.362  1.00  0.00           H
ATOM   3496  O4  SNA   107      54.630  71.530  95.905  1.00  0.00           O
ATOM   3497  C1  SNA   108      52.922  62.847  30.534  1.00  0.00           C
ATOM   3498  C2  SNA   108      51.926  63.537  31.256  1.00  0.00           C
ATOM   3499  C3  SNA   108      51.756  64.924  31.084  1.00  0.00           C
ATOM   3500  C4  SNA   108      52.637  65.640  30.226  1.00  0.00           C
ATOM   3501  C5  SNA   108      53.743  64.950  29.700  1.00  0.00           C
ATOM   3502  C6  SNA   108      53.924  63.531  29.869  1.00  0.00           C
ATOM   3503  C7  SNA   108      54.820  65.814  29.047  1.00  0.00           C
ATOM   3504  N   SNA   108      55.964  65.176  28.743  1.00  0.00           N
ATOM   3505  C8  SNA   108      57.051  65.959  28.317  1.00  0.00           C
ATOM   3506  C9  SNA   108      58.287  64.993  28.087  1.00  0.00           C
ATOM   3507  C10 SNA   108      59.610  65.681  27.857  1.00  0.00           C
ATOM   3508  C11 SNA   108      60.089  66.643  28.891  1.00  0.00           C
ATOM   3509  C12 SNA   108      60.119  66.288  30.440  1.00  0.00           C
ATOM   3510  C13 SNA   108      60.643  67.452  31.257  1.00  0.00           C
ATOM   3511  C14 SNA   108      62.157  67.268  31.693  1.00  0.00           C
ATOM   3512  C15 SNA   108      62.399  66.139  32.684  1.00  0.00           C
ATOM   3513  O1  SNA   108      52.359  67.066  30.131  1.00  0.00           O
ATOM   3514  O2  SNA   108      61.597  65.814  33.577  1.00  0.00           O
ATOM   3515  O3  SNA   108      63.569  65.488  32.533  1.00  0.00           O
ATOM   3516  H1  SNA   108      56.243  64.224  28.850  1.00  0.00           H
ATOM   3517  H2  SNA   108      63.524  64.689  33.063  1.00  0.00           H
ATOM   3518  H3  SNA   108      62.344  68.279  32.115  1.00  0.00           H
ATOM   3519  H4  SNA   108      62.787  67.114  30.791  1.00  0.00           H
ATOM   3520  H5  SNA   108      60.048  67.612  32.181  1.00  0.00           H
ATOM   3521  H6  SNA   108      60.611  68.399  30.677  1.00  0.00           H
ATOM   3522  H7  SNA   108      60.805  65.422  30.551  1.00  0.00           H
ATOM   3523  H8  SNA   108      59.103  66.117  30.855  1.00  0.00           H
ATOM   3524  H9  SNA   108      59.593  67.635  28.818  1.00  0.00           H
ATOM   3525  H10 SNA   108      61.134  66.857  28.578  1.00  0.00           H
ATOM   3526  H11 SNA   108      59.437  66.105  26.844  1.00  0.00           H
ATOM   3527  H12 SNA   108      60.368  64.876  27.745  1.00  0.00           H
ATOM   3528  H13 SNA   108      58.044  64.388  27.188  1.00  0.00           H
ATOM   3529  H14 SNA   108      58.487  64.301  28.933  1.00  0.00           H
ATOM   3530  H15 SNA   108      57.400  66.638  29.123  1.00  0.00           H
ATOM   3531  H16 SNA   108      57.025  66.590  27.402  1.00  0.00           H
ATOM   3532  H17 SNA   108      53.040  67.462  29.583  1.00  0.00           H
ATOM   3533  H18 SNA   108      50.938  65.427  31.577  1.00  0.00           H
ATOM   3534  H19 SNA   108      51.261  62.906  31.826  1.00  0.00           H
ATOM   3535  H20 SNA   108      52.989  61.785  30.722  1.00  0.00           H
ATOM   3536  H21 SNA   108      54.714  62.996  29.364  1.00  0.00           H
ATOM   3537  O4  SNA   108      54.642  66.994  28.765  1.00  0.00           O
ATOM   3538  C1  SNA   109      40.995  78.152  64.717  1.00  0.00           C
ATOM   3539  C2  SNA   109      39.845  77.707  64.077  1.00  0.00           C
ATOM   3540  C3  SNA   109      39.598  76.396  63.809  1.00  0.00           C
ATOM   3541  C4  SNA   109      40.535  75.406  64.112  1.00  0.00           C
ATOM   3542  C5  SNA   109      41.817  75.829  64.748  1.00  0.00           C
ATOM   3543  C6  SNA   109      42.058  77.191  64.891  1.00  0.00           C
ATOM   3544  C7  SNA   109      42.896  74.836  64.830  1.00  0.00           C
ATOM   3545  N   SNA   109      43.888  75.060  65.754  1.00  0.00           N
ATOM   3546  C8  SNA   109      44.888  74.102  66.073  1.00  0.00           C
ATOM   3547  C9  SNA   109      46.119  74.938  66.524  1.00  0.00           C
ATOM   3548  C10 SNA   109      47.370  74.146  66.950  1.00  0.00           C
ATOM   3549  C11 SNA   109      48.544  75.069  67.222  1.00  0.00           C
ATOM   3550  C12 SNA   109      49.707  74.205  67.692  1.00  0.00           C
ATOM   3551  C13 SNA   109      50.929  74.973  68.208  1.00  0.00           C
ATOM   3552  C14 SNA   109      52.085  73.987  68.481  1.00  0.00           C
ATOM   3553  C15 SNA   109      52.491  73.347  67.199  1.00  0.00           C
ATOM   3554  O1  SNA   109      40.136  74.079  63.802  1.00  0.00           O
ATOM   3555  O2  SNA   109      52.577  73.836  66.076  1.00  0.00           O
ATOM   3556  O3  SNA   109      52.872  72.021  67.334  1.00  0.00           O
ATOM   3557  H1  SNA   109      43.664  75.770  66.418  1.00  0.00           H
ATOM   3558  H2  SNA   109      53.055  71.656  66.466  1.00  0.00           H
ATOM   3559  H3  SNA   109      51.952  73.211  69.265  1.00  0.00           H
ATOM   3560  H4  SNA   109      52.971  74.594  68.766  1.00  0.00           H
ATOM   3561  H5  SNA   109      50.574  75.474  69.135  1.00  0.00           H
ATOM   3562  H6  SNA   109      51.241  75.777  67.508  1.00  0.00           H
ATOM   3563  H7  SNA   109      49.972  73.468  66.904  1.00  0.00           H
ATOM   3564  H8  SNA   109      49.386  73.556  68.535  1.00  0.00           H
ATOM   3565  H9  SNA   109      48.261  75.802  68.008  1.00  0.00           H
ATOM   3566  H10 SNA   109      48.869  75.690  66.360  1.00  0.00           H
ATOM   3567  H11 SNA   109      47.630  73.457  66.118  1.00  0.00           H
ATOM   3568  H12 SNA   109      47.059  73.601  67.866  1.00  0.00           H
ATOM   3569  H13 SNA   109      45.888  75.686  67.312  1.00  0.00           H
ATOM   3570  H14 SNA   109      46.435  75.561  65.660  1.00  0.00           H
ATOM   3571  H15 SNA   109      45.258  73.544  65.185  1.00  0.00           H
ATOM   3572  H16 SNA   109      44.666  73.346  66.856  1.00  0.00           H
ATOM   3573  H17 SNA   109      40.909  73.597  63.501  1.00  0.00           H
ATOM   3574  H18 SNA   109      38.776  76.149  63.153  1.00  0.00           H
ATOM   3575  H19 SNA   109      39.113  78.476  63.878  1.00  0.00           H
ATOM   3576  H20 SNA   109      41.092  79.211  64.905  1.00  0.00           H
ATOM   3577  H21 SNA   109      42.975  77.645  65.235  1.00  0.00           H
ATOM   3578  O4  SNA   109      42.920  73.855  64.037  1.00  0.00           O
ATOM   3579  C1  SNA   110      23.687  63.988  77.138  1.00  0.00           C
ATOM   3580  C2  SNA   110      22.664  64.910  77.342  1.00  0.00           C
ATOM   3581  C3  SNA   110      22.919  66.311  77.066  1.00  0.00           C
ATOM   3582  C4  SNA   110      24.110  66.691  76.530  1.00  0.00           C
ATOM   3583  C5  SNA   110      25.126  65.740  76.270  1.00  0.00           C
ATOM   3584  C6  SNA   110      24.944  64.380  76.608  1.00  0.00           C
ATOM   3585  C7  SNA   110      26.548  66.182  76.089  1.00  0.00           C
ATOM   3586  N   SNA   110      27.419  65.430  75.463  1.00  0.00           N
ATOM   3587  C8  SNA   110      28.776  65.784  75.466  1.00  0.00           C
ATOM   3588  C9  SNA   110      29.619  64.630  74.882  1.00  0.00           C
ATOM   3589  C10 SNA   110      31.123  64.958  74.703  1.00  0.00           C
ATOM   3590  C11 SNA   110      31.828  65.712  75.854  1.00  0.00           C
ATOM   3591  C12 SNA   110      31.934  67.174  75.604  1.00  0.00           C
ATOM   3592  C13 SNA   110      32.668  67.866  76.785  1.00  0.00           C
ATOM   3593  C14 SNA   110      34.122  67.467  77.005  1.00  0.00           C
ATOM   3594  C15 SNA   110      34.925  67.684  75.772  1.00  0.00           C
ATOM   3595  O1  SNA   110      24.292  68.100  76.414  1.00  0.00           O
ATOM   3596  O2  SNA   110      35.061  68.782  75.270  1.00  0.00           O
ATOM   3597  O3  SNA   110      35.516  66.617  75.110  1.00  0.00           O
ATOM   3598  H1  SNA   110      27.022  64.679  74.940  1.00  0.00           H
ATOM   3599  H2  SNA   110      36.212  66.880  74.505  1.00  0.00           H
ATOM   3600  H3  SNA   110      34.052  66.377  77.210  1.00  0.00           H
ATOM   3601  H4  SNA   110      34.555  68.133  77.782  1.00  0.00           H
ATOM   3602  H5  SNA   110      32.075  67.749  77.718  1.00  0.00           H
ATOM   3603  H6  SNA   110      32.755  68.941  76.520  1.00  0.00           H
ATOM   3604  H7  SNA   110      30.928  67.645  75.603  1.00  0.00           H
ATOM   3605  H8  SNA   110      32.426  67.300  74.615  1.00  0.00           H
ATOM   3606  H9  SNA   110      32.812  65.205  75.949  1.00  0.00           H
ATOM   3607  H10 SNA   110      31.264  65.379  76.752  1.00  0.00           H
ATOM   3608  H11 SNA   110      31.179  65.569  73.777  1.00  0.00           H
ATOM   3609  H12 SNA   110      31.684  64.043  74.415  1.00  0.00           H
ATOM   3610  H13 SNA   110      29.182  64.400  73.886  1.00  0.00           H
ATOM   3611  H14 SNA   110      29.423  63.780  75.571  1.00  0.00           H
ATOM   3612  H15 SNA   110      29.109  65.940  76.514  1.00  0.00           H
ATOM   3613  H16 SNA   110      28.881  66.721  74.879  1.00  0.00           H
ATOM   3614  H17 SNA   110      25.094  68.273  75.916  1.00  0.00           H
ATOM   3615  H18 SNA   110      22.123  67.033  77.175  1.00  0.00           H
ATOM   3616  H19 SNA   110      21.742  64.485  77.708  1.00  0.00           H
ATOM   3617  H20 SNA   110      23.524  62.957  77.415  1.00  0.00           H
ATOM   3618  H21 SNA   110      25.648  63.591  76.386  1.00  0.00           H
ATOM   3619  O4  SNA   110      26.972  67.220  76.537  1.00  0.00           O
ATOM   3620  C1  SNA   111      66.742  32.549  99.744  1.00  0.00           C
ATOM   3621  C2  SNA   111      67.026  31.956 100.941  1.00  0.00           C
ATOM   3622  C3  SNA   111      66.570  30.695 101.225  1.00  0.00           C
ATOM   3623  C4  SNA   111      65.908  29.974 100.326  1.00  0.00           C
ATOM   3624  C5  SNA   111      65.572  30.512  99.071  1.00  0.00           C
ATOM   3625  C6  SNA   111      66.020  31.781  98.782  1.00  0.00           C
ATOM   3626  C7  SNA   111      64.852  29.777  98.053  1.00  0.00           C
ATOM   3627  N   SNA   111      64.242  30.398  97.053  1.00  0.00           N
ATOM   3628  C8  SNA   111      63.637  29.616  95.951  1.00  0.00           C
ATOM   3629  C9  SNA   111      62.945  30.603  94.938  1.00  0.00           C
ATOM   3630  C10 SNA   111      62.680  29.955  93.601  1.00  0.00           C
ATOM   3631  C11 SNA   111      61.545  30.573  92.823  1.00  0.00           C
ATOM   3632  C12 SNA   111      61.453  30.049  91.420  1.00  0.00           C
ATOM   3633  C13 SNA   111      60.446  30.868  90.644  1.00  0.00           C
ATOM   3634  C14 SNA   111      60.369  30.299  89.204  1.00  0.00           C
ATOM   3635  C15 SNA   111      59.597  29.036  89.113  1.00  0.00           C
ATOM   3636  O1  SNA   111      65.531  28.733 100.730  1.00  0.00           O
ATOM   3637  O2  SNA   111      58.989  28.471  89.946  1.00  0.00           O
ATOM   3638  O3  SNA   111      59.548  28.526  87.852  1.00  0.00           O
ATOM   3639  H1  SNA   111      64.315  31.378  96.882  1.00  0.00           H
ATOM   3640  H2  SNA   111      58.931  27.790  87.854  1.00  0.00           H
ATOM   3641  H3  SNA   111      61.415  30.100  88.887  1.00  0.00           H
ATOM   3642  H4  SNA   111      59.771  31.002  88.585  1.00  0.00           H
ATOM   3643  H5  SNA   111      60.660  31.953  90.541  1.00  0.00           H
ATOM   3644  H6  SNA   111      59.437  30.969  91.097  1.00  0.00           H
ATOM   3645  H7  SNA   111      61.211  28.966  91.372  1.00  0.00           H
ATOM   3646  H8  SNA   111      62.425  30.088  90.883  1.00  0.00           H
ATOM   3647  H9  SNA   111      61.807  31.652  92.824  1.00  0.00           H
ATOM   3648  H10 SNA   111      60.612  30.367  93.391  1.00  0.00           H
ATOM   3649  H11 SNA   111      62.440  28.873  93.674  1.00  0.00           H
ATOM   3650  H12 SNA   111      63.648  29.987  93.058  1.00  0.00           H
ATOM   3651  H13 SNA   111      63.566  31.524  94.893  1.00  0.00           H
ATOM   3652  H14 SNA   111      62.002  30.987  95.382  1.00  0.00           H
ATOM   3653  H15 SNA   111      62.818  28.953  96.302  1.00  0.00           H
ATOM   3654  H16 SNA   111      64.455  28.963  95.578  1.00  0.00           H
ATOM   3655  H17 SNA   111      65.434  28.181  99.950  1.00  0.00           H
ATOM   3656  H18 SNA   111      66.713  30.369 102.244  1.00  0.00           H
ATOM   3657  H19 SNA   111      67.646  32.455 101.672  1.00  0.00           H
ATOM   3658  H20 SNA   111      67.293  33.453  99.530  1.00  0.00           H
ATOM   3659  H21 SNA   111      65.872  32.374  97.891  1.00  0.00           H
ATOM   3660  O4  SNA   111      64.884  28.527  98.076  1.00  0.00           O
ATOM   3661  C1  SNA   112      30.501  59.497  76.604  1.00  0.00           C
ATOM   3662  C2  SNA   112      31.380  58.751  75.837  1.00  0.00           C
ATOM   3663  C3  SNA   112      31.296  58.848  74.415  1.00  0.00           C
ATOM   3664  C4  SNA   112      30.195  59.488  73.853  1.00  0.00           C
ATOM   3665  C5  SNA   112      29.433  60.408  74.626  1.00  0.00           C
ATOM   3666  C6  SNA   112      29.647  60.393  76.015  1.00  0.00           C
ATOM   3667  C7  SNA   112      28.255  61.236  74.136  1.00  0.00           C
ATOM   3668  N   SNA   112      28.178  61.427  72.790  1.00  0.00           N
ATOM   3669  C8  SNA   112      27.115  62.155  72.182  1.00  0.00           C
ATOM   3670  C9  SNA   112      27.638  62.891  70.877  1.00  0.00           C
ATOM   3671  C10 SNA   112      26.573  63.440  69.981  1.00  0.00           C
ATOM   3672  C11 SNA   112      27.273  64.611  69.183  1.00  0.00           C
ATOM   3673  C12 SNA   112      26.173  65.262  68.340  1.00  0.00           C
ATOM   3674  C13 SNA   112      25.028  65.922  68.996  1.00  0.00           C
ATOM   3675  C14 SNA   112      24.214  66.744  67.952  1.00  0.00           C
ATOM   3676  C15 SNA   112      23.290  66.067  66.959  1.00  0.00           C
ATOM   3677  O1  SNA   112      29.912  59.225  72.458  1.00  0.00           O
ATOM   3678  O2  SNA   112      22.679  65.044  67.259  1.00  0.00           O
ATOM   3679  O3  SNA   112      23.011  66.808  65.768  1.00  0.00           O
ATOM   3680  H1  SNA   112      28.688  60.894  72.119  1.00  0.00           H
ATOM   3681  H2  SNA   112      22.256  66.339  65.403  1.00  0.00           H
ATOM   3682  H3  SNA   112      24.973  67.314  67.374  1.00  0.00           H
ATOM   3683  H4  SNA   112      23.673  67.467  68.598  1.00  0.00           H
ATOM   3684  H5  SNA   112      25.411  66.538  69.837  1.00  0.00           H
ATOM   3685  H6  SNA   112      24.341  65.156  69.416  1.00  0.00           H
ATOM   3686  H7  SNA   112      25.733  64.450  67.723  1.00  0.00           H
ATOM   3687  H8  SNA   112      26.706  65.973  67.673  1.00  0.00           H
ATOM   3688  H9  SNA   112      28.050  64.135  68.547  1.00  0.00           H
ATOM   3689  H10 SNA   112      27.689  65.370  69.879  1.00  0.00           H
ATOM   3690  H11 SNA   112      25.692  63.825  70.539  1.00  0.00           H
ATOM   3691  H12 SNA   112      26.368  62.687  69.191  1.00  0.00           H
ATOM   3692  H13 SNA   112      28.366  62.280  70.301  1.00  0.00           H
ATOM   3693  H14 SNA   112      28.310  63.648  71.334  1.00  0.00           H
ATOM   3694  H15 SNA   112      26.632  62.948  72.791  1.00  0.00           H
ATOM   3695  H16 SNA   112      26.336  61.412  71.905  1.00  0.00           H
ATOM   3696  H17 SNA   112      30.703  58.745  72.202  1.00  0.00           H
ATOM   3697  H18 SNA   112      31.830  58.065  73.898  1.00  0.00           H
ATOM   3698  H19 SNA   112      32.118  58.115  76.302  1.00  0.00           H
ATOM   3699  H20 SNA   112      30.641  59.395  77.670  1.00  0.00           H
ATOM   3700  H21 SNA   112      29.181  61.136  76.645  1.00  0.00           H
ATOM   3701  O4  SNA   112      27.464  61.825  74.961  1.00  0.00           O
ATOM   3702  C1  SNA   113      89.464  60.530  25.081  1.00  0.00           C
ATOM   3703  C2  SNA   113      89.842  60.166  23.710  1.00  0.00           C
ATOM   3704  C3  SNA   113      88.964  60.549  22.707  1.00  0.00           C
ATOM   3705  C4  SNA   113      87.898  61.435  22.967  1.00  0.00           C
ATOM   3706  C5  SNA   113      87.550  61.759  24.321  1.00  0.00           C
ATOM   3707  C6  SNA   113      88.331  61.260  25.351  1.00  0.00           C
ATOM   3708  C7  SNA   113      86.277  62.562  24.753  1.00  0.00           C
ATOM   3709  N   SNA   113      85.716  62.172  25.991  1.00  0.00           N
ATOM   3710  C8  SNA   113      84.451  62.663  26.474  1.00  0.00           C
ATOM   3711  C9  SNA   113      84.107  62.148  27.824  1.00  0.00           C
ATOM   3712  C10 SNA   113      85.193  62.473  28.889  1.00  0.00           C
ATOM   3713  C11 SNA   113      84.960  61.869  30.250  1.00  0.00           C
ATOM   3714  C12 SNA   113      86.117  61.707  31.255  1.00  0.00           C
ATOM   3715  C13 SNA   113      85.681  61.181  32.590  1.00  0.00           C
ATOM   3716  C14 SNA   113      86.811  60.921  33.675  1.00  0.00           C
ATOM   3717  C15 SNA   113      86.265  60.820  35.093  1.00  0.00           C
ATOM   3718  O1  SNA   113      87.178  61.895  21.869  1.00  0.00           O
ATOM   3719  O2  SNA   113      85.094  60.484  35.357  1.00  0.00           O
ATOM   3720  O3  SNA   113      87.156  61.163  36.083  1.00  0.00           O
ATOM   3721  H1  SNA   113      85.996  61.365  26.504  1.00  0.00           H
ATOM   3722  H2  SNA   113      86.835  60.841  36.928  1.00  0.00           H
ATOM   3723  H3  SNA   113      87.720  61.560  33.662  1.00  0.00           H
ATOM   3724  H4  SNA   113      87.199  59.936  33.340  1.00  0.00           H
ATOM   3725  H5  SNA   113      85.095  60.260  32.383  1.00  0.00           H
ATOM   3726  H6  SNA   113      85.041  61.958  33.061  1.00  0.00           H
ATOM   3727  H7  SNA   113      86.513  62.738  31.385  1.00  0.00           H
ATOM   3728  H8  SNA   113      86.903  61.074  30.791  1.00  0.00           H
ATOM   3729  H9  SNA   113      84.650  60.845  29.948  1.00  0.00           H
ATOM   3730  H10 SNA   113      84.103  62.401  30.715  1.00  0.00           H
ATOM   3731  H11 SNA   113      85.207  63.583  28.913  1.00  0.00           H
ATOM   3732  H12 SNA   113      86.150  62.153  28.424  1.00  0.00           H
ATOM   3733  H13 SNA   113      84.050  61.039  27.787  1.00  0.00           H
ATOM   3734  H14 SNA   113      83.161  62.532  28.261  1.00  0.00           H
ATOM   3735  H15 SNA   113      83.696  62.389  25.707  1.00  0.00           H
ATOM   3736  H16 SNA   113      84.527  63.765  26.590  1.00  0.00           H
ATOM   3737  H17 SNA   113      86.535  62.558  22.130  1.00  0.00           H
ATOM   3738  H18 SNA   113      89.238  60.505  21.664  1.00  0.00           H
ATOM   3739  H19 SNA   113      90.697  59.526  23.550  1.00  0.00           H
ATOM   3740  H20 SNA   113      90.074  60.188  25.904  1.00  0.00           H
ATOM   3741  H21 SNA   113      88.217  61.320  26.423  1.00  0.00           H
ATOM   3742  O4  SNA   113      85.668  63.313  24.015  1.00  0.00           O
ATOM   3743  C1  SNA   114      10.320  20.679  36.573  1.00  0.00           C
ATOM   3744  C2  SNA   114      10.835  21.069  35.305  1.00  0.00           C
ATOM   3745  C3  SNA   114      10.372  22.191  34.657  1.00  0.00           C
ATOM   3746  C4  SNA   114       9.511  23.028  35.291  1.00  0.00           C
ATOM   3747  C5  SNA   114       8.972  22.772  36.562  1.00  0.00           C
ATOM   3748  C6  SNA   114       9.417  21.585  37.225  1.00  0.00           C
ATOM   3749  C7  SNA   114       7.856  23.584  37.160  1.00  0.00           C
ATOM   3750  N   SNA   114       7.759  23.541  38.484  1.00  0.00           N
ATOM   3751  C8  SNA   114       6.777  24.301  39.223  1.00  0.00           C
ATOM   3752  C9  SNA   114       7.123  24.224  40.705  1.00  0.00           C
ATOM   3753  C10 SNA   114       7.196  22.735  41.109  1.00  0.00           C
ATOM   3754  C11 SNA   114       8.633  22.193  41.308  1.00  0.00           C
ATOM   3755  C12 SNA   114       8.629  20.701  41.687  1.00  0.00           C
ATOM   3756  C13 SNA   114      10.025  20.056  41.562  1.00  0.00           C
ATOM   3757  C14 SNA   114       9.806  18.533  41.465  1.00  0.00           C
ATOM   3758  C15 SNA   114       9.442  18.080  40.013  1.00  0.00           C
ATOM   3759  O1  SNA   114       9.144  24.266  34.612  1.00  0.00           O
ATOM   3760  O2  SNA   114       8.367  17.721  39.573  1.00  0.00           O
ATOM   3761  O3  SNA   114      10.527  18.058  39.201  1.00  0.00           O
ATOM   3762  H1  SNA   114       8.439  23.068  39.038  1.00  0.00           H
ATOM   3763  H2  SNA   114      10.223  17.822  38.321  1.00  0.00           H
ATOM   3764  H3  SNA   114       9.090  18.019  42.141  1.00  0.00           H
ATOM   3765  H4  SNA   114      10.763  17.992  41.620  1.00  0.00           H
ATOM   3766  H5  SNA   114      10.623  20.281  42.471  1.00  0.00           H
ATOM   3767  H6  SNA   114      10.544  20.437  40.657  1.00  0.00           H
ATOM   3768  H7  SNA   114       7.917  20.188  41.006  1.00  0.00           H
ATOM   3769  H8  SNA   114       8.295  20.482  42.724  1.00  0.00           H
ATOM   3770  H9  SNA   114       9.080  22.628  42.227  1.00  0.00           H
ATOM   3771  H10 SNA   114       9.224  22.370  40.384  1.00  0.00           H
ATOM   3772  H11 SNA   114       6.534  22.130  40.454  1.00  0.00           H
ATOM   3773  H12 SNA   114       6.600  22.683  42.046  1.00  0.00           H
ATOM   3774  H13 SNA   114       6.501  24.745  41.464  1.00  0.00           H
ATOM   3775  H14 SNA   114       8.101  24.711  40.905  1.00  0.00           H
ATOM   3776  H15 SNA   114       5.787  23.843  39.010  1.00  0.00           H
ATOM   3777  H16 SNA   114       6.682  25.357  38.893  1.00  0.00           H
ATOM   3778  H17 SNA   114       9.406  24.184  33.692  1.00  0.00           H
ATOM   3779  H18 SNA   114      10.734  22.373  33.656  1.00  0.00           H
ATOM   3780  H19 SNA   114      11.607  20.392  34.971  1.00  0.00           H
ATOM   3781  H20 SNA   114      10.577  19.720  36.997  1.00  0.00           H
ATOM   3782  H21 SNA   114       9.065  21.336  38.215  1.00  0.00           H
ATOM   3783  O4  SNA   114       7.176  24.294  36.421  1.00  0.00           O
ATOM   3784  C1  SNA   115      67.789  36.081  14.963  1.00  0.00           C
ATOM   3785  C2  SNA   115      68.842  36.811  14.452  1.00  0.00           C
ATOM   3786  C3  SNA   115      69.147  36.661  13.083  1.00  0.00           C
ATOM   3787  C4  SNA   115      68.434  35.751  12.309  1.00  0.00           C
ATOM   3788  C5  SNA   115      67.418  34.911  12.827  1.00  0.00           C
ATOM   3789  C6  SNA   115      67.084  35.083  14.193  1.00  0.00           C
ATOM   3790  C7  SNA   115      66.651  33.921  11.873  1.00  0.00           C
ATOM   3791  N   SNA   115      65.648  33.198  12.346  1.00  0.00           N
ATOM   3792  C8  SNA   115      64.891  32.368  11.482  1.00  0.00           C
ATOM   3793  C9  SNA   115      64.015  31.408  12.348  1.00  0.00           C
ATOM   3794  C10 SNA   115      63.137  30.530  11.444  1.00  0.00           C
ATOM   3795  C11 SNA   115      61.936  29.804  12.023  1.00  0.00           C
ATOM   3796  C12 SNA   115      62.373  28.654  12.966  1.00  0.00           C
ATOM   3797  C13 SNA   115      62.924  27.351  12.284  1.00  0.00           C
ATOM   3798  C14 SNA   115      62.735  25.999  13.061  1.00  0.00           C
ATOM   3799  C15 SNA   115      63.824  25.879  14.096  1.00  0.00           C
ATOM   3800  O1  SNA   115      68.732  35.771  10.908  1.00  0.00           O
ATOM   3801  O2  SNA   115      64.417  26.808  14.722  1.00  0.00           O
ATOM   3802  O3  SNA   115      64.092  24.602  14.398  1.00  0.00           O
ATOM   3803  H1  SNA   115      65.301  33.197  13.281  1.00  0.00           H
ATOM   3804  H2  SNA   115      64.831  24.630  15.009  1.00  0.00           H
ATOM   3805  H3  SNA   115      62.606  25.113  12.404  1.00  0.00           H
ATOM   3806  H4  SNA   115      61.792  26.162  13.625  1.00  0.00           H
ATOM   3807  H5  SNA   115      63.934  27.537  11.861  1.00  0.00           H
ATOM   3808  H6  SNA   115      62.219  27.240  11.432  1.00  0.00           H
ATOM   3809  H7  SNA   115      61.508  28.268  13.546  1.00  0.00           H
ATOM   3810  H8  SNA   115      63.050  29.076  13.740  1.00  0.00           H
ATOM   3811  H9  SNA   115      61.188  29.425  11.295  1.00  0.00           H
ATOM   3812  H10 SNA   115      61.330  30.521  12.617  1.00  0.00           H
ATOM   3813  H11 SNA   115      63.762  29.808  10.876  1.00  0.00           H
ATOM   3814  H12 SNA   115      62.633  31.267  10.783  1.00  0.00           H
ATOM   3815  H13 SNA   115      63.388  32.039  13.013  1.00  0.00           H
ATOM   3816  H14 SNA   115      64.647  30.641  12.845  1.00  0.00           H
ATOM   3817  H15 SNA   115      65.489  31.686  10.840  1.00  0.00           H
ATOM   3818  H16 SNA   115      64.208  33.065  10.950  1.00  0.00           H
ATOM   3819  H17 SNA   115      68.131  35.132  10.519  1.00  0.00           H
ATOM   3820  H18 SNA   115      69.855  37.235  12.504  1.00  0.00           H
ATOM   3821  H19 SNA   115      69.445  37.519  15.002  1.00  0.00           H
ATOM   3822  H20 SNA   115      67.494  36.201  15.995  1.00  0.00           H
ATOM   3823  H21 SNA   115      66.267  34.504  14.600  1.00  0.00           H
ATOM   3824  O4  SNA   115      67.042  33.780  10.770  1.00  0.00           O
ATOM   3825  C1  SNA   116       2.336  94.254  79.562  1.00  0.00           C
ATOM   3826  C2  SNA   116       3.071  95.452  79.671  1.00  0.00           C
ATOM   3827  C3  SNA   116       2.415  96.448  80.273  1.00  0.00           C
ATOM   3828  C4  SNA   116       1.151  96.308  80.842  1.00  0.00           C
ATOM   3829  C5  SNA   116       0.380  95.132  80.742  1.00  0.00           C
ATOM   3830  C6  SNA   116       1.027  94.040  80.012  1.00  0.00           C
ATOM   3831  C7  SNA   116      -1.016  94.948  81.228  1.00  0.00           C
ATOM   3832  N   SNA   116      -1.928  94.112  80.581  1.00  0.00           N
ATOM   3833  C8  SNA   116      -3.276  93.953  80.988  1.00  0.00           C
ATOM   3834  C9  SNA   116      -4.039  92.940  80.178  1.00  0.00           C
ATOM   3835  C10 SNA   116      -3.527  91.454  80.250  1.00  0.00           C
ATOM   3836  C11 SNA   116      -3.819  90.845  81.647  1.00  0.00           C
ATOM   3837  C12 SNA   116      -5.281  90.488  81.848  1.00  0.00           C
ATOM   3838  C13 SNA   116      -5.503  89.569  83.006  1.00  0.00           C
ATOM   3839  C14 SNA   116      -6.943  89.350  83.508  1.00  0.00           C
ATOM   3840  C15 SNA   116      -7.971  88.667  82.530  1.00  0.00           C
ATOM   3841  O1  SNA   116       0.658  97.471  81.500  1.00  0.00           O
ATOM   3842  O2  SNA   116      -8.676  89.252  81.723  1.00  0.00           O
ATOM   3843  O3  SNA   116      -7.984  87.403  82.787  1.00  0.00           O
ATOM   3844  H1  SNA   116      -1.614  93.524  79.840  1.00  0.00           H
ATOM   3845  H2  SNA   116      -8.451  86.951  82.079  1.00  0.00           H
ATOM   3846  H3  SNA   116      -7.307  90.372  83.746  1.00  0.00           H
ATOM   3847  H4  SNA   116      -6.979  88.725  84.426  1.00  0.00           H
ATOM   3848  H5  SNA   116      -5.037  90.016  83.911  1.00  0.00           H
ATOM   3849  H6  SNA   116      -5.023  88.621  82.681  1.00  0.00           H
ATOM   3850  H7  SNA   116      -5.666  90.022  80.915  1.00  0.00           H
ATOM   3851  H8  SNA   116      -5.921  91.327  82.195  1.00  0.00           H
ATOM   3852  H9  SNA   116      -3.464  91.541  82.436  1.00  0.00           H
ATOM   3853  H10 SNA   116      -3.155  89.954  81.651  1.00  0.00           H
ATOM   3854  H11 SNA   116      -2.451  91.432  79.972  1.00  0.00           H
ATOM   3855  H12 SNA   116      -4.099  90.894  79.480  1.00  0.00           H
ATOM   3856  H13 SNA   116      -4.163  93.241  79.116  1.00  0.00           H
ATOM   3857  H14 SNA   116      -5.088  92.860  80.535  1.00  0.00           H
ATOM   3858  H15 SNA   116      -3.774  94.944  80.919  1.00  0.00           H
ATOM   3859  H16 SNA   116      -3.278  93.715  82.073  1.00  0.00           H
ATOM   3860  H17 SNA   116      -0.288  97.439  81.659  1.00  0.00           H
ATOM   3861  H18 SNA   116       2.947  97.383  80.368  1.00  0.00           H
ATOM   3862  H19 SNA   116       4.069  95.429  79.258  1.00  0.00           H
ATOM   3863  H20 SNA   116       2.835  93.375  79.182  1.00  0.00           H
ATOM   3864  H21 SNA   116       0.441  93.147  79.854  1.00  0.00           H
ATOM   3865  O4  SNA   116      -1.330  95.536  82.212  1.00  0.00           O
ATOM   3866  C1  SNA   117      12.837  51.515   4.542  1.00  0.00           C
ATOM   3867  C2  SNA   117      12.193  51.049   5.769  1.00  0.00           C
ATOM   3868  C3  SNA   117      12.327  51.798   6.949  1.00  0.00           C
ATOM   3869  C4  SNA   117      12.877  53.126   6.891  1.00  0.00           C
ATOM   3870  C5  SNA   117      13.304  53.623   5.648  1.00  0.00           C
ATOM   3871  C6  SNA   117      13.319  52.768   4.526  1.00  0.00           C
ATOM   3872  C7  SNA   117      13.685  55.113   5.572  1.00  0.00           C
ATOM   3873  N   SNA   117      14.420  55.492   4.492  1.00  0.00           N
ATOM   3874  C8  SNA   117      14.689  56.865   4.109  1.00  0.00           C
ATOM   3875  C9  SNA   117      14.971  56.990   2.564  1.00  0.00           C
ATOM   3876  C10 SNA   117      15.095  58.460   2.102  1.00  0.00           C
ATOM   3877  C11 SNA   117      15.314  58.564   0.605  1.00  0.00           C
ATOM   3878  C12 SNA   117      15.646  59.990   0.165  1.00  0.00           C
ATOM   3879  C13 SNA   117      16.000  60.197  -1.328  1.00  0.00           C
ATOM   3880  C14 SNA   117      16.280  61.668  -1.605  1.00  0.00           C
ATOM   3881  C15 SNA   117      15.101  62.502  -1.172  1.00  0.00           C
ATOM   3882  O1  SNA   117      12.987  53.865   8.123  1.00  0.00           O
ATOM   3883  O2  SNA   117      14.959  63.230  -0.237  1.00  0.00           O
ATOM   3884  O3  SNA   117      14.048  62.365  -2.110  1.00  0.00           O
ATOM   3885  H1  SNA   117      14.490  54.846   3.735  1.00  0.00           H
ATOM   3886  H2  SNA   117      13.292  62.876  -1.810  1.00  0.00           H
ATOM   3887  H3  SNA   117      16.381  61.817  -2.701  1.00  0.00           H
ATOM   3888  H4  SNA   117      17.215  62.023  -1.120  1.00  0.00           H
ATOM   3889  H5  SNA   117      15.287  59.751  -2.054  1.00  0.00           H
ATOM   3890  H6  SNA   117      16.975  59.779  -1.658  1.00  0.00           H
ATOM   3891  H7  SNA   117      16.421  60.303   0.897  1.00  0.00           H
ATOM   3892  H8  SNA   117      14.685  60.427   0.513  1.00  0.00           H
ATOM   3893  H9  SNA   117      14.380  58.202   0.125  1.00  0.00           H
ATOM   3894  H10 SNA   117      16.081  57.826   0.286  1.00  0.00           H
ATOM   3895  H11 SNA   117      15.870  59.009   2.678  1.00  0.00           H
ATOM   3896  H12 SNA   117      14.094  58.921   2.243  1.00  0.00           H
ATOM   3897  H13 SNA   117      14.276  56.361   1.968  1.00  0.00           H
ATOM   3898  H14 SNA   117      15.984  56.590   2.344  1.00  0.00           H
ATOM   3899  H15 SNA   117      15.544  57.288   4.679  1.00  0.00           H
ATOM   3900  H16 SNA   117      13.784  57.475   4.316  1.00  0.00           H
ATOM   3901  H17 SNA   117      13.177  54.766   7.855  1.00  0.00           H
ATOM   3902  H18 SNA   117      11.953  51.445   7.899  1.00  0.00           H
ATOM   3903  H19 SNA   117      11.674  50.105   5.849  1.00  0.00           H
ATOM   3904  H20 SNA   117      12.874  50.902   3.654  1.00  0.00           H
ATOM   3905  H21 SNA   117      13.651  53.148   3.572  1.00  0.00           H
ATOM   3906  O4  SNA   117      13.382  55.883   6.501  1.00  0.00           O
ATOM   3907  C1  SNA   118      87.092  26.443  55.125  1.00  0.00           C
ATOM   3908  C2  SNA   118      88.467  26.614  55.129  1.00  0.00           C
ATOM   3909  C3  SNA   118      89.272  25.870  56.005  1.00  0.00           C
ATOM   3910  C4  SNA   118      88.707  24.961  56.915  1.00  0.00           C
ATOM   3911  C5  SNA   118      87.315  24.857  56.980  1.00  0.00           C
ATOM   3912  C6  SNA   118      86.494  25.612  56.013  1.00  0.00           C
ATOM   3913  C7  SNA   118      86.569  24.062  58.021  1.00  0.00           C
ATOM   3914  N   SNA   118      87.346  23.170  58.772  1.00  0.00           N
ATOM   3915  C8  SNA   118      86.858  22.712  59.980  1.00  0.00           C
ATOM   3916  C9  SNA   118      87.861  21.700  60.517  1.00  0.00           C
ATOM   3917  C10 SNA   118      87.451  21.053  61.844  1.00  0.00           C
ATOM   3918  C11 SNA   118      88.540  20.218  62.463  1.00  0.00           C
ATOM   3919  C12 SNA   118      87.996  19.620  63.720  1.00  0.00           C
ATOM   3920  C13 SNA   118      88.957  18.727  64.600  1.00  0.00           C
ATOM   3921  C14 SNA   118      89.742  17.596  63.816  1.00  0.00           C
ATOM   3922  C15 SNA   118      88.846  16.574  63.233  1.00  0.00           C
ATOM   3923  O1  SNA   118      89.605  24.419  57.925  1.00  0.00           O
ATOM   3924  O2  SNA   118      88.427  16.487  62.129  1.00  0.00           O
ATOM   3925  O3  SNA   118      88.461  15.511  64.125  1.00  0.00           O
ATOM   3926  H1  SNA   118      88.331  23.291  58.675  1.00  0.00           H
ATOM   3927  H2  SNA   118      87.952  14.923  63.563  1.00  0.00           H
ATOM   3928  H3  SNA   118      90.468  17.004  64.413  1.00  0.00           H
ATOM   3929  H4  SNA   118      90.239  18.053  62.933  1.00  0.00           H
ATOM   3930  H5  SNA   118      88.313  18.311  65.404  1.00  0.00           H
ATOM   3931  H6  SNA   118      89.644  19.455  65.084  1.00  0.00           H
ATOM   3932  H7  SNA   118      87.235  18.918  63.316  1.00  0.00           H
ATOM   3933  H8  SNA   118      87.462  20.342  64.375  1.00  0.00           H
ATOM   3934  H9  SNA   118      89.413  20.857  62.714  1.00  0.00           H
ATOM   3935  H10 SNA   118      88.790  19.456  61.694  1.00  0.00           H
ATOM   3936  H11 SNA   118      86.580  20.400  61.620  1.00  0.00           H
ATOM   3937  H12 SNA   118      87.038  21.807  62.548  1.00  0.00           H
ATOM   3938  H13 SNA   118      88.712  22.365  60.778  1.00  0.00           H
ATOM   3939  H14 SNA   118      88.301  20.980  59.794  1.00  0.00           H
ATOM   3940  H15 SNA   118      85.906  22.170  59.794  1.00  0.00           H
ATOM   3941  H16 SNA   118      86.756  23.559  60.690  1.00  0.00           H
ATOM   3942  H17 SNA   118      90.481  24.433  57.531  1.00  0.00           H
ATOM   3943  H18 SNA   118      90.340  26.026  56.026  1.00  0.00           H
ATOM   3944  H19 SNA   118      88.897  27.372  54.491  1.00  0.00           H
ATOM   3945  H20 SNA   118      86.520  27.043  54.434  1.00  0.00           H
ATOM   3946  H21 SNA   118      85.427  25.444  56.027  1.00  0.00           H
ATOM   3947  O4  SNA   118      85.370  24.250  58.301  1.00  0.00           O
ATOM   3948  C1  SNA   119      24.026  62.765  26.899  1.00  0.00           C
ATOM   3949  C2  SNA   119      24.827  63.219  25.875  1.00  0.00           C
ATOM   3950  C3  SNA   119      26.198  63.402  25.980  1.00  0.00           C
ATOM   3951  C4  SNA   119      26.774  63.228  27.324  1.00  0.00           C
ATOM   3952  C5  SNA   119      25.974  62.801  28.415  1.00  0.00           C
ATOM   3953  C6  SNA   119      24.644  62.654  28.215  1.00  0.00           C
ATOM   3954  C7  SNA   119      26.511  62.635  29.814  1.00  0.00           C
ATOM   3955  N   SNA   119      25.676  62.646  30.864  1.00  0.00           N
ATOM   3956  C8  SNA   119      26.205  62.514  32.226  1.00  0.00           C
ATOM   3957  C9  SNA   119      25.171  63.049  33.274  1.00  0.00           C
ATOM   3958  C10 SNA   119      25.634  62.701  34.682  1.00  0.00           C
ATOM   3959  C11 SNA   119      24.757  63.218  35.804  1.00  0.00           C
ATOM   3960  C12 SNA   119      23.290  62.802  35.806  1.00  0.00           C
ATOM   3961  C13 SNA   119      22.387  63.381  36.817  1.00  0.00           C
ATOM   3962  C14 SNA   119      20.938  63.026  36.434  1.00  0.00           C
ATOM   3963  C15 SNA   119      20.782  61.554  36.123  1.00  0.00           C
ATOM   3964  O1  SNA   119      28.128  63.331  27.487  1.00  0.00           O
ATOM   3965  O2  SNA   119      20.872  60.685  36.948  1.00  0.00           O
ATOM   3966  O3  SNA   119      20.210  61.269  34.881  1.00  0.00           O
ATOM   3967  H1  SNA   119      24.736  62.939  30.708  1.00  0.00           H
ATOM   3968  H2  SNA   119      19.968  60.341  34.837  1.00  0.00           H
ATOM   3969  H3  SNA   119      20.629  63.589  35.527  1.00  0.00           H
ATOM   3970  H4  SNA   119      20.199  63.246  37.233  1.00  0.00           H
ATOM   3971  H5  SNA   119      22.397  64.490  36.886  1.00  0.00           H
ATOM   3972  H6  SNA   119      22.670  62.951  37.801  1.00  0.00           H
ATOM   3973  H7  SNA   119      23.270  61.693  35.862  1.00  0.00           H
ATOM   3974  H8  SNA   119      22.743  63.104  34.887  1.00  0.00           H
ATOM   3975  H9  SNA   119      24.753  64.313  35.615  1.00  0.00           H
ATOM   3976  H10 SNA   119      25.196  62.971  36.795  1.00  0.00           H
ATOM   3977  H11 SNA   119      26.613  63.160  34.937  1.00  0.00           H
ATOM   3978  H12 SNA   119      25.778  61.600  34.661  1.00  0.00           H
ATOM   3979  H13 SNA   119      24.204  62.533  33.092  1.00  0.00           H
ATOM   3980  H14 SNA   119      25.013  64.143  33.161  1.00  0.00           H
ATOM   3981  H15 SNA   119      27.218  62.915  32.444  1.00  0.00           H
ATOM   3982  H16 SNA   119      26.349  61.442  32.482  1.00  0.00           H
ATOM   3983  H17 SNA   119      28.201  63.099  28.416  1.00  0.00           H
ATOM   3984  H18 SNA   119      26.861  63.680  25.174  1.00  0.00           H
ATOM   3985  H19 SNA   119      24.418  63.239  24.876  1.00  0.00           H
ATOM   3986  H20 SNA   119      22.947  62.733  26.859  1.00  0.00           H
ATOM   3987  H21 SNA   119      23.980  62.311  28.995  1.00  0.00           H
ATOM   3988  O4  SNA   119      27.748  62.518  29.994  1.00  0.00           O
ATOM   3989  C1  SNA   120      47.968  40.027  96.831  1.00  0.00           C
ATOM   3990  C2  SNA   120      49.272  39.632  96.504  1.00  0.00           C
ATOM   3991  C3  SNA   120      50.350  39.838  97.366  1.00  0.00           C
ATOM   3992  C4  SNA   120      50.043  40.296  98.628  1.00  0.00           C
ATOM   3993  C5  SNA   120      48.663  40.582  99.053  1.00  0.00           C
ATOM   3994  C6  SNA   120      47.665  40.348  98.164  1.00  0.00           C
ATOM   3995  C7  SNA   120      48.408  41.067 100.443  1.00  0.00           C
ATOM   3996  N   SNA   120      47.292  40.740 101.004  1.00  0.00           N
ATOM   3997  C8  SNA   120      46.843  41.346 102.236  1.00  0.00           C
ATOM   3998  C9  SNA   120      45.403  40.947 102.543  1.00  0.00           C
ATOM   3999  C10 SNA   120      44.722  41.741 103.653  1.00  0.00           C
ATOM   4000  C11 SNA   120      43.162  41.614 103.744  1.00  0.00           C
ATOM   4001  C12 SNA   120      42.471  42.555 102.745  1.00  0.00           C
ATOM   4002  C13 SNA   120      40.927  42.478 102.796  1.00  0.00           C
ATOM   4003  C14 SNA   120      40.261  43.199 101.567  1.00  0.00           C
ATOM   4004  C15 SNA   120      40.571  42.577 100.260  1.00  0.00           C
ATOM   4005  O1  SNA   120      51.125  40.732  99.361  1.00  0.00           O
ATOM   4006  O2  SNA   120      41.282  42.999  99.325  1.00  0.00           O
ATOM   4007  O3  SNA   120      39.880  41.400 100.068  1.00  0.00           O
ATOM   4008  H1  SNA   120      46.703  40.005 100.678  1.00  0.00           H
ATOM   4009  H2  SNA   120      40.009  41.081  99.172  1.00  0.00           H
ATOM   4010  H3  SNA   120      40.645  44.235 101.690  1.00  0.00           H
ATOM   4011  H4  SNA   120      39.179  43.189 101.820  1.00  0.00           H
ATOM   4012  H5  SNA   120      40.619  43.020 103.716  1.00  0.00           H
ATOM   4013  H6  SNA   120      40.645  41.407 102.887  1.00  0.00           H
ATOM   4014  H7  SNA   120      42.786  42.188 101.744  1.00  0.00           H
ATOM   4015  H8  SNA   120      42.852  43.598 102.751  1.00  0.00           H
ATOM   4016  H9  SNA   120      42.767  41.924 104.736  1.00  0.00           H
ATOM   4017  H10 SNA   120      42.839  40.577 103.513  1.00  0.00           H
ATOM   4018  H11 SNA   120      45.073  42.793 103.716  1.00  0.00           H
ATOM   4019  H12 SNA   120      45.169  41.283 104.562  1.00  0.00           H
ATOM   4020  H13 SNA   120      45.286  39.844 102.594  1.00  0.00           H
ATOM   4021  H14 SNA   120      44.925  41.217 101.577  1.00  0.00           H
ATOM   4022  H15 SNA   120      46.781  42.454 102.195  1.00  0.00           H
ATOM   4023  H16 SNA   120      47.518  40.991 103.044  1.00  0.00           H
ATOM   4024  H17 SNA   120      50.831  40.671 100.273  1.00  0.00           H
ATOM   4025  H18 SNA   120      51.359  39.742  96.992  1.00  0.00           H
ATOM   4026  H19 SNA   120      49.565  39.391  95.493  1.00  0.00           H
ATOM   4027  H20 SNA   120      47.196  39.862  96.093  1.00  0.00           H
ATOM   4028  H21 SNA   120      46.638  40.639  98.329  1.00  0.00           H
ATOM   4029  O4  SNA   120      49.239  41.718 101.066  1.00  0.00           O
ATOM   4030  C1  SNA   121      18.788  13.221  84.750  1.00  0.00           C
ATOM   4031  C2  SNA   121      18.206  13.526  83.511  1.00  0.00           C
ATOM   4032  C3  SNA   121      17.014  14.179  83.456  1.00  0.00           C
ATOM   4033  C4  SNA   121      16.252  14.452  84.619  1.00  0.00           C
ATOM   4034  C5  SNA   121      16.757  13.949  85.877  1.00  0.00           C
ATOM   4035  C6  SNA   121      18.043  13.328  85.921  1.00  0.00           C
ATOM   4036  C7  SNA   121      15.888  13.953  87.162  1.00  0.00           C
ATOM   4037  N   SNA   121      16.269  13.303  88.313  1.00  0.00           N
ATOM   4038  C8  SNA   121      15.548  13.496  89.616  1.00  0.00           C
ATOM   4039  C9  SNA   121      16.333  12.957  90.778  1.00  0.00           C
ATOM   4040  C10 SNA   121      15.860  13.405  92.228  1.00  0.00           C
ATOM   4041  C11 SNA   121      14.501  13.006  92.534  1.00  0.00           C
ATOM   4042  C12 SNA   121      13.949  13.749  93.794  1.00  0.00           C
ATOM   4043  C13 SNA   121      12.446  13.447  94.051  1.00  0.00           C
ATOM   4044  C14 SNA   121      11.502  13.583  92.863  1.00  0.00           C
ATOM   4045  C15 SNA   121      11.389  12.206  92.183  1.00  0.00           C
ATOM   4046  O1  SNA   121      15.122  15.260  84.483  1.00  0.00           O
ATOM   4047  O2  SNA   121      11.714  11.936  91.035  1.00  0.00           O
ATOM   4048  O3  SNA   121      10.735  11.252  92.990  1.00  0.00           O
ATOM   4049  H1  SNA   121      17.199  12.979  88.466  1.00  0.00           H
ATOM   4050  H2  SNA   121      10.722  10.385  92.578  1.00  0.00           H
ATOM   4051  H3  SNA   121      11.863  14.327  92.121  1.00  0.00           H
ATOM   4052  H4  SNA   121      10.502  13.921  93.210  1.00  0.00           H
ATOM   4053  H5  SNA   121      12.106  14.192  94.801  1.00  0.00           H
ATOM   4054  H6  SNA   121      12.361  12.448  94.531  1.00  0.00           H
ATOM   4055  H7  SNA   121      14.113  14.840  93.659  1.00  0.00           H
ATOM   4056  H8  SNA   121      14.539  13.535  94.711  1.00  0.00           H
ATOM   4057  H9  SNA   121      14.377  11.943  92.836  1.00  0.00           H
ATOM   4058  H10 SNA   121      13.735  13.002  91.729  1.00  0.00           H
ATOM   4059  H11 SNA   121      16.002  14.505  92.280  1.00  0.00           H
ATOM   4060  H12 SNA   121      16.516  12.898  92.967  1.00  0.00           H
ATOM   4061  H13 SNA   121      17.409  13.210  90.660  1.00  0.00           H
ATOM   4062  H14 SNA   121      16.234  11.857  90.651  1.00  0.00           H
ATOM   4063  H15 SNA   121      14.525  13.063  89.605  1.00  0.00           H
ATOM   4064  H16 SNA   121      15.497  14.598  89.745  1.00  0.00           H
ATOM   4065  H17 SNA   121      14.906  15.379  85.411  1.00  0.00           H
ATOM   4066  H18 SNA   121      16.610  14.571  82.534  1.00  0.00           H
ATOM   4067  H19 SNA   121      18.749  13.352  82.594  1.00  0.00           H
ATOM   4068  H20 SNA   121      19.787  12.811  84.707  1.00  0.00           H
ATOM   4069  H21 SNA   121      18.385  12.786  86.791  1.00  0.00           H
ATOM   4070  O4  SNA   121      14.873  14.585  87.113  1.00  0.00           O
ATOM   4071  C1  SNA   122      63.110  42.968  18.809  1.00  0.00           C
ATOM   4072  C2  SNA   122      61.934  42.975  19.438  1.00  0.00           C
ATOM   4073  C3  SNA   122      60.761  43.184  18.784  1.00  0.00           C
ATOM   4074  C4  SNA   122      60.751  43.329  17.388  1.00  0.00           C
ATOM   4075  C5  SNA   122      62.003  43.469  16.696  1.00  0.00           C
ATOM   4076  C6  SNA   122      63.174  43.245  17.433  1.00  0.00           C
ATOM   4077  C7  SNA   122      62.060  43.627  15.234  1.00  0.00           C
ATOM   4078  N   SNA   122      63.243  43.919  14.644  1.00  0.00           N
ATOM   4079  C8  SNA   122      63.206  44.479  13.313  1.00  0.00           C
ATOM   4080  C9  SNA   122      64.501  44.326  12.529  1.00  0.00           C
ATOM   4081  C10 SNA   122      64.273  44.679  11.017  1.00  0.00           C
ATOM   4082  C11 SNA   122      65.500  44.088  10.240  1.00  0.00           C
ATOM   4083  C12 SNA   122      65.310  44.162   8.718  1.00  0.00           C
ATOM   4084  C13 SNA   122      66.617  43.887   7.910  1.00  0.00           C
ATOM   4085  C14 SNA   122      67.387  42.606   8.263  1.00  0.00           C
ATOM   4086  C15 SNA   122      66.675  41.287   8.356  1.00  0.00           C
ATOM   4087  O1  SNA   122      59.539  43.233  16.727  1.00  0.00           O
ATOM   4088  O2  SNA   122      66.317  40.747   9.446  1.00  0.00           O
ATOM   4089  O3  SNA   122      66.455  40.623   7.201  1.00  0.00           O
ATOM   4090  H1  SNA   122      64.154  44.103  15.004  1.00  0.00           H
ATOM   4091  H2  SNA   122      65.897  39.873   7.417  1.00  0.00           H
ATOM   4092  H3  SNA   122      67.841  42.842   9.249  1.00  0.00           H
ATOM   4093  H4  SNA   122      68.246  42.585   7.558  1.00  0.00           H
ATOM   4094  H5  SNA   122      67.386  44.688   7.957  1.00  0.00           H
ATOM   4095  H6  SNA   122      66.326  43.834   6.839  1.00  0.00           H
ATOM   4096  H7  SNA   122      64.777  45.098   8.445  1.00  0.00           H
ATOM   4097  H8  SNA   122      64.605  43.357   8.420  1.00  0.00           H
ATOM   4098  H9  SNA   122      65.605  43.003  10.456  1.00  0.00           H
ATOM   4099  H10 SNA   122      66.373  44.748  10.432  1.00  0.00           H
ATOM   4100  H11 SNA   122      64.168  45.785  10.982  1.00  0.00           H
ATOM   4101  H12 SNA   122      63.432  44.143  10.528  1.00  0.00           H
ATOM   4102  H13 SNA   122      64.917  43.300  12.621  1.00  0.00           H
ATOM   4103  H14 SNA   122      65.327  44.937  12.953  1.00  0.00           H
ATOM   4104  H15 SNA   122      62.860  45.534  13.299  1.00  0.00           H
ATOM   4105  H16 SNA   122      62.526  43.945  12.616  1.00  0.00           H
ATOM   4106  H17 SNA   122      59.748  43.196  15.790  1.00  0.00           H
ATOM   4107  H18 SNA   122      59.853  43.073  19.358  1.00  0.00           H
ATOM   4108  H19 SNA   122      61.873  42.923  20.516  1.00  0.00           H
ATOM   4109  H20 SNA   122      63.930  42.654  19.438  1.00  0.00           H
ATOM   4110  H21 SNA   122      64.179  43.344  17.050  1.00  0.00           H
ATOM   4111  O4  SNA   122      61.056  43.554  14.562  1.00  0.00           O
ATOM   4112  C1  SNA   123      87.652  64.854  28.917  1.00  0.00           C
ATOM   4113  C2  SNA   123      87.168  66.020  29.492  1.00  0.00           C
ATOM   4114  C3  SNA   123      87.151  67.179  28.736  1.00  0.00           C
ATOM   4115  C4  SNA   123      87.476  67.140  27.412  1.00  0.00           C
ATOM   4116  C5  SNA   123      87.910  65.916  26.799  1.00  0.00           C
ATOM   4117  C6  SNA   123      88.065  64.765  27.611  1.00  0.00           C
ATOM   4118  C7  SNA   123      88.338  65.836  25.412  1.00  0.00           C
ATOM   4119  N   SNA   123      89.314  65.012  25.036  1.00  0.00           N
ATOM   4120  C8  SNA   123      89.898  64.977  23.740  1.00  0.00           C
ATOM   4121  C9  SNA   123      90.933  63.908  23.577  1.00  0.00           C
ATOM   4122  C10 SNA   123      91.125  63.431  22.087  1.00  0.00           C
ATOM   4123  C11 SNA   123      92.084  64.261  21.192  1.00  0.00           C
ATOM   4124  C12 SNA   123      92.450  63.658  19.838  1.00  0.00           C
ATOM   4125  C13 SNA   123      91.406  63.865  18.795  1.00  0.00           C
ATOM   4126  C14 SNA   123      91.499  62.939  17.563  1.00  0.00           C
ATOM   4127  C15 SNA   123      91.452  61.465  17.944  1.00  0.00           C
ATOM   4128  O1  SNA   123      87.368  68.305  26.680  1.00  0.00           O
ATOM   4129  O2  SNA   123      92.366  60.680  17.939  1.00  0.00           O
ATOM   4130  O3  SNA   123      90.211  61.169  18.392  1.00  0.00           O
ATOM   4131  H1  SNA   123      89.762  64.562  25.804  1.00  0.00           H
ATOM   4132  H2  SNA   123      90.129  60.264  18.701  1.00  0.00           H
ATOM   4133  H3  SNA   123      92.493  63.094  17.091  1.00  0.00           H
ATOM   4134  H4  SNA   123      90.787  63.223  16.759  1.00  0.00           H
ATOM   4135  H5  SNA   123      91.352  64.963  18.633  1.00  0.00           H
ATOM   4136  H6  SNA   123      90.442  63.675  19.313  1.00  0.00           H
ATOM   4137  H7  SNA   123      92.721  62.584  19.921  1.00  0.00           H
ATOM   4138  H8  SNA   123      93.397  64.130  19.498  1.00  0.00           H
ATOM   4139  H9  SNA   123      93.036  64.226  21.764  1.00  0.00           H
ATOM   4140  H10 SNA   123      91.675  65.275  20.995  1.00  0.00           H
ATOM   4141  H11 SNA   123      90.112  63.249  21.669  1.00  0.00           H
ATOM   4142  H12 SNA   123      91.498  62.386  22.132  1.00  0.00           H
ATOM   4143  H13 SNA   123      90.610  63.019  24.159  1.00  0.00           H
ATOM   4144  H14 SNA   123      91.859  64.324  24.030  1.00  0.00           H
ATOM   4145  H15 SNA   123      90.321  66.000  23.642  1.00  0.00           H
ATOM   4146  H16 SNA   123      89.079  64.834  23.004  1.00  0.00           H
ATOM   4147  H17 SNA   123      87.703  67.969  25.846  1.00  0.00           H
ATOM   4148  H18 SNA   123      86.884  68.128  29.176  1.00  0.00           H
ATOM   4149  H19 SNA   123      86.938  65.823  30.529  1.00  0.00           H
ATOM   4150  H20 SNA   123      87.731  63.956  29.511  1.00  0.00           H
ATOM   4151  H21 SNA   123      88.451  63.797  27.327  1.00  0.00           H
ATOM   4152  O4  SNA   123      87.763  66.593  24.580  1.00  0.00           O
ATOM   4153  C1  SNA   124      24.651  70.099  50.239  1.00  0.00           C
ATOM   4154  C2  SNA   124      25.108  68.833  50.600  1.00  0.00           C
ATOM   4155  C3  SNA   124      26.305  68.772  51.416  1.00  0.00           C
ATOM   4156  C4  SNA   124      26.924  69.971  51.745  1.00  0.00           C
ATOM   4157  C5  SNA   124      26.400  71.266  51.400  1.00  0.00           C
ATOM   4158  C6  SNA   124      25.251  71.271  50.603  1.00  0.00           C
ATOM   4159  C7  SNA   124      27.141  72.540  51.678  1.00  0.00           C
ATOM   4160  N   SNA   124      26.342  73.650  51.795  1.00  0.00           N
ATOM   4161  C8  SNA   124      26.742  75.031  52.042  1.00  0.00           C
ATOM   4162  C9  SNA   124      25.665  75.860  52.731  1.00  0.00           C
ATOM   4163  C10 SNA   124      26.135  77.180  53.377  1.00  0.00           C
ATOM   4164  C11 SNA   124      25.963  78.350  52.406  1.00  0.00           C
ATOM   4165  C12 SNA   124      26.534  79.665  53.024  1.00  0.00           C
ATOM   4166  C13 SNA   124      26.434  80.951  52.151  1.00  0.00           C
ATOM   4167  C14 SNA   124      27.522  80.989  51.121  1.00  0.00           C
ATOM   4168  C15 SNA   124      28.981  80.961  51.489  1.00  0.00           C
ATOM   4169  O1  SNA   124      28.104  69.880  52.540  1.00  0.00           O
ATOM   4170  O2  SNA   124      29.827  80.213  51.083  1.00  0.00           O
ATOM   4171  O3  SNA   124      29.309  81.949  52.358  1.00  0.00           O
ATOM   4172  H1  SNA   124      25.359  73.495  51.743  1.00  0.00           H
ATOM   4173  H2  SNA   124      30.244  81.789  52.506  1.00  0.00           H
ATOM   4174  H3  SNA   124      27.424  81.861  50.439  1.00  0.00           H
ATOM   4175  H4  SNA   124      27.424  80.254  50.293  1.00  0.00           H
ATOM   4176  H5  SNA   124      26.674  81.753  52.881  1.00  0.00           H
ATOM   4177  H6  SNA   124      25.386  81.120  51.823  1.00  0.00           H
ATOM   4178  H7  SNA   124      27.622  79.584  53.230  1.00  0.00           H
ATOM   4179  H8  SNA   124      26.047  79.884  53.999  1.00  0.00           H
ATOM   4180  H9  SNA   124      24.958  78.502  51.959  1.00  0.00           H
ATOM   4181  H10 SNA   124      26.567  78.108  51.505  1.00  0.00           H
ATOM   4182  H11 SNA   124      27.217  77.135  53.626  1.00  0.00           H
ATOM   4183  H12 SNA   124      25.589  77.365  54.326  1.00  0.00           H
ATOM   4184  H13 SNA   124      25.361  75.291  53.635  1.00  0.00           H
ATOM   4185  H14 SNA   124      24.762  75.942  52.089  1.00  0.00           H
ATOM   4186  H15 SNA   124      26.986  75.556  51.093  1.00  0.00           H
ATOM   4187  H16 SNA   124      27.654  74.979  52.674  1.00  0.00           H
ATOM   4188  H17 SNA   124      28.267  68.966  52.786  1.00  0.00           H
ATOM   4189  H18 SNA   124      26.784  67.862  51.746  1.00  0.00           H
ATOM   4190  H19 SNA   124      24.596  67.920  50.338  1.00  0.00           H
ATOM   4191  H20 SNA   124      23.762  70.124  49.626  1.00  0.00           H
ATOM   4192  H21 SNA   124      24.901  72.189  50.154  1.00  0.00           H
ATOM   4193  O4  SNA   124      28.367  72.672  51.752  1.00  0.00           O
ATOM   4194  C1  SNA   125      25.581  96.757   6.994  1.00  0.00           C
ATOM   4195  C2  SNA   125      24.448  96.961   6.183  1.00  0.00           C
ATOM   4196  C3  SNA   125      23.226  97.553   6.737  1.00  0.00           C
ATOM   4197  C4  SNA   125      23.171  97.865   8.137  1.00  0.00           C
ATOM   4198  C5  SNA   125      24.312  97.581   8.925  1.00  0.00           C
ATOM   4199  C6  SNA   125      25.486  97.086   8.355  1.00  0.00           C
ATOM   4200  C7  SNA   125      24.406  97.978  10.407  1.00  0.00           C
ATOM   4201  N   SNA   125      25.354  97.572  11.183  1.00  0.00           N
ATOM   4202  C8  SNA   125      25.514  97.875  12.632  1.00  0.00           C
ATOM   4203  C9  SNA   125      26.928  97.680  13.113  1.00  0.00           C
ATOM   4204  C10 SNA   125      26.923  97.707  14.635  1.00  0.00           C
ATOM   4205  C11 SNA   125      26.529  99.094  15.218  1.00  0.00           C
ATOM   4206  C12 SNA   125      26.507  99.221  16.745  1.00  0.00           C
ATOM   4207  C13 SNA   125      26.413 100.633  17.311  1.00  0.00           C
ATOM   4208  C14 SNA   125      26.468 100.757  18.824  1.00  0.00           C
ATOM   4209  C15 SNA   125      27.817 100.544  19.467  1.00  0.00           C
ATOM   4210  O1  SNA   125      22.013  98.531   8.652  1.00  0.00           O
ATOM   4211  O2  SNA   125      28.859 100.569  18.833  1.00  0.00           O
ATOM   4212  O3  SNA   125      27.723 100.355  20.775  1.00  0.00           O
ATOM   4213  H1  SNA   125      26.084  96.989  10.836  1.00  0.00           H
ATOM   4214  H2  SNA   125      28.612 100.226  21.113  1.00  0.00           H
ATOM   4215  H3  SNA   125      25.783 100.056  19.347  1.00  0.00           H
ATOM   4216  H4  SNA   125      26.081 101.774  19.051  1.00  0.00           H
ATOM   4217  H5  SNA   125      25.476 101.134  16.985  1.00  0.00           H
ATOM   4218  H6  SNA   125      27.271 101.227  16.930  1.00  0.00           H
ATOM   4219  H7  SNA   125      27.425  98.804  17.212  1.00  0.00           H
ATOM   4220  H8  SNA   125      25.680  98.520  16.990  1.00  0.00           H
ATOM   4221  H9  SNA   125      25.561  99.503  14.859  1.00  0.00           H
ATOM   4222  H10 SNA   125      27.318  99.789  14.859  1.00  0.00           H
ATOM   4223  H11 SNA   125      27.923  97.488  15.066  1.00  0.00           H
ATOM   4224  H12 SNA   125      26.260  96.913  15.040  1.00  0.00           H
ATOM   4225  H13 SNA   125      27.519  98.483  12.624  1.00  0.00           H
ATOM   4226  H14 SNA   125      27.333  96.690  12.813  1.00  0.00           H
ATOM   4227  H15 SNA   125      24.865  97.252  13.283  1.00  0.00           H
ATOM   4228  H16 SNA   125      25.214  98.908  12.910  1.00  0.00           H
ATOM   4229  H17 SNA   125      22.255  98.701   9.565  1.00  0.00           H
ATOM   4230  H18 SNA   125      22.482  97.973   6.077  1.00  0.00           H
ATOM   4231  H19 SNA   125      24.691  96.731   5.156  1.00  0.00           H
ATOM   4232  H20 SNA   125      26.500  96.507   6.484  1.00  0.00           H
ATOM   4233  H21 SNA   125      26.385  96.809   8.884  1.00  0.00           H
ATOM   4234  O4  SNA   125      23.488  98.671  10.911  1.00  0.00           O
ATOM   4235  C1  SNA   126      33.710  29.113  28.789  1.00  0.00           C
ATOM   4236  C2  SNA   126      34.702  28.390  28.125  1.00  0.00           C
ATOM   4237  C3  SNA   126      34.664  28.179  26.755  1.00  0.00           C
ATOM   4238  C4  SNA   126      33.662  28.878  25.947  1.00  0.00           C
ATOM   4239  C5  SNA   126      32.716  29.665  26.594  1.00  0.00           C
ATOM   4240  C6  SNA   126      32.705  29.727  27.975  1.00  0.00           C
ATOM   4241  C7  SNA   126      31.582  30.316  25.835  1.00  0.00           C
ATOM   4242  N   SNA   126      30.396  30.582  26.459  1.00  0.00           N
ATOM   4243  C8  SNA   126      29.285  31.412  25.905  1.00  0.00           C
ATOM   4244  C9  SNA   126      27.917  30.675  26.253  1.00  0.00           C
ATOM   4245  C10 SNA   126      26.606  31.513  25.878  1.00  0.00           C
ATOM   4246  C11 SNA   126      25.263  31.123  26.523  1.00  0.00           C
ATOM   4247  C12 SNA   126      23.982  31.938  25.928  1.00  0.00           C
ATOM   4248  C13 SNA   126      23.347  31.256  24.735  1.00  0.00           C
ATOM   4249  C14 SNA   126      22.492  32.136  23.791  1.00  0.00           C
ATOM   4250  C15 SNA   126      23.381  33.255  23.222  1.00  0.00           C
ATOM   4251  O1  SNA   126      33.808  28.798  24.533  1.00  0.00           O
ATOM   4252  O2  SNA   126      24.314  33.067  22.519  1.00  0.00           O
ATOM   4253  O3  SNA   126      22.983  34.533  23.656  1.00  0.00           O
ATOM   4254  H1  SNA   126      30.190  30.335  27.402  1.00  0.00           H
ATOM   4255  H2  SNA   126      23.647  35.158  23.356  1.00  0.00           H
ATOM   4256  H3  SNA   126      21.654  32.590  24.362  1.00  0.00           H
ATOM   4257  H4  SNA   126      22.013  31.572  22.963  1.00  0.00           H
ATOM   4258  H5  SNA   126      22.675  30.451  25.104  1.00  0.00           H
ATOM   4259  H6  SNA   126      24.070  30.746  24.064  1.00  0.00           H
ATOM   4260  H7  SNA   126      24.344  32.974  25.752  1.00  0.00           H
ATOM   4261  H8  SNA   126      23.247  32.067  26.751  1.00  0.00           H
ATOM   4262  H9  SNA   126      25.325  31.465  27.578  1.00  0.00           H
ATOM   4263  H10 SNA   126      25.230  30.022  26.385  1.00  0.00           H
ATOM   4264  H11 SNA   126      26.646  31.785  24.802  1.00  0.00           H
ATOM   4265  H12 SNA   126      26.865  32.435  26.441  1.00  0.00           H
ATOM   4266  H13 SNA   126      27.948  30.375  27.322  1.00  0.00           H
ATOM   4267  H14 SNA   126      27.855  29.719  25.690  1.00  0.00           H
ATOM   4268  H15 SNA   126      29.252  31.569  24.806  1.00  0.00           H
ATOM   4269  H16 SNA   126      29.314  32.437  26.332  1.00  0.00           H
ATOM   4270  H17 SNA   126      33.081  29.273  24.123  1.00  0.00           H
ATOM   4271  H18 SNA   126      35.433  27.640  26.222  1.00  0.00           H
ATOM   4272  H19 SNA   126      35.541  27.961  28.653  1.00  0.00           H
ATOM   4273  H20 SNA   126      33.682  29.319  29.849  1.00  0.00           H
ATOM   4274  H21 SNA   126      31.908  30.188  28.540  1.00  0.00           H
ATOM   4275  O4  SNA   126      31.748  30.703  24.716  1.00  0.00           O
ATOM   4276  C1  SNA   127      43.429  48.432   9.105  1.00  0.00           C
ATOM   4277  C2  SNA   127      43.146  49.638   9.795  1.00  0.00           C
ATOM   4278  C3  SNA   127      42.939  50.800   9.108  1.00  0.00           C
ATOM   4279  C4  SNA   127      42.930  50.854   7.730  1.00  0.00           C
ATOM   4280  C5  SNA   127      43.086  49.610   6.974  1.00  0.00           C
ATOM   4281  C6  SNA   127      43.424  48.449   7.689  1.00  0.00           C
ATOM   4282  C7  SNA   127      43.155  49.730   5.453  1.00  0.00           C
ATOM   4283  N   SNA   127      43.447  48.621   4.749  1.00  0.00           N
ATOM   4284  C8  SNA   127      43.573  48.439   3.348  1.00  0.00           C
ATOM   4285  C9  SNA   127      44.339  47.189   2.882  1.00  0.00           C
ATOM   4286  C10 SNA   127      44.280  46.710   1.389  1.00  0.00           C
ATOM   4287  C11 SNA   127      45.202  45.541   1.079  1.00  0.00           C
ATOM   4288  C12 SNA   127      45.176  45.035  -0.407  1.00  0.00           C
ATOM   4289  C13 SNA   127      46.375  44.123  -0.669  1.00  0.00           C
ATOM   4290  C14 SNA   127      46.669  43.864  -2.185  1.00  0.00           C
ATOM   4291  C15 SNA   127      47.066  45.065  -3.041  1.00  0.00           C
ATOM   4292  O1  SNA   127      42.709  52.093   7.229  1.00  0.00           O
ATOM   4293  O2  SNA   127      46.488  45.456  -4.006  1.00  0.00           O
ATOM   4294  O3  SNA   127      48.290  45.575  -2.710  1.00  0.00           O
ATOM   4295  H1  SNA   127      43.539  47.823   5.340  1.00  0.00           H
ATOM   4296  H2  SNA   127      48.467  46.334  -3.271  1.00  0.00           H
ATOM   4297  H3  SNA   127      45.827  43.289  -2.627  1.00  0.00           H
ATOM   4298  H4  SNA   127      47.547  43.185  -2.239  1.00  0.00           H
ATOM   4299  H5  SNA   127      46.233  43.105  -0.247  1.00  0.00           H
ATOM   4300  H6  SNA   127      47.242  44.605  -0.169  1.00  0.00           H
ATOM   4301  H7  SNA   127      45.105  45.972  -1.000  1.00  0.00           H
ATOM   4302  H8  SNA   127      44.248  44.435  -0.520  1.00  0.00           H
ATOM   4303  H9  SNA   127      44.981  44.732   1.808  1.00  0.00           H
ATOM   4304  H10 SNA   127      46.209  45.921   1.355  1.00  0.00           H
ATOM   4305  H11 SNA   127      44.370  47.547   0.665  1.00  0.00           H
ATOM   4306  H12 SNA   127      43.239  46.349   1.246  1.00  0.00           H
ATOM   4307  H13 SNA   127      43.856  46.354   3.434  1.00  0.00           H
ATOM   4308  H14 SNA   127      45.372  47.162   3.288  1.00  0.00           H
ATOM   4309  H15 SNA   127      44.004  49.336   2.854  1.00  0.00           H
ATOM   4310  H16 SNA   127      42.547  48.184   3.007  1.00  0.00           H
ATOM   4311  H17 SNA   127      43.035  52.028   6.328  1.00  0.00           H
ATOM   4312  H18 SNA   127      42.593  51.703   9.590  1.00  0.00           H
ATOM   4313  H19 SNA   127      43.154  49.707  10.873  1.00  0.00           H
ATOM   4314  H20 SNA   127      43.443  47.509   9.666  1.00  0.00           H
ATOM   4315  H21 SNA   127      43.570  47.490   7.215  1.00  0.00           H
ATOM   4316  O4  SNA   127      43.009  50.722   4.754  1.00  0.00           O
ATOM   4317  C1  SNA   128      71.113  46.358  94.355  1.00  0.00           C
ATOM   4318  C2  SNA   128      71.766  47.469  93.802  1.00  0.00           C
ATOM   4319  C3  SNA   128      71.032  48.518  93.229  1.00  0.00           C
ATOM   4320  C4  SNA   128      69.682  48.554  93.322  1.00  0.00           C
ATOM   4321  C5  SNA   128      68.945  47.507  93.954  1.00  0.00           C
ATOM   4322  C6  SNA   128      69.673  46.386  94.428  1.00  0.00           C
ATOM   4323  C7  SNA   128      67.460  47.606  94.229  1.00  0.00           C
ATOM   4324  N   SNA   128      66.863  46.500  94.736  1.00  0.00           N
ATOM   4325  C8  SNA   128      65.413  46.492  95.059  1.00  0.00           C
ATOM   4326  C9  SNA   128      64.979  45.327  95.985  1.00  0.00           C
ATOM   4327  C10 SNA   128      65.643  45.416  97.367  1.00  0.00           C
ATOM   4328  C11 SNA   128      65.119  44.401  98.396  1.00  0.00           C
ATOM   4329  C12 SNA   128      65.243  44.897  99.897  1.00  0.00           C
ATOM   4330  C13 SNA   128      64.928  43.809 100.965  1.00  0.00           C
ATOM   4331  C14 SNA   128      65.215  44.324 102.365  1.00  0.00           C
ATOM   4332  C15 SNA   128      64.633  45.689 102.525  1.00  0.00           C
ATOM   4333  O1  SNA   128      69.009  49.731  92.922  1.00  0.00           O
ATOM   4334  O2  SNA   128      65.266  46.771 102.579  1.00  0.00           O
ATOM   4335  O3  SNA   128      63.271  45.626 102.690  1.00  0.00           O
ATOM   4336  H1  SNA   128      67.367  45.640  94.760  1.00  0.00           H
ATOM   4337  H2  SNA   128      62.955  46.474 103.009  1.00  0.00           H
ATOM   4338  H3  SNA   128      66.295  44.347 102.624  1.00  0.00           H
ATOM   4339  H4  SNA   128      64.747  43.556 103.018  1.00  0.00           H
ATOM   4340  H5  SNA   128      65.546  42.896 100.826  1.00  0.00           H
ATOM   4341  H6  SNA   128      63.853  43.530 100.989  1.00  0.00           H
ATOM   4342  H7  SNA   128      64.813  45.905 100.078  1.00  0.00           H
ATOM   4343  H8  SNA   128      66.310  45.160 100.060  1.00  0.00           H
ATOM   4344  H9  SNA   128      65.677  43.465  98.182  1.00  0.00           H
ATOM   4345  H10 SNA   128      64.068  44.160  98.129  1.00  0.00           H
ATOM   4346  H11 SNA   128      65.502  46.443  97.766  1.00  0.00           H
ATOM   4347  H12 SNA   128      66.725  45.223  97.202  1.00  0.00           H
ATOM   4348  H13 SNA   128      65.147  44.297  95.603  1.00  0.00           H
ATOM   4349  H14 SNA   128      63.895  45.534  96.116  1.00  0.00           H
ATOM   4350  H15 SNA   128      64.874  46.352  94.097  1.00  0.00           H
ATOM   4351  H16 SNA   128      65.070  47.418  95.568  1.00  0.00           H
ATOM   4352  H17 SNA   128      68.133  49.675  93.310  1.00  0.00           H
ATOM   4353  H18 SNA   128      71.583  49.370  92.856  1.00  0.00           H
ATOM   4354  H19 SNA   128      72.834  47.626  93.756  1.00  0.00           H
ATOM   4355  H20 SNA   128      71.719  45.517  94.657  1.00  0.00           H
ATOM   4356  H21 SNA   128      69.143  45.507  94.762  1.00  0.00           H
ATOM   4357  O4  SNA   128      66.773  48.546  93.927  1.00  0.00           O
ATOM   4358  C1  SNA   129      97.988  77.399  44.460  1.00  0.00           C
ATOM   4359  C2  SNA   129      99.387  77.389  44.682  1.00  0.00           C
ATOM   4360  C3  SNA   129     100.140  76.771  43.698  1.00  0.00           C
ATOM   4361  C4  SNA   129      99.584  76.234  42.525  1.00  0.00           C
ATOM   4362  C5  SNA   129      98.132  76.188  42.357  1.00  0.00           C
ATOM   4363  C6  SNA   129      97.368  76.839  43.382  1.00  0.00           C
ATOM   4364  C7  SNA   129      97.512  75.403  41.236  1.00  0.00           C
ATOM   4365  N   SNA   129      96.209  75.646  40.886  1.00  0.00           N
ATOM   4366  C8  SNA   129      95.523  74.851  39.920  1.00  0.00           C
ATOM   4367  C9  SNA   129      93.920  74.856  40.119  1.00  0.00           C
ATOM   4368  C10 SNA   129      93.178  74.179  38.951  1.00  0.00           C
ATOM   4369  C11 SNA   129      91.713  74.615  38.860  1.00  0.00           C
ATOM   4370  C12 SNA   129      90.865  74.338  40.104  1.00  0.00           C
ATOM   4371  C13 SNA   129      90.242  72.910  40.266  1.00  0.00           C
ATOM   4372  C14 SNA   129      89.462  72.685  41.536  1.00  0.00           C
ATOM   4373  C15 SNA   129      90.280  73.256  42.668  1.00  0.00           C
ATOM   4374  O1  SNA   129     100.383  75.496  41.645  1.00  0.00           O
ATOM   4375  O2  SNA   129      90.037  74.239  43.326  1.00  0.00           O
ATOM   4376  O3  SNA   129      91.457  72.567  42.872  1.00  0.00           O
ATOM   4377  H1  SNA   129      95.694  76.366  41.345  1.00  0.00           H
ATOM   4378  H2  SNA   129      91.886  72.914  43.658  1.00  0.00           H
ATOM   4379  H3  SNA   129      89.231  71.611  41.702  1.00  0.00           H
ATOM   4380  H4  SNA   129      88.550  73.318  41.487  1.00  0.00           H
ATOM   4381  H5  SNA   129      91.066  72.165  40.261  1.00  0.00           H
ATOM   4382  H6  SNA   129      89.758  72.645  39.302  1.00  0.00           H
ATOM   4383  H7  SNA   129      90.056  75.058  40.348  1.00  0.00           H
ATOM   4384  H8  SNA   129      91.523  74.561  40.972  1.00  0.00           H
ATOM   4385  H9  SNA   129      91.275  74.197  37.928  1.00  0.00           H
ATOM   4386  H10 SNA   129      91.805  75.717  38.753  1.00  0.00           H
ATOM   4387  H11 SNA   129      93.263  73.072  38.968  1.00  0.00           H
ATOM   4388  H12 SNA   129      93.526  74.625  37.995  1.00  0.00           H
ATOM   4389  H13 SNA   129      93.627  75.918  40.257  1.00  0.00           H
ATOM   4390  H14 SNA   129      93.735  74.304  41.065  1.00  0.00           H
ATOM   4391  H15 SNA   129      95.921  73.814  39.887  1.00  0.00           H
ATOM   4392  H16 SNA   129      95.841  75.234  38.927  1.00  0.00           H
ATOM   4393  H17 SNA   129      99.758  74.999  41.113  1.00  0.00           H
ATOM   4394  H18 SNA   129     101.210  76.690  43.820  1.00  0.00           H
ATOM   4395  H19 SNA   129      99.731  77.866  45.588  1.00  0.00           H
ATOM   4396  H20 SNA   129      97.350  77.881  45.186  1.00  0.00           H
ATOM   4397  H21 SNA   129      96.291  76.823  43.300  1.00  0.00           H
ATOM   4398  O4  SNA   129      98.160  74.545  40.651  1.00  0.00           O
ATOM   4399  C1  SNA   130      77.240  66.750  19.649  1.00  0.00           C
ATOM   4400  C2  SNA   130      76.279  67.746  19.540  1.00  0.00           C
ATOM   4401  C3  SNA   130      75.260  67.910  20.490  1.00  0.00           C
ATOM   4402  C4  SNA   130      75.170  66.900  21.552  1.00  0.00           C
ATOM   4403  C5  SNA   130      76.139  65.896  21.597  1.00  0.00           C
ATOM   4404  C6  SNA   130      77.180  65.774  20.612  1.00  0.00           C
ATOM   4405  C7  SNA   130      76.071  64.891  22.676  1.00  0.00           C
ATOM   4406  N   SNA   130      76.217  63.584  22.341  1.00  0.00           N
ATOM   4407  C8  SNA   130      75.900  62.519  23.215  1.00  0.00           C
ATOM   4408  C9  SNA   130      75.136  61.452  22.434  1.00  0.00           C
ATOM   4409  C10 SNA   130      74.830  60.272  23.295  1.00  0.00           C
ATOM   4410  C11 SNA   130      75.985  59.779  24.148  1.00  0.00           C
ATOM   4411  C12 SNA   130      75.755  58.495  25.002  1.00  0.00           C
ATOM   4412  C13 SNA   130      74.808  58.786  26.186  1.00  0.00           C
ATOM   4413  C14 SNA   130      74.879  57.602  27.178  1.00  0.00           C
ATOM   4414  C15 SNA   130      76.176  57.742  27.877  1.00  0.00           C
ATOM   4415  O1  SNA   130      73.976  66.897  22.332  1.00  0.00           O
ATOM   4416  O2  SNA   130      76.891  58.746  27.936  1.00  0.00           O
ATOM   4417  O3  SNA   130      76.557  56.653  28.680  1.00  0.00           O
ATOM   4418  H1  SNA   130      76.375  63.491  21.362  1.00  0.00           H
ATOM   4419  H2  SNA   130      77.232  57.004  29.266  1.00  0.00           H
ATOM   4420  H3  SNA   130      74.918  56.609  26.683  1.00  0.00           H
ATOM   4421  H4  SNA   130      74.153  57.615  28.019  1.00  0.00           H
ATOM   4422  H5  SNA   130      73.787  58.857  25.753  1.00  0.00           H
ATOM   4423  H6  SNA   130      74.997  59.767  26.673  1.00  0.00           H
ATOM   4424  H7  SNA   130      76.778  58.134  25.243  1.00  0.00           H
ATOM   4425  H8  SNA   130      75.347  57.618  24.454  1.00  0.00           H
ATOM   4426  H9  SNA   130      76.291  60.607  24.822  1.00  0.00           H
ATOM   4427  H10 SNA   130      76.811  59.527  23.449  1.00  0.00           H
ATOM   4428  H11 SNA   130      74.523  59.469  22.592  1.00  0.00           H
ATOM   4429  H12 SNA   130      74.008  60.656  23.936  1.00  0.00           H
ATOM   4430  H13 SNA   130      75.645  61.139  21.498  1.00  0.00           H
ATOM   4431  H14 SNA   130      74.234  61.943  22.011  1.00  0.00           H
ATOM   4432  H15 SNA   130      75.442  62.829  24.179  1.00  0.00           H
ATOM   4433  H16 SNA   130      76.907  62.122  23.464  1.00  0.00           H
ATOM   4434  H17 SNA   130      73.500  67.710  22.149  1.00  0.00           H
ATOM   4435  H18 SNA   130      74.585  68.751  20.435  1.00  0.00           H
ATOM   4436  H19 SNA   130      76.386  68.424  18.706  1.00  0.00           H
ATOM   4437  H20 SNA   130      77.996  66.682  18.880  1.00  0.00           H
ATOM   4438  H21 SNA   130      77.949  65.015  20.627  1.00  0.00           H
ATOM   4439  O4  SNA   130      75.816  65.322  23.786  1.00  0.00           O
ATOM   4440  C1  SNA   131      46.134  99.875  23.005  1.00  0.00           C
ATOM   4441  C2  SNA   131      45.094  99.835  23.989  1.00  0.00           C
ATOM   4442  C3  SNA   131      45.371  99.277  25.231  1.00  0.00           C
ATOM   4443  C4  SNA   131      46.626  98.783  25.543  1.00  0.00           C
ATOM   4444  C5  SNA   131      47.673  98.920  24.549  1.00  0.00           C
ATOM   4445  C6  SNA   131      47.405  99.400  23.270  1.00  0.00           C
ATOM   4446  C7  SNA   131      49.021  98.372  24.880  1.00  0.00           C
ATOM   4447  N   SNA   131      49.725  97.653  23.993  1.00  0.00           N
ATOM   4448  C8  SNA   131      50.818  96.818  24.423  1.00  0.00           C
ATOM   4449  C9  SNA   131      52.112  97.099  23.691  1.00  0.00           C
ATOM   4450  C10 SNA   131      53.260  96.203  24.049  1.00  0.00           C
ATOM   4451  C11 SNA   131      53.101  94.667  23.779  1.00  0.00           C
ATOM   4452  C12 SNA   131      54.027  93.684  24.468  1.00  0.00           C
ATOM   4453  C13 SNA   131      55.494  94.016  24.199  1.00  0.00           C
ATOM   4454  C14 SNA   131      56.380  93.002  24.846  1.00  0.00           C
ATOM   4455  C15 SNA   131      56.109  91.592  24.324  1.00  0.00           C
ATOM   4456  O1  SNA   131      46.791  98.264  26.854  1.00  0.00           O
ATOM   4457  O2  SNA   131      55.621  91.269  23.238  1.00  0.00           O
ATOM   4458  O3  SNA   131      56.667  90.700  25.192  1.00  0.00           O
ATOM   4459  H1  SNA   131      49.493  97.313  23.085  1.00  0.00           H
ATOM   4460  H2  SNA   131      56.578  89.782  24.927  1.00  0.00           H
ATOM   4461  H3  SNA   131      56.160  92.984  25.934  1.00  0.00           H
ATOM   4462  H4  SNA   131      57.422  93.362  24.707  1.00  0.00           H
ATOM   4463  H5  SNA   131      55.736  95.057  24.504  1.00  0.00           H
ATOM   4464  H6  SNA   131      55.582  93.929  23.095  1.00  0.00           H
ATOM   4465  H7  SNA   131      53.839  92.653  24.102  1.00  0.00           H
ATOM   4466  H8  SNA   131      53.888  93.733  25.570  1.00  0.00           H
ATOM   4467  H9  SNA   131      52.912  94.431  22.710  1.00  0.00           H
ATOM   4468  H10 SNA   131      52.146  94.452  24.304  1.00  0.00           H
ATOM   4469  H11 SNA   131      53.318  96.295  25.154  1.00  0.00           H
ATOM   4470  H12 SNA   131      54.255  96.474  23.635  1.00  0.00           H
ATOM   4471  H13 SNA   131      52.478  98.105  23.986  1.00  0.00           H
ATOM   4472  H14 SNA   131      51.947  97.198  22.597  1.00  0.00           H
ATOM   4473  H15 SNA   131      50.623  95.739  24.247  1.00  0.00           H
ATOM   4474  H16 SNA   131      50.902  96.734  25.528  1.00  0.00           H
ATOM   4475  H17 SNA   131      47.566  97.701  26.793  1.00  0.00           H
ATOM   4476  H18 SNA   131      44.555  99.189  25.934  1.00  0.00           H
ATOM   4477  H19 SNA   131      44.080 100.101  23.731  1.00  0.00           H
ATOM   4478  H20 SNA   131      46.022 100.272  22.007  1.00  0.00           H
ATOM   4479  H21 SNA   131      48.202  99.367  22.542  1.00  0.00           H
ATOM   4480  O4  SNA   131      49.411  98.586  26.025  1.00  0.00           O
ATOM   4481  C1  SNA   132      34.109  43.836   0.256  1.00  0.00           C
ATOM   4482  C2  SNA   132      34.007  42.620   0.897  1.00  0.00           C
ATOM   4483  C3  SNA   132      34.873  41.569   0.622  1.00  0.00           C
ATOM   4484  C4  SNA   132      35.740  41.708  -0.438  1.00  0.00           C
ATOM   4485  C5  SNA   132      35.973  42.932  -1.105  1.00  0.00           C
ATOM   4486  C6  SNA   132      35.073  43.974  -0.769  1.00  0.00           C
ATOM   4487  C7  SNA   132      37.025  43.047  -2.145  1.00  0.00           C
ATOM   4488  N   SNA   132      37.178  44.244  -2.829  1.00  0.00           N
ATOM   4489  C8  SNA   132      38.062  44.352  -3.979  1.00  0.00           C
ATOM   4490  C9  SNA   132      37.902  45.762  -4.482  1.00  0.00           C
ATOM   4491  C10 SNA   132      38.980  46.212  -5.473  1.00  0.00           C
ATOM   4492  C11 SNA   132      39.027  47.720  -5.675  1.00  0.00           C
ATOM   4493  C12 SNA   132      40.002  48.248  -6.722  1.00  0.00           C
ATOM   4494  C13 SNA   132      39.493  49.648  -7.083  1.00  0.00           C
ATOM   4495  C14 SNA   132      40.457  50.317  -8.117  1.00  0.00           C
ATOM   4496  C15 SNA   132      40.262  51.827  -8.074  1.00  0.00           C
ATOM   4497  O1  SNA   132      36.514  40.572  -0.641  1.00  0.00           O
ATOM   4498  O2  SNA   132      40.991  52.619  -7.459  1.00  0.00           O
ATOM   4499  O3  SNA   132      39.337  52.286  -8.957  1.00  0.00           O
ATOM   4500  H1  SNA   132      36.795  45.086  -2.457  1.00  0.00           H
ATOM   4501  H2  SNA   132      39.408  53.243  -8.935  1.00  0.00           H
ATOM   4502  H3  SNA   132      40.264  49.903  -9.130  1.00  0.00           H
ATOM   4503  H4  SNA   132      41.500  50.122  -7.786  1.00  0.00           H
ATOM   4504  H5  SNA   132      39.724  50.370  -6.272  1.00  0.00           H
ATOM   4505  H6  SNA   132      38.459  49.681  -7.488  1.00  0.00           H
ATOM   4506  H7  SNA   132      39.840  47.643  -7.639  1.00  0.00           H
ATOM   4507  H8  SNA   132      41.071  48.161  -6.435  1.00  0.00           H
ATOM   4508  H9  SNA   132      39.370  48.295  -4.789  1.00  0.00           H
ATOM   4509  H10 SNA   132      37.995  48.078  -5.875  1.00  0.00           H
ATOM   4510  H11 SNA   132      38.842  45.771  -6.483  1.00  0.00           H
ATOM   4511  H12 SNA   132      40.004  45.910  -5.167  1.00  0.00           H
ATOM   4512  H13 SNA   132      38.064  46.297  -3.523  1.00  0.00           H
ATOM   4513  H14 SNA   132      36.914  46.047  -4.902  1.00  0.00           H
ATOM   4514  H15 SNA   132      37.794  43.611  -4.762  1.00  0.00           H
ATOM   4515  H16 SNA   132      39.077  44.225  -3.546  1.00  0.00           H
ATOM   4516  H17 SNA   132      37.244  40.761  -1.236  1.00  0.00           H
ATOM   4517  H18 SNA   132      34.726  40.635   1.144  1.00  0.00           H
ATOM   4518  H19 SNA   132      33.182  42.384   1.553  1.00  0.00           H
ATOM   4519  H20 SNA   132      33.353  44.584   0.438  1.00  0.00           H
ATOM   4520  H21 SNA   132      35.054  44.865  -1.380  1.00  0.00           H
ATOM   4521  O4  SNA   132      37.770  42.151  -2.449  1.00  0.00           O
ATOM   4522  C1  SNA   133      23.000  57.756  35.525  1.00  0.00           C
ATOM   4523  C2  SNA   133      23.731  58.817  35.996  1.00  0.00           C
ATOM   4524  C3  SNA   133      23.746  59.070  37.394  1.00  0.00           C
ATOM   4525  C4  SNA   133      22.887  58.460  38.244  1.00  0.00           C
ATOM   4526  C5  SNA   133      21.935  57.460  37.726  1.00  0.00           C
ATOM   4527  C6  SNA   133      22.071  57.081  36.380  1.00  0.00           C
ATOM   4528  C7  SNA   133      21.223  56.474  38.668  1.00  0.00           C
ATOM   4529  N   SNA   133      20.935  56.778  39.940  1.00  0.00           N
ATOM   4530  C8  SNA   133      20.047  55.992  40.783  1.00  0.00           C
ATOM   4531  C9  SNA   133      20.139  56.456  42.191  1.00  0.00           C
ATOM   4532  C10 SNA   133      19.075  55.870  43.171  1.00  0.00           C
ATOM   4533  C11 SNA   133      17.714  56.727  43.118  1.00  0.00           C
ATOM   4534  C12 SNA   133      16.637  56.151  44.022  1.00  0.00           C
ATOM   4535  C13 SNA   133      15.547  57.108  44.572  1.00  0.00           C
ATOM   4536  C14 SNA   133      14.153  57.092  43.838  1.00  0.00           C
ATOM   4537  C15 SNA   133      14.303  57.137  42.297  1.00  0.00           C
ATOM   4538  O1  SNA   133      23.016  58.713  39.634  1.00  0.00           O
ATOM   4539  O2  SNA   133      14.111  58.131  41.643  1.00  0.00           O
ATOM   4540  O3  SNA   133      14.620  55.948  41.765  1.00  0.00           O
ATOM   4541  H1  SNA   133      21.141  57.679  40.313  1.00  0.00           H
ATOM   4542  H2  SNA   133      14.960  56.046  40.873  1.00  0.00           H
ATOM   4543  H3  SNA   133      13.357  57.834  44.060  1.00  0.00           H
ATOM   4544  H4  SNA   133      13.622  56.174  44.169  1.00  0.00           H
ATOM   4545  H5  SNA   133      15.974  58.131  44.646  1.00  0.00           H
ATOM   4546  H6  SNA   133      15.393  56.824  45.634  1.00  0.00           H
ATOM   4547  H7  SNA   133      17.229  55.852  44.913  1.00  0.00           H
ATOM   4548  H8  SNA   133      16.299  55.191  43.578  1.00  0.00           H
ATOM   4549  H9  SNA   133      17.407  56.778  42.052  1.00  0.00           H
ATOM   4550  H10 SNA   133      17.999  57.746  43.460  1.00  0.00           H
ATOM   4551  H11 SNA   133      19.450  55.868  44.217  1.00  0.00           H
ATOM   4552  H12 SNA   133      18.811  54.801  43.017  1.00  0.00           H
ATOM   4553  H13 SNA   133      20.145  57.557  42.340  1.00  0.00           H
ATOM   4554  H14 SNA   133      21.140  56.259  42.632  1.00  0.00           H
ATOM   4555  H15 SNA   133      20.433  54.955  40.682  1.00  0.00           H
ATOM   4556  H16 SNA   133      19.007  56.129  40.417  1.00  0.00           H
ATOM   4557  H17 SNA   133      23.629  59.403  39.899  1.00  0.00           H
ATOM   4558  H18 SNA   133      24.321  59.912  37.752  1.00  0.00           H
ATOM   4559  H19 SNA   133      24.438  59.353  35.379  1.00  0.00           H
ATOM   4560  H20 SNA   133      22.943  57.512  34.475  1.00  0.00           H
ATOM   4561  H21 SNA   133      21.498  56.243  36.011  1.00  0.00           H
ATOM   4562  O4  SNA   133      20.981  55.358  38.199  1.00  0.00           O
ATOM   4563  C1  SNA   134      75.667  71.695  48.412  1.00  0.00           C
ATOM   4564  C2  SNA   134      75.858  73.009  48.889  1.00  0.00           C
ATOM   4565  C3  SNA   134      75.559  73.311  50.193  1.00  0.00           C
ATOM   4566  C4  SNA   134      75.112  72.299  51.050  1.00  0.00           C
ATOM   4567  C5  SNA   134      75.007  70.927  50.665  1.00  0.00           C
ATOM   4568  C6  SNA   134      75.372  70.677  49.293  1.00  0.00           C
ATOM   4569  C7  SNA   134      74.723  69.867  51.592  1.00  0.00           C
ATOM   4570  N   SNA   134      75.146  68.623  51.260  1.00  0.00           N
ATOM   4571  C8  SNA   134      74.905  67.527  52.140  1.00  0.00           C
ATOM   4572  C9  SNA   134      75.470  66.255  51.615  1.00  0.00           C
ATOM   4573  C10 SNA   134      75.145  65.107  52.551  1.00  0.00           C
ATOM   4574  C11 SNA   134      75.487  63.753  51.843  1.00  0.00           C
ATOM   4575  C12 SNA   134      75.739  62.609  52.856  1.00  0.00           C
ATOM   4576  C13 SNA   134      76.151  61.320  52.118  1.00  0.00           C
ATOM   4577  C14 SNA   134      77.179  61.385  50.968  1.00  0.00           C
ATOM   4578  C15 SNA   134      77.327  59.971  50.396  1.00  0.00           C
ATOM   4579  O1  SNA   134      74.961  72.744  52.418  1.00  0.00           O
ATOM   4580  O2  SNA   134      78.247  59.256  50.715  1.00  0.00           O
ATOM   4581  O3  SNA   134      76.382  59.526  49.555  1.00  0.00           O
ATOM   4582  H1  SNA   134      75.617  68.432  50.402  1.00  0.00           H
ATOM   4583  H2  SNA   134      76.637  58.652  49.253  1.00  0.00           H
ATOM   4584  H3  SNA   134      78.221  61.684  51.215  1.00  0.00           H
ATOM   4585  H4  SNA   134      76.740  61.959  50.124  1.00  0.00           H
ATOM   4586  H5  SNA   134      75.240  60.965  51.591  1.00  0.00           H
ATOM   4587  H6  SNA   134      76.410  60.590  52.915  1.00  0.00           H
ATOM   4588  H7  SNA   134      74.759  62.391  53.332  1.00  0.00           H
ATOM   4589  H8  SNA   134      76.469  63.020  53.586  1.00  0.00           H
ATOM   4590  H9  SNA   134      76.465  63.924  51.345  1.00  0.00           H
ATOM   4591  H10 SNA   134      74.717  63.492  51.086  1.00  0.00           H
ATOM   4592  H11 SNA   134      74.111  65.009  52.948  1.00  0.00           H
ATOM   4593  H12 SNA   134      75.754  65.343  53.450  1.00  0.00           H
ATOM   4594  H13 SNA   134      76.550  66.429  51.421  1.00  0.00           H
ATOM   4595  H14 SNA   134      74.991  66.055  50.632  1.00  0.00           H
ATOM   4596  H15 SNA   134      73.805  67.488  52.289  1.00  0.00           H
ATOM   4597  H16 SNA   134      75.294  67.822  53.138  1.00  0.00           H
ATOM   4598  H17 SNA   134      74.828  71.999  53.008  1.00  0.00           H
ATOM   4599  H18 SNA   134      75.630  74.274  50.677  1.00  0.00           H
ATOM   4600  H19 SNA   134      76.204  73.767  48.202  1.00  0.00           H
ATOM   4601  H20 SNA   134      75.733  71.552  47.343  1.00  0.00           H
ATOM   4602  H21 SNA   134      75.148  69.696  48.900  1.00  0.00           H
ATOM   4603  O4  SNA   134      74.234  70.193  52.682  1.00  0.00           O
ATOM   4604  C1  SNA   135      13.287  94.571  18.305  1.00  0.00           C
ATOM   4605  C2  SNA   135      13.734  95.363  19.397  1.00  0.00           C
ATOM   4606  C3  SNA   135      13.086  95.202  20.621  1.00  0.00           C
ATOM   4607  C4  SNA   135      12.013  94.333  20.778  1.00  0.00           C
ATOM   4608  C5  SNA   135      11.605  93.477  19.711  1.00  0.00           C
ATOM   4609  C6  SNA   135      12.210  93.630  18.464  1.00  0.00           C
ATOM   4610  C7  SNA   135      10.361  92.667  19.735  1.00  0.00           C
ATOM   4611  N   SNA   135       9.658  92.576  20.908  1.00  0.00           N
ATOM   4612  C8  SNA   135       8.411  91.881  20.948  1.00  0.00           C
ATOM   4613  C9  SNA   135       7.815  91.591  22.340  1.00  0.00           C
ATOM   4614  C10 SNA   135       6.502  90.899  22.424  1.00  0.00           C
ATOM   4615  C11 SNA   135       5.312  91.858  22.263  1.00  0.00           C
ATOM   4616  C12 SNA   135       5.050  92.760  23.470  1.00  0.00           C
ATOM   4617  C13 SNA   135       3.705  93.551  23.357  1.00  0.00           C
ATOM   4618  C14 SNA   135       3.445  94.428  24.613  1.00  0.00           C
ATOM   4619  C15 SNA   135       4.572  95.296  25.124  1.00  0.00           C
ATOM   4620  O1  SNA   135      11.310  94.448  22.058  1.00  0.00           O
ATOM   4621  O2  SNA   135       5.058  95.274  26.248  1.00  0.00           O
ATOM   4622  O3  SNA   135       4.904  96.166  24.195  1.00  0.00           O
ATOM   4623  H1  SNA   135       9.975  93.145  21.662  1.00  0.00           H
ATOM   4624  H2  SNA   135       5.482  96.810  24.611  1.00  0.00           H
ATOM   4625  H3  SNA   135       3.147  93.742  25.434  1.00  0.00           H
ATOM   4626  H4  SNA   135       2.614  95.140  24.420  1.00  0.00           H
ATOM   4627  H5  SNA   135       2.832  92.882  23.198  1.00  0.00           H
ATOM   4628  H6  SNA   135       3.578  94.289  22.536  1.00  0.00           H
ATOM   4629  H7  SNA   135       5.865  93.510  23.559  1.00  0.00           H
ATOM   4630  H8  SNA   135       5.066  92.167  24.409  1.00  0.00           H
ATOM   4631  H9  SNA   135       4.417  91.203  22.192  1.00  0.00           H
ATOM   4632  H10 SNA   135       5.277  92.468  21.335  1.00  0.00           H
ATOM   4633  H11 SNA   135       6.317  90.302  23.342  1.00  0.00           H
ATOM   4634  H12 SNA   135       6.481  90.130  21.623  1.00  0.00           H
ATOM   4635  H13 SNA   135       7.767  92.588  22.827  1.00  0.00           H
ATOM   4636  H14 SNA   135       8.502  91.039  23.017  1.00  0.00           H
ATOM   4637  H15 SNA   135       8.605  90.868  20.534  1.00  0.00           H
ATOM   4638  H16 SNA   135       7.639  92.456  20.394  1.00  0.00           H
ATOM   4639  H17 SNA   135      11.939  94.548  22.776  1.00  0.00           H
ATOM   4640  H18 SNA   135      13.354  95.782  21.492  1.00  0.00           H
ATOM   4641  H19 SNA   135      14.568  96.047  19.350  1.00  0.00           H
ATOM   4642  H20 SNA   135      13.692  94.716  17.314  1.00  0.00           H
ATOM   4643  H21 SNA   135      11.871  93.128  17.570  1.00  0.00           H
ATOM   4644  O4  SNA   135       9.953  92.066  18.745  1.00  0.00           O
ATOM   4645  C1  SNA   136      25.244   7.281  77.913  1.00  0.00           C
ATOM   4646  C2  SNA   136      26.264   7.883  78.631  1.00  0.00           C
ATOM   4647  C3  SNA   136      27.340   8.458  77.873  1.00  0.00           C
ATOM   4648  C4  SNA   136      27.236   8.612  76.480  1.00  0.00           C
ATOM   4649  C5  SNA   136      26.091   8.165  75.807  1.00  0.00           C
ATOM   4650  C6  SNA   136      25.207   7.417  76.521  1.00  0.00           C
ATOM   4651  C7  SNA   136      26.003   8.337  74.333  1.00  0.00           C
ATOM   4652  N   SNA   136      25.178   7.526  73.610  1.00  0.00           N
ATOM   4653  C8  SNA   136      25.042   7.646  72.144  1.00  0.00           C
ATOM   4654  C9  SNA   136      24.057   6.587  71.628  1.00  0.00           C
ATOM   4655  C10 SNA   136      23.526   6.771  70.143  1.00  0.00           C
ATOM   4656  C11 SNA   136      22.867   8.121  69.966  1.00  0.00           C
ATOM   4657  C12 SNA   136      22.095   8.256  68.621  1.00  0.00           C
ATOM   4658  C13 SNA   136      22.838   7.981  67.359  1.00  0.00           C
ATOM   4659  C14 SNA   136      22.065   8.373  66.100  1.00  0.00           C
ATOM   4660  C15 SNA   136      20.786   7.384  65.887  1.00  0.00           C
ATOM   4661  O1  SNA   136      28.391   9.225  75.862  1.00  0.00           O
ATOM   4662  O2  SNA   136      19.669   7.877  65.923  1.00  0.00           O
ATOM   4663  O3  SNA   136      20.972   6.061  65.652  1.00  0.00           O
ATOM   4664  H1  SNA   136      24.641   6.764  73.963  1.00  0.00           H
ATOM   4665  H2  SNA   136      20.140   5.584  65.633  1.00  0.00           H
ATOM   4666  H3  SNA   136      22.552   8.198  65.117  1.00  0.00           H
ATOM   4667  H4  SNA   136      21.603   9.380  66.177  1.00  0.00           H
ATOM   4668  H5  SNA   136      23.093   6.901  67.420  1.00  0.00           H
ATOM   4669  H6  SNA   136      23.786   8.557  67.295  1.00  0.00           H
ATOM   4670  H7  SNA   136      21.622   9.257  68.528  1.00  0.00           H
ATOM   4671  H8  SNA   136      21.280   7.528  68.819  1.00  0.00           H
ATOM   4672  H9  SNA   136      23.694   8.863  69.951  1.00  0.00           H
ATOM   4673  H10 SNA   136      22.140   8.331  70.779  1.00  0.00           H
ATOM   4674  H11 SNA   136      22.832   5.913  70.016  1.00  0.00           H
ATOM   4675  H12 SNA   136      24.325   6.619  69.385  1.00  0.00           H
ATOM   4676  H13 SNA   136      23.213   6.526  72.348  1.00  0.00           H
ATOM   4677  H14 SNA   136      24.615   5.627  71.595  1.00  0.00           H
ATOM   4678  H15 SNA   136      26.018   7.476  71.640  1.00  0.00           H
ATOM   4679  H16 SNA   136      24.838   8.730  72.008  1.00  0.00           H
ATOM   4680  H17 SNA   136      28.077   9.521  75.005  1.00  0.00           H
ATOM   4681  H18 SNA   136      28.224   8.788  78.398  1.00  0.00           H
ATOM   4682  H19 SNA   136      26.326   7.973  79.705  1.00  0.00           H
ATOM   4683  H20 SNA   136      24.396   6.862  78.435  1.00  0.00           H
ATOM   4684  H21 SNA   136      24.329   7.049  76.011  1.00  0.00           H
ATOM   4685  O4  SNA   136      26.583   9.281  73.808  1.00  0.00           O
ATOM   4686  OW  SOL   137      22.149  12.058  93.926  1.00  0.00           O
ATOM   4687  HW1 SOL   137      22.003  11.734  94.815  1.00  0.00           H
ATOM   4688  HW2 SOL   137      21.290  12.005  93.507  1.00  0.00           H
ATOM   4689  OW  SOL   138       2.710   9.412  13.974  1.00  0.00           O
ATOM   4690  HW1 SOL   138       3.439   9.320  14.587  1.00  0.00           H
ATOM   4691  HW2 SOL   138       1.928   9.392  14.526  1.00  0.00           H
ATOM   4692  OW  SOL   139       9.092  21.388  17.493  1.00  0.00           O
ATOM   4693  HW1 SOL   139       8.758  20.520  17.719  1.00  0.00           H
ATOM   4694  HW2 SOL   139      10.010  21.240  17.264  1.00  0.00           H
ATOM   4695  OW  SOL   140      12.544  19.833  96.536  1.00  0.00           O
ATOM   4696  HW1 SOL   140      12.932  20.180  95.732  1.00  0.00           H
ATOM   4697  HW2 SOL   140      11.818  19.287  96.236  1.00  0.00           H
ATOM   4698  OW  SOL   141      24.269   8.058  13.545  1.00  0.00           O
ATOM   4699  HW1 SOL   141      25.148   7.692  13.446  1.00  0.00           H
ATOM   4700  HW2 SOL   141      24.174   8.658  12.806  1.00  0.00           H
ATOM   4701  OW  SOL   142      97.939   0.562  75.960  1.00  0.00           O
ATOM   4702  HW1 SOL   142      98.884   0.420  75.922  1.00  0.00           H
ATOM   4703  HW2 SOL   142      97.644   0.460  75.055  1.00  0.00           H
ATOM   4704  OW  SOL   143      20.660  17.596   0.869  1.00  0.00           O
ATOM   4705  HW1 SOL   143      20.300  18.356   1.327  1.00  0.00           H
ATOM   4706  HW2 SOL   143      20.536  16.868   1.478  1.00  0.00           H
ATOM   4707  OW  SOL   144       0.856  91.507  99.050  1.00  0.00           O
ATOM   4708  HW1 SOL   144       1.770  91.574  99.326  1.00  0.00           H
ATOM   4709  HW2 SOL   144       0.750  92.202  98.400  1.00  0.00           H
ATOM   4710  OW  SOL   145      14.476  21.607  27.688  1.00  0.00           O
ATOM   4711  HW1 SOL   145      13.893  21.538  26.931  1.00  0.00           H
ATOM   4712  HW2 SOL   145      14.828  22.496  27.640  1.00  0.00           H
ATOM   4713  OW  SOL   146      12.726  25.113  27.134  1.00  0.00           O
ATOM   4714  HW1 SOL   146      12.712  24.372  27.739  1.00  0.00           H
ATOM   4715  HW2 SOL   146      12.078  24.890  26.466  1.00  0.00           H
ATOM   4716  OW  SOL   147       4.119   1.859   8.638  1.00  0.00           O
ATOM   4717  HW1 SOL   147       3.613   2.596   8.295  1.00  0.00           H
ATOM   4718  HW2 SOL   147       4.710   2.251   9.280  1.00  0.00           H
ATOM   4719  OW  SOL   148       1.027   9.572  29.173  1.00  0.00           O
ATOM   4720  HW1 SOL   148       1.116  10.043  30.002  1.00  0.00           H
ATOM   4721  HW2 SOL   148       0.170   9.148  29.228  1.00  0.00           H
ATOM   4722  OW  SOL   149       8.005   3.902   7.852  1.00  0.00           O
ATOM   4723  HW1 SOL   149       7.658   4.694   8.263  1.00  0.00           H
ATOM   4724  HW2 SOL   149       8.242   4.176   6.966  1.00  0.00           H
ATOM   4725  OW  SOL   150      23.488  10.241  92.367  1.00  0.00           O
ATOM   4726  HW1 SOL   150      23.373  10.991  92.950  1.00  0.00           H
ATOM   4727  HW2 SOL   150      23.100  10.521  91.537  1.00  0.00           H
ATOM   4728  OW  SOL   151       8.939  32.695  99.500  1.00  0.00           O
ATOM   4729  HW1 SOL   151       8.125  32.248  99.732  1.00  0.00           H
ATOM   4730  HW2 SOL   151       8.674  33.360  98.864  1.00  0.00           H
ATOM   4731  OW  SOL   152      14.597  37.301  17.231  1.00  0.00           O
ATOM   4732  HW1 SOL   152      14.596  36.535  16.656  1.00  0.00           H
ATOM   4733  HW2 SOL   152      13.946  37.097  17.903  1.00  0.00           H
ATOM   4734  OW  SOL   153      18.283   1.174   0.271  1.00  0.00           O
ATOM   4735  HW1 SOL   153      17.327   1.154   0.244  1.00  0.00           H
ATOM   4736  HW2 SOL   153      18.502   2.104   0.333  1.00  0.00           H
ATOM   4737  OW  SOL   154       3.428  21.884  16.891  1.00  0.00           O
ATOM   4738  HW1 SOL   154       2.498  21.697  16.764  1.00  0.00           H
ATOM   4739  HW2 SOL   154       3.443  22.657  17.456  1.00  0.00           H
ATOM   4740  OW  SOL   155      14.604  27.004  26.390  1.00  0.00           O
ATOM   4741  HW1 SOL   155      14.795  26.837  25.467  1.00  0.00           H
ATOM   4742  HW2 SOL   155      14.103  26.239  26.673  1.00  0.00           H
ATOM   4743  OW  SOL   156      23.317  92.572  12.332  1.00  0.00           O
ATOM   4744  HW1 SOL   156      22.672  92.521  13.038  1.00  0.00           H
ATOM   4745  HW2 SOL   156      22.797  92.547  11.529  1.00  0.00           H
ATOM   4746  OW  SOL   157      99.053  96.466  18.186  1.00  0.00           O
ATOM   4747  HW1 SOL   157      99.647  96.957  18.754  1.00  0.00           H
ATOM   4748  HW2 SOL   157      98.318  96.233  18.753  1.00  0.00           H
ATOM   4749  OW  SOL   158      36.150  26.797  94.743  1.00  0.00           O
ATOM   4750  HW1 SOL   158      35.985  26.335  95.565  1.00  0.00           H
ATOM   4751  HW2 SOL   158      36.821  26.275  94.304  1.00  0.00           H
ATOM   4752  OW  SOL   159      15.688  20.189   8.798  1.00  0.00           O
ATOM   4753  HW1 SOL   159      15.894  20.702   8.016  1.00  0.00           H
ATOM   4754  HW2 SOL   159      15.981  20.736   9.527  1.00  0.00           H
ATOM   4755  OW  SOL   160      12.518  12.563  78.894  1.00  0.00           O
ATOM   4756  HW1 SOL   160      12.374  12.230  78.009  1.00  0.00           H
ATOM   4757  HW2 SOL   160      12.994  11.863  79.340  1.00  0.00           H
ATOM   4758  OW  SOL   161      13.243  14.389  20.862  1.00  0.00           O
ATOM   4759  HW1 SOL   161      13.869  14.968  21.297  1.00  0.00           H
ATOM   4760  HW2 SOL   161      12.558  14.974  20.538  1.00  0.00           H
ATOM   4761  OW  SOL   162      87.103  98.662   7.563  1.00  0.00           O
ATOM   4762  HW1 SOL   162      87.616  99.374   7.946  1.00  0.00           H
ATOM   4763  HW2 SOL   162      86.886  98.097   8.304  1.00  0.00           H
ATOM   4764  OW  SOL   163       2.407   0.808   2.188  1.00  0.00           O
ATOM   4765  HW1 SOL   163       3.061   0.131   2.360  1.00  0.00           H
ATOM   4766  HW2 SOL   163       2.755   1.591   2.615  1.00  0.00           H
ATOM   4767  OW  SOL   164      14.259  18.949  22.338  1.00  0.00           O
ATOM   4768  HW1 SOL   164      14.671  18.467  23.056  1.00  0.00           H
ATOM   4769  HW2 SOL   164      14.926  19.575  22.056  1.00  0.00           H
ATOM   4770  OW  SOL   165      24.750  96.313  36.356  1.00  0.00           O
ATOM   4771  HW1 SOL   165      24.905  95.841  35.538  1.00  0.00           H
ATOM   4772  HW2 SOL   165      24.468  97.185  36.081  1.00  0.00           H
ATOM   4773  OW  SOL   166      96.272  18.145   8.311  1.00  0.00           O
ATOM   4774  HW1 SOL   166      95.940  18.487   7.481  1.00  0.00           H
ATOM   4775  HW2 SOL   166      95.494  18.056   8.862  1.00  0.00           H
ATOM   4776  OW  SOL   167      16.324   4.133  93.638  1.00  0.00           O
ATOM   4777  HW1 SOL   167      16.040   5.020  93.416  1.00  0.00           H
ATOM   4778  HW2 SOL   167      15.880   3.939  94.463  1.00  0.00           H
ATOM   4779  OW  SOL   168      26.208   7.432  97.887  1.00  0.00           O
ATOM   4780  HW1 SOL   168      26.966   7.825  97.455  1.00  0.00           H
ATOM   4781  HW2 SOL   168      25.771   6.932  97.199  1.00  0.00           H
ATOM   4782  OW  SOL   169       3.568  36.773  29.337  1.00  0.00           O
ATOM   4783  HW1 SOL   169       4.415  36.329  29.301  1.00  0.00           H
ATOM   4784  HW2 SOL   169       3.366  36.829  30.271  1.00  0.00           H
ATOM   4785  OW  SOL   170      14.223  29.696  25.824  1.00  0.00           O
ATOM   4786  HW1 SOL   170      14.485  28.832  26.141  1.00  0.00           H
ATOM   4787  HW2 SOL   170      13.350  29.561  25.454  1.00  0.00           H
ATOM   4788  OW  SOL   171       2.460  81.267  17.523  1.00  0.00           O
ATOM   4789  HW1 SOL   171       2.373  80.532  18.130  1.00  0.00           H
ATOM   4790  HW2 SOL   171       2.888  81.953  18.036  1.00  0.00           H
ATOM   4791  OW  SOL   172      14.455  17.880  14.035  1.00  0.00           O
ATOM   4792  HW1 SOL   172      14.391  17.497  14.910  1.00  0.00           H
ATOM   4793  HW2 SOL   172      13.797  17.413  13.520  1.00  0.00           H
ATOM   4794  OW  SOL   173      33.437  35.984  79.111  1.00  0.00           O
ATOM   4795  HW1 SOL   173      34.289  36.344  79.357  1.00  0.00           H
ATOM   4796  HW2 SOL   173      32.830  36.338  79.761  1.00  0.00           H
ATOM   4797  OW  SOL   174      41.197   5.984  13.103  1.00  0.00           O
ATOM   4798  HW1 SOL   174      41.117   6.768  13.647  1.00  0.00           H
ATOM   4799  HW2 SOL   174      40.609   6.142  12.365  1.00  0.00           H
ATOM   4800  OW  SOL   175      94.801   7.446  12.485  1.00  0.00           O
ATOM   4801  HW1 SOL   175      95.262   6.745  12.947  1.00  0.00           H
ATOM   4802  HW2 SOL   175      93.876   7.208  12.548  1.00  0.00           H
ATOM   4803  OW  SOL   176      25.789  32.617   2.661  1.00  0.00           O
ATOM   4804  HW1 SOL   176      25.054  33.093   2.272  1.00  0.00           H
ATOM   4805  HW2 SOL   176      26.559  33.138   2.432  1.00  0.00           H
ATOM   4806  OW  SOL   177      10.054  10.092  34.441  1.00  0.00           O
ATOM   4807  HW1 SOL   177       9.568   9.585  33.790  1.00  0.00           H
ATOM   4808  HW2 SOL   177       9.463  10.806  34.678  1.00  0.00           H
ATOM   4809  OW  SOL   178      99.559  24.233   7.370  1.00  0.00           O
ATOM   4810  HW1 SOL   178      98.688  24.520   7.098  1.00  0.00           H
ATOM   4811  HW2 SOL   178     100.106  25.014   7.287  1.00  0.00           H
ATOM   4812  OW  SOL   179      95.186  95.194  23.824  1.00  0.00           O
ATOM   4813  HW1 SOL   179      95.501  95.447  24.692  1.00  0.00           H
ATOM   4814  HW2 SOL   179      95.791  95.619  23.216  1.00  0.00           H
ATOM   4815  OW  SOL   180       4.299   8.083   0.006  1.00  0.00           O
ATOM   4816  HW1 SOL   180       4.888   8.610  -0.534  1.00  0.00           H
ATOM   4817  HW2 SOL   180       4.542   8.298   0.907  1.00  0.00           H
ATOM   4818  OW  SOL   181       7.055  79.586  98.903  1.00  0.00           O
ATOM   4819  HW1 SOL   181       7.536  78.808  98.619  1.00  0.00           H
ATOM   4820  HW2 SOL   181       6.219  79.533  98.440  1.00  0.00           H
ATOM   4821  OW  SOL   182      29.864   8.828  93.376  1.00  0.00           O
ATOM   4822  HW1 SOL   182      30.460   8.191  93.771  1.00  0.00           H
ATOM   4823  HW2 SOL   182      30.159   9.674  93.714  1.00  0.00           H
ATOM   4824  OW  SOL   183       3.840  26.163  31.966  1.00  0.00           O
ATOM   4825  HW1 SOL   183       2.912  26.054  31.757  1.00  0.00           H
ATOM   4826  HW2 SOL   183       4.294  25.590  31.347  1.00  0.00           H
ATOM   4827  OW  SOL   184      24.095   9.174   4.691  1.00  0.00           O
ATOM   4828  HW1 SOL   184      23.755   9.981   4.306  1.00  0.00           H
ATOM   4829  HW2 SOL   184      23.466   8.501   4.432  1.00  0.00           H
ATOM   4830  OW  SOL   185       0.263  90.048  94.038  1.00  0.00           O
ATOM   4831  HW1 SOL   185       0.890  89.531  94.544  1.00  0.00           H
ATOM   4832  HW2 SOL   185       0.687  90.899  93.927  1.00  0.00           H
ATOM   4833  OW  SOL   186       5.915   8.627  13.594  1.00  0.00           O
ATOM   4834  HW1 SOL   186       5.299   8.646  12.862  1.00  0.00           H
ATOM   4835  HW2 SOL   186       5.601   7.918  14.155  1.00  0.00           H
ATOM   4836  OW  SOL   187      11.714  98.892   9.896  1.00  0.00           O
ATOM   4837  HW1 SOL   187      12.641  98.777   9.687  1.00  0.00           H
ATOM   4838  HW2 SOL   187      11.703  99.103  10.830  1.00  0.00           H
ATOM   4839  OW  SOL   188      13.966  10.348  27.953  1.00  0.00           O
ATOM   4840  HW1 SOL   188      14.265  10.325  27.044  1.00  0.00           H
ATOM   4841  HW2 SOL   188      13.608  11.228  28.066  1.00  0.00           H
ATOM   4842  OW  SOL   189      30.644  32.008  98.711  1.00  0.00           O
ATOM   4843  HW1 SOL   189      30.290  31.426  98.039  1.00  0.00           H
ATOM   4844  HW2 SOL   189      31.395  32.429  98.294  1.00  0.00           H
ATOM   4845  OW  SOL   190      18.677   5.614  82.441  1.00  0.00           O
ATOM   4846  HW1 SOL   190      19.111   5.043  81.807  1.00  0.00           H
ATOM   4847  HW2 SOL   190      19.354   6.238  82.703  1.00  0.00           H
ATOM   4848  OW  SOL   191       3.444  20.336   5.027  1.00  0.00           O
ATOM   4849  HW1 SOL   191       2.770  19.986   5.609  1.00  0.00           H
ATOM   4850  HW2 SOL   191       4.151  20.606   5.613  1.00  0.00           H
ATOM   4851  OW  SOL   192       5.656  16.096  20.879  1.00  0.00           O
ATOM   4852  HW1 SOL   192       6.348  16.021  20.222  1.00  0.00           H
ATOM   4853  HW2 SOL   192       5.991  16.734  21.509  1.00  0.00           H
ATOM   4854  OW  SOL   193       4.510  14.646  25.006  1.00  0.00           O
ATOM   4855  HW1 SOL   193       4.057  14.439  24.189  1.00  0.00           H
ATOM   4856  HW2 SOL   193       3.842  14.546  25.683  1.00  0.00           H
ATOM   4857  OW  SOL   194      88.147  17.678  90.614  1.00  0.00           O
ATOM   4858  HW1 SOL   194      88.142  18.418  91.221  1.00  0.00           H
ATOM   4859  HW2 SOL   194      87.576  17.952  89.897  1.00  0.00           H
ATOM   4860  OW  SOL   195      26.914  20.234   3.282  1.00  0.00           O
ATOM   4861  HW1 SOL   195      26.760  20.263   2.338  1.00  0.00           H
ATOM   4862  HW2 SOL   195      27.846  20.030   3.367  1.00  0.00           H
ATOM   4863  OW  SOL   196       4.978  82.853  91.594  1.00  0.00           O
ATOM   4864  HW1 SOL   196       4.056  83.101  91.527  1.00  0.00           H
ATOM   4865  HW2 SOL   196       5.450  83.570  91.171  1.00  0.00           H
ATOM   4866  OW  SOL   197      94.249   5.994  97.444  1.00  0.00           O
ATOM   4867  HW1 SOL   197      93.656   6.616  97.866  1.00  0.00           H
ATOM   4868  HW2 SOL   197      94.413   5.328  98.112  1.00  0.00           H
ATOM   4869  OW  SOL   198      20.111  41.145   0.003  1.00  0.00           O
ATOM   4870  HW1 SOL   198      20.748  40.791  -0.618  1.00  0.00           H
ATOM   4871  HW2 SOL   198      20.472  40.931   0.863  1.00  0.00           H
ATOM   4872  OW  SOL   199      91.706  10.809   8.444  1.00  0.00           O
ATOM   4873  HW1 SOL   199      91.287  11.560   8.864  1.00  0.00           H
ATOM   4874  HW2 SOL   199      91.037  10.124   8.456  1.00  0.00           H
ATOM   4875  OW  SOL   200      17.550  20.396  20.701  1.00  0.00           O
ATOM   4876  HW1 SOL   200      17.843  20.065  19.852  1.00  0.00           H
ATOM   4877  HW2 SOL   200      17.614  21.348  20.622  1.00  0.00           H
ATOM   4878  OW  SOL   201      10.194   7.263  20.246  1.00  0.00           O
ATOM   4879  HW1 SOL   201       9.259   7.243  20.449  1.00  0.00           H
ATOM   4880  HW2 SOL   201      10.623   7.353  21.097  1.00  0.00           H
ATOM   4881  OW  SOL   202      20.652  23.071  98.875  1.00  0.00           O
ATOM   4882  HW1 SOL   202      21.556  23.270  99.121  1.00  0.00           H
ATOM   4883  HW2 SOL   202      20.121  23.512  99.538  1.00  0.00           H
ATOM   4884  OW  SOL   203      18.871  82.748  30.817  1.00  0.00           O
ATOM   4885  HW1 SOL   203      17.942  82.610  30.631  1.00  0.00           H
ATOM   4886  HW2 SOL   203      19.324  82.402  30.048  1.00  0.00           H
ATOM   4887  OW  SOL   204      93.815   3.826  89.243  1.00  0.00           O
ATOM   4888  HW1 SOL   204      93.710   3.085  89.839  1.00  0.00           H
ATOM   4889  HW2 SOL   204      93.472   3.512  88.406  1.00  0.00           H
ATOM   4890  OW  SOL   205      10.524  99.925  27.146  1.00  0.00           O
ATOM   4891  HW1 SOL   205      10.048  99.632  27.923  1.00  0.00           H
ATOM   4892  HW2 SOL   205      10.159  99.404  26.431  1.00  0.00           H
ATOM   4893  OW  SOL   206       8.426  98.850   7.076  1.00  0.00           O
ATOM   4894  HW1 SOL   206       7.666  98.285   7.212  1.00  0.00           H
ATOM   4895  HW2 SOL   206       8.642  98.745   6.150  1.00  0.00           H
ATOM   4896  OW  SOL   207      14.891  25.659  93.365  1.00  0.00           O
ATOM   4897  HW1 SOL   207      15.209  26.312  92.741  1.00  0.00           H
ATOM   4898  HW2 SOL   207      14.059  26.012  93.679  1.00  0.00           H
ATOM   4899  OW  SOL   208      80.873  85.438  82.036  1.00  0.00           O
ATOM   4900  HW1 SOL   208      80.930  85.584  82.980  1.00  0.00           H
ATOM   4901  HW2 SOL   208      81.243  86.231  81.647  1.00  0.00           H
ATOM   4902  OW  SOL   209      14.252   4.866   0.465  1.00  0.00           O
ATOM   4903  HW1 SOL   209      13.568   5.383   0.038  1.00  0.00           H
ATOM   4904  HW2 SOL   209      14.898   5.512   0.750  1.00  0.00           H
ATOM   4905  OW  SOL   210      96.558  82.098  24.486  1.00  0.00           O
ATOM   4906  HW1 SOL   210      95.682  82.254  24.132  1.00  0.00           H
ATOM   4907  HW2 SOL   210      96.663  81.147  24.457  1.00  0.00           H
ATOM   4908  OW  SOL   211       9.632  94.655   7.894  1.00  0.00           O
ATOM   4909  HW1 SOL   211       9.761  95.601   7.824  1.00  0.00           H
ATOM   4910  HW2 SOL   211       8.767  94.560   8.291  1.00  0.00           H
ATOM   4911  OW  SOL   212       0.996  92.414  92.848  1.00  0.00           O
ATOM   4912  HW1 SOL   212       1.423  92.533  92.000  1.00  0.00           H
ATOM   4913  HW2 SOL   212       0.074  92.610  92.682  1.00  0.00           H
ATOM   4914  OW  SOL   213      14.430  14.584  97.030  1.00  0.00           O
ATOM   4915  HW1 SOL   213      14.008  15.323  97.466  1.00  0.00           H
ATOM   4916  HW2 SOL   213      13.748  13.914  96.978  1.00  0.00           H
ATOM   4917  OW  SOL   214      93.689   0.215   5.716  1.00  0.00           O
ATOM   4918  HW1 SOL   214      94.352  -0.475   5.727  1.00  0.00           H
ATOM   4919  HW2 SOL   214      94.187   1.025   5.604  1.00  0.00           H
ATOM   4920  OW  SOL   215      89.551   8.666   3.941  1.00  0.00           O
ATOM   4921  HW1 SOL   215      88.994   9.337   3.547  1.00  0.00           H
ATOM   4922  HW2 SOL   215      90.303   8.602   3.353  1.00  0.00           H
ATOM   4923  OW  SOL   216       7.690  98.471  29.455  1.00  0.00           O
ATOM   4924  HW1 SOL   216       6.820  98.787  29.212  1.00  0.00           H
ATOM   4925  HW2 SOL   216       7.638  97.521  29.354  1.00  0.00           H
ATOM   4926  OW  SOL   217       4.101   9.626  95.562  1.00  0.00           O
ATOM   4927  HW1 SOL   217       3.429   9.557  96.241  1.00  0.00           H
ATOM   4928  HW2 SOL   217       3.839  10.386  95.042  1.00  0.00           H
ATOM   4929  OW  SOL   218      24.717   0.528   8.294  1.00  0.00           O
ATOM   4930  HW1 SOL   218      23.962  -0.057   8.346  1.00  0.00           H
ATOM   4931  HW2 SOL   218      24.553   1.063   7.518  1.00  0.00           H
ATOM   4932  OW  SOL   219      19.684   0.594  16.695  1.00  0.00           O
ATOM   4933  HW1 SOL   219      19.890   0.123  15.888  1.00  0.00           H
ATOM   4934  HW2 SOL   219      19.044   1.254  16.431  1.00  0.00           H
ATOM   4935  OW  SOL   220      23.291  12.067   9.406  1.00  0.00           O
ATOM   4936  HW1 SOL   220      23.553  12.901   9.797  1.00  0.00           H
ATOM   4937  HW2 SOL   220      23.635  12.102   8.513  1.00  0.00           H
ATOM   4938  OW  SOL   221      13.278  11.591  20.839  1.00  0.00           O
ATOM   4939  HW1 SOL   221      13.354  12.544  20.797  1.00  0.00           H
ATOM   4940  HW2 SOL   221      14.074  11.267  20.419  1.00  0.00           H
ATOM   4941  OW  SOL   222      43.184  15.027  15.593  1.00  0.00           O
ATOM   4942  HW1 SOL   222      43.097  15.791  16.163  1.00  0.00           H
ATOM   4943  HW2 SOL   222      42.618  14.366  15.992  1.00  0.00           H
ATOM   4944  OW  SOL   223      15.600  96.547  78.137  1.00  0.00           O
ATOM   4945  HW1 SOL   223      15.343  96.460  77.219  1.00  0.00           H
ATOM   4946  HW2 SOL   223      15.959  95.690  78.368  1.00  0.00           H
ATOM   4947  OW  SOL   224      11.431  98.131  95.665  1.00  0.00           O
ATOM   4948  HW1 SOL   224      11.985  98.807  95.274  1.00  0.00           H
ATOM   4949  HW2 SOL   224      11.368  98.377  96.588  1.00  0.00           H
ATOM   4950  OW  SOL   225      24.494  22.731  97.410  1.00  0.00           O
ATOM   4951  HW1 SOL   225      23.775  22.229  97.028  1.00  0.00           H
ATOM   4952  HW2 SOL   225      24.327  23.634  97.141  1.00  0.00           H
ATOM   4953  OW  SOL   226      16.759  19.513   5.739  1.00  0.00           O
ATOM   4954  HW1 SOL   226      16.323  20.325   5.483  1.00  0.00           H
ATOM   4955  HW2 SOL   226      17.691  19.732   5.746  1.00  0.00           H
ATOM   4956  OW  SOL   227      24.488  30.825   7.137  1.00  0.00           O
ATOM   4957  HW1 SOL   227      24.310  30.794   6.197  1.00  0.00           H
ATOM   4958  HW2 SOL   227      23.781  31.358   7.499  1.00  0.00           H
ATOM   4959  OW  SOL   228      17.357  96.181  13.713  1.00  0.00           O
ATOM   4960  HW1 SOL   228      17.285  95.957  14.640  1.00  0.00           H
ATOM   4961  HW2 SOL   228      18.061  95.621  13.385  1.00  0.00           H
ATOM   4962  OW  SOL   229      22.494  14.361  12.944  1.00  0.00           O
ATOM   4963  HW1 SOL   229      21.898  14.718  12.286  1.00  0.00           H
ATOM   4964  HW2 SOL   229      22.506  15.019  13.639  1.00  0.00           H
ATOM   4965  OW  SOL   230       6.151  13.838  13.512  1.00  0.00           O
ATOM   4966  HW1 SOL   230       5.554  14.039  14.233  1.00  0.00           H
ATOM   4967  HW2 SOL   230       6.968  13.583  13.941  1.00  0.00           H
ATOM   4968  OW  SOL   231      16.504   1.204   5.785  1.00  0.00           O
ATOM   4969  HW1 SOL   231      16.748   1.808   5.084  1.00  0.00           H
ATOM   4970  HW2 SOL   231      17.000   1.506   6.546  1.00  0.00           H
ATOM   4971  OW  SOL   232      98.075   7.555   9.184  1.00  0.00           O
ATOM   4972  HW1 SOL   232      97.229   8.002   9.154  1.00  0.00           H
ATOM   4973  HW2 SOL   232      98.655   8.103   8.655  1.00  0.00           H
ATOM   4974  OW  SOL   233      17.438  23.327  13.375  1.00  0.00           O
ATOM   4975  HW1 SOL   233      17.824  23.699  14.168  1.00  0.00           H
ATOM   4976  HW2 SOL   233      18.176  22.931  12.912  1.00  0.00           H
ATOM   4977  OW  SOL   234      89.818   4.946   7.147  1.00  0.00           O
ATOM   4978  HW1 SOL   234      89.237   5.222   7.856  1.00  0.00           H
ATOM   4979  HW2 SOL   234      89.281   4.367   6.608  1.00  0.00           H
ATOM   4980  OW  SOL   235      29.684  10.383   2.653  1.00  0.00           O
ATOM   4981  HW1 SOL   235      29.983   9.495   2.847  1.00  0.00           H
ATOM   4982  HW2 SOL   235      29.545  10.783   3.511  1.00  0.00           H
ATOM   4983  OW  SOL   236       5.886  95.256   9.352  1.00  0.00           O
ATOM   4984  HW1 SOL   236       5.985  94.810   8.511  1.00  0.00           H
ATOM   4985  HW2 SOL   236       4.992  95.052   9.628  1.00  0.00           H
ATOM   4986  OW  SOL   237      98.345  11.012  90.727  1.00  0.00           O
ATOM   4987  HW1 SOL   237      98.133  10.118  90.459  1.00  0.00           H
ATOM   4988  HW2 SOL   237      97.503  11.398  90.966  1.00  0.00           H
ATOM   4989  OW  SOL   238      29.825   2.764  74.123  1.00  0.00           O
ATOM   4990  HW1 SOL   238      28.868   2.763  74.164  1.00  0.00           H
ATOM   4991  HW2 SOL   238      30.038   2.099  73.469  1.00  0.00           H
ATOM   4992  OW  SOL   239       1.925   1.824   5.390  1.00  0.00           O
ATOM   4993  HW1 SOL   239       2.456   1.033   5.486  1.00  0.00           H
ATOM   4994  HW2 SOL   239       1.215   1.714   6.022  1.00  0.00           H
ATOM   4995  OW  SOL   240       4.159  91.160   2.610  1.00  0.00           O
ATOM   4996  HW1 SOL   240       4.965  90.669   2.770  1.00  0.00           H
ATOM   4997  HW2 SOL   240       4.434  91.907   2.079  1.00  0.00           H
ATOM   4998  OW  SOL   241      26.258  12.871   3.309  1.00  0.00           O
ATOM   4999  HW1 SOL   241      26.182  13.814   3.168  1.00  0.00           H
ATOM   5000  HW2 SOL   241      25.865  12.479   2.529  1.00  0.00           H
ATOM   5001  OW  SOL   242      25.495  92.325   0.453  1.00  0.00           O
ATOM   5002  HW1 SOL   242      24.820  92.687  -0.121  1.00  0.00           H
ATOM   5003  HW2 SOL   242      26.262  92.225  -0.112  1.00  0.00           H
ATOM   5004  OW  SOL   243      22.356   1.967  90.603  1.00  0.00           O
ATOM   5005  HW1 SOL   243      21.827   1.179  90.483  1.00  0.00           H
ATOM   5006  HW2 SOL   243      23.065   1.694  91.186  1.00  0.00           H
ATOM   5007  OW  SOL   244      16.557  27.095  17.838  1.00  0.00           O
ATOM   5008  HW1 SOL   244      17.033  27.873  17.546  1.00  0.00           H
ATOM   5009  HW2 SOL   244      16.134  27.365  18.653  1.00  0.00           H
ATOM   5010  OW  SOL   245      17.960   7.090  44.272  1.00  0.00           O
ATOM   5011  HW1 SOL   245      18.839   7.187  44.637  1.00  0.00           H
ATOM   5012  HW2 SOL   245      17.957   6.218  43.877  1.00  0.00           H
ATOM   5013  OW  SOL   246      18.052  11.904   0.281  1.00  0.00           O
ATOM   5014  HW1 SOL   246      17.596  12.257   1.045  1.00  0.00           H
ATOM   5015  HW2 SOL   246      17.646  12.344  -0.466  1.00  0.00           H
ATOM   5016  OW  SOL   247      10.106  83.636  14.129  1.00  0.00           O
ATOM   5017  HW1 SOL   247       9.972  84.459  13.659  1.00  0.00           H
ATOM   5018  HW2 SOL   247      10.097  82.966  13.446  1.00  0.00           H
ATOM   5019  OW  SOL   248       2.552  29.323  17.501  1.00  0.00           O
ATOM   5020  HW1 SOL   248       2.051  29.144  18.297  1.00  0.00           H
ATOM   5021  HW2 SOL   248       3.326  29.796  17.807  1.00  0.00           H
ATOM   5022  OW  SOL   249      92.030  91.039  92.391  1.00  0.00           O
ATOM   5023  HW1 SOL   249      92.536  91.842  92.517  1.00  0.00           H
ATOM   5024  HW2 SOL   249      91.866  90.717  93.278  1.00  0.00           H
ATOM   5025  OW  SOL   250      16.718  95.836   5.010  1.00  0.00           O
ATOM   5026  HW1 SOL   250      16.810  95.815   4.058  1.00  0.00           H
ATOM   5027  HW2 SOL   250      17.006  96.714   5.260  1.00  0.00           H
ATOM   5028  OW  SOL   251      35.471  83.579   4.081  1.00  0.00           O
ATOM   5029  HW1 SOL   251      34.812  83.455   4.765  1.00  0.00           H
ATOM   5030  HW2 SOL   251      35.578  82.712   3.691  1.00  0.00           H
ATOM   5031  OW  SOL   252      14.939   9.465  90.693  1.00  0.00           O
ATOM   5032  HW1 SOL   252      14.335   8.759  90.924  1.00  0.00           H
ATOM   5033  HW2 SOL   252      15.179   9.859  91.531  1.00  0.00           H
ATOM   5034  OW  SOL   253      11.149  94.468  98.952  1.00  0.00           O
ATOM   5035  HW1 SOL   253      12.041  94.451  98.606  1.00  0.00           H
ATOM   5036  HW2 SOL   253      10.703  95.140  98.436  1.00  0.00           H
ATOM   5037  OW  SOL   254      98.320  25.903  23.725  1.00  0.00           O
ATOM   5038  HW1 SOL   254      98.793  26.665  24.059  1.00  0.00           H
ATOM   5039  HW2 SOL   254      97.721  25.665  24.433  1.00  0.00           H
ATOM   5040  OW  SOL   255       7.309  23.143  23.714  1.00  0.00           O
ATOM   5041  HW1 SOL   255       7.893  23.827  23.386  1.00  0.00           H
ATOM   5042  HW2 SOL   255       6.605  23.620  24.154  1.00  0.00           H
ATOM   5043  OW  SOL   256      99.694   7.099  28.885  1.00  0.00           O
ATOM   5044  HW1 SOL   256     100.646   7.200  28.902  1.00  0.00           H
ATOM   5045  HW2 SOL   256      99.468   7.116  27.955  1.00  0.00           H
ATOM   5046  OW  SOL   257      96.583  83.137  85.460  1.00  0.00           O
ATOM   5047  HW1 SOL   257      97.240  83.316  84.787  1.00  0.00           H
ATOM   5048  HW2 SOL   257      96.814  82.271  85.796  1.00  0.00           H
ATOM   5049  OW  SOL   258      97.200  92.385  85.018  1.00  0.00           O
ATOM   5050  HW1 SOL   258      96.492  93.001  84.830  1.00  0.00           H
ATOM   5051  HW2 SOL   258      96.809  91.743  85.610  1.00  0.00           H
ATOM   5052  OW  SOL   259      83.353  12.235   1.325  1.00  0.00           O
ATOM   5053  HW1 SOL   259      82.400  12.230   1.241  1.00  0.00           H
ATOM   5054  HW2 SOL   259      83.536  11.599   2.017  1.00  0.00           H
ATOM   5055  OW  SOL   260      23.750  25.858   6.219  1.00  0.00           O
ATOM   5056  HW1 SOL   260      23.043  25.213   6.247  1.00  0.00           H
ATOM   5057  HW2 SOL   260      23.777  26.223   7.103  1.00  0.00           H
ATOM   5058  OW  SOL   261       0.184  98.209  11.830  1.00  0.00           O
ATOM   5059  HW1 SOL   261      -0.441  97.631  11.393  1.00  0.00           H
ATOM   5060  HW2 SOL   261       0.264  97.850  12.714  1.00  0.00           H
ATOM   5061  OW  SOL   262      18.743  21.152  99.101  1.00  0.00           O
[truncated: 7,230,487 more chars]
