# Supplementary material for: Permeation enhancer-induced membrane defects assist the oral absorption of peptide drugs
Source: Nat Commun. 2025 Oct 28;16:9512. doi: 10.1038/s41467-025-64891-0 (PMC12568990; doi:10.1038/s41467-025-64891-0)
Supplement: Supplementary file 20 — Supplementary Data 1 [file 41467_2025_64891_MOESM20_ESM.zip › Supplementary_Data_1/Trajectory_shown_in_Supplementary_Video_14_First_frame.pdb]

REMARK    GENERATED BY TRJCONV
TITLE     membrane test t=   0.00000 step= 0
REMARK    THIS IS A SIMULATION BOX
CRYST1  104.220  104.220  167.465  90.00  90.00  90.00 P 1           1
MODEL        1
ATOM      1  OW  SOL    37      39.390  11.470 147.380  1.00  0.00           O
ATOM      2  HW1 SOL    37      39.060  11.680 148.250  1.00  0.00           H
ATOM      3  HW2 SOL    37      40.200  10.980 147.530  1.00  0.00           H
ATOM      4  OW  SOL    38      95.350  32.340 155.800  1.00  0.00           O
ATOM      5  HW1 SOL    38      95.850  31.990 155.060  1.00  0.00           H
ATOM      6  HW2 SOL    38      95.080  33.220 155.510  1.00  0.00           H
ATOM      7  OW  SOL    39      61.110  80.330 152.470  1.00  0.00           O
ATOM      8  HW1 SOL    39      60.480  80.820 151.940  1.00  0.00           H
ATOM      9  HW2 SOL    39      60.600  79.990 153.200  1.00  0.00           H
ATOM     10  OW  SOL    40       5.240  75.810 140.400  1.00  0.00           O
ATOM     11  HW1 SOL    40       4.310  75.600 140.340  1.00  0.00           H
ATOM     12  HW2 SOL    40       5.330  76.630 139.910  1.00  0.00           H
ATOM     13  OW  SOL    41       1.100  94.740   1.640  1.00  0.00           O
ATOM     14  HW1 SOL    41       0.220  94.880   1.280  1.00  0.00           H
ATOM     15  HW2 SOL    41       1.180  93.790   1.720  1.00  0.00           H
ATOM     16  OW  SOL    42      36.990  86.180 134.740  1.00  0.00           O
ATOM     17  HW1 SOL    42      36.080  86.420 134.570  1.00  0.00           H
ATOM     18  HW2 SOL    42      37.060  86.200 135.700  1.00  0.00           H
ATOM     19  OW  SOL    43      24.990  42.170 146.070  1.00  0.00           O
ATOM     20  HW1 SOL    43      25.230  42.640 145.270  1.00  0.00           H
ATOM     21  HW2 SOL    43      25.540  41.390 146.070  1.00  0.00           H
ATOM     22  OW  SOL    44      56.500  11.450 129.580  1.00  0.00           O
ATOM     23  HW1 SOL    44      56.900  11.480 128.710  1.00  0.00           H
ATOM     24  HW2 SOL    44      55.600  11.760 129.430  1.00  0.00           H
ATOM     25  OW  SOL    45      37.910  81.100  46.310  1.00  0.00           O
ATOM     26  HW1 SOL    45      38.360  80.270  46.410  1.00  0.00           H
ATOM     27  HW2 SOL    45      37.750  81.400  47.210  1.00  0.00           H
ATOM     28  OW  SOL    46      73.750  24.360  37.400  1.00  0.00           O
ATOM     29  HW1 SOL    46      73.500  23.710  36.740  1.00  0.00           H
ATOM     30  HW2 SOL    46      74.600  24.070  37.710  1.00  0.00           H
ATOM     31  OW  SOL    47      26.240 100.930 152.780  1.00  0.00           O
ATOM     32  HW1 SOL    47      27.010 101.500 152.740  1.00  0.00           H
ATOM     33  HW2 SOL    47      25.510 101.530 152.900  1.00  0.00           H
ATOM     34  OW  SOL    48      90.930  65.350 103.830  1.00  0.00           O
ATOM     35  HW1 SOL    48      91.780  65.800 103.830  1.00  0.00           H
ATOM     36  HW2 SOL    48      90.760  65.150 102.920  1.00  0.00           H
ATOM     37  OW  SOL    49      50.840  25.520 131.150  1.00  0.00           O
ATOM     38  HW1 SOL    49      51.240  25.290 130.320  1.00  0.00           H
ATOM     39  HW2 SOL    49      51.130  26.420 131.320  1.00  0.00           H
ATOM     40  OW  SOL    50      56.880  65.460 145.240  1.00  0.00           O
ATOM     41  HW1 SOL    50      56.040  65.400 144.780  1.00  0.00           H
ATOM     42  HW2 SOL    50      57.510  65.090 144.610  1.00  0.00           H
ATOM     43  OW  SOL    51      73.080  62.910 113.010  1.00  0.00           O
ATOM     44  HW1 SOL    51      73.580  63.710 112.890  1.00  0.00           H
ATOM     45  HW2 SOL    51      72.320  63.170 113.520  1.00  0.00           H
ATOM     46  OW  SOL    52      74.470  59.260 134.130  1.00  0.00           O
ATOM     47  HW1 SOL    52      73.580  59.620 134.050  1.00  0.00           H
ATOM     48  HW2 SOL    52      74.480  58.540 133.500  1.00  0.00           H
ATOM     49  OW  SOL    53      32.140  46.260 134.120  1.00  0.00           O
ATOM     50  HW1 SOL    53      31.250  45.930 134.300  1.00  0.00           H
ATOM     51  HW2 SOL    53      32.130  47.160 134.440  1.00  0.00           H
ATOM     52  OW  SOL    54      14.680  66.010  34.960  1.00  0.00           O
ATOM     53  HW1 SOL    54      14.120  66.790  35.030  1.00  0.00           H
ATOM     54  HW2 SOL    54      15.240  66.180  34.200  1.00  0.00           H
ATOM     55  OW  SOL    55      69.100  26.180 116.810  1.00  0.00           O
ATOM     56  HW1 SOL    55      69.330  26.180 115.890  1.00  0.00           H
ATOM     57  HW2 SOL    55      69.930  26.170 117.270  1.00  0.00           H
ATOM     58  OW  SOL    56      38.890  92.850 154.550  1.00  0.00           O
ATOM     59  HW1 SOL    56      38.780  93.430 153.800  1.00  0.00           H
ATOM     60  HW2 SOL    56      39.770  93.040 154.870  1.00  0.00           H
ATOM     61  OW  SOL    57      15.150  94.170 109.640  1.00  0.00           O
ATOM     62  HW1 SOL    57      15.980  93.700 109.530  1.00  0.00           H
ATOM     63  HW2 SOL    57      14.500  93.580 109.250  1.00  0.00           H
ATOM     64  OW  SOL    58      46.000  52.270  46.650  1.00  0.00           O
ATOM     65  HW1 SOL    58      46.880  52.200  46.280  1.00  0.00           H
ATOM     66  HW2 SOL    58      45.570  51.460  46.410  1.00  0.00           H
ATOM     67  OW  SOL    59      24.350  68.140  29.130  1.00  0.00           O
ATOM     68  HW1 SOL    59      24.630  68.460  29.980  1.00  0.00           H
ATOM     69  HW2 SOL    59      23.930  68.890  28.710  1.00  0.00           H
ATOM     70  OW  SOL    60      29.210  42.600  99.100  1.00  0.00           O
ATOM     71  HW1 SOL    60      29.720  42.870  99.860  1.00  0.00           H
ATOM     72  HW2 SOL    60      28.310  42.870  99.310  1.00  0.00           H
ATOM     73  OW  SOL    61      68.200  96.740   0.580  1.00  0.00           O
ATOM     74  HW1 SOL    61      67.630  96.430   1.280  1.00  0.00           H
ATOM     75  HW2 SOL    61      68.470  97.620   0.860  1.00  0.00           H
ATOM     76  OW  SOL    62      14.160  15.550  14.260  1.00  0.00           O
ATOM     77  HW1 SOL    62      14.270  15.650  13.320  1.00  0.00           H
ATOM     78  HW2 SOL    62      13.360  15.040  14.370  1.00  0.00           H
ATOM     79  OW  SOL    63      59.810  36.430 129.340  1.00  0.00           O
ATOM     80  HW1 SOL    63      60.450  36.800 128.740  1.00  0.00           H
ATOM     81  HW2 SOL    63      58.960  36.670 128.970  1.00  0.00           H
ATOM     82  OW  SOL    64      90.670  72.700 138.800  1.00  0.00           O
ATOM     83  HW1 SOL    64      90.660  72.970 139.720  1.00  0.00           H
ATOM     84  HW2 SOL    64      90.390  71.780 138.820  1.00  0.00           H
ATOM     85  OW  SOL    65      33.050  99.780  55.770  1.00  0.00           O
ATOM     86  HW1 SOL    65      33.200  99.160  55.060  1.00  0.00           H
ATOM     87  HW2 SOL    65      32.410  99.360  56.340  1.00  0.00           H
ATOM     88  OW  SOL    66      83.030  47.010  35.270  1.00  0.00           O
ATOM     89  HW1 SOL    66      83.400  47.860  35.060  1.00  0.00           H
ATOM     90  HW2 SOL    66      83.450  46.760  36.100  1.00  0.00           H
ATOM     91  OW  SOL    67      38.580  45.760  14.020  1.00  0.00           O
ATOM     92  HW1 SOL    67      39.090  44.980  13.830  1.00  0.00           H
ATOM     93  HW2 SOL    67      39.060  46.470  13.580  1.00  0.00           H
ATOM     94  OW  SOL    68      80.820  47.040 100.820  1.00  0.00           O
ATOM     95  HW1 SOL    68      81.440  46.480 101.300  1.00  0.00           H
ATOM     96  HW2 SOL    68      80.040  46.510 100.720  1.00  0.00           H
ATOM     97  OW  SOL    69      36.030  91.460  27.240  1.00  0.00           O
ATOM     98  HW1 SOL    69      35.660  91.310  26.370  1.00  0.00           H
ATOM     99  HW2 SOL    69      36.210  92.400  27.270  1.00  0.00           H
ATOM    100  OW  SOL    70      92.880  59.670 114.090  1.00  0.00           O
ATOM    101  HW1 SOL    70      92.600  59.480 113.190  1.00  0.00           H
ATOM    102  HW2 SOL    70      92.500  60.530 114.280  1.00  0.00           H
ATOM    103  OW  SOL    71      53.730   3.950  39.030  1.00  0.00           O
ATOM    104  HW1 SOL    71      53.810   4.460  39.830  1.00  0.00           H
ATOM    105  HW2 SOL    71      53.270   4.530  38.420  1.00  0.00           H
ATOM    106  OW  SOL    72      36.820  27.180 123.070  1.00  0.00           O
ATOM    107  HW1 SOL    72      36.010  27.170 122.560  1.00  0.00           H
ATOM    108  HW2 SOL    72      37.500  26.910 122.450  1.00  0.00           H
ATOM    109  OW  SOL    73      54.110  96.070 162.560  1.00  0.00           O
ATOM    110  HW1 SOL    73      54.710  96.590 162.020  1.00  0.00           H
ATOM    111  HW2 SOL    73      54.260  95.170 162.270  1.00  0.00           H
ATOM    112  OW  SOL    74      34.820 102.880 136.650  1.00  0.00           O
ATOM    113  HW1 SOL    74      35.460 102.190 136.490  1.00  0.00           H
ATOM    114  HW2 SOL    74      34.640 103.250 135.780  1.00  0.00           H
ATOM    115  OW  SOL    75      29.330   3.670  63.550  1.00  0.00           O
ATOM    116  HW1 SOL    75      29.290   3.130  62.760  1.00  0.00           H
ATOM    117  HW2 SOL    75      29.110   4.550  63.250  1.00  0.00           H
ATOM    118  OW  SOL    76       4.750  70.670  54.800  1.00  0.00           O
ATOM    119  HW1 SOL    76       5.550  70.190  55.020  1.00  0.00           H
ATOM    120  HW2 SOL    76       4.130  70.440  55.490  1.00  0.00           H
ATOM    121  OW  SOL    77       8.570  70.990 117.860  1.00  0.00           O
ATOM    122  HW1 SOL    77       9.050  70.920 117.030  1.00  0.00           H
ATOM    123  HW2 SOL    77       9.240  71.240 118.500  1.00  0.00           H
ATOM    124  OW  SOL    78      38.340  49.360 151.380  1.00  0.00           O
ATOM    125  HW1 SOL    78      37.520  49.100 150.970  1.00  0.00           H
ATOM    126  HW2 SOL    78      38.700  50.030 150.800  1.00  0.00           H
ATOM    127  OW  SOL    79      33.040  17.980   1.090  1.00  0.00           O
ATOM    128  HW1 SOL    79      32.340  17.700   1.670  1.00  0.00           H
ATOM    129  HW2 SOL    79      32.600  18.290   0.300  1.00  0.00           H
ATOM    130  OW  SOL    80      60.580  96.220 151.760  1.00  0.00           O
ATOM    131  HW1 SOL    80      60.060  95.600 151.250  1.00  0.00           H
ATOM    132  HW2 SOL    80      61.360  96.380 151.220  1.00  0.00           H
ATOM    133  OW  SOL    81      87.810  15.300   0.450  1.00  0.00           O
ATOM    134  HW1 SOL    81      86.950  14.900   0.340  1.00  0.00           H
ATOM    135  HW2 SOL    81      87.990  15.710 167.070  1.00  0.00           H
ATOM    136  OW  SOL    82      43.840  41.460  37.780  1.00  0.00           O
ATOM    137  HW1 SOL    82      43.740  40.500  37.850  1.00  0.00           H
ATOM    138  HW2 SOL    82      44.780  41.600  37.720  1.00  0.00           H
ATOM    139  OW  SOL    83      92.560  89.420  40.160  1.00  0.00           O
ATOM    140  HW1 SOL    83      93.430  89.730  40.400  1.00  0.00           H
ATOM    141  HW2 SOL    83      92.710  88.790  39.470  1.00  0.00           H
ATOM    142  OW  SOL    84      77.890  95.640  25.650  1.00  0.00           O
ATOM    143  HW1 SOL    84      78.240  95.420  26.520  1.00  0.00           H
ATOM    144  HW2 SOL    84      78.200  96.530  25.480  1.00  0.00           H
ATOM    145  OW  SOL    85     100.020   0.820  24.760  1.00  0.00           O
ATOM    146  HW1 SOL    85      99.800   0.720  25.690  1.00  0.00           H
ATOM    147  HW2 SOL    85     100.920   1.130  24.760  1.00  0.00           H
ATOM    148  OW  SOL    86      60.450  19.420 121.900  1.00  0.00           O
ATOM    149  HW1 SOL    86      61.300  19.700 122.230  1.00  0.00           H
ATOM    150  HW2 SOL    86      59.970  19.140 122.680  1.00  0.00           H
ATOM    151  OW  SOL    87      69.350  73.980  41.560  1.00  0.00           O
ATOM    152  HW1 SOL    87      68.970  74.790  41.910  1.00  0.00           H
ATOM    153  HW2 SOL    87      69.350  74.110  40.610  1.00  0.00           H
ATOM    154  OW  SOL    88      40.750  39.700 148.060  1.00  0.00           O
ATOM    155  HW1 SOL    88      40.960  39.930 147.150  1.00  0.00           H
ATOM    156  HW2 SOL    88      40.000  40.250 148.280  1.00  0.00           H
ATOM    157  OW  SOL    89      92.090  27.280  55.380  1.00  0.00           O
ATOM    158  HW1 SOL    89      92.660  26.710  54.860  1.00  0.00           H
ATOM    159  HW2 SOL    89      92.270  28.160  55.030  1.00  0.00           H
ATOM    160  OW  SOL    90      74.960   7.470 108.520  1.00  0.00           O
ATOM    161  HW1 SOL    90      74.520   8.290 108.730  1.00  0.00           H
ATOM    162  HW2 SOL    90      75.070   7.040 109.370  1.00  0.00           H
ATOM    163  OW  SOL    91      28.600  69.530 119.970  1.00  0.00           O
ATOM    164  HW1 SOL    91      29.300  68.910 120.140  1.00  0.00           H
ATOM    165  HW2 SOL    91      27.810  69.100 120.300  1.00  0.00           H
ATOM    166  OW  SOL    92      11.380 101.690  42.580  1.00  0.00           O
ATOM    167  HW1 SOL    92      12.170 102.240  42.570  1.00  0.00           H
ATOM    168  HW2 SOL    92      10.680 102.280  42.310  1.00  0.00           H
ATOM    169  OW  SOL    93     102.470   8.890 149.600  1.00  0.00           O
ATOM    170  HW1 SOL    93     102.390   9.400 150.400  1.00  0.00           H
ATOM    171  HW2 SOL    93     103.160   8.260 149.780  1.00  0.00           H
ATOM    172  OW  SOL    94       3.530  22.480  45.400  1.00  0.00           O
ATOM    173  HW1 SOL    94       3.190  23.140  44.800  1.00  0.00           H
ATOM    174  HW2 SOL    94       4.410  22.780  45.630  1.00  0.00           H
ATOM    175  OW  SOL    95       7.440  81.270 162.610  1.00  0.00           O
ATOM    176  HW1 SOL    95       7.000  80.820 161.880  1.00  0.00           H
ATOM    177  HW2 SOL    95       6.850  81.140 163.360  1.00  0.00           H
ATOM    178  OW  SOL    96      33.410  96.740 127.800  1.00  0.00           O
ATOM    179  HW1 SOL    96      33.060  97.300 128.500  1.00  0.00           H
ATOM    180  HW2 SOL    96      33.310  97.260 127.000  1.00  0.00           H
ATOM    181  OW  SOL    97      18.540  87.860 100.410  1.00  0.00           O
ATOM    182  HW1 SOL    97      17.910  88.350  99.880  1.00  0.00           H
ATOM    183  HW2 SOL    97      19.400  88.180 100.110  1.00  0.00           H
ATOM    184  OW  SOL    98      16.160 100.370  27.070  1.00  0.00           O
ATOM    185  HW1 SOL    98      15.780  99.650  27.580  1.00  0.00           H
ATOM    186  HW2 SOL    98      15.710 101.150  27.380  1.00  0.00           H
ATOM    187  OW  SOL    99      85.460  81.990  11.450  1.00  0.00           O
ATOM    188  HW1 SOL    99      85.450  81.090  11.770  1.00  0.00           H
ATOM    189  HW2 SOL    99      85.910  82.490  12.140  1.00  0.00           H
ATOM    190  OW  SOL   100      93.130 100.250  30.650  1.00  0.00           O
ATOM    191  HW1 SOL   100      93.800 100.910  30.820  1.00  0.00           H
ATOM    192  HW2 SOL   100      93.580  99.410  30.770  1.00  0.00           H
ATOM    193  OW  SOL   101      20.980  78.110 107.210  1.00  0.00           O
ATOM    194  HW1 SOL   101      20.110  78.510 107.220  1.00  0.00           H
ATOM    195  HW2 SOL   101      21.570  78.830 107.030  1.00  0.00           H
ATOM    196  OW  SOL   102      92.580  15.210  46.760  1.00  0.00           O
ATOM    197  HW1 SOL   102      92.250  14.320  46.640  1.00  0.00           H
ATOM    198  HW2 SOL   102      92.280  15.690  45.990  1.00  0.00           H
ATOM    199  OW  SOL   103      82.650  59.350  47.060  1.00  0.00           O
ATOM    200  HW1 SOL   103      82.980  59.800  47.830  1.00  0.00           H
ATOM    201  HW2 SOL   103      82.340  60.050  46.480  1.00  0.00           H
ATOM    202  OW  SOL   104      53.730  49.050  28.800  1.00  0.00           O
ATOM    203  HW1 SOL   104      54.680  49.060  28.870  1.00  0.00           H
ATOM    204  HW2 SOL   104      53.560  48.920  27.870  1.00  0.00           H
ATOM    205  OW  SOL   105      62.170  50.100 105.660  1.00  0.00           O
ATOM    206  HW1 SOL   105      61.660  50.310 106.440  1.00  0.00           H
ATOM    207  HW2 SOL   105      62.560  50.930 105.400  1.00  0.00           H
ATOM    208  OW  SOL   106      57.070  27.520 131.440  1.00  0.00           O
ATOM    209  HW1 SOL   106      57.600  26.970 130.850  1.00  0.00           H
ATOM    210  HW2 SOL   106      56.280  27.710 130.940  1.00  0.00           H
ATOM    211  OW  SOL   107      28.310  84.690 118.660  1.00  0.00           O
ATOM    212  HW1 SOL   107      27.900  85.170 117.940  1.00  0.00           H
ATOM    213  HW2 SOL   107      28.800  83.980 118.230  1.00  0.00           H
ATOM    214  OW  SOL   108      52.040  20.870  29.500  1.00  0.00           O
ATOM    215  HW1 SOL   108      51.480  20.780  28.730  1.00  0.00           H
ATOM    216  HW2 SOL   108      52.450  20.010  29.600  1.00  0.00           H
ATOM    217  OW  SOL   109      47.240  75.060  40.780  1.00  0.00           O
ATOM    218  HW1 SOL   109      47.610  74.290  41.200  1.00  0.00           H
ATOM    219  HW2 SOL   109      47.870  75.760  40.950  1.00  0.00           H
ATOM    220  OW  SOL   110     104.140  37.070   3.900  1.00  0.00           O
ATOM    221  HW1 SOL   110     103.700  37.530   4.610  1.00  0.00           H
ATOM    222  HW2 SOL   110     104.070  36.140   4.130  1.00  0.00           H
ATOM    223  OW  SOL   111      11.700  58.710  66.280  1.00  0.00           O
ATOM    224  HW1 SOL   111      11.880  58.510  65.360  1.00  0.00           H
ATOM    225  HW2 SOL   111      11.980  57.940  66.760  1.00  0.00           H
ATOM    226  OW  SOL   112      90.310  11.120  33.210  1.00  0.00           O
ATOM    227  HW1 SOL   112      90.330  10.280  32.760  1.00  0.00           H
ATOM    228  HW2 SOL   112      89.690  10.990  33.940  1.00  0.00           H
ATOM    229  OW  SOL   113      91.000  10.190  51.340  1.00  0.00           O
ATOM    230  HW1 SOL   113      91.280   9.410  50.860  1.00  0.00           H
ATOM    231  HW2 SOL   113      91.730  10.380  51.930  1.00  0.00           H
ATOM    232  OW  SOL   114      77.330   4.090 145.840  1.00  0.00           O
ATOM    233  HW1 SOL   114      76.670   3.430 146.070  1.00  0.00           H
ATOM    234  HW2 SOL   114      76.830   4.780 145.400  1.00  0.00           H
ATOM    235  OW  SOL   115      84.180  68.400  41.210  1.00  0.00           O
ATOM    236  HW1 SOL   115      84.120  67.530  40.830  1.00  0.00           H
ATOM    237  HW2 SOL   115      84.660  68.910  40.560  1.00  0.00           H
ATOM    238  OW  SOL   116      48.200  92.700  36.320  1.00  0.00           O
ATOM    239  HW1 SOL   116      48.480  91.850  35.970  1.00  0.00           H
ATOM    240  HW2 SOL   116      47.250  92.720  36.200  1.00  0.00           H
ATOM    241  OW  SOL   117      54.740  55.810 104.960  1.00  0.00           O
ATOM    242  HW1 SOL   117      54.620  55.780 105.910  1.00  0.00           H
ATOM    243  HW2 SOL   117      55.640  55.490 104.830  1.00  0.00           H
ATOM    244  OW  SOL   118       4.670  64.830 159.680  1.00  0.00           O
ATOM    245  HW1 SOL   118       4.200  65.330 160.350  1.00  0.00           H
ATOM    246  HW2 SOL   118       4.120  64.910 158.900  1.00  0.00           H
ATOM    247  OW  SOL   119      62.200 103.520 108.830  1.00  0.00           O
ATOM    248  HW1 SOL   119      62.180 103.800 107.910  1.00  0.00           H
ATOM    249  HW2 SOL   119      61.310 103.700 109.150  1.00  0.00           H
ATOM    250  OW  SOL   120      64.500  83.900  57.760  1.00  0.00           O
ATOM    251  HW1 SOL   120      63.770  84.390  58.130  1.00  0.00           H
ATOM    252  HW2 SOL   120      64.680  83.210  58.400  1.00  0.00           H
ATOM    253  OW  SOL   121      67.240  27.690  28.240  1.00  0.00           O
ATOM    254  HW1 SOL   121      67.990  27.250  28.640  1.00  0.00           H
ATOM    255  HW2 SOL   121      66.480  27.280  28.650  1.00  0.00           H
ATOM    256  OW  SOL   122      88.720  81.350 166.340  1.00  0.00           O
ATOM    257  HW1 SOL   122      88.800  81.340 167.300  1.00  0.00           H
ATOM    258  HW2 SOL   122      88.690  82.280 166.110  1.00  0.00           H
ATOM    259  OW  SOL   123      21.450  84.710   0.150  1.00  0.00           O
ATOM    260  HW1 SOL   123      20.840  84.850 166.890  1.00  0.00           H
ATOM    261  HW2 SOL   123      22.300  84.990 167.260  1.00  0.00           H
ATOM    262  OW  SOL   124     100.510  89.430 110.020  1.00  0.00           O
ATOM    263  HW1 SOL   124     101.420  89.270 110.300  1.00  0.00           H
ATOM    264  HW2 SOL   124     100.600  89.970 109.230  1.00  0.00           H
ATOM    265  OW  SOL   125      13.980  73.980 141.800  1.00  0.00           O
ATOM    266  HW1 SOL   125      13.030  73.850 141.870  1.00  0.00           H
ATOM    267  HW2 SOL   125      14.160  73.890 140.870  1.00  0.00           H
ATOM    268  OW  SOL   126       2.160  29.150  42.820  1.00  0.00           O
ATOM    269  HW1 SOL   126       2.840  28.490  42.940  1.00  0.00           H
ATOM    270  HW2 SOL   126       2.330  29.810  43.490  1.00  0.00           H
ATOM    271  OW  SOL   127      92.530  18.190 117.590  1.00  0.00           O
ATOM    272  HW1 SOL   127      92.210  17.300 117.540  1.00  0.00           H
ATOM    273  HW2 SOL   127      92.620  18.370 118.520  1.00  0.00           H
ATOM    274  OW  SOL   128     103.470  12.240 166.540  1.00  0.00           O
ATOM    275  HW1 SOL   128     102.900  11.720 167.100  1.00  0.00           H
ATOM    276  HW2 SOL   128     102.910  12.950 166.220  1.00  0.00           H
ATOM    277  OW  SOL   129       2.670  11.730 161.030  1.00  0.00           O
ATOM    278  HW1 SOL   129       2.660  11.120 161.760  1.00  0.00           H
ATOM    279  HW2 SOL   129       3.090  12.520 161.380  1.00  0.00           H
ATOM    280  OW  SOL   130      49.200  98.520  19.710  1.00  0.00           O
ATOM    281  HW1 SOL   130      48.540  98.950  20.260  1.00  0.00           H
ATOM    282  HW2 SOL   130      49.240  99.060  18.920  1.00  0.00           H
ATOM    283  OW  SOL   131      34.150  60.850  42.500  1.00  0.00           O
ATOM    284  HW1 SOL   131      33.500  60.150  42.640  1.00  0.00           H
ATOM    285  HW2 SOL   131      34.990  60.390  42.470  1.00  0.00           H
ATOM    286  OW  SOL   132      94.740  18.320  49.660  1.00  0.00           O
ATOM    287  HW1 SOL   132      95.670  18.320  49.470  1.00  0.00           H
ATOM    288  HW2 SOL   132      94.640  17.740  50.420  1.00  0.00           H
ATOM    289  OW  SOL   133      38.710  33.660 112.010  1.00  0.00           O
ATOM    290  HW1 SOL   133      38.720  33.910 112.930  1.00  0.00           H
ATOM    291  HW2 SOL   133      37.780  33.510 111.810  1.00  0.00           H
ATOM    292  OW  SOL   134      36.680  37.650  35.260  1.00  0.00           O
ATOM    293  HW1 SOL   134      37.350  37.800  35.930  1.00  0.00           H
ATOM    294  HW2 SOL   134      36.100  37.000  35.650  1.00  0.00           H
ATOM    295  OW  SOL   135      95.760  96.860  35.040  1.00  0.00           O
ATOM    296  HW1 SOL   135      95.720  97.450  34.290  1.00  0.00           H
ATOM    297  HW2 SOL   135      96.050  97.400  35.770  1.00  0.00           H
ATOM    298  OW  SOL   136      98.920  96.280   9.880  1.00  0.00           O
ATOM    299  HW1 SOL   136      98.120  96.410   9.370  1.00  0.00           H
ATOM    300  HW2 SOL   136      99.590  96.060   9.230  1.00  0.00           H
ATOM    301  OW  SOL   137      97.070  59.560  15.100  1.00  0.00           O
ATOM    302  HW1 SOL   137      96.740  60.040  14.340  1.00  0.00           H
ATOM    303  HW2 SOL   137      96.390  59.660  15.760  1.00  0.00           H
ATOM    304  OW  SOL   138      99.240  92.350 152.800  1.00  0.00           O
ATOM    305  HW1 SOL   138      99.110  92.410 153.740  1.00  0.00           H
ATOM    306  HW2 SOL   138      99.550  93.210 152.540  1.00  0.00           H
ATOM    307  OW  SOL   139      47.050  31.970 132.100  1.00  0.00           O
ATOM    308  HW1 SOL   139      46.670  31.320 132.690  1.00  0.00           H
ATOM    309  HW2 SOL   139      46.570  31.870 131.280  1.00  0.00           H
ATOM    310  OW  SOL   140      87.550  50.020  16.060  1.00  0.00           O
ATOM    311  HW1 SOL   140      87.260  50.590  15.350  1.00  0.00           H
ATOM    312  HW2 SOL   140      86.840  50.060  16.700  1.00  0.00           H
ATOM    313  OW  SOL   141      16.360  94.430  17.680  1.00  0.00           O
ATOM    314  HW1 SOL   141      17.140  94.690  17.190  1.00  0.00           H
ATOM    315  HW2 SOL   141      16.670  94.280  18.570  1.00  0.00           H
ATOM    316  OW  SOL   142      30.210  22.420 156.820  1.00  0.00           O
ATOM    317  HW1 SOL   142      30.250  22.490 155.860  1.00  0.00           H
ATOM    318  HW2 SOL   142      31.020  22.820 157.120  1.00  0.00           H
ATOM    319  OW  SOL   143      90.920  84.370  24.270  1.00  0.00           O
ATOM    320  HW1 SOL   143      91.550  84.580  23.570  1.00  0.00           H
ATOM    321  HW2 SOL   143      90.070  84.630  23.900  1.00  0.00           H
ATOM    322  OW  SOL   144      29.790  91.340 135.100  1.00  0.00           O
ATOM    323  HW1 SOL   144      29.410  90.500 135.380  1.00  0.00           H
ATOM    324  HW2 SOL   144      29.570  91.940 135.820  1.00  0.00           H
ATOM    325  OW  SOL   145      77.360  57.250  98.780  1.00  0.00           O
ATOM    326  HW1 SOL   145      76.460  57.460  99.000  1.00  0.00           H
ATOM    327  HW2 SOL   145      77.890  57.710  99.440  1.00  0.00           H
ATOM    328  OW  SOL   146      43.170  99.990  17.670  1.00  0.00           O
ATOM    329  HW1 SOL   146      42.740 100.850  17.770  1.00  0.00           H
ATOM    330  HW2 SOL   146      44.090 100.160  17.850  1.00  0.00           H
ATOM    331  OW  SOL   147      42.110  93.600 162.850  1.00  0.00           O
ATOM    332  HW1 SOL   147      41.400  93.780 162.230  1.00  0.00           H
ATOM    333  HW2 SOL   147      41.990  92.680 163.090  1.00  0.00           H
ATOM    334  OW  SOL   148     101.270  45.260  53.560  1.00  0.00           O
ATOM    335  HW1 SOL   148     100.540  44.680  53.750  1.00  0.00           H
ATOM    336  HW2 SOL   148     101.210  45.940  54.230  1.00  0.00           H
ATOM    337  OW  SOL   149      86.430  59.040 121.830  1.00  0.00           O
ATOM    338  HW1 SOL   149      85.740  58.390 121.720  1.00  0.00           H
ATOM    339  HW2 SOL   149      86.140  59.580 122.570  1.00  0.00           H
ATOM    340  OW  SOL   150      37.640  20.340 130.620  1.00  0.00           O
ATOM    341  HW1 SOL   150      38.030  19.460 130.590  1.00  0.00           H
ATOM    342  HW2 SOL   150      36.750  20.210 130.300  1.00  0.00           H
ATOM    343  OW  SOL   151      86.540  52.940 120.680  1.00  0.00           O
ATOM    344  HW1 SOL   151      86.110  52.460 119.970  1.00  0.00           H
ATOM    345  HW2 SOL   151      87.430  52.600 120.690  1.00  0.00           H
ATOM    346  OW  SOL   152       4.780  19.210 165.020  1.00  0.00           O
ATOM    347  HW1 SOL   152       5.100  18.340 165.260  1.00  0.00           H
ATOM    348  HW2 SOL   152       5.560  19.680 164.730  1.00  0.00           H
ATOM    349  OW  SOL   153      91.330  49.230  24.160  1.00  0.00           O
ATOM    350  HW1 SOL   153      91.050  49.020  25.050  1.00  0.00           H
ATOM    351  HW2 SOL   153      91.470  48.380  23.750  1.00  0.00           H
ATOM    352  OW  SOL   154       8.210  56.240  41.550  1.00  0.00           O
ATOM    353  HW1 SOL   154       8.640  57.010  41.190  1.00  0.00           H
ATOM    354  HW2 SOL   154       8.360  55.550  40.900  1.00  0.00           H
ATOM    355  OW  SOL   155      60.990  38.530  39.590  1.00  0.00           O
ATOM    356  HW1 SOL   155      60.890  39.080  40.370  1.00  0.00           H
ATOM    357  HW2 SOL   155      61.770  38.000  39.770  1.00  0.00           H
ATOM    358  OW  SOL   156     100.680  14.460 163.520  1.00  0.00           O
ATOM    359  HW1 SOL   156     100.960  15.180 162.960  1.00  0.00           H
ATOM    360  HW2 SOL   156      99.750  14.630 163.690  1.00  0.00           H
ATOM    361  OW  SOL   157      74.080  30.490  17.310  1.00  0.00           O
ATOM    362  HW1 SOL   157      73.180  30.430  17.640  1.00  0.00           H
ATOM    363  HW2 SOL   157      74.500  31.130  17.880  1.00  0.00           H
ATOM    364  OW  SOL   158      55.940  49.720 146.990  1.00  0.00           O
ATOM    365  HW1 SOL   158      55.030  49.980 146.900  1.00  0.00           H
ATOM    366  HW2 SOL   158      55.920  48.950 147.560  1.00  0.00           H
ATOM    367  OW  SOL   159      57.260  72.040   1.500  1.00  0.00           O
ATOM    368  HW1 SOL   159      58.010  71.520   1.770  1.00  0.00           H
ATOM    369  HW2 SOL   159      56.790  71.490   0.870  1.00  0.00           H
ATOM    370  OW  SOL   160       1.240  82.750  54.640  1.00  0.00           O
ATOM    371  HW1 SOL   160       0.480  82.460  55.140  1.00  0.00           H
ATOM    372  HW2 SOL   160       1.250  82.160  53.880  1.00  0.00           H
ATOM    373  OW  SOL   161      57.210   8.100 164.750  1.00  0.00           O
ATOM    374  HW1 SOL   161      57.210   8.580 163.920  1.00  0.00           H
ATOM    375  HW2 SOL   161      56.630   7.350 164.580  1.00  0.00           H
ATOM    376  OW  SOL   162      36.760  31.960 152.520  1.00  0.00           O
ATOM    377  HW1 SOL   162      37.260  31.240 152.140  1.00  0.00           H
ATOM    378  HW2 SOL   162      37.180  32.120 153.370  1.00  0.00           H
ATOM    379  OW  SOL   163      80.190   1.290  20.210  1.00  0.00           O
ATOM    380  HW1 SOL   163      79.760   1.750  19.480  1.00  0.00           H
ATOM    381  HW2 SOL   163      80.580   0.510  19.820  1.00  0.00           H
ATOM    382  OW  SOL   164      29.590  50.160 151.970  1.00  0.00           O
ATOM    383  HW1 SOL   164      29.220  49.280 152.060  1.00  0.00           H
ATOM    384  HW2 SOL   164      29.470  50.570 152.820  1.00  0.00           H
ATOM    385  OW  SOL   165      89.760  49.310 156.040  1.00  0.00           O
ATOM    386  HW1 SOL   165      89.230  50.100 156.170  1.00  0.00           H
ATOM    387  HW2 SOL   165      89.880  49.260 155.090  1.00  0.00           H
ATOM    388  OW  SOL   166      78.620  45.980 147.600  1.00  0.00           O
ATOM    389  HW1 SOL   166      79.430  46.480 147.540  1.00  0.00           H
ATOM    390  HW2 SOL   166      77.930  46.640 147.530  1.00  0.00           H
ATOM    391  OW  SOL   167      61.710  50.540 134.780  1.00  0.00           O
ATOM    392  HW1 SOL   167      62.600  50.830 134.610  1.00  0.00           H
ATOM    393  HW2 SOL   167      61.260  50.610 133.940  1.00  0.00           H
ATOM    394  OW  SOL   168     101.700  74.970  32.770  1.00  0.00           O
ATOM    395  HW1 SOL   168     101.940  75.820  33.150  1.00  0.00           H
ATOM    396  HW2 SOL   168     101.540  75.160  31.840  1.00  0.00           H
ATOM    397  OW  SOL   169       8.560  69.480  44.470  1.00  0.00           O
ATOM    398  HW1 SOL   169       9.380  69.150  44.830  1.00  0.00           H
ATOM    399  HW2 SOL   169       8.650  70.430  44.510  1.00  0.00           H
ATOM    400  OW  SOL   170      76.980  40.410 155.420  1.00  0.00           O
ATOM    401  HW1 SOL   170      77.910  40.590 155.360  1.00  0.00           H
ATOM    402  HW2 SOL   170      76.870  39.530 155.080  1.00  0.00           H
ATOM    403  OW  SOL   171      36.470 103.370 150.270  1.00  0.00           O
ATOM    404  HW1 SOL   171      37.290 103.480 150.760  1.00  0.00           H
ATOM    405  HW2 SOL   171      36.120   0.040 150.200  1.00  0.00           H
ATOM    406  OW  SOL   172      58.620  95.960 102.720  1.00  0.00           O
ATOM    407  HW1 SOL   172      58.450  95.280 102.070  1.00  0.00           H
ATOM    408  HW2 SOL   172      57.960  96.630 102.550  1.00  0.00           H
ATOM    409  OW  SOL   173      73.340  67.570 125.120  1.00  0.00           O
ATOM    410  HW1 SOL   173      74.080  67.080 124.760  1.00  0.00           H
ATOM    411  HW2 SOL   173      73.430  68.450 124.750  1.00  0.00           H
ATOM    412  OW  SOL   174      21.740  83.550   7.810  1.00  0.00           O
ATOM    413  HW1 SOL   174      21.610  83.680   6.870  1.00  0.00           H
ATOM    414  HW2 SOL   174      22.500  82.970   7.870  1.00  0.00           H
ATOM    415  OW  SOL   175      97.300  59.030 104.010  1.00  0.00           O
ATOM    416  HW1 SOL   175      97.040  58.320 103.430  1.00  0.00           H
ATOM    417  HW2 SOL   175      97.430  58.600 104.860  1.00  0.00           H
ATOM    418  OW  SOL   176      90.870  54.190 157.680  1.00  0.00           O
ATOM    419  HW1 SOL   176      90.750  54.930 158.280  1.00  0.00           H
ATOM    420  HW2 SOL   176      91.780  53.940 157.790  1.00  0.00           H
ATOM    421  OW  SOL   177      48.850  97.320 145.560  1.00  0.00           O
ATOM    422  HW1 SOL   177      48.690  96.890 144.720  1.00  0.00           H
ATOM    423  HW2 SOL   177      48.680  96.640 146.210  1.00  0.00           H
ATOM    424  OW  SOL   178      55.940  53.500  16.300  1.00  0.00           O
ATOM    425  HW1 SOL   178      55.150  53.310  16.800  1.00  0.00           H
ATOM    426  HW2 SOL   178      56.170  54.390  16.540  1.00  0.00           H
ATOM    427  OW  SOL   179      54.180  26.030 142.590  1.00  0.00           O
ATOM    428  HW1 SOL   179      54.840  26.280 143.240  1.00  0.00           H
ATOM    429  HW2 SOL   179      54.090  25.080 142.690  1.00  0.00           H
ATOM    430  OW  SOL   180      92.870  98.800 128.660  1.00  0.00           O
ATOM    431  HW1 SOL   180      91.990  99.170 128.560  1.00  0.00           H
ATOM    432  HW2 SOL   180      93.200  98.730 127.770  1.00  0.00           H
ATOM    433  OW  SOL   181      51.240  49.910  43.580  1.00  0.00           O
ATOM    434  HW1 SOL   181      51.500  49.990  42.670  1.00  0.00           H
ATOM    435  HW2 SOL   181      51.770  50.550  44.050  1.00  0.00           H
ATOM    436  OW  SOL   182     101.340  75.350 121.710  1.00  0.00           O
ATOM    437  HW1 SOL   182     101.060  74.860 122.480  1.00  0.00           H
ATOM    438  HW2 SOL   182     100.940  76.220 121.820  1.00  0.00           H
ATOM    439  OW  SOL   183      64.860  37.320 146.800  1.00  0.00           O
ATOM    440  HW1 SOL   183      64.680  37.320 147.730  1.00  0.00           H
ATOM    441  HW2 SOL   183      64.230  37.940 146.430  1.00  0.00           H
ATOM    442  OW  SOL   184      77.710  35.090 127.830  1.00  0.00           O
ATOM    443  HW1 SOL   184      77.350  34.850 128.680  1.00  0.00           H
ATOM    444  HW2 SOL   184      76.950  35.180 127.260  1.00  0.00           H
ATOM    445  OW  SOL   185      85.470  37.440 103.520  1.00  0.00           O
ATOM    446  HW1 SOL   185      85.880  38.270 103.750  1.00  0.00           H
ATOM    447  HW2 SOL   185      86.120  37.000 102.980  1.00  0.00           H
ATOM    448  OW  SOL   186      28.310  49.610 158.370  1.00  0.00           O
ATOM    449  HW1 SOL   186      27.650  50.000 158.940  1.00  0.00           H
ATOM    450  HW2 SOL   186      29.010  50.260 158.320  1.00  0.00           H
ATOM    451  OW  SOL   187     103.690  22.750  23.500  1.00  0.00           O
ATOM    452  HW1 SOL   187     103.200  21.940  23.330  1.00  0.00           H
ATOM    453  HW2 SOL   187       0.210  22.710  22.880  1.00  0.00           H
ATOM    454  OW  SOL   188      95.670  32.200  43.190  1.00  0.00           O
ATOM    455  HW1 SOL   188      96.070  33.060  43.250  1.00  0.00           H
ATOM    456  HW2 SOL   188      96.240  31.630  43.710  1.00  0.00           H
ATOM    457  OW  SOL   189      57.770  59.180  97.200  1.00  0.00           O
ATOM    458  HW1 SOL   189      57.220  59.960  97.150  1.00  0.00           H
ATOM    459  HW2 SOL   189      58.650  59.520  97.380  1.00  0.00           H
ATOM    460  OW  SOL   190      15.740  69.450 112.040  1.00  0.00           O
ATOM    461  HW1 SOL   190      14.930  69.700 112.480  1.00  0.00           H
ATOM    462  HW2 SOL   190      16.430  69.690 112.660  1.00  0.00           H
ATOM    463  OW  SOL   191      22.730  37.490  13.130  1.00  0.00           O
ATOM    464  HW1 SOL   191      22.290  37.190  13.920  1.00  0.00           H
ATOM    465  HW2 SOL   191      23.550  37.000  13.110  1.00  0.00           H
ATOM    466  OW  SOL   192     103.550  23.690  20.640  1.00  0.00           O
ATOM    467  HW1 SOL   192       0.010  23.070  20.880  1.00  0.00           H
ATOM    468  HW2 SOL   192     103.170  23.340  19.830  1.00  0.00           H
ATOM    469  OW  SOL   193      44.900  74.440  54.670  1.00  0.00           O
ATOM    470  HW1 SOL   193      45.160  73.590  55.040  1.00  0.00           H
ATOM    471  HW2 SOL   193      44.330  74.830  55.340  1.00  0.00           H
ATOM    472  OW  SOL   194      55.510  39.130  48.040  1.00  0.00           O
ATOM    473  HW1 SOL   194      56.000  38.330  48.230  1.00  0.00           H
ATOM    474  HW2 SOL   194      56.120  39.670  47.530  1.00  0.00           H
ATOM    475  OW  SOL   195      81.230  50.230 114.430  1.00  0.00           O
ATOM    476  HW1 SOL   195      80.840  49.640 113.790  1.00  0.00           H
ATOM    477  HW2 SOL   195      80.610  50.960 114.490  1.00  0.00           H
ATOM    478  OW  SOL   196       9.220  86.760 148.080  1.00  0.00           O
ATOM    479  HW1 SOL   196       8.600  87.290 147.570  1.00  0.00           H
ATOM    480  HW2 SOL   196       9.910  87.370 148.340  1.00  0.00           H
ATOM    481  OW  SOL   197       6.380  37.310 136.260  1.00  0.00           O
ATOM    482  HW1 SOL   197       6.830  37.530 135.450  1.00  0.00           H
ATOM    483  HW2 SOL   197       6.070  36.410 136.140  1.00  0.00           H
ATOM    484  OW  SOL   198      34.370  81.920  18.870  1.00  0.00           O
ATOM    485  HW1 SOL   198      34.240  82.300  18.000  1.00  0.00           H
ATOM    486  HW2 SOL   198      34.100  82.610  19.480  1.00  0.00           H
ATOM    487  OW  SOL   199      76.870  49.910 133.870  1.00  0.00           O
ATOM    488  HW1 SOL   199      77.080  49.600 134.750  1.00  0.00           H
ATOM    489  HW2 SOL   199      76.010  50.320 133.960  1.00  0.00           H
ATOM    490  OW  SOL   200       1.130  68.410  25.140  1.00  0.00           O
ATOM    491  HW1 SOL   200       0.650  67.850  24.520  1.00  0.00           H
ATOM    492  HW2 SOL   200       0.640  68.330  25.960  1.00  0.00           H
ATOM    493  OW  SOL   201      30.180  85.970  27.410  1.00  0.00           O
ATOM    494  HW1 SOL   201      31.060  85.610  27.280  1.00  0.00           H
ATOM    495  HW2 SOL   201      29.600  85.210  27.330  1.00  0.00           H
ATOM    496  OW  SOL   202       4.360  27.910 151.000  1.00  0.00           O
ATOM    497  HW1 SOL   202       4.110  27.150 151.530  1.00  0.00           H
ATOM    498  HW2 SOL   202       4.290  28.650 151.590  1.00  0.00           H
ATOM    499  OW  SOL   203      24.140  20.050 143.940  1.00  0.00           O
ATOM    500  HW1 SOL   203      24.350  19.610 144.770  1.00  0.00           H
ATOM    501  HW2 SOL   203      23.590  19.420 143.470  1.00  0.00           H
ATOM    502  OW  SOL   204      75.370  59.150  25.930  1.00  0.00           O
ATOM    503  HW1 SOL   204      74.810  58.530  25.460  1.00  0.00           H
ATOM    504  HW2 SOL   204      76.190  59.150  25.450  1.00  0.00           H
ATOM    505  OW  SOL   205      39.330  91.170 163.510  1.00  0.00           O
ATOM    506  HW1 SOL   205      40.190  91.030 163.910  1.00  0.00           H
ATOM    507  HW2 SOL   205      38.780  91.480 164.220  1.00  0.00           H
ATOM    508  OW  SOL   206      86.660  41.260  29.970  1.00  0.00           O
ATOM    509  HW1 SOL   206      87.170  40.510  30.240  1.00  0.00           H
ATOM    510  HW2 SOL   206      87.300  41.880  29.610  1.00  0.00           H
ATOM    511  OW  SOL   207      22.780  64.810  12.750  1.00  0.00           O
ATOM    512  HW1 SOL   207      22.310  64.580  11.950  1.00  0.00           H
ATOM    513  HW2 SOL   207      23.340  65.550  12.510  1.00  0.00           H
ATOM    514  OW  SOL   208      29.540  57.170 153.860  1.00  0.00           O
ATOM    515  HW1 SOL   208      28.660  57.520 153.760  1.00  0.00           H
ATOM    516  HW2 SOL   208      30.040  57.590 153.160  1.00  0.00           H
ATOM    517  OW  SOL   209      12.850  58.900  39.900  1.00  0.00           O
ATOM    518  HW1 SOL   209      12.540  59.580  39.290  1.00  0.00           H
ATOM    519  HW2 SOL   209      12.070  58.420  40.150  1.00  0.00           H
ATOM    520  OW  SOL   210      26.080  69.270  42.220  1.00  0.00           O
ATOM    521  HW1 SOL   210      25.170  69.100  42.460  1.00  0.00           H
ATOM    522  HW2 SOL   210      26.510  68.420  42.260  1.00  0.00           H
ATOM    523  OW  SOL   211      17.650  96.200 131.350  1.00  0.00           O
ATOM    524  HW1 SOL   211      18.310  95.520 131.500  1.00  0.00           H
ATOM    525  HW2 SOL   211      17.620  96.300 130.390  1.00  0.00           H
ATOM    526  OW  SOL   212      62.010  37.220  63.790  1.00  0.00           O
ATOM    527  HW1 SOL   212      62.460  38.070  63.840  1.00  0.00           H
ATOM    528  HW2 SOL   212      62.310  36.850  62.960  1.00  0.00           H
ATOM    529  OW  SOL   213      44.870  12.400   9.450  1.00  0.00           O
ATOM    530  HW1 SOL   213      45.830  12.470   9.390  1.00  0.00           H
ATOM    531  HW2 SOL   213      44.670  11.580   8.990  1.00  0.00           H
ATOM    532  OW  SOL   214      84.170  71.400 125.510  1.00  0.00           O
ATOM    533  HW1 SOL   214      84.760  72.130 125.340  1.00  0.00           H
ATOM    534  HW2 SOL   214      83.540  71.740 126.150  1.00  0.00           H
ATOM    535  OW  SOL   215      19.020  93.270 153.000  1.00  0.00           O
ATOM    536  HW1 SOL   215      19.180  93.320 153.940  1.00  0.00           H
ATOM    537  HW2 SOL   215      18.070  93.180 152.920  1.00  0.00           H
ATOM    538  OW  SOL   216      33.640   4.010  50.680  1.00  0.00           O
ATOM    539  HW1 SOL   216      33.280   3.130  50.560  1.00  0.00           H
ATOM    540  HW2 SOL   216      33.110   4.570  50.110  1.00  0.00           H
ATOM    541  OW  SOL   217      23.130 100.760  25.510  1.00  0.00           O
ATOM    542  HW1 SOL   217      22.660 101.260  24.850  1.00  0.00           H
ATOM    543  HW2 SOL   217      22.460 100.510  26.150  1.00  0.00           H
ATOM    544  OW  SOL   218      87.360  16.590 149.770  1.00  0.00           O
ATOM    545  HW1 SOL   218      86.850  16.460 150.570  1.00  0.00           H
ATOM    546  HW2 SOL   218      86.900  17.300 149.310  1.00  0.00           H
ATOM    547  OW  SOL   219      56.180  70.170 130.750  1.00  0.00           O
ATOM    548  HW1 SOL   219      55.640  70.670 131.370  1.00  0.00           H
ATOM    549  HW2 SOL   219      55.570  69.910 130.060  1.00  0.00           H
ATOM    550  OW  SOL   220      32.880  58.350 160.110  1.00  0.00           O
ATOM    551  HW1 SOL   220      33.820  58.370 159.910  1.00  0.00           H
ATOM    552  HW2 SOL   220      32.660  59.260 160.310  1.00  0.00           H
ATOM    553  OW  SOL   221      17.940  36.360  53.210  1.00  0.00           O
ATOM    554  HW1 SOL   221      17.770  37.120  53.770  1.00  0.00           H
ATOM    555  HW2 SOL   221      18.130  35.650  53.830  1.00  0.00           H
ATOM    556  OW  SOL   222      15.940  43.410  33.730  1.00  0.00           O
ATOM    557  HW1 SOL   222      15.650  42.640  34.230  1.00  0.00           H
ATOM    558  HW2 SOL   222      15.170  43.660  33.220  1.00  0.00           H
ATOM    559  OW  SOL   223      17.250  91.720 155.610  1.00  0.00           O
ATOM    560  HW1 SOL   223      17.910  92.400 155.750  1.00  0.00           H
ATOM    561  HW2 SOL   223      17.510  91.010 156.190  1.00  0.00           H
ATOM    562  OW  SOL   224      21.330  37.930   4.360  1.00  0.00           O
ATOM    563  HW1 SOL   224      21.250  37.100   4.820  1.00  0.00           H
ATOM    564  HW2 SOL   224      21.700  38.530   5.000  1.00  0.00           H
ATOM    565  OW  SOL   225      50.260  40.220 157.490  1.00  0.00           O
ATOM    566  HW1 SOL   225      49.330  40.030 157.620  1.00  0.00           H
ATOM    567  HW2 SOL   225      50.330  41.170 157.590  1.00  0.00           H
ATOM    568  OW  SOL   226      46.740   7.850 136.660  1.00  0.00           O
ATOM    569  HW1 SOL   226      47.120   8.730 136.700  1.00  0.00           H
ATOM    570  HW2 SOL   226      47.350   7.340 136.130  1.00  0.00           H
ATOM    571  OW  SOL   227      64.460 103.120 141.780  1.00  0.00           O
ATOM    572  HW1 SOL   227      64.690 104.050 141.800  1.00  0.00           H
ATOM    573  HW2 SOL   227      64.850 102.800 140.960  1.00  0.00           H
ATOM    574  OW  SOL   228      82.480  84.260 164.180  1.00  0.00           O
ATOM    575  HW1 SOL   228      83.320  84.180 164.640  1.00  0.00           H
ATOM    576  HW2 SOL   228      82.620  84.960 163.540  1.00  0.00           H
ATOM    577  OW  SOL   229      23.870  49.340  28.170  1.00  0.00           O
ATOM    578  HW1 SOL   229      23.120  48.960  27.710  1.00  0.00           H
ATOM    579  HW2 SOL   229      24.630  49.040  27.680  1.00  0.00           H
ATOM    580  OW  SOL   230      90.700  51.660 154.180  1.00  0.00           O
ATOM    581  HW1 SOL   230      91.620  51.930 154.250  1.00  0.00           H
ATOM    582  HW2 SOL   230      90.730  50.710 154.120  1.00  0.00           H
ATOM    583  OW  SOL   231      62.790  36.610  54.210  1.00  0.00           O
ATOM    584  HW1 SOL   231      62.150  35.910  54.350  1.00  0.00           H
ATOM    585  HW2 SOL   231      62.370  37.400  54.540  1.00  0.00           H
ATOM    586  OW  SOL   232      99.000  91.850 142.520  1.00  0.00           O
ATOM    587  HW1 SOL   232      98.170  92.030 142.070  1.00  0.00           H
ATOM    588  HW2 SOL   232      99.410  92.710 142.600  1.00  0.00           H
ATOM    589  OW  SOL   233      64.310  21.780   0.800  1.00  0.00           O
ATOM    590  HW1 SOL   233      65.150  21.870   0.340  1.00  0.00           H
ATOM    591  HW2 SOL   233      64.550  21.420   1.660  1.00  0.00           H
ATOM    592  OW  SOL   234      58.130  76.880 161.380  1.00  0.00           O
ATOM    593  HW1 SOL   234      58.000  76.320 160.610  1.00  0.00           H
ATOM    594  HW2 SOL   234      57.310  76.790 161.880  1.00  0.00           H
ATOM    595  OW  SOL   235      57.020  88.470  22.870  1.00  0.00           O
ATOM    596  HW1 SOL   235      56.910  88.620  23.810  1.00  0.00           H
ATOM    597  HW2 SOL   235      57.130  87.520  22.800  1.00  0.00           H
ATOM    598  OW  SOL   236      35.460  61.460  55.440  1.00  0.00           O
ATOM    599  HW1 SOL   236      35.580  61.540  54.490  1.00  0.00           H
ATOM    600  HW2 SOL   236      35.950  62.200  55.800  1.00  0.00           H
ATOM    601  OW  SOL   237      76.080  77.940  38.710  1.00  0.00           O
ATOM    602  HW1 SOL   237      75.170  78.250  38.740  1.00  0.00           H
ATOM    603  HW2 SOL   237      76.180  77.600  37.820  1.00  0.00           H
ATOM    604  OW  SOL   238      23.680  65.550  29.070  1.00  0.00           O
ATOM    605  HW1 SOL   238      23.430  65.410  28.160  1.00  0.00           H
ATOM    606  HW2 SOL   238      23.880  66.490  29.110  1.00  0.00           H
ATOM    607  OW  SOL   239      47.300  98.940 157.390  1.00  0.00           O
ATOM    608  HW1 SOL   239      46.800  98.190 157.710  1.00  0.00           H
ATOM    609  HW2 SOL   239      47.180  99.610 158.060  1.00  0.00           H
ATOM    610  OW  SOL   240      30.400  18.850  24.060  1.00  0.00           O
ATOM    611  HW1 SOL   240      30.460  18.300  24.840  1.00  0.00           H
ATOM    612  HW2 SOL   240      30.940  19.620  24.280  1.00  0.00           H
ATOM    613  OW  SOL   241      60.450  90.680 163.160  1.00  0.00           O
ATOM    614  HW1 SOL   241      61.090  91.290 163.540  1.00  0.00           H
ATOM    615  HW2 SOL   241      60.720  89.820 163.480  1.00  0.00           H
ATOM    616  OW  SOL   242      13.050  42.420  54.650  1.00  0.00           O
ATOM    617  HW1 SOL   242      13.370  41.780  55.280  1.00  0.00           H
ATOM    618  HW2 SOL   242      13.810  42.970  54.460  1.00  0.00           H
ATOM    619  OW  SOL   243      89.050   6.310  31.350  1.00  0.00           O
ATOM    620  HW1 SOL   243      89.350   7.090  30.880  1.00  0.00           H
ATOM    621  HW2 SOL   243      89.100   6.550  32.280  1.00  0.00           H
ATOM    622  OW  SOL   244      25.050  31.250 134.100  1.00  0.00           O
ATOM    623  HW1 SOL   244      24.960  30.300 134.150  1.00  0.00           H
ATOM    624  HW2 SOL   244      25.530  31.480 134.900  1.00  0.00           H
ATOM    625  OW  SOL   245       1.060  60.450  10.920  1.00  0.00           O
ATOM    626  HW1 SOL   245       1.390  61.260  11.310  1.00  0.00           H
ATOM    627  HW2 SOL   245       0.560  60.730  10.160  1.00  0.00           H
ATOM    628  OW  SOL   246      96.930  67.360  54.140  1.00  0.00           O
ATOM    629  HW1 SOL   246      96.450  67.810  53.430  1.00  0.00           H
ATOM    630  HW2 SOL   246      97.750  67.090  53.730  1.00  0.00           H
ATOM    631  OW  SOL   247      72.360  30.110  53.500  1.00  0.00           O
ATOM    632  HW1 SOL   247      73.040  30.780  53.620  1.00  0.00           H
ATOM    633  HW2 SOL   247      72.640  29.380  54.060  1.00  0.00           H
ATOM    634  OW  SOL   248      11.340   6.070 152.370  1.00  0.00           O
ATOM    635  HW1 SOL   248      10.780   6.030 151.600  1.00  0.00           H
ATOM    636  HW2 SOL   248      10.770   5.850 153.100  1.00  0.00           H
ATOM    637  OW  SOL   249      25.300  42.920  68.810  1.00  0.00           O
ATOM    638  HW1 SOL   249      26.230  42.790  68.960  1.00  0.00           H
ATOM    639  HW2 SOL   249      25.250  43.320  67.940  1.00  0.00           H
ATOM    640  OW  SOL   250       2.430  57.040 124.860  1.00  0.00           O
ATOM    641  HW1 SOL   250       2.620  56.500 125.630  1.00  0.00           H
ATOM    642  HW2 SOL   250       1.790  57.680 125.170  1.00  0.00           H
ATOM    643  OW  SOL   251      15.990  93.360 141.710  1.00  0.00           O
ATOM    644  HW1 SOL   251      15.090  93.160 141.460  1.00  0.00           H
ATOM    645  HW2 SOL   251      15.980  93.350 142.670  1.00  0.00           H
ATOM    646  OW  SOL   252       2.100   4.240 151.530  1.00  0.00           O
ATOM    647  HW1 SOL   252       2.300   5.160 151.710  1.00  0.00           H
ATOM    648  HW2 SOL   252       2.030   3.850 152.400  1.00  0.00           H
ATOM    649  OW  SOL   253      37.160  65.810 115.810  1.00  0.00           O
ATOM    650  HW1 SOL   253      37.450  64.920 116.010  1.00  0.00           H
ATOM    651  HW2 SOL   253      37.420  66.330 116.570  1.00  0.00           H
ATOM    652  OW  SOL   254      45.420  80.830  46.450  1.00  0.00           O
ATOM    653  HW1 SOL   254      46.330  81.120  46.420  1.00  0.00           H
ATOM    654  HW2 SOL   254      45.290  80.370  45.620  1.00  0.00           H
ATOM    655  OW  SOL   255      75.930  86.980  26.720  1.00  0.00           O
ATOM    656  HW1 SOL   255      75.700  86.600  25.870  1.00  0.00           H
ATOM    657  HW2 SOL   255      75.260  86.640  27.310  1.00  0.00           H
ATOM    658  OW  SOL   256      80.080  83.330  23.090  1.00  0.00           O
ATOM    659  HW1 SOL   256      80.600  83.780  23.760  1.00  0.00           H
ATOM    660  HW2 SOL   256      79.600  84.020  22.650  1.00  0.00           H
ATOM    661  OW  SOL   257      25.570  56.360 130.690  1.00  0.00           O
ATOM    662  HW1 SOL   257      25.910  55.730 130.060  1.00  0.00           H
ATOM    663  HW2 SOL   257      24.680  56.070 130.880  1.00  0.00           H
ATOM    664  OW  SOL   258      75.740  18.970  17.240  1.00  0.00           O
ATOM    665  HW1 SOL   258      75.950  18.250  16.640  1.00  0.00           H
ATOM    666  HW2 SOL   258      74.810  19.140  17.100  1.00  0.00           H
ATOM    667  OW  SOL   259      19.130   2.580  13.710  1.00  0.00           O
ATOM    668  HW1 SOL   259      18.600   1.820  13.980  1.00  0.00           H
ATOM    669  HW2 SOL   259      19.720   2.730  14.460  1.00  0.00           H
ATOM    670  OW  SOL   260      51.400  14.650 162.150  1.00  0.00           O
ATOM    671  HW1 SOL   260      51.620  14.530 161.230  1.00  0.00           H
ATOM    672  HW2 SOL   260      50.460  14.450 162.200  1.00  0.00           H
ATOM    673  OW  SOL   261      14.420  88.860  59.720  1.00  0.00           O
ATOM    674  HW1 SOL   261      14.970  88.710  60.490  1.00  0.00           H
ATOM    675  HW2 SOL   261      13.560  89.070  60.090  1.00  0.00           H
ATOM    676  OW  SOL   262      41.700  73.580 165.510  1.00  0.00           O
ATOM    677  HW1 SOL   262      41.350  72.740 165.800  1.00  0.00           H
ATOM    678  HW2 SOL   262      42.160  73.380 164.690  1.00  0.00           H
ATOM    679  OW  SOL   263      74.170   5.490 138.980  1.00  0.00           O
ATOM    680  HW1 SOL   263      73.400   4.960 138.770  1.00  0.00           H
ATOM    681  HW2 SOL   263      73.890   6.040 139.720  1.00  0.00           H
ATOM    682  OW  SOL   264      50.250  39.070  21.360  1.00  0.00           O
ATOM    683  HW1 SOL   264      49.500  38.590  21.010  1.00  0.00           H
ATOM    684  HW2 SOL   264      50.210  38.910  22.310  1.00  0.00           H
ATOM    685  OW  SOL   265      15.830  62.190  57.200  1.00  0.00           O
ATOM    686  HW1 SOL   265      16.120  62.930  57.740  1.00  0.00           H
ATOM    687  HW2 SOL   265      15.530  61.540  57.840  1.00  0.00           H
ATOM    688  OW  SOL   266      68.780  67.230 156.770  1.00  0.00           O
ATOM    689  HW1 SOL   266      69.250  67.290 155.930  1.00  0.00           H
ATOM    690  HW2 SOL   266      68.770  68.130 157.100  1.00  0.00           H
ATOM    691  OW  SOL   267      26.740  67.510  38.200  1.00  0.00           O
ATOM    692  HW1 SOL   267      26.060  67.830  38.800  1.00  0.00           H
ATOM    693  HW2 SOL   267      27.010  66.670  38.560  1.00  0.00           H
ATOM    694  OW  SOL   268       9.080  91.010  45.880  1.00  0.00           O
ATOM    695  HW1 SOL   268       9.410  91.280  45.020  1.00  0.00           H
ATOM    696  HW2 SOL   268       8.140  91.190  45.830  1.00  0.00           H
ATOM    697  OW  SOL   269      60.220  10.910 127.920  1.00  0.00           O
ATOM    698  HW1 SOL   269      61.100  11.290 127.990  1.00  0.00           H
ATOM    699  HW2 SOL   269      60.000  10.990 127.000  1.00  0.00           H
ATOM    700  OW  SOL   270      55.420  76.180 122.530  1.00  0.00           O
ATOM    701  HW1 SOL   270      56.240  76.280 122.050  1.00  0.00           H
ATOM    702  HW2 SOL   270      55.310  77.010 123.000  1.00  0.00           H
ATOM    703  OW  SOL   271      77.350  98.570 140.310  1.00  0.00           O
ATOM    704  HW1 SOL   271      77.370  98.540 139.350  1.00  0.00           H
ATOM    705  HW2 SOL   271      76.920  99.390 140.520  1.00  0.00           H
ATOM    706  OW  SOL   272      76.930  62.470  58.240  1.00  0.00           O
ATOM    707  HW1 SOL   272      75.980  62.330  58.330  1.00  0.00           H
ATOM    708  HW2 SOL   272      77.300  62.030  59.000  1.00  0.00           H
ATOM    709  OW  SOL   273      85.420  23.800  52.820  1.00  0.00           O
ATOM    710  HW1 SOL   273      84.770  24.240  52.270  1.00  0.00           H
ATOM    711  HW2 SOL   273      85.650  24.450  53.490  1.00  0.00           H
ATOM    712  OW  SOL   274       2.240  27.940 143.920  1.00  0.00           O
ATOM    713  HW1 SOL   274       2.820  27.890 144.680  1.00  0.00           H
ATOM    714  HW2 SOL   274       2.780  27.650 143.180  1.00  0.00           H
ATOM    715  OW  SOL   275      64.310  96.880  37.950  1.00  0.00           O
ATOM    716  HW1 SOL   275      63.730  96.390  38.530  1.00  0.00           H
ATOM    717  HW2 SOL   275      64.790  96.210  37.470  1.00  0.00           H
ATOM    718  OW  SOL   276      28.130  19.720  19.100  1.00  0.00           O
ATOM    719  HW1 SOL   276      28.340  19.880  20.020  1.00  0.00           H
ATOM    720  HW2 SOL   276      27.540  18.960  19.110  1.00  0.00           H
ATOM    721  OW  SOL   277       9.340  77.180   1.430  1.00  0.00           O
ATOM    722  HW1 SOL   277      10.110  77.310   1.990  1.00  0.00           H
ATOM    723  HW2 SOL   277       9.460  76.300   1.060  1.00  0.00           H
ATOM    724  OW  SOL   278      15.190  65.470 122.050  1.00  0.00           O
ATOM    725  HW1 SOL   278      14.390  65.980 121.950  1.00  0.00           H
ATOM    726  HW2 SOL   278      15.140  65.100 122.920  1.00  0.00           H
ATOM    727  OW  SOL   279      65.200  67.270 143.790  1.00  0.00           O
ATOM    728  HW1 SOL   279      64.660  67.750 144.410  1.00  0.00           H
ATOM    729  HW2 SOL   279      65.810  66.780 144.330  1.00  0.00           H
ATOM    730  OW  SOL   280      57.540  72.750  18.720  1.00  0.00           O
ATOM    731  HW1 SOL   280      58.380  73.070  19.030  1.00  0.00           H
ATOM    732  HW2 SOL   280      57.170  73.490  18.240  1.00  0.00           H
ATOM    733  OW  SOL   281      48.890   2.430  18.800  1.00  0.00           O
ATOM    734  HW1 SOL   281      49.290   3.180  18.350  1.00  0.00           H
ATOM    735  HW2 SOL   281      47.990   2.700  18.960  1.00  0.00           H
ATOM    736  OW  SOL   282      50.650  54.790 109.450  1.00  0.00           O
ATOM    737  HW1 SOL   282      51.120  55.340 110.080  1.00  0.00           H
ATOM    738  HW2 SOL   282      51.060  54.980 108.610  1.00  0.00           H
ATOM    739  OW  SOL   283      86.830  58.880  50.250  1.00  0.00           O
ATOM    740  HW1 SOL   283      87.400  58.770  51.020  1.00  0.00           H
ATOM    741  HW2 SOL   283      85.950  58.710  50.580  1.00  0.00           H
ATOM    742  OW  SOL   284      67.860  21.570 154.160  1.00  0.00           O
ATOM    743  HW1 SOL   284      68.660  21.100 153.890  1.00  0.00           H
ATOM    744  HW2 SOL   284      67.830  22.330 153.580  1.00  0.00           H
ATOM    745  OW  SOL   285      61.870   1.870 152.880  1.00  0.00           O
ATOM    746  HW1 SOL   285      62.730   2.220 152.660  1.00  0.00           H
ATOM    747  HW2 SOL   285      61.280   2.630 152.790  1.00  0.00           H
ATOM    748  OW  SOL   286      78.010   9.640 146.210  1.00  0.00           O
ATOM    749  HW1 SOL   286      78.070   9.820 145.270  1.00  0.00           H
ATOM    750  HW2 SOL   286      78.910   9.470 146.480  1.00  0.00           H
ATOM    751  OW  SOL   287      37.340  97.480   7.970  1.00  0.00           O
ATOM    752  HW1 SOL   287      38.090  97.910   7.560  1.00  0.00           H
ATOM    753  HW2 SOL   287      36.600  97.730   7.420  1.00  0.00           H
ATOM    754  OW  SOL   288      69.240  58.710  42.490  1.00  0.00           O
ATOM    755  HW1 SOL   288      69.380  58.630  41.550  1.00  0.00           H
ATOM    756  HW2 SOL   288      69.620  59.560  42.720  1.00  0.00           H
ATOM    757  OW  SOL   289      39.880  52.850 146.290  1.00  0.00           O
ATOM    758  HW1 SOL   289      38.990  52.620 146.050  1.00  0.00           H
ATOM    759  HW2 SOL   289      40.080  52.300 147.050  1.00  0.00           H
ATOM    760  OW  SOL   290       5.110  83.350 125.640  1.00  0.00           O
ATOM    761  HW1 SOL   290       5.320  84.020 124.990  1.00  0.00           H
ATOM    762  HW2 SOL   290       5.950  82.970 125.880  1.00  0.00           H
ATOM    763  OW  SOL   291      83.210  37.630   4.810  1.00  0.00           O
ATOM    764  HW1 SOL   291      83.470  38.170   4.060  1.00  0.00           H
ATOM    765  HW2 SOL   291      83.170  36.740   4.460  1.00  0.00           H
ATOM    766  OW  SOL   292       4.290  91.550  38.500  1.00  0.00           O
ATOM    767  HW1 SOL   292       4.040  91.460  39.420  1.00  0.00           H
ATOM    768  HW2 SOL   292       3.510  91.290  38.010  1.00  0.00           H
ATOM    769  OW  SOL   293      98.830 101.450  57.760  1.00  0.00           O
ATOM    770  HW1 SOL   293      98.780 101.140  58.660  1.00  0.00           H
ATOM    771  HW2 SOL   293      99.660 101.110  57.430  1.00  0.00           H
ATOM    772  OW  SOL   294      18.390  80.030  27.640  1.00  0.00           O
ATOM    773  HW1 SOL   294      19.030  79.790  28.320  1.00  0.00           H
ATOM    774  HW2 SOL   294      18.380  80.990  27.650  1.00  0.00           H
ATOM    775  OW  SOL   295      50.670  71.100 147.330  1.00  0.00           O
ATOM    776  HW1 SOL   295      50.880  72.040 147.380  1.00  0.00           H
ATOM    777  HW2 SOL   295      51.490  70.690 147.060  1.00  0.00           H
ATOM    778  OW  SOL   296      69.850  80.760  49.450  1.00  0.00           O
ATOM    779  HW1 SOL   296      70.290  80.500  48.640  1.00  0.00           H
ATOM    780  HW2 SOL   296      69.080  81.250  49.150  1.00  0.00           H
ATOM    781  OW  SOL   297      70.910  60.900 105.760  1.00  0.00           O
ATOM    782  HW1 SOL   297      71.350  60.200 105.280  1.00  0.00           H
ATOM    783  HW2 SOL   297      71.450  61.030 106.540  1.00  0.00           H
ATOM    784  OW  SOL   298      67.550  10.950 140.180  1.00  0.00           O
ATOM    785  HW1 SOL   298      67.910  11.510 140.870  1.00  0.00           H
ATOM    786  HW2 SOL   298      66.680  10.710 140.500  1.00  0.00           H
ATOM    787  OW  SOL   299      38.850  51.530 111.020  1.00  0.00           O
ATOM    788  HW1 SOL   299      38.120  51.710 111.620  1.00  0.00           H
ATOM    789  HW2 SOL   299      38.940  52.340 110.510  1.00  0.00           H
ATOM    790  OW  SOL   300      86.090  47.240 143.880  1.00  0.00           O
ATOM    791  HW1 SOL   300      85.210  47.030 143.570  1.00  0.00           H
ATOM    792  HW2 SOL   300      86.190  48.180 143.710  1.00  0.00           H
ATOM    793  OW  SOL   301      61.810   7.570 118.240  1.00  0.00           O
ATOM    794  HW1 SOL   301      61.430   7.930 119.040  1.00  0.00           H
ATOM    795  HW2 SOL   301      61.140   7.700 117.580  1.00  0.00           H
ATOM    796  OW  SOL   302       5.850  52.800 136.900  1.00  0.00           O
ATOM    797  HW1 SOL   302       5.330  52.630 137.680  1.00  0.00           H
ATOM    798  HW2 SOL   302       6.550  52.150 136.930  1.00  0.00           H
ATOM    799  OW  SOL   303      31.820  56.390  45.360  1.00  0.00           O
ATOM    800  HW1 SOL   303      31.240  56.040  44.680  1.00  0.00           H
ATOM    801  HW2 SOL   303      32.160  55.610  45.800  1.00  0.00           H
ATOM    802  OW  SOL   304      18.900  67.910 153.490  1.00  0.00           O
ATOM    803  HW1 SOL   304      19.520  67.240 153.200  1.00  0.00           H
ATOM    804  HW2 SOL   304      18.540  67.560 154.310  1.00  0.00           H
ATOM    805  OW  SOL   305      83.810  99.270  14.460  1.00  0.00           O
ATOM    806  HW1 SOL   305      84.650  99.470  14.050  1.00  0.00           H
ATOM    807  HW2 SOL   305      83.480  98.520  13.960  1.00  0.00           H
ATOM    808  OW  SOL   306       3.060  11.050  12.340  1.00  0.00           O
ATOM    809  HW1 SOL   306       3.030  11.840  12.900  1.00  0.00           H
ATOM    810  HW2 SOL   306       2.600  10.390  12.850  1.00  0.00           H
ATOM    811  OW  SOL   307      91.700  18.730 156.340  1.00  0.00           O
ATOM    812  HW1 SOL   307      91.900  19.650 156.170  1.00  0.00           H
ATOM    813  HW2 SOL   307      90.850  18.750 156.780  1.00  0.00           H
ATOM    814  OW  SOL   308      78.740  53.600  30.720  1.00  0.00           O
ATOM    815  HW1 SOL   308      78.160  54.350  30.600  1.00  0.00           H
ATOM    816  HW2 SOL   308      78.150  52.850  30.800  1.00  0.00           H
ATOM    817  OW  SOL   309      32.470  62.580 110.770  1.00  0.00           O
ATOM    818  HW1 SOL   309      32.340  62.590 109.830  1.00  0.00           H
ATOM    819  HW2 SOL   309      31.680  62.180 111.130  1.00  0.00           H
ATOM    820  OW  SOL   310      74.940  46.500 149.870  1.00  0.00           O
ATOM    821  HW1 SOL   310      74.300  46.680 150.560  1.00  0.00           H
ATOM    822  HW2 SOL   310      75.710  46.170 150.340  1.00  0.00           H
ATOM    823  OW  SOL   311      64.780  73.160  46.830  1.00  0.00           O
ATOM    824  HW1 SOL   311      64.270  72.830  47.580  1.00  0.00           H
ATOM    825  HW2 SOL   311      65.070  72.370  46.380  1.00  0.00           H
ATOM    826  OW  SOL   312      83.550  65.180 150.680  1.00  0.00           O
ATOM    827  HW1 SOL   312      84.260  64.600 150.940  1.00  0.00           H
ATOM    828  HW2 SOL   312      83.050  65.330 151.480  1.00  0.00           H
ATOM    829  OW  SOL   313      32.890  38.750 126.390  1.00  0.00           O
ATOM    830  HW1 SOL   313      31.990  38.460 126.200  1.00  0.00           H
ATOM    831  HW2 SOL   313      33.060  39.430 125.740  1.00  0.00           H
ATOM    832  OW  SOL   314      53.500  80.720 135.120  1.00  0.00           O
ATOM    833  HW1 SOL   314      54.360  80.620 134.710  1.00  0.00           H
ATOM    834  HW2 SOL   314      53.320  79.850 135.480  1.00  0.00           H
ATOM    835  OW  SOL   315      81.360  67.300 160.390  1.00  0.00           O
ATOM    836  HW1 SOL   315      81.480  68.190 160.070  1.00  0.00           H
ATOM    837  HW2 SOL   315      81.400  66.750 159.610  1.00  0.00           H
ATOM    838  OW  SOL   316      16.720  43.480 126.110  1.00  0.00           O
ATOM    839  HW1 SOL   316      17.520  43.820 125.700  1.00  0.00           H
ATOM    840  HW2 SOL   316      16.900  42.550 126.250  1.00  0.00           H
ATOM    841  OW  SOL   317      94.780  10.820 140.820  1.00  0.00           O
ATOM    842  HW1 SOL   317      94.580  11.670 140.440  1.00  0.00           H
ATOM    843  HW2 SOL   317      95.680  10.890 141.140  1.00  0.00           H
ATOM    844  OW  SOL   318      56.860  74.320  47.170  1.00  0.00           O
ATOM    845  HW1 SOL   318      57.310  73.490  47.310  1.00  0.00           H
ATOM    846  HW2 SOL   318      57.560  74.960  47.090  1.00  0.00           H
ATOM    847  OW  SOL   319      78.240  70.490  46.400  1.00  0.00           O
ATOM    848  HW1 SOL   319      79.170  70.430  46.190  1.00  0.00           H
ATOM    849  HW2 SOL   319      78.150  71.320  46.870  1.00  0.00           H
ATOM    850  OW  SOL   320      78.360  13.940 161.170  1.00  0.00           O
ATOM    851  HW1 SOL   320      78.350  14.220 162.090  1.00  0.00           H
ATOM    852  HW2 SOL   320      77.450  14.010 160.880  1.00  0.00           H
ATOM    853  OW  SOL   321      99.020  90.470   0.980  1.00  0.00           O
ATOM    854  HW1 SOL   321      98.250  91.040   1.070  1.00  0.00           H
ATOM    855  HW2 SOL   321      99.210  90.200   1.880  1.00  0.00           H
ATOM    856  OW  SOL   322      14.370  90.690  17.850  1.00  0.00           O
ATOM    857  HW1 SOL   322      13.780  90.110  18.330  1.00  0.00           H
ATOM    858  HW2 SOL   322      14.970  91.040  18.520  1.00  0.00           H
ATOM    859  OW  SOL   323      42.110  88.380 109.950  1.00  0.00           O
ATOM    860  HW1 SOL   323      41.650  87.550 110.010  1.00  0.00           H
ATOM    861  HW2 SOL   323      42.520  88.360 109.080  1.00  0.00           H
ATOM    862  OW  SOL   324      18.340 100.010 160.140  1.00  0.00           O
ATOM    863  HW1 SOL   324      18.010 100.220 161.010  1.00  0.00           H
ATOM    864  HW2 SOL   324      18.420 100.860 159.700  1.00  0.00           H
ATOM    865  OW  SOL   325      88.850  49.390  11.320  1.00  0.00           O
ATOM    866  HW1 SOL   325      89.050  48.540  11.690  1.00  0.00           H
ATOM    867  HW2 SOL   325      89.690  49.850  11.300  1.00  0.00           H
ATOM    868  OW  SOL   326      36.480  54.660  13.400  1.00  0.00           O
ATOM    869  HW1 SOL   326      37.360  54.460  13.720  1.00  0.00           H
ATOM    870  HW2 SOL   326      36.390  55.600  13.560  1.00  0.00           H
ATOM    871  OW  SOL   327      99.920  66.880 138.940  1.00  0.00           O
ATOM    872  HW1 SOL   327     100.510  67.360 138.360  1.00  0.00           H
ATOM    873  HW2 SOL   327      99.150  67.440 139.030  1.00  0.00           H
ATOM    874  OW  SOL   328       0.040  84.260 126.600  1.00  0.00           O
ATOM    875  HW1 SOL   328       0.840  83.860 126.970  1.00  0.00           H
ATOM    876  HW2 SOL   328     103.760  83.530 126.250  1.00  0.00           H
ATOM    877  OW  SOL   329      73.710  83.690 109.650  1.00  0.00           O
ATOM    878  HW1 SOL   329      73.770  84.650 109.660  1.00  0.00           H
ATOM    879  HW2 SOL   329      72.800  83.510 109.410  1.00  0.00           H
ATOM    880  OW  SOL   330      89.030  65.070  48.920  1.00  0.00           O
ATOM    881  HW1 SOL   330      88.120  65.350  49.040  1.00  0.00           H
ATOM    882  HW2 SOL   330      89.170  64.410  49.600  1.00  0.00           H
ATOM    883  OW  SOL   331      47.060  69.000 142.880  1.00  0.00           O
ATOM    884  HW1 SOL   331      47.570  68.330 142.420  1.00  0.00           H
ATOM    885  HW2 SOL   331      47.030  69.740 142.280  1.00  0.00           H
ATOM    886  OW  SOL   332      44.010  85.390 137.000  1.00  0.00           O
ATOM    887  HW1 SOL   332      43.080  85.230 137.200  1.00  0.00           H
ATOM    888  HW2 SOL   332      44.460  85.200 137.820  1.00  0.00           H
ATOM    889  OW  SOL   333      70.480  51.600  56.990  1.00  0.00           O
ATOM    890  HW1 SOL   333      69.600  51.300  56.750  1.00  0.00           H
ATOM    891  HW2 SOL   333      70.410  52.550  57.010  1.00  0.00           H
ATOM    892  OW  SOL   334      98.160  83.560  47.860  1.00  0.00           O
ATOM    893  HW1 SOL   334      98.870  83.090  48.300  1.00  0.00           H
ATOM    894  HW2 SOL   334      97.410  82.960  47.900  1.00  0.00           H
ATOM    895  OW  SOL   335       5.360  65.610  58.630  1.00  0.00           O
ATOM    896  HW1 SOL   335       5.280  66.560  58.530  1.00  0.00           H
ATOM    897  HW2 SOL   335       4.560  65.340  59.080  1.00  0.00           H
ATOM    898  OW  SOL   336      27.070 101.020  54.740  1.00  0.00           O
ATOM    899  HW1 SOL   336      27.490 101.880  54.680  1.00  0.00           H
ATOM    900  HW2 SOL   336      26.940 100.870  55.680  1.00  0.00           H
ATOM    901  OW  SOL   337      12.860  13.630   3.540  1.00  0.00           O
ATOM    902  HW1 SOL   337      13.790  13.540   3.340  1.00  0.00           H
ATOM    903  HW2 SOL   337      12.780  14.510   3.890  1.00  0.00           H
ATOM    904  OW  SOL   338      57.680  77.530 101.090  1.00  0.00           O
ATOM    905  HW1 SOL   338      56.760  77.390 100.860  1.00  0.00           H
ATOM    906  HW2 SOL   338      57.710  78.420 101.430  1.00  0.00           H
ATOM    907  OW  SOL   339      44.820  40.290 150.120  1.00  0.00           O
ATOM    908  HW1 SOL   339      45.570  40.320 149.530  1.00  0.00           H
ATOM    909  HW2 SOL   339      45.130  39.810 150.890  1.00  0.00           H
ATOM    910  OW  SOL   340      33.320  61.140  45.070  1.00  0.00           O
ATOM    911  HW1 SOL   340      34.010  60.570  45.390  1.00  0.00           H
ATOM    912  HW2 SOL   340      33.620  61.410  44.200  1.00  0.00           H
ATOM    913  OW  SOL   341      95.500  76.630  18.370  1.00  0.00           O
ATOM    914  HW1 SOL   341      95.490  76.270  19.260  1.00  0.00           H
ATOM    915  HW2 SOL   341      94.580  76.820  18.180  1.00  0.00           H
ATOM    916  OW  SOL   342       1.810  48.380  36.450  1.00  0.00           O
ATOM    917  HW1 SOL   342       1.020  48.480  36.990  1.00  0.00           H
ATOM    918  HW2 SOL   342       1.590  48.810  35.630  1.00  0.00           H
ATOM    919  OW  SOL   343     102.630  49.750  38.930  1.00  0.00           O
ATOM    920  HW1 SOL   343     103.330  50.370  39.120  1.00  0.00           H
ATOM    921  HW2 SOL   343     101.830  50.280  38.950  1.00  0.00           H
ATOM    922  OW  SOL   344      40.050  25.910 136.970  1.00  0.00           O
ATOM    923  HW1 SOL   344      39.590  25.830 136.130  1.00  0.00           H
ATOM    924  HW2 SOL   344      40.970  26.020 136.740  1.00  0.00           H
ATOM    925  OW  SOL   345      22.250  83.040  47.700  1.00  0.00           O
ATOM    926  HW1 SOL   345      22.110  83.500  46.880  1.00  0.00           H
ATOM    927  HW2 SOL   345      22.670  82.220  47.460  1.00  0.00           H
ATOM    928  OW  SOL   346      99.290  30.210   8.540  1.00  0.00           O
ATOM    929  HW1 SOL   346      98.960  30.620   7.740  1.00  0.00           H
ATOM    930  HW2 SOL   346      98.520  30.140   9.110  1.00  0.00           H
ATOM    931  OW  SOL   347      82.820  28.950 134.280  1.00  0.00           O
ATOM    932  HW1 SOL   347      82.550  28.370 133.570  1.00  0.00           H
ATOM    933  HW2 SOL   347      82.850  29.820 133.890  1.00  0.00           H
ATOM    934  OW  SOL   348      63.350  64.770 155.440  1.00  0.00           O
ATOM    935  HW1 SOL   348      62.720  65.100 156.080  1.00  0.00           H
ATOM    936  HW2 SOL   348      62.810  64.490 154.700  1.00  0.00           H
ATOM    937  OW  SOL   349      98.830  39.300 120.000  1.00  0.00           O
ATOM    938  HW1 SOL   349      99.410  39.830 119.460  1.00  0.00           H
ATOM    939  HW2 SOL   349      99.070  39.510 120.900  1.00  0.00           H
ATOM    940  OW  SOL   350     102.560  19.650  10.470  1.00  0.00           O
ATOM    941  HW1 SOL   350     102.950  20.490  10.280  1.00  0.00           H
ATOM    942  HW2 SOL   350     103.270  19.020  10.390  1.00  0.00           H
ATOM    943  OW  SOL   351      38.340  56.660 139.830  1.00  0.00           O
ATOM    944  HW1 SOL   351      37.820  57.430 140.060  1.00  0.00           H
ATOM    945  HW2 SOL   351      38.220  56.060 140.570  1.00  0.00           H
ATOM    946  OW  SOL   352      27.980  26.080  36.970  1.00  0.00           O
ATOM    947  HW1 SOL   352      27.090  25.960  36.620  1.00  0.00           H
ATOM    948  HW2 SOL   352      28.310  25.190  37.070  1.00  0.00           H
ATOM    949  OW  SOL   353      39.530  43.380  56.430  1.00  0.00           O
ATOM    950  HW1 SOL   353      40.040  43.960  55.860  1.00  0.00           H
ATOM    951  HW2 SOL   353      39.900  43.510  57.300  1.00  0.00           H
ATOM    952  OW  SOL   354      33.700  55.840 146.530  1.00  0.00           O
ATOM    953  HW1 SOL   354      33.380  56.740 146.420  1.00  0.00           H
ATOM    954  HW2 SOL   354      33.290  55.350 145.820  1.00  0.00           H
ATOM    955  OW  SOL   355      29.660  20.420  36.050  1.00  0.00           O
ATOM    956  HW1 SOL   355      30.460  20.480  35.540  1.00  0.00           H
ATOM    957  HW2 SOL   355      29.460  21.320  36.300  1.00  0.00           H
ATOM    958  OW  SOL   356      39.940  76.020  21.640  1.00  0.00           O
ATOM    959  HW1 SOL   356      40.870  75.870  21.780  1.00  0.00           H
ATOM    960  HW2 SOL   356      39.650  75.250  21.140  1.00  0.00           H
ATOM    961  OW  SOL   357      21.010  30.930  52.260  1.00  0.00           O
ATOM    962  HW1 SOL   357      21.150  30.540  53.130  1.00  0.00           H
ATOM    963  HW2 SOL   357      21.810  30.730  51.780  1.00  0.00           H
ATOM    964  OW  SOL   358     100.390  87.850 160.720  1.00  0.00           O
ATOM    965  HW1 SOL   358     101.210  87.910 160.230  1.00  0.00           H
ATOM    966  HW2 SOL   358     100.100  88.760 160.800  1.00  0.00           H
ATOM    967  OW  SOL   359      74.910  52.300  43.320  1.00  0.00           O
ATOM    968  HW1 SOL   359      74.890  52.400  44.270  1.00  0.00           H
ATOM    969  HW2 SOL   359      75.590  51.650  43.160  1.00  0.00           H
ATOM    970  OW  SOL   360      30.830  73.180   3.440  1.00  0.00           O
ATOM    971  HW1 SOL   360      30.800  73.950   2.870  1.00  0.00           H
ATOM    972  HW2 SOL   360      31.750  72.910   3.430  1.00  0.00           H
ATOM    973  OW  SOL   361       6.510   9.240   2.420  1.00  0.00           O
ATOM    974  HW1 SOL   361       5.770   9.760   2.090  1.00  0.00           H
ATOM    975  HW2 SOL   361       7.150   9.260   1.710  1.00  0.00           H
ATOM    976  OW  SOL   362      26.730  51.190   1.070  1.00  0.00           O
ATOM    977  HW1 SOL   362      26.680  52.110   0.820  1.00  0.00           H
ATOM    978  HW2 SOL   362      27.660  50.970   1.010  1.00  0.00           H
ATOM    979  OW  SOL   363     102.170  57.020  26.520  1.00  0.00           O
ATOM    980  HW1 SOL   363     102.360  57.730  27.130  1.00  0.00           H
ATOM    981  HW2 SOL   363     101.650  57.430  25.830  1.00  0.00           H
ATOM    982  OW  SOL   364      31.230  90.020 150.570  1.00  0.00           O
ATOM    983  HW1 SOL   364      31.190  89.340 149.900  1.00  0.00           H
ATOM    984  HW2 SOL   364      30.330  90.080 150.910  1.00  0.00           H
ATOM    985  OW  SOL   365      89.640  78.030 113.270  1.00  0.00           O
ATOM    986  HW1 SOL   365      89.380  77.200 113.660  1.00  0.00           H
ATOM    987  HW2 SOL   365      90.520  78.190 113.600  1.00  0.00           H
ATOM    988  OW  SOL   366      17.660  98.580 163.000  1.00  0.00           O
ATOM    989  HW1 SOL   366      18.400  98.100 162.610  1.00  0.00           H
ATOM    990  HW2 SOL   366      17.790  98.480 163.940  1.00  0.00           H
ATOM    991  OW  SOL   367      13.480  46.420 126.880  1.00  0.00           O
ATOM    992  HW1 SOL   367      14.160  45.810 127.150  1.00  0.00           H
ATOM    993  HW2 SOL   367      13.750  46.720 126.010  1.00  0.00           H
ATOM    994  OW  SOL   368       4.370  31.290  24.320  1.00  0.00           O
ATOM    995  HW1 SOL   368       4.730  30.840  25.090  1.00  0.00           H
ATOM    996  HW2 SOL   368       5.130  31.440  23.750  1.00  0.00           H
ATOM    997  OW  SOL   369       7.240  11.790  13.760  1.00  0.00           O
ATOM    998  HW1 SOL   369       6.790  12.090  12.970  1.00  0.00           H
ATOM    999  HW2 SOL   369       7.380  12.580  14.280  1.00  0.00           H
ATOM   1000  OW  SOL   370      94.430  63.710 115.120  1.00  0.00           O
ATOM   1001  HW1 SOL   370      94.630  62.890 115.550  1.00  0.00           H
ATOM   1002  HW2 SOL   370      94.880  64.380 115.640  1.00  0.00           H
ATOM   1003  OW  SOL   371     101.090  43.030 131.240  1.00  0.00           O
ATOM   1004  HW1 SOL   371     101.770  43.080 130.570  1.00  0.00           H
ATOM   1005  HW2 SOL   371     100.690  42.170 131.130  1.00  0.00           H
ATOM   1006  OW  SOL   372      57.240  64.780  29.330  1.00  0.00           O
ATOM   1007  HW1 SOL   372      56.540  65.040  28.730  1.00  0.00           H
ATOM   1008  HW2 SOL   372      57.740  64.120  28.850  1.00  0.00           H
ATOM   1009  OW  SOL   373      65.930  11.080  31.250  1.00  0.00           O
ATOM   1010  HW1 SOL   373      66.260  11.090  32.150  1.00  0.00           H
ATOM   1011  HW2 SOL   373      66.600  10.600  30.760  1.00  0.00           H
ATOM   1012  OW  SOL   374      63.380  23.590  37.020  1.00  0.00           O
ATOM   1013  HW1 SOL   374      63.520  24.270  37.670  1.00  0.00           H
ATOM   1014  HW2 SOL   374      63.460  24.030  36.180  1.00  0.00           H
ATOM   1015  OW  SOL   375      40.440  65.190 148.530  1.00  0.00           O
ATOM   1016  HW1 SOL   375      41.080  65.060 149.230  1.00  0.00           H
ATOM   1017  HW2 SOL   375      39.730  65.680 148.950  1.00  0.00           H
ATOM   1018  OW  SOL   376      23.170  58.980  55.110  1.00  0.00           O
ATOM   1019  HW1 SOL   376      22.750  59.650  54.560  1.00  0.00           H
ATOM   1020  HW2 SOL   376      22.600  58.920  55.880  1.00  0.00           H
ATOM   1021  OW  SOL   377       4.280  49.850   0.560  1.00  0.00           O
ATOM   1022  HW1 SOL   377       4.170  50.500   1.260  1.00  0.00           H
ATOM   1023  HW2 SOL   377       3.540  50.010 167.430  1.00  0.00           H
ATOM   1024  OW  SOL   378      90.890  41.390  30.860  1.00  0.00           O
ATOM   1025  HW1 SOL   378      90.290  41.470  31.610  1.00  0.00           H
ATOM   1026  HW2 SOL   378      91.230  40.500  30.930  1.00  0.00           H
ATOM   1027  OW  SOL   379      80.760  44.580 107.380  1.00  0.00           O
ATOM   1028  HW1 SOL   379      80.810  44.690 108.330  1.00  0.00           H
ATOM   1029  HW2 SOL   379      80.970  43.660 107.230  1.00  0.00           H
ATOM   1030  OW  SOL   380      86.250  29.760 119.680  1.00  0.00           O
ATOM   1031  HW1 SOL   380      85.860  30.520 119.260  1.00  0.00           H
ATOM   1032  HW2 SOL   380      85.640  29.040 119.510  1.00  0.00           H
ATOM   1033  OW  SOL   381      15.520  78.540  56.520  1.00  0.00           O
ATOM   1034  HW1 SOL   381      16.260  77.930  56.500  1.00  0.00           H
ATOM   1035  HW2 SOL   381      15.900  79.400  56.350  1.00  0.00           H
ATOM   1036  OW  SOL   382      41.510  52.550  31.250  1.00  0.00           O
ATOM   1037  HW1 SOL   382      42.070  52.910  30.560  1.00  0.00           H
ATOM   1038  HW2 SOL   382      41.390  53.270  31.870  1.00  0.00           H
ATOM   1039  OW  SOL   383       2.720  46.470 125.640  1.00  0.00           O
ATOM   1040  HW1 SOL   383       3.620  46.140 125.640  1.00  0.00           H
ATOM   1041  HW2 SOL   383       2.820  47.420 125.650  1.00  0.00           H
ATOM   1042  OW  SOL   384      92.230  95.400 161.920  1.00  0.00           O
ATOM   1043  HW1 SOL   384      92.910  94.730 161.950  1.00  0.00           H
ATOM   1044  HW2 SOL   384      91.430  94.950 162.190  1.00  0.00           H
ATOM   1045  OW  SOL   385      88.120  11.790 140.930  1.00  0.00           O
ATOM   1046  HW1 SOL   385      88.860  11.770 141.530  1.00  0.00           H
ATOM   1047  HW2 SOL   385      88.410  12.350 140.210  1.00  0.00           H
ATOM   1048  OW  SOL   386      46.060  57.510 161.960  1.00  0.00           O
ATOM   1049  HW1 SOL   386      46.590  57.560 162.760  1.00  0.00           H
ATOM   1050  HW2 SOL   386      45.470  58.260 162.030  1.00  0.00           H
ATOM   1051  OW  SOL   387      47.540  19.750  79.300  1.00  0.00           O
ATOM   1052  HW1 SOL   387      47.670  18.990  79.870  1.00  0.00           H
ATOM   1053  HW2 SOL   387      48.190  20.380  79.610  1.00  0.00           H
ATOM   1054  OW  SOL   388      79.130  49.940 164.360  1.00  0.00           O
ATOM   1055  HW1 SOL   388      78.630  50.750 164.210  1.00  0.00           H
ATOM   1056  HW2 SOL   388      80.050  50.220 164.330  1.00  0.00           H
ATOM   1057  OW  SOL   389      15.710  76.810 164.000  1.00  0.00           O
ATOM   1058  HW1 SOL   389      15.430  77.720 163.870  1.00  0.00           H
ATOM   1059  HW2 SOL   389      15.030  76.290 163.580  1.00  0.00           H
ATOM   1060  OW  SOL   390      29.340  29.340 164.880  1.00  0.00           O
ATOM   1061  HW1 SOL   390      29.610  30.220 164.620  1.00  0.00           H
ATOM   1062  HW2 SOL   390      28.670  29.480 165.550  1.00  0.00           H
ATOM   1063  OW  SOL   391      96.810  80.040  44.430  1.00  0.00           O
ATOM   1064  HW1 SOL   391      96.720  80.230  43.500  1.00  0.00           H
ATOM   1065  HW2 SOL   391      96.420  80.800  44.870  1.00  0.00           H
ATOM   1066  OW  SOL   392      29.430  93.210 137.090  1.00  0.00           O
ATOM   1067  HW1 SOL   392      28.700  93.760 136.820  1.00  0.00           H
ATOM   1068  HW2 SOL   392      29.060  92.620 137.750  1.00  0.00           H
ATOM   1069  OW  SOL   393      96.940  61.000  60.470  1.00  0.00           O
ATOM   1070  HW1 SOL   393      97.390  61.820  60.680  1.00  0.00           H
ATOM   1071  HW2 SOL   393      97.630  60.330  60.470  1.00  0.00           H
ATOM   1072  OW  SOL   394       3.770  55.030 160.160  1.00  0.00           O
ATOM   1073  HW1 SOL   394       3.050  54.610 160.620  1.00  0.00           H
ATOM   1074  HW2 SOL   394       3.400  55.290 159.310  1.00  0.00           H
ATOM   1075  OW  SOL   395       4.030  68.330  15.400  1.00  0.00           O
ATOM   1076  HW1 SOL   395       4.750  67.710  15.460  1.00  0.00           H
ATOM   1077  HW2 SOL   395       3.250  67.790  15.270  1.00  0.00           H
ATOM   1078  OW  SOL   396      13.690  32.760 156.280  1.00  0.00           O
ATOM   1079  HW1 SOL   396      14.320  32.320 156.840  1.00  0.00           H
ATOM   1080  HW2 SOL   396      12.890  32.230 156.340  1.00  0.00           H
ATOM   1081  OW  SOL   397      96.810  73.160 137.670  1.00  0.00           O
ATOM   1082  HW1 SOL   397      96.090  73.720 137.390  1.00  0.00           H
ATOM   1083  HW2 SOL   397      97.190  72.840 136.850  1.00  0.00           H
ATOM   1084  OW  SOL   398      87.010  95.030  37.280  1.00  0.00           O
ATOM   1085  HW1 SOL   398      87.130  94.230  36.780  1.00  0.00           H
ATOM   1086  HW2 SOL   398      86.230  95.440  36.900  1.00  0.00           H
ATOM   1087  OW  SOL   399       5.450  60.790  27.900  1.00  0.00           O
ATOM   1088  HW1 SOL   399       5.840  61.650  27.760  1.00  0.00           H
ATOM   1089  HW2 SOL   399       5.470  60.670  28.850  1.00  0.00           H
ATOM   1090  OW  SOL   400      34.770  94.770 157.630  1.00  0.00           O
ATOM   1091  HW1 SOL   400      35.120  95.410 157.010  1.00  0.00           H
ATOM   1092  HW2 SOL   400      34.120  95.240 158.140  1.00  0.00           H
ATOM   1093  OW  SOL   401      62.230  32.180  15.280  1.00  0.00           O
ATOM   1094  HW1 SOL   401      62.670  31.930  14.470  1.00  0.00           H
ATOM   1095  HW2 SOL   401      61.760  31.380  15.550  1.00  0.00           H
ATOM   1096  OW  SOL   402      72.840  89.160  16.510  1.00  0.00           O
ATOM   1097  HW1 SOL   402      72.190  89.840  16.660  1.00  0.00           H
ATOM   1098  HW2 SOL   402      72.420  88.570  15.880  1.00  0.00           H
ATOM   1099  OW  SOL   403      48.960  71.050  48.290  1.00  0.00           O
ATOM   1100  HW1 SOL   403      48.580  70.470  47.620  1.00  0.00           H
ATOM   1101  HW2 SOL   403      49.570  71.600  47.800  1.00  0.00           H
ATOM   1102  OW  SOL   404      98.240  95.610  55.190  1.00  0.00           O
ATOM   1103  HW1 SOL   404      99.060  95.860  55.620  1.00  0.00           H
ATOM   1104  HW2 SOL   404      97.550  95.940  55.760  1.00  0.00           H
ATOM   1105  OW  SOL   405      46.150  74.420  99.920  1.00  0.00           O
ATOM   1106  HW1 SOL   405      45.410  74.110 100.450  1.00  0.00           H
ATOM   1107  HW2 SOL   405      45.950  75.340  99.750  1.00  0.00           H
ATOM   1108  OW  SOL   406      25.400  51.680  24.900  1.00  0.00           O
ATOM   1109  HW1 SOL   406      25.230  51.890  25.820  1.00  0.00           H
ATOM   1110  HW2 SOL   406      24.570  51.860  24.460  1.00  0.00           H
ATOM   1111  OW  SOL   407      35.330  27.320  56.600  1.00  0.00           O
ATOM   1112  HW1 SOL   407      35.080  26.930  55.760  1.00  0.00           H
ATOM   1113  HW2 SOL   407      36.130  27.810  56.400  1.00  0.00           H
ATOM   1114  OW  SOL   408      96.940   7.090  18.730  1.00  0.00           O
ATOM   1115  HW1 SOL   408      96.610   6.430  19.340  1.00  0.00           H
ATOM   1116  HW2 SOL   408      96.390   7.850  18.880  1.00  0.00           H
ATOM   1117  OW  SOL   409      33.170  78.590  24.930  1.00  0.00           O
ATOM   1118  HW1 SOL   409      33.560  79.450  25.100  1.00  0.00           H
ATOM   1119  HW2 SOL   409      32.880  78.630  24.020  1.00  0.00           H
ATOM   1120  OW  SOL   410      90.520  71.830 144.880  1.00  0.00           O
ATOM   1121  HW1 SOL   410      91.390  71.540 144.600  1.00  0.00           H
ATOM   1122  HW2 SOL   410      90.540  72.780 144.780  1.00  0.00           H
ATOM   1123  OW  SOL   411      44.780  20.060 148.630  1.00  0.00           O
ATOM   1124  HW1 SOL   411      44.060  19.600 148.200  1.00  0.00           H
ATOM   1125  HW2 SOL   411      45.570  19.740 148.190  1.00  0.00           H
ATOM   1126  OW  SOL   412      60.080  40.140 112.930  1.00  0.00           O
ATOM   1127  HW1 SOL   412      60.780  39.880 112.330  1.00  0.00           H
ATOM   1128  HW2 SOL   412      60.490  40.120 113.800  1.00  0.00           H
ATOM   1129  OW  SOL   413      80.710  84.810   3.610  1.00  0.00           O
ATOM   1130  HW1 SOL   413      79.830  85.160   3.450  1.00  0.00           H
ATOM   1131  HW2 SOL   413      80.750  84.710   4.560  1.00  0.00           H
ATOM   1132  OW  SOL   414      45.760  48.260  48.550  1.00  0.00           O
ATOM   1133  HW1 SOL   414      46.470  47.670  48.780  1.00  0.00           H
ATOM   1134  HW2 SOL   414      45.790  48.950  49.210  1.00  0.00           H
ATOM   1135  OW  SOL   415       2.790  10.970  28.390  1.00  0.00           O
ATOM   1136  HW1 SOL   415       2.130  10.560  27.830  1.00  0.00           H
ATOM   1137  HW2 SOL   415       2.870  10.380  29.140  1.00  0.00           H
ATOM   1138  OW  SOL   416      83.730  49.050 138.630  1.00  0.00           O
ATOM   1139  HW1 SOL   416      83.030  49.670 138.410  1.00  0.00           H
ATOM   1140  HW2 SOL   416      84.140  49.420 139.410  1.00  0.00           H
ATOM   1141  OW  SOL   417      94.320  32.060  50.880  1.00  0.00           O
ATOM   1142  HW1 SOL   417      94.740  31.250  51.180  1.00  0.00           H
ATOM   1143  HW2 SOL   417      94.870  32.760  51.250  1.00  0.00           H
ATOM   1144  OW  SOL   418      74.350  50.620 134.240  1.00  0.00           O
ATOM   1145  HW1 SOL   418      74.120  51.140 133.480  1.00  0.00           H
ATOM   1146  HW2 SOL   418      73.660  49.970 134.310  1.00  0.00           H
ATOM   1147  OW  SOL   419      67.500  72.260 137.200  1.00  0.00           O
ATOM   1148  HW1 SOL   419      67.010  71.440 137.250  1.00  0.00           H
ATOM   1149  HW2 SOL   419      68.140  72.120 136.500  1.00  0.00           H
ATOM   1150  OW  SOL   420       2.120  69.320 102.930  1.00  0.00           O
ATOM   1151  HW1 SOL   420       3.050  69.390 103.170  1.00  0.00           H
ATOM   1152  HW2 SOL   420       1.690  69.020 103.730  1.00  0.00           H
ATOM   1153  OW  SOL   421      28.420  60.790 134.850  1.00  0.00           O
ATOM   1154  HW1 SOL   421      28.510  59.920 134.470  1.00  0.00           H
ATOM   1155  HW2 SOL   421      27.740  61.220 134.330  1.00  0.00           H
ATOM   1156  OW  SOL   422      21.190  87.460 140.470  1.00  0.00           O
ATOM   1157  HW1 SOL   422      21.500  87.860 141.280  1.00  0.00           H
ATOM   1158  HW2 SOL   422      21.750  86.700 140.350  1.00  0.00           H
ATOM   1159  OW  SOL   423      62.990  18.630 149.670  1.00  0.00           O
ATOM   1160  HW1 SOL   423      63.920  18.530 149.910  1.00  0.00           H
ATOM   1161  HW2 SOL   423      62.960  19.430 149.150  1.00  0.00           H
ATOM   1162  OW  SOL   424       9.900  17.890   7.260  1.00  0.00           O
ATOM   1163  HW1 SOL   424      10.420  18.650   7.010  1.00  0.00           H
ATOM   1164  HW2 SOL   424      10.410  17.140   6.930  1.00  0.00           H
ATOM   1165  OW  SOL   425      37.710  40.090 133.610  1.00  0.00           O
ATOM   1166  HW1 SOL   425      36.920  39.680 133.980  1.00  0.00           H
ATOM   1167  HW2 SOL   425      37.370  40.640 132.900  1.00  0.00           H
ATOM   1168  OW  SOL   426      81.700  69.600  64.490  1.00  0.00           O
ATOM   1169  HW1 SOL   426      82.210  70.190  63.930  1.00  0.00           H
ATOM   1170  HW2 SOL   426      80.810  69.660  64.160  1.00  0.00           H
ATOM   1171  OW  SOL   427      27.140  40.990 159.790  1.00  0.00           O
ATOM   1172  HW1 SOL   427      27.080  40.760 160.720  1.00  0.00           H
ATOM   1173  HW2 SOL   427      26.230  41.120 159.510  1.00  0.00           H
ATOM   1174  OW  SOL   428       7.580  62.470  21.830  1.00  0.00           O
ATOM   1175  HW1 SOL   428       8.470  62.330  21.500  1.00  0.00           H
ATOM   1176  HW2 SOL   428       7.100  62.800  21.070  1.00  0.00           H
ATOM   1177  OW  SOL   429      64.920  26.000  29.000  1.00  0.00           O
ATOM   1178  HW1 SOL   429      64.400  25.820  28.210  1.00  0.00           H
ATOM   1179  HW2 SOL   429      64.880  25.180  29.500  1.00  0.00           H
ATOM   1180  OW  SOL   430       1.560  52.750 146.910  1.00  0.00           O
ATOM   1181  HW1 SOL   430       2.270  52.930 147.530  1.00  0.00           H
ATOM   1182  HW2 SOL   430       1.770  51.890 146.550  1.00  0.00           H
ATOM   1183  OW  SOL   431      87.680  64.650  11.700  1.00  0.00           O
ATOM   1184  HW1 SOL   431      88.560  65.000  11.780  1.00  0.00           H
ATOM   1185  HW2 SOL   431      87.780  63.890  11.120  1.00  0.00           H
ATOM   1186  OW  SOL   432      93.110  37.260 150.510  1.00  0.00           O
ATOM   1187  HW1 SOL   432      94.030  37.130 150.760  1.00  0.00           H
ATOM   1188  HW2 SOL   432      92.900  36.510 149.960  1.00  0.00           H
ATOM   1189  OW  SOL   433      74.750 100.980 104.160  1.00  0.00           O
ATOM   1190  HW1 SOL   433      74.510 101.470 103.370  1.00  0.00           H
ATOM   1191  HW2 SOL   433      74.730 100.060 103.890  1.00  0.00           H
ATOM   1192  OW  SOL   434      14.730   1.720 166.590  1.00  0.00           O
ATOM   1193  HW1 SOL   434      14.200   1.180 166.000  1.00  0.00           H
ATOM   1194  HW2 SOL   434      14.120   1.980 167.290  1.00  0.00           H
ATOM   1195  OW  SOL   435      82.570  25.900 154.960  1.00  0.00           O
ATOM   1196  HW1 SOL   435      82.580  26.160 155.880  1.00  0.00           H
ATOM   1197  HW2 SOL   435      83.500  25.800 154.730  1.00  0.00           H
ATOM   1198  OW  SOL   436      66.120  88.150  54.640  1.00  0.00           O
ATOM   1199  HW1 SOL   436      66.560  88.170  55.490  1.00  0.00           H
ATOM   1200  HW2 SOL   436      66.820  88.110  54.000  1.00  0.00           H
ATOM   1201  OW  SOL   437      66.360  57.660  56.950  1.00  0.00           O
ATOM   1202  HW1 SOL   437      67.080  57.040  56.850  1.00  0.00           H
ATOM   1203  HW2 SOL   437      65.980  57.730  56.070  1.00  0.00           H
ATOM   1204  OW  SOL   438      45.080  42.160  16.630  1.00  0.00           O
ATOM   1205  HW1 SOL   438      45.890  42.290  17.130  1.00  0.00           H
ATOM   1206  HW2 SOL   438      44.570  42.960  16.770  1.00  0.00           H
ATOM   1207  OW  SOL   439      76.550 100.140 101.370  1.00  0.00           O
ATOM   1208  HW1 SOL   439      77.110 100.820 101.750  1.00  0.00           H
ATOM   1209  HW2 SOL   439      76.070 100.590 100.670  1.00  0.00           H
ATOM   1210  OW  SOL   440      63.790  41.020  59.520  1.00  0.00           O
ATOM   1211  HW1 SOL   440      63.540  41.330  60.390  1.00  0.00           H
ATOM   1212  HW2 SOL   440      62.960  40.890  59.070  1.00  0.00           H
ATOM   1213  OW  SOL   441      84.670  71.420 113.030  1.00  0.00           O
ATOM   1214  HW1 SOL   441      84.040  72.120 112.870  1.00  0.00           H
ATOM   1215  HW2 SOL   441      84.440  70.750 112.380  1.00  0.00           H
ATOM   1216  OW  SOL   442      31.890  55.290   2.500  1.00  0.00           O
ATOM   1217  HW1 SOL   442      31.210  55.630   3.090  1.00  0.00           H
ATOM   1218  HW2 SOL   442      32.420  56.060   2.290  1.00  0.00           H
ATOM   1219  OW  SOL   443      28.530  37.850 111.920  1.00  0.00           O
ATOM   1220  HW1 SOL   443      28.670  38.760 111.660  1.00  0.00           H
ATOM   1221  HW2 SOL   443      28.090  37.910 112.770  1.00  0.00           H
ATOM   1222  OW  SOL   444      63.280  59.580  98.960  1.00  0.00           O
ATOM   1223  HW1 SOL   444      63.970  60.240  99.010  1.00  0.00           H
ATOM   1224  HW2 SOL   444      62.670  59.930  98.310  1.00  0.00           H
ATOM   1225  OW  SOL   445      74.210  38.040 125.880  1.00  0.00           O
ATOM   1226  HW1 SOL   445      74.030  37.350 126.520  1.00  0.00           H
ATOM   1227  HW2 SOL   445      73.350  38.270 125.520  1.00  0.00           H
ATOM   1228  OW  SOL   446      97.430  89.320   5.510  1.00  0.00           O
ATOM   1229  HW1 SOL   446      96.610  89.760   5.730  1.00  0.00           H
ATOM   1230  HW2 SOL   446      97.980  89.440   6.280  1.00  0.00           H
ATOM   1231  OW  SOL   447      38.170 103.860  11.260  1.00  0.00           O
ATOM   1232  HW1 SOL   447      38.560   0.460  10.940  1.00  0.00           H
ATOM   1233  HW2 SOL   447      38.880 103.440  11.750  1.00  0.00           H
ATOM   1234  OW  SOL   448      22.080  73.380 165.870  1.00  0.00           O
ATOM   1235  HW1 SOL   448      22.850  73.940 165.990  1.00  0.00           H
ATOM   1236  HW2 SOL   448      21.390  73.980 165.590  1.00  0.00           H
ATOM   1237  OW  SOL   449      30.460  73.890  21.230  1.00  0.00           O
ATOM   1238  HW1 SOL   449      31.060  74.610  21.440  1.00  0.00           H
ATOM   1239  HW2 SOL   449      31.000  73.100  21.310  1.00  0.00           H
ATOM   1240  OW  SOL   450      85.830   6.490  35.460  1.00  0.00           O
ATOM   1241  HW1 SOL   450      85.780   7.420  35.650  1.00  0.00           H
ATOM   1242  HW2 SOL   450      86.770   6.310  35.360  1.00  0.00           H
ATOM   1243  OW  SOL   451      33.260  58.180 143.100  1.00  0.00           O
ATOM   1244  HW1 SOL   451      33.830  57.490 142.750  1.00  0.00           H
ATOM   1245  HW2 SOL   451      33.360  58.120 144.050  1.00  0.00           H
ATOM   1246  OW  SOL   452     100.380 103.010 137.500  1.00  0.00           O
ATOM   1247  HW1 SOL   452     100.830 103.780 137.850  1.00  0.00           H
ATOM   1248  HW2 SOL   452      99.450 103.240 137.520  1.00  0.00           H
ATOM   1249  OW  SOL   453     103.140  79.350  61.210  1.00  0.00           O
ATOM   1250  HW1 SOL   453     103.030  79.940  61.950  1.00  0.00           H
ATOM   1251  HW2 SOL   453     103.610  78.590  61.570  1.00  0.00           H
ATOM   1252  OW  SOL   454      95.830  69.080 163.710  1.00  0.00           O
ATOM   1253  HW1 SOL   454      96.410  69.360 163.000  1.00  0.00           H
ATOM   1254  HW2 SOL   454      96.360  69.140 164.500  1.00  0.00           H
ATOM   1255  OW  SOL   455      92.950  56.210   8.470  1.00  0.00           O
ATOM   1256  HW1 SOL   455      93.040  55.430   7.920  1.00  0.00           H
ATOM   1257  HW2 SOL   455      93.580  56.070   9.180  1.00  0.00           H
ATOM   1258  OW  SOL   456      14.410 102.100 159.930  1.00  0.00           O
ATOM   1259  HW1 SOL   456      14.970 102.130 159.150  1.00  0.00           H
ATOM   1260  HW2 SOL   456      14.750 102.790 160.500  1.00  0.00           H
ATOM   1261  OW  SOL   457      39.200  55.660 155.420  1.00  0.00           O
ATOM   1262  HW1 SOL   457      39.870  55.220 154.900  1.00  0.00           H
ATOM   1263  HW2 SOL   457      39.610  55.750 156.290  1.00  0.00           H
ATOM   1264  OW  SOL   458      14.020  66.170  62.810  1.00  0.00           O
ATOM   1265  HW1 SOL   458      14.950  66.250  63.010  1.00  0.00           H
ATOM   1266  HW2 SOL   458      13.640  65.740  63.590  1.00  0.00           H
ATOM   1267  OW  SOL   459      52.770  95.730 152.080  1.00  0.00           O
ATOM   1268  HW1 SOL   459      52.280  95.640 151.260  1.00  0.00           H
ATOM   1269  HW2 SOL   459      52.400  95.050 152.650  1.00  0.00           H
ATOM   1270  OW  SOL   460      35.180  67.940  40.380  1.00  0.00           O
ATOM   1271  HW1 SOL   460      35.930  67.430  40.070  1.00  0.00           H
ATOM   1272  HW2 SOL   460      34.750  68.250  39.580  1.00  0.00           H
ATOM   1273  OW  SOL   461      80.340  52.300  32.660  1.00  0.00           O
ATOM   1274  HW1 SOL   461      80.920  51.730  32.150  1.00  0.00           H
ATOM   1275  HW2 SOL   461      79.770  52.700  32.020  1.00  0.00           H
ATOM   1276  OW  SOL   462      43.360   4.020  14.560  1.00  0.00           O
ATOM   1277  HW1 SOL   462      43.850   3.990  13.730  1.00  0.00           H
ATOM   1278  HW2 SOL   462      43.220   4.960  14.710  1.00  0.00           H
ATOM   1279  OW  SOL   463      65.300   4.310 136.670  1.00  0.00           O
ATOM   1280  HW1 SOL   463      64.490   4.630 137.090  1.00  0.00           H
ATOM   1281  HW2 SOL   463      64.990   3.750 135.960  1.00  0.00           H
ATOM   1282  OW  SOL   464      27.520  59.040 153.340  1.00  0.00           O
ATOM   1283  HW1 SOL   464      27.210  59.360 154.180  1.00  0.00           H
ATOM   1284  HW2 SOL   464      26.730  58.930 152.810  1.00  0.00           H
ATOM   1285  OW  SOL   465      93.230  33.570  10.940  1.00  0.00           O
ATOM   1286  HW1 SOL   465      92.640  33.610  11.680  1.00  0.00           H
ATOM   1287  HW2 SOL   465      93.880  34.250  11.110  1.00  0.00           H
ATOM   1288  OW  SOL   466      99.400  95.930   4.330  1.00  0.00           O
ATOM   1289  HW1 SOL   466      99.670  95.750   3.430  1.00  0.00           H
ATOM   1290  HW2 SOL   466      99.210  96.870   4.340  1.00  0.00           H
ATOM   1291  OW  SOL   467      87.440  63.170 122.750  1.00  0.00           O
ATOM   1292  HW1 SOL   467      87.140  63.800 122.100  1.00  0.00           H
ATOM   1293  HW2 SOL   467      86.740  63.140 123.400  1.00  0.00           H
ATOM   1294  OW  SOL   468      88.490  50.500  59.400  1.00  0.00           O
ATOM   1295  HW1 SOL   468      88.070  50.420  60.260  1.00  0.00           H
ATOM   1296  HW2 SOL   468      89.260  49.930  59.460  1.00  0.00           H
ATOM   1297  OW  SOL   469       8.290  16.670 150.870  1.00  0.00           O
ATOM   1298  HW1 SOL   469       7.770  17.290 150.360  1.00  0.00           H
ATOM   1299  HW2 SOL   469       8.260  15.860 150.370  1.00  0.00           H
ATOM   1300  OW  SOL   470      50.570   6.120 149.500  1.00  0.00           O
ATOM   1301  HW1 SOL   470      51.290   6.430 148.950  1.00  0.00           H
ATOM   1302  HW2 SOL   470      50.160   6.910 149.840  1.00  0.00           H
ATOM   1303  OW  SOL   471      27.520  35.550  14.880  1.00  0.00           O
ATOM   1304  HW1 SOL   471      26.820  34.970  15.190  1.00  0.00           H
ATOM   1305  HW2 SOL   471      28.330  35.060  15.030  1.00  0.00           H
ATOM   1306  OW  SOL   472      49.620  63.760  98.840  1.00  0.00           O
ATOM   1307  HW1 SOL   472      49.320  62.980  98.380  1.00  0.00           H
ATOM   1308  HW2 SOL   472      50.510  63.540  99.110  1.00  0.00           H
ATOM   1309  OW  SOL   473      60.260  98.840 131.520  1.00  0.00           O
ATOM   1310  HW1 SOL   473      59.970  99.740 131.630  1.00  0.00           H
ATOM   1311  HW2 SOL   473      61.170  98.850 131.800  1.00  0.00           H
ATOM   1312  OW  SOL   474      20.220  21.100  27.620  1.00  0.00           O
ATOM   1313  HW1 SOL   474      20.920  20.830  28.220  1.00  0.00           H
ATOM   1314  HW2 SOL   474      20.670  21.210  26.780  1.00  0.00           H
ATOM   1315  OW  SOL   475      20.350  10.140  62.700  1.00  0.00           O
ATOM   1316  HW1 SOL   475      19.910  10.290  63.540  1.00  0.00           H
ATOM   1317  HW2 SOL   475      20.850  10.940  62.540  1.00  0.00           H
ATOM   1318  OW  SOL   476      64.440  52.630  55.190  1.00  0.00           O
ATOM   1319  HW1 SOL   476      64.890  53.440  54.960  1.00  0.00           H
ATOM   1320  HW2 SOL   476      63.970  52.840  56.000  1.00  0.00           H
ATOM   1321  OW  SOL   477     103.580  43.970  54.450  1.00  0.00           O
ATOM   1322  HW1 SOL   477     102.750  44.390  54.250  1.00  0.00           H
ATOM   1323  HW2 SOL   477     103.620  43.220  53.860  1.00  0.00           H
ATOM   1324  OW  SOL   478      53.260  68.750  49.230  1.00  0.00           O
ATOM   1325  HW1 SOL   478      52.660  68.560  49.950  1.00  0.00           H
ATOM   1326  HW2 SOL   478      52.700  69.110  48.540  1.00  0.00           H
ATOM   1327  OW  SOL   479      53.900   6.820  26.560  1.00  0.00           O
ATOM   1328  HW1 SOL   479      54.210   5.920  26.610  1.00  0.00           H
ATOM   1329  HW2 SOL   479      53.160   6.850  27.160  1.00  0.00           H
ATOM   1330  OW  SOL   480       8.780  65.110 166.760  1.00  0.00           O
ATOM   1331  HW1 SOL   480       9.450  64.730 167.330  1.00  0.00           H
ATOM   1332  HW2 SOL   480       8.750  64.530 166.000  1.00  0.00           H
ATOM   1333  OW  SOL   481      29.810  39.770   5.760  1.00  0.00           O
ATOM   1334  HW1 SOL   481      29.090  40.220   6.200  1.00  0.00           H
ATOM   1335  HW2 SOL   481      30.560  40.360   5.840  1.00  0.00           H
ATOM   1336  OW  SOL   482      51.980 104.140 153.080  1.00  0.00           O
ATOM   1337  HW1 SOL   482      51.980 104.090 154.030  1.00  0.00           H
ATOM   1338  HW2 SOL   482      52.880 103.920 152.820  1.00  0.00           H
ATOM   1339  OW  SOL   483      52.800  67.020 125.470  1.00  0.00           O
ATOM   1340  HW1 SOL   483      52.300  66.450 124.880  1.00  0.00           H
ATOM   1341  HW2 SOL   483      52.500  66.780 126.340  1.00  0.00           H
ATOM   1342  OW  SOL   484      14.710  41.680 103.660  1.00  0.00           O
ATOM   1343  HW1 SOL   484      15.530  41.250 103.920  1.00  0.00           H
ATOM   1344  HW2 SOL   484      14.970  42.270 102.950  1.00  0.00           H
ATOM   1345  OW  SOL   485       1.390  16.680  31.340  1.00  0.00           O
ATOM   1346  HW1 SOL   485       1.550  17.460  30.810  1.00  0.00           H
ATOM   1347  HW2 SOL   485       1.660  15.950  30.780  1.00  0.00           H
ATOM   1348  OW  SOL   486      42.230  26.100  59.310  1.00  0.00           O
ATOM   1349  HW1 SOL   486      41.290  26.250  59.440  1.00  0.00           H
ATOM   1350  HW2 SOL   486      42.650  26.810  59.800  1.00  0.00           H
ATOM   1351  OW  SOL   487      60.950  86.020 153.170  1.00  0.00           O
ATOM   1352  HW1 SOL   487      61.790  86.350 153.500  1.00  0.00           H
ATOM   1353  HW2 SOL   487      60.580  86.760 152.680  1.00  0.00           H
ATOM   1354  OW  SOL   488      90.030  17.460  42.980  1.00  0.00           O
ATOM   1355  HW1 SOL   488      89.730  16.550  42.900  1.00  0.00           H
ATOM   1356  HW2 SOL   488      90.790  17.410  43.560  1.00  0.00           H
ATOM   1357  OW  SOL   489     101.520  39.260  55.710  1.00  0.00           O
ATOM   1358  HW1 SOL   489     100.850  38.580  55.660  1.00  0.00           H
ATOM   1359  HW2 SOL   489     101.460  39.590  56.610  1.00  0.00           H
ATOM   1360  OW  SOL   490      72.800   5.960   4.770  1.00  0.00           O
ATOM   1361  HW1 SOL   490      72.660   5.870   3.820  1.00  0.00           H
ATOM   1362  HW2 SOL   490      71.940   5.760   5.150  1.00  0.00           H
ATOM   1363  OW  SOL   491      61.750  53.770  21.770  1.00  0.00           O
ATOM   1364  HW1 SOL   491      61.580  52.860  21.550  1.00  0.00           H
ATOM   1365  HW2 SOL   491      62.690  53.880  21.650  1.00  0.00           H
ATOM   1366  OW  SOL   492      65.760  41.700 136.450  1.00  0.00           O
ATOM   1367  HW1 SOL   492      65.780  40.820 136.840  1.00  0.00           H
ATOM   1368  HW2 SOL   492      65.750  42.300 137.200  1.00  0.00           H
ATOM   1369  OW  SOL   493      76.150  76.000  60.370  1.00  0.00           O
ATOM   1370  HW1 SOL   493      75.200  76.090  60.310  1.00  0.00           H
ATOM   1371  HW2 SOL   493      76.320  75.850  61.300  1.00  0.00           H
ATOM   1372  OW  SOL   494      75.270  43.160   1.030  1.00  0.00           O
ATOM   1373  HW1 SOL   494      75.550  43.650   0.260  1.00  0.00           H
ATOM   1374  HW2 SOL   494      74.940  42.330   0.690  1.00  0.00           H
ATOM   1375  OW  SOL   495      50.820  70.410 109.540  1.00  0.00           O
ATOM   1376  HW1 SOL   495      51.010  69.470 109.580  1.00  0.00           H
ATOM   1377  HW2 SOL   495      51.220  70.770 110.320  1.00  0.00           H
ATOM   1378  OW  SOL   496      79.550  78.060   2.820  1.00  0.00           O
ATOM   1379  HW1 SOL   496      78.640  78.070   2.510  1.00  0.00           H
ATOM   1380  HW2 SOL   496      79.800  78.980   2.870  1.00  0.00           H
ATOM   1381  OW  SOL   497      96.100  41.580  30.150  1.00  0.00           O
ATOM   1382  HW1 SOL   497      96.450  42.380  30.570  1.00  0.00           H
ATOM   1383  HW2 SOL   497      95.200  41.800  29.950  1.00  0.00           H
ATOM   1384  OW  SOL   498      37.180  57.550  35.190  1.00  0.00           O
ATOM   1385  HW1 SOL   498      36.500  57.310  34.560  1.00  0.00           H
ATOM   1386  HW2 SOL   498      37.240  58.510  35.120  1.00  0.00           H
ATOM   1387  OW  SOL   499      39.330  47.720 153.610  1.00  0.00           O
ATOM   1388  HW1 SOL   499      38.960  48.340 152.980  1.00  0.00           H
ATOM   1389  HW2 SOL   499      39.260  48.170 154.450  1.00  0.00           H
ATOM   1390  OW  SOL   500      22.770  25.630  53.980  1.00  0.00           O
ATOM   1391  HW1 SOL   500      21.860  25.880  54.100  1.00  0.00           H
ATOM   1392  HW2 SOL   500      23.260  26.440  54.120  1.00  0.00           H
ATOM   1393  OW  SOL   501      50.750  92.430 114.780  1.00  0.00           O
ATOM   1394  HW1 SOL   501      50.410  91.740 114.200  1.00  0.00           H
ATOM   1395  HW2 SOL   501      51.650  92.560 114.490  1.00  0.00           H
ATOM   1396  OW  SOL   502      45.120  40.820 167.060  1.00  0.00           O
ATOM   1397  HW1 SOL   502      45.500  41.470   0.180  1.00  0.00           H
ATOM   1398  HW2 SOL   502      44.190  41.010 167.050  1.00  0.00           H
ATOM   1399  OW  SOL   503     101.760  33.420  10.780  1.00  0.00           O
ATOM   1400  HW1 SOL   503     100.900  33.790  10.980  1.00  0.00           H
ATOM   1401  HW2 SOL   503     101.610  32.810  10.070  1.00  0.00           H
ATOM   1402  OW  SOL   504      22.280  23.930  63.860  1.00  0.00           O
ATOM   1403  HW1 SOL   504      22.910  24.310  64.470  1.00  0.00           H
ATOM   1404  HW2 SOL   504      22.190  23.020  64.140  1.00  0.00           H
ATOM   1405  OW  SOL   505      76.350  73.680 148.760  1.00  0.00           O
ATOM   1406  HW1 SOL   505      77.200  73.890 149.140  1.00  0.00           H
ATOM   1407  HW2 SOL   505      76.370  74.060 147.880  1.00  0.00           H
ATOM   1408  OW  SOL   506      87.900  12.050 128.400  1.00  0.00           O
ATOM   1409  HW1 SOL   506      88.200  12.280 129.280  1.00  0.00           H
ATOM   1410  HW2 SOL   506      86.960  11.930 128.480  1.00  0.00           H
ATOM   1411  OW  SOL   507      30.230  35.780 141.820  1.00  0.00           O
ATOM   1412  HW1 SOL   507      30.740  35.460 141.080  1.00  0.00           H
ATOM   1413  HW2 SOL   507      29.320  35.700 141.540  1.00  0.00           H
ATOM   1414  OW  SOL   508      15.430  31.880  25.760  1.00  0.00           O
ATOM   1415  HW1 SOL   508      15.340  32.820  25.890  1.00  0.00           H
ATOM   1416  HW2 SOL   508      16.340  31.760  25.490  1.00  0.00           H
ATOM   1417  OW  SOL   509      51.180  90.740  39.960  1.00  0.00           O
ATOM   1418  HW1 SOL   509      51.680  90.400  40.700  1.00  0.00           H
ATOM   1419  HW2 SOL   509      50.270  90.610  40.210  1.00  0.00           H
ATOM   1420  OW  SOL   510      92.880  69.440 150.880  1.00  0.00           O
ATOM   1421  HW1 SOL   510      92.140  69.640 150.310  1.00  0.00           H
ATOM   1422  HW2 SOL   510      92.900  70.150 151.510  1.00  0.00           H
ATOM   1423  OW  SOL   511      97.680  63.940  41.650  1.00  0.00           O
ATOM   1424  HW1 SOL   511      97.050  63.290  41.930  1.00  0.00           H
ATOM   1425  HW2 SOL   511      97.620  64.640  42.300  1.00  0.00           H
ATOM   1426  OW  SOL   512      65.500  78.290  48.530  1.00  0.00           O
ATOM   1427  HW1 SOL   512      64.950  77.860  47.880  1.00  0.00           H
ATOM   1428  HW2 SOL   512      65.160  79.180  48.580  1.00  0.00           H
ATOM   1429  OW  SOL   513      35.570  12.760  20.150  1.00  0.00           O
ATOM   1430  HW1 SOL   513      34.920  12.620  20.830  1.00  0.00           H
ATOM   1431  HW2 SOL   513      35.470  13.670  19.890  1.00  0.00           H
ATOM   1432  OW  SOL   514      25.250   5.910  13.570  1.00  0.00           O
ATOM   1433  HW1 SOL   514      25.960   6.060  12.940  1.00  0.00           H
ATOM   1434  HW2 SOL   514      24.450   5.900  13.040  1.00  0.00           H
ATOM   1435  OW  SOL   515      53.120  90.950 157.520  1.00  0.00           O
ATOM   1436  HW1 SOL   515      53.860  90.670 156.970  1.00  0.00           H
ATOM   1437  HW2 SOL   515      52.610  90.150 157.640  1.00  0.00           H
ATOM   1438  OW  SOL   516      70.740  52.440 150.410  1.00  0.00           O
ATOM   1439  HW1 SOL   516      70.400  52.580 151.300  1.00  0.00           H
ATOM   1440  HW2 SOL   516      70.460  53.210 149.920  1.00  0.00           H
ATOM   1441  OW  SOL   517     104.030  19.670  25.270  1.00  0.00           O
ATOM   1442  HW1 SOL   517     103.310  20.140  25.700  1.00  0.00           H
ATOM   1443  HW2 SOL   517     103.620  19.260  24.510  1.00  0.00           H
ATOM   1444  OW  SOL   518      45.120  37.810 157.290  1.00  0.00           O
ATOM   1445  HW1 SOL   518      44.310  38.300 157.120  1.00  0.00           H
ATOM   1446  HW2 SOL   518      45.180  37.790 158.250  1.00  0.00           H
ATOM   1447  OW  SOL   519      14.280  90.290 111.530  1.00  0.00           O
ATOM   1448  HW1 SOL   519      15.170  90.360 111.180  1.00  0.00           H
ATOM   1449  HW2 SOL   519      14.300  89.500 112.070  1.00  0.00           H
ATOM   1450  OW  SOL   520      54.650  75.640 157.230  1.00  0.00           O
ATOM   1451  HW1 SOL   520      55.280  76.200 157.700  1.00  0.00           H
ATOM   1452  HW2 SOL   520      53.810  76.090 157.330  1.00  0.00           H
ATOM   1453  OW  SOL   521      68.160  22.960 137.810  1.00  0.00           O
ATOM   1454  HW1 SOL   521      68.830  23.500 138.230  1.00  0.00           H
ATOM   1455  HW2 SOL   521      68.650  22.320 137.290  1.00  0.00           H
ATOM   1456  OW  SOL   522       4.450  21.830  47.970  1.00  0.00           O
ATOM   1457  HW1 SOL   522       3.920  22.330  47.340  1.00  0.00           H
ATOM   1458  HW2 SOL   522       5.200  21.530  47.460  1.00  0.00           H
ATOM   1459  OW  SOL   523      58.120   6.310 143.150  1.00  0.00           O
ATOM   1460  HW1 SOL   523      57.630   6.630 142.400  1.00  0.00           H
ATOM   1461  HW2 SOL   523      57.800   5.410 143.280  1.00  0.00           H
ATOM   1462  OW  SOL   524       1.550  28.750  38.370  1.00  0.00           O
ATOM   1463  HW1 SOL   524       0.870  29.400  38.540  1.00  0.00           H
ATOM   1464  HW2 SOL   524       1.180  28.200  37.680  1.00  0.00           H
ATOM   1465  OW  SOL   525       1.640  67.110  19.940  1.00  0.00           O
ATOM   1466  HW1 SOL   525       2.190  66.530  20.460  1.00  0.00           H
ATOM   1467  HW2 SOL   525       2.080  67.960  19.980  1.00  0.00           H
ATOM   1468  OW  SOL   526      73.050  62.510 137.560  1.00  0.00           O
ATOM   1469  HW1 SOL   526      72.310  61.900 137.500  1.00  0.00           H
ATOM   1470  HW2 SOL   526      73.450  62.310 138.400  1.00  0.00           H
ATOM   1471  OW  SOL   527      31.630  70.530  42.320  1.00  0.00           O
ATOM   1472  HW1 SOL   527      32.370  71.090  42.070  1.00  0.00           H
ATOM   1473  HW2 SOL   527      31.680  69.790  41.710  1.00  0.00           H
ATOM   1474  OW  SOL   528      41.210  33.160  57.770  1.00  0.00           O
ATOM   1475  HW1 SOL   528      41.970  33.400  58.300  1.00  0.00           H
ATOM   1476  HW2 SOL   528      41.590  32.890  56.930  1.00  0.00           H
ATOM   1477  OW  SOL   529      94.170  33.530  55.220  1.00  0.00           O
ATOM   1478  HW1 SOL   529      95.020  33.590  55.670  1.00  0.00           H
ATOM   1479  HW2 SOL   529      93.890  32.630  55.340  1.00  0.00           H
ATOM   1480  OW  SOL   530      30.450  57.950  34.940  1.00  0.00           O
ATOM   1481  HW1 SOL   530      29.890  58.310  35.630  1.00  0.00           H
ATOM   1482  HW2 SOL   530      30.170  57.040  34.860  1.00  0.00           H
ATOM   1483  OW  SOL   531      49.380   0.990  30.980  1.00  0.00           O
ATOM   1484  HW1 SOL   531      49.790   0.370  31.570  1.00  0.00           H
ATOM   1485  HW2 SOL   531      48.670   0.500  30.570  1.00  0.00           H
ATOM   1486  OW  SOL   532       0.750   1.260 147.510  1.00  0.00           O
ATOM   1487  HW1 SOL   532     104.160   0.830 147.250  1.00  0.00           H
ATOM   1488  HW2 SOL   532       0.580   2.190 147.390  1.00  0.00           H
ATOM   1489  OW  SOL   533      39.580  26.820  60.030  1.00  0.00           O
ATOM   1490  HW1 SOL   533      39.370  26.450  59.180  1.00  0.00           H
ATOM   1491  HW2 SOL   533      38.930  26.440  60.620  1.00  0.00           H
ATOM   1492  OW  SOL   534      20.870   1.860 159.860  1.00  0.00           O
ATOM   1493  HW1 SOL   534      21.300   2.710 159.740  1.00  0.00           H
ATOM   1494  HW2 SOL   534      20.010   1.970 159.460  1.00  0.00           H
ATOM   1495  OW  SOL   535      73.860  89.980 134.530  1.00  0.00           O
ATOM   1496  HW1 SOL   535      73.510  90.840 134.770  1.00  0.00           H
ATOM   1497  HW2 SOL   535      74.580  89.830 135.150  1.00  0.00           H
ATOM   1498  OW  SOL   536      35.020  36.450  37.760  1.00  0.00           O
ATOM   1499  HW1 SOL   536      34.810  35.590  38.140  1.00  0.00           H
ATOM   1500  HW2 SOL   536      34.510  37.070  38.290  1.00  0.00           H
ATOM   1501  OW  SOL   537      46.030  33.410  40.500  1.00  0.00           O
ATOM   1502  HW1 SOL   537      45.650  33.120  41.340  1.00  0.00           H
ATOM   1503  HW2 SOL   537      46.360  32.610  40.100  1.00  0.00           H
ATOM   1504  OW  SOL   538      29.000  39.690 150.910  1.00  0.00           O
ATOM   1505  HW1 SOL   538      29.870  39.490 150.560  1.00  0.00           H
ATOM   1506  HW2 SOL   538      28.670  38.840 151.220  1.00  0.00           H
ATOM   1507  OW  SOL   539      91.340  90.660 112.790  1.00  0.00           O
ATOM   1508  HW1 SOL   539      90.580  90.200 113.150  1.00  0.00           H
ATOM   1509  HW2 SOL   539      91.900  89.960 112.450  1.00  0.00           H
ATOM   1510  OW  SOL   540      94.460  84.960 159.390  1.00  0.00           O
ATOM   1511  HW1 SOL   540      94.050  85.410 160.130  1.00  0.00           H
ATOM   1512  HW2 SOL   540      93.770  84.930 158.720  1.00  0.00           H
ATOM   1513  OW  SOL   541      72.080   8.970 112.740  1.00  0.00           O
ATOM   1514  HW1 SOL   541      72.070   9.680 112.100  1.00  0.00           H
ATOM   1515  HW2 SOL   541      72.490   9.350 113.520  1.00  0.00           H
ATOM   1516  OW  SOL   542      32.140  62.140 119.420  1.00  0.00           O
ATOM   1517  HW1 SOL   542      31.690  61.720 120.150  1.00  0.00           H
ATOM   1518  HW2 SOL   542      32.610  62.870 119.820  1.00  0.00           H
ATOM   1519  OW  SOL   543      47.260  28.000 110.990  1.00  0.00           O
ATOM   1520  HW1 SOL   543      47.020  27.640 110.130  1.00  0.00           H
ATOM   1521  HW2 SOL   543      46.430  28.270 111.380  1.00  0.00           H
ATOM   1522  OW  SOL   544      70.920  51.010  27.430  1.00  0.00           O
ATOM   1523  HW1 SOL   544      70.580  50.160  27.690  1.00  0.00           H
ATOM   1524  HW2 SOL   544      71.220  51.420  28.240  1.00  0.00           H
ATOM   1525  OW  SOL   545      96.620  53.540 112.520  1.00  0.00           O
ATOM   1526  HW1 SOL   545      97.490  53.450 112.120  1.00  0.00           H
ATOM   1527  HW2 SOL   545      96.570  54.470 112.770  1.00  0.00           H
ATOM   1528  OW  SOL   546      21.630  60.680  43.850  1.00  0.00           O
ATOM   1529  HW1 SOL   546      22.280  60.240  43.320  1.00  0.00           H
ATOM   1530  HW2 SOL   546      21.560  61.560  43.470  1.00  0.00           H
ATOM   1531  OW  SOL   547      85.350 103.150 127.210  1.00  0.00           O
ATOM   1532  HW1 SOL   547      84.920 103.160 126.360  1.00  0.00           H
ATOM   1533  HW2 SOL   547      85.770 104.010 127.280  1.00  0.00           H
ATOM   1534  OW  SOL   548      72.190  49.640  38.090  1.00  0.00           O
ATOM   1535  HW1 SOL   548      71.860  48.760  37.890  1.00  0.00           H
ATOM   1536  HW2 SOL   548      72.330  50.040  37.230  1.00  0.00           H
ATOM   1537  OW  SOL   549      33.670 100.860 151.540  1.00  0.00           O
ATOM   1538  HW1 SOL   549      33.580 101.720 151.950  1.00  0.00           H
ATOM   1539  HW2 SOL   549      34.330 100.990 150.860  1.00  0.00           H
ATOM   1540  OW  SOL   550      25.650  89.470 165.020  1.00  0.00           O
ATOM   1541  HW1 SOL   550      26.110  88.950 164.360  1.00  0.00           H
ATOM   1542  HW2 SOL   550      25.000  88.880 165.390  1.00  0.00           H
ATOM   1543  OW  SOL   551      27.930  37.960  19.710  1.00  0.00           O
ATOM   1544  HW1 SOL   551      27.980  37.900  20.670  1.00  0.00           H
ATOM   1545  HW2 SOL   551      27.530  38.810  19.540  1.00  0.00           H
ATOM   1546  OW  SOL   552      19.660   5.080 160.760  1.00  0.00           O
ATOM   1547  HW1 SOL   552      19.080   5.610 160.220  1.00  0.00           H
ATOM   1548  HW2 SOL   552      20.350   4.790 160.160  1.00  0.00           H
ATOM   1549  OW  SOL   553       2.740  13.160   1.650  1.00  0.00           O
ATOM   1550  HW1 SOL   553       2.630  13.580   0.790  1.00  0.00           H
ATOM   1551  HW2 SOL   553       2.200  12.370   1.600  1.00  0.00           H
ATOM   1552  OW  SOL   554      67.660  29.150 136.390  1.00  0.00           O
ATOM   1553  HW1 SOL   554      66.950  29.570 135.900  1.00  0.00           H
ATOM   1554  HW2 SOL   554      67.790  29.720 137.160  1.00  0.00           H
ATOM   1555  OW  SOL   555      70.250  18.950  11.920  1.00  0.00           O
ATOM   1556  HW1 SOL   555      70.400  18.080  12.310  1.00  0.00           H
ATOM   1557  HW2 SOL   555      70.900  19.510  12.340  1.00  0.00           H
ATOM   1558  OW  SOL   556      96.110  35.540 110.280  1.00  0.00           O
ATOM   1559  HW1 SOL   556      95.290  35.070 110.170  1.00  0.00           H
ATOM   1560  HW2 SOL   556      96.660  35.250 109.550  1.00  0.00           H
ATOM   1561  OW  SOL   557      59.080  68.740 123.280  1.00  0.00           O
ATOM   1562  HW1 SOL   557      59.860  68.340 122.900  1.00  0.00           H
ATOM   1563  HW2 SOL   557      58.360  68.190 122.990  1.00  0.00           H
ATOM   1564  OW  SOL   558      12.810  98.740  28.980  1.00  0.00           O
ATOM   1565  HW1 SOL   558      12.350  97.970  29.310  1.00  0.00           H
ATOM   1566  HW2 SOL   558      12.450  99.470  29.480  1.00  0.00           H
ATOM   1567  OW  SOL   559     103.080  66.240 113.180  1.00  0.00           O
ATOM   1568  HW1 SOL   559     103.450  67.110 113.060  1.00  0.00           H
ATOM   1569  HW2 SOL   559     103.540  65.690 112.540  1.00  0.00           H
ATOM   1570  OW  SOL   560      64.420  68.530 128.770  1.00  0.00           O
ATOM   1571  HW1 SOL   560      65.180  68.950 128.360  1.00  0.00           H
ATOM   1572  HW2 SOL   560      64.590  67.590 128.670  1.00  0.00           H
ATOM   1573  OW  SOL   561      15.410 103.280  54.900  1.00  0.00           O
ATOM   1574  HW1 SOL   561      16.240 102.820  54.990  1.00  0.00           H
ATOM   1575  HW2 SOL   561      15.650 104.140  54.560  1.00  0.00           H
ATOM   1576  OW  SOL   562      15.640  93.060  54.140  1.00  0.00           O
ATOM   1577  HW1 SOL   562      15.600  92.690  55.020  1.00  0.00           H
ATOM   1578  HW2 SOL   562      15.130  93.870  54.190  1.00  0.00           H
ATOM   1579  OW  SOL   563      27.870  92.260 101.730  1.00  0.00           O
ATOM   1580  HW1 SOL   563      27.320  91.580 102.110  1.00  0.00           H
ATOM   1581  HW2 SOL   563      28.670  91.800 101.470  1.00  0.00           H
ATOM   1582  OW  SOL   564      12.320  98.750  16.370  1.00  0.00           O
ATOM   1583  HW1 SOL   564      12.570  98.100  17.020  1.00  0.00           H
ATOM   1584  HW2 SOL   564      13.070  98.800  15.780  1.00  0.00           H
ATOM   1585  OW  SOL   565      30.730  18.190  26.610  1.00  0.00           O
ATOM   1586  HW1 SOL   565      31.140  17.680  27.300  1.00  0.00           H
ATOM   1587  HW2 SOL   565      30.530  19.030  27.020  1.00  0.00           H
ATOM   1588  OW  SOL   566      94.620  16.540 109.260  1.00  0.00           O
ATOM   1589  HW1 SOL   566      93.710  16.290 109.390  1.00  0.00           H
ATOM   1590  HW2 SOL   566      94.820  17.100 110.010  1.00  0.00           H
ATOM   1591  OW  SOL   567      30.040  81.260  54.800  1.00  0.00           O
ATOM   1592  HW1 SOL   567      30.290  81.730  54.010  1.00  0.00           H
ATOM   1593  HW2 SOL   567      30.130  80.330  54.560  1.00  0.00           H
ATOM   1594  OW  SOL   568      92.130  91.540 146.370  1.00  0.00           O
ATOM   1595  HW1 SOL   568      91.630  91.110 147.060  1.00  0.00           H
ATOM   1596  HW2 SOL   568      92.310  90.850 145.730  1.00  0.00           H
ATOM   1597  OW  SOL   569      99.590  70.170   9.180  1.00  0.00           O
ATOM   1598  HW1 SOL   569      98.730  69.860   9.470  1.00  0.00           H
ATOM   1599  HW2 SOL   569     100.140  69.380   9.180  1.00  0.00           H
ATOM   1600  OW  SOL   570      37.370   8.260 156.240  1.00  0.00           O
ATOM   1601  HW1 SOL   570      37.670   7.350 156.190  1.00  0.00           H
ATOM   1602  HW2 SOL   570      38.140   8.750 156.520  1.00  0.00           H
ATOM   1603  OW  SOL   571       4.910  20.920  42.270  1.00  0.00           O
ATOM   1604  HW1 SOL   571       5.580  21.440  42.730  1.00  0.00           H
ATOM   1605  HW2 SOL   571       4.170  21.520  42.180  1.00  0.00           H
ATOM   1606  OW  SOL   572      17.100  76.180 166.110  1.00  0.00           O
ATOM   1607  HW1 SOL   572      17.940  75.770 165.900  1.00  0.00           H
ATOM   1608  HW2 SOL   572      16.750  76.430 165.250  1.00  0.00           H
ATOM   1609  OW  SOL   573      25.710  30.960  18.240  1.00  0.00           O
ATOM   1610  HW1 SOL   573      26.500  31.140  18.750  1.00  0.00           H
ATOM   1611  HW2 SOL   573      25.010  31.410  18.720  1.00  0.00           H
ATOM   1612  OW  SOL   574      30.430  85.030  14.580  1.00  0.00           O
ATOM   1613  HW1 SOL   574      30.160  84.490  13.840  1.00  0.00           H
ATOM   1614  HW2 SOL   574      31.330  84.750  14.760  1.00  0.00           H
ATOM   1615  OW  SOL   575     103.220  78.750 132.230  1.00  0.00           O
ATOM   1616  HW1 SOL   575     103.990  78.930 131.690  1.00  0.00           H
ATOM   1617  HW2 SOL   575     103.110  79.540 132.760  1.00  0.00           H
ATOM   1618  OW  SOL   576      86.400  52.650  18.400  1.00  0.00           O
ATOM   1619  HW1 SOL   576      87.020  52.800  19.110  1.00  0.00           H
ATOM   1620  HW2 SOL   576      86.860  52.970  17.620  1.00  0.00           H
ATOM   1621  OW  SOL   577      10.960  77.400   8.790  1.00  0.00           O
ATOM   1622  HW1 SOL   577      10.560  77.710   7.970  1.00  0.00           H
ATOM   1623  HW2 SOL   577      10.450  77.840   9.470  1.00  0.00           H
ATOM   1624  OW  SOL   578      66.690  51.240  37.870  1.00  0.00           O
ATOM   1625  HW1 SOL   578      67.080  50.540  38.410  1.00  0.00           H
ATOM   1626  HW2 SOL   578      67.450  51.670  37.470  1.00  0.00           H
ATOM   1627  OW  SOL   579      42.180  59.720 142.430  1.00  0.00           O
ATOM   1628  HW1 SOL   579      42.740  60.390 142.840  1.00  0.00           H
ATOM   1629  HW2 SOL   579      41.470  59.590 143.050  1.00  0.00           H
ATOM   1630  OW  SOL   580      77.100  37.700 146.590  1.00  0.00           O
ATOM   1631  HW1 SOL   580      76.960  38.500 146.090  1.00  0.00           H
ATOM   1632  HW2 SOL   580      76.220  37.450 146.870  1.00  0.00           H
ATOM   1633  OW  SOL   581      70.700  57.310 107.570  1.00  0.00           O
ATOM   1634  HW1 SOL   581      71.380  57.410 108.230  1.00  0.00           H
ATOM   1635  HW2 SOL   581      69.930  57.730 107.940  1.00  0.00           H
ATOM   1636  OW  SOL   582      62.360  35.880  37.610  1.00  0.00           O
ATOM   1637  HW1 SOL   582      62.570  36.670  38.100  1.00  0.00           H
ATOM   1638  HW2 SOL   582      62.410  35.170  38.260  1.00  0.00           H
ATOM   1639  OW  SOL   583      87.790  36.560  38.960  1.00  0.00           O
ATOM   1640  HW1 SOL   583      87.010  36.180  39.370  1.00  0.00           H
ATOM   1641  HW2 SOL   583      88.060  37.270  39.540  1.00  0.00           H
ATOM   1642  OW  SOL   584      21.860  58.440 162.170  1.00  0.00           O
ATOM   1643  HW1 SOL   584      21.700  57.510 162.340  1.00  0.00           H
ATOM   1644  HW2 SOL   584      22.310  58.750 162.960  1.00  0.00           H
ATOM   1645  OW  SOL   585      80.500   9.500 134.940  1.00  0.00           O
ATOM   1646  HW1 SOL   585      80.260   9.230 135.830  1.00  0.00           H
ATOM   1647  HW2 SOL   585      79.960   8.960 134.370  1.00  0.00           H
ATOM   1648  OW  SOL   586      70.420  44.740  39.950  1.00  0.00           O
ATOM   1649  HW1 SOL   586      70.190  44.970  39.050  1.00  0.00           H
ATOM   1650  HW2 SOL   586      69.590  44.510  40.370  1.00  0.00           H
ATOM   1651  OW  SOL   587      55.040  60.240  98.760  1.00  0.00           O
ATOM   1652  HW1 SOL   587      54.660  61.000  99.210  1.00  0.00           H
ATOM   1653  HW2 SOL   587      55.670  60.620  98.140  1.00  0.00           H
ATOM   1654  OW  SOL   588      63.360  96.560 147.130  1.00  0.00           O
ATOM   1655  HW1 SOL   588      63.840  95.780 146.870  1.00  0.00           H
ATOM   1656  HW2 SOL   588      63.810  96.870 147.920  1.00  0.00           H
ATOM   1657  OW  SOL   589      94.290 103.390  99.620  1.00  0.00           O
ATOM   1658  HW1 SOL   589      94.490   0.100  99.670  1.00  0.00           H
ATOM   1659  HW2 SOL   589      94.890 103.050  98.950  1.00  0.00           H
ATOM   1660  OW  SOL   590      26.350  98.430  43.880  1.00  0.00           O
ATOM   1661  HW1 SOL   590      26.080  99.170  44.420  1.00  0.00           H
ATOM   1662  HW2 SOL   590      25.800  97.710  44.180  1.00  0.00           H
ATOM   1663  OW  SOL   591      77.180  26.990  22.730  1.00  0.00           O
ATOM   1664  HW1 SOL   591      76.280  27.300  22.900  1.00  0.00           H
ATOM   1665  HW2 SOL   591      77.070  26.080  22.450  1.00  0.00           H
ATOM   1666  OW  SOL   592      65.240  62.920 146.400  1.00  0.00           O
ATOM   1667  HW1 SOL   592      65.190  61.990 146.610  1.00  0.00           H
ATOM   1668  HW2 SOL   592      64.460  63.090 145.870  1.00  0.00           H
ATOM   1669  OW  SOL   593      40.760  17.220  37.530  1.00  0.00           O
ATOM   1670  HW1 SOL   593      41.710  17.270  37.520  1.00  0.00           H
ATOM   1671  HW2 SOL   593      40.560  16.350  37.190  1.00  0.00           H
ATOM   1672  OW  SOL   594      61.960   4.450   1.750  1.00  0.00           O
ATOM   1673  HW1 SOL   594      61.830   5.390   1.900  1.00  0.00           H
ATOM   1674  HW2 SOL   594      61.840   4.050   2.620  1.00  0.00           H
ATOM   1675  OW  SOL   595      21.480  24.450 158.240  1.00  0.00           O
ATOM   1676  HW1 SOL   595      21.200  24.310 157.340  1.00  0.00           H
ATOM   1677  HW2 SOL   595      21.560  25.400 158.320  1.00  0.00           H
ATOM   1678  OW  SOL   596      37.330  40.500   4.380  1.00  0.00           O
ATOM   1679  HW1 SOL   596      37.090  40.580   3.450  1.00  0.00           H
ATOM   1680  HW2 SOL   596      36.980  39.650   4.650  1.00  0.00           H
ATOM   1681  OW  SOL   597      32.680  39.760  62.590  1.00  0.00           O
ATOM   1682  HW1 SOL   597      32.910  40.120  63.440  1.00  0.00           H
ATOM   1683  HW2 SOL   597      33.520  39.690  62.130  1.00  0.00           H
ATOM   1684  OW  SOL   598      81.560  37.920  63.350  1.00  0.00           O
ATOM   1685  HW1 SOL   598      81.660  38.660  62.750  1.00  0.00           H
ATOM   1686  HW2 SOL   598      82.450  37.690  63.590  1.00  0.00           H
ATOM   1687  OW  SOL   599      39.360  44.160 133.860  1.00  0.00           O
ATOM   1688  HW1 SOL   599      39.310  43.310 134.300  1.00  0.00           H
ATOM   1689  HW2 SOL   599      40.260  44.210 133.540  1.00  0.00           H
ATOM   1690  OW  SOL   600      39.310  61.810 129.340  1.00  0.00           O
ATOM   1691  HW1 SOL   600      39.120  62.110 128.450  1.00  0.00           H
ATOM   1692  HW2 SOL   600      38.770  61.030 129.440  1.00  0.00           H
ATOM   1693  OW  SOL   601      39.650  99.290  36.590  1.00  0.00           O
ATOM   1694  HW1 SOL   601      39.340  98.440  36.290  1.00  0.00           H
ATOM   1695  HW2 SOL   601      39.560  99.860  35.820  1.00  0.00           H
ATOM   1696  OW  SOL   602      72.910   9.860 100.080  1.00  0.00           O
ATOM   1697  HW1 SOL   602      72.430   9.780 100.900  1.00  0.00           H
ATOM   1698  HW2 SOL   602      73.520  10.580 100.220  1.00  0.00           H
ATOM   1699  OW  SOL   603      41.780  45.180 133.000  1.00  0.00           O
ATOM   1700  HW1 SOL   603      42.420  44.860 132.360  1.00  0.00           H
ATOM   1701  HW2 SOL   603      42.310  45.520 133.720  1.00  0.00           H
ATOM   1702  OW  SOL   604      98.670  71.920  30.510  1.00  0.00           O
ATOM   1703  HW1 SOL   604      98.000  71.250  30.580  1.00  0.00           H
ATOM   1704  HW2 SOL   604      99.500  71.450  30.620  1.00  0.00           H
ATOM   1705  OW  SOL   605      50.200  34.430 156.070  1.00  0.00           O
ATOM   1706  HW1 SOL   605      50.590  34.710 155.250  1.00  0.00           H
ATOM   1707  HW2 SOL   605      50.580  33.580 156.250  1.00  0.00           H
ATOM   1708  OW  SOL   606      70.700  32.040   4.730  1.00  0.00           O
ATOM   1709  HW1 SOL   606      70.820  31.650   3.860  1.00  0.00           H
ATOM   1710  HW2 SOL   606      69.790  32.340   4.730  1.00  0.00           H
ATOM   1711  OW  SOL   607      80.820   5.260 129.570  1.00  0.00           O
ATOM   1712  HW1 SOL   607      80.070   4.710 129.370  1.00  0.00           H
ATOM   1713  HW2 SOL   607      81.560   4.850 129.110  1.00  0.00           H
ATOM   1714  OW  SOL   608     102.150  84.930 156.950  1.00  0.00           O
ATOM   1715  HW1 SOL   608     101.740  85.790 157.070  1.00  0.00           H
ATOM   1716  HW2 SOL   608     102.540  84.740 157.800  1.00  0.00           H
ATOM   1717  OW  SOL   609       5.220  69.870   1.110  1.00  0.00           O
ATOM   1718  HW1 SOL   609       5.450  70.330   0.310  1.00  0.00           H
ATOM   1719  HW2 SOL   609       5.450  68.950   0.930  1.00  0.00           H
ATOM   1720  OW  SOL   610     101.780  72.050 125.370  1.00  0.00           O
ATOM   1721  HW1 SOL   610     102.170  71.230 125.650  1.00  0.00           H
ATOM   1722  HW2 SOL   610     101.280  71.830 124.580  1.00  0.00           H
ATOM   1723  OW  SOL   611     103.060  27.120 160.240  1.00  0.00           O
ATOM   1724  HW1 SOL   611     102.810  26.320 160.700  1.00  0.00           H
ATOM   1725  HW2 SOL   611     102.980  26.910 159.310  1.00  0.00           H
ATOM   1726  OW  SOL   612      66.690   0.630  22.020  1.00  0.00           O
ATOM   1727  HW1 SOL   612      66.470 103.960  21.750  1.00  0.00           H
ATOM   1728  HW2 SOL   612      67.530   0.540  22.480  1.00  0.00           H
ATOM   1729  OW  SOL   613      49.840  85.430 118.010  1.00  0.00           O
ATOM   1730  HW1 SOL   613      50.200  85.820 117.210  1.00  0.00           H
ATOM   1731  HW2 SOL   613      49.850  86.150 118.640  1.00  0.00           H
ATOM   1732  OW  SOL   614      98.820  38.390  38.220  1.00  0.00           O
ATOM   1733  HW1 SOL   614      99.190  37.520  38.030  1.00  0.00           H
ATOM   1734  HW2 SOL   614      99.590  38.970  38.250  1.00  0.00           H
ATOM   1735  OW  SOL   615       0.690   9.450  11.390  1.00  0.00           O
ATOM   1736  HW1 SOL   615       0.680   8.500  11.320  1.00  0.00           H
ATOM   1737  HW2 SOL   615       1.610   9.690  11.260  1.00  0.00           H
ATOM   1738  OW  SOL   616      38.890  63.520 131.390  1.00  0.00           O
ATOM   1739  HW1 SOL   616      38.830  62.890 130.680  1.00  0.00           H
ATOM   1740  HW2 SOL   616      39.350  64.270 131.020  1.00  0.00           H
ATOM   1741  OW  SOL   617      93.850   1.340 123.770  1.00  0.00           O
ATOM   1742  HW1 SOL   617      94.490   1.420 124.480  1.00  0.00           H
ATOM   1743  HW2 SOL   617      93.800   2.210 123.380  1.00  0.00           H
ATOM   1744  OW  SOL   618      12.670  53.910  51.920  1.00  0.00           O
ATOM   1745  HW1 SOL   618      12.730  54.790  52.300  1.00  0.00           H
ATOM   1746  HW2 SOL   618      13.450  53.460  52.240  1.00  0.00           H
ATOM   1747  OW  SOL   619      88.570  24.630   1.120  1.00  0.00           O
ATOM   1748  HW1 SOL   619      87.710  24.860   1.480  1.00  0.00           H
ATOM   1749  HW2 SOL   619      88.430  23.780   0.700  1.00  0.00           H
ATOM   1750  OW  SOL   620       7.130  34.730 143.100  1.00  0.00           O
ATOM   1751  HW1 SOL   620       6.970  34.560 144.020  1.00  0.00           H
ATOM   1752  HW2 SOL   620       6.810  35.630 142.960  1.00  0.00           H
ATOM   1753  OW  SOL   621      91.020  61.450  29.970  1.00  0.00           O
ATOM   1754  HW1 SOL   621      91.560  60.690  30.160  1.00  0.00           H
ATOM   1755  HW2 SOL   621      91.390  62.150  30.510  1.00  0.00           H
ATOM   1756  OW  SOL   622      81.200  50.600   9.560  1.00  0.00           O
ATOM   1757  HW1 SOL   622      80.520  51.080   9.090  1.00  0.00           H
ATOM   1758  HW2 SOL   622      81.620  50.050   8.900  1.00  0.00           H
ATOM   1759  OW  SOL   623      98.160  40.440  33.760  1.00  0.00           O
ATOM   1760  HW1 SOL   623      98.780  40.370  33.040  1.00  0.00           H
ATOM   1761  HW2 SOL   623      97.600  39.670  33.670  1.00  0.00           H
ATOM   1762  OW  SOL   624      57.830  71.120  44.670  1.00  0.00           O
ATOM   1763  HW1 SOL   624      58.260  71.730  45.280  1.00  0.00           H
ATOM   1764  HW2 SOL   624      56.960  70.990  45.050  1.00  0.00           H
ATOM   1765  OW  SOL   625      74.030  64.600 103.530  1.00  0.00           O
ATOM   1766  HW1 SOL   625      74.020  65.540 103.710  1.00  0.00           H
ATOM   1767  HW2 SOL   625      74.720  64.490 102.880  1.00  0.00           H
ATOM   1768  OW  SOL   626      16.600  37.750  35.880  1.00  0.00           O
ATOM   1769  HW1 SOL   626      15.690  38.030  35.770  1.00  0.00           H
ATOM   1770  HW2 SOL   626      16.770  37.190  35.130  1.00  0.00           H
ATOM   1771  OW  SOL   627     102.600 101.610  15.210  1.00  0.00           O
ATOM   1772  HW1 SOL   627     103.280 102.130  14.770  1.00  0.00           H
ATOM   1773  HW2 SOL   627     101.890 102.220  15.370  1.00  0.00           H
ATOM   1774  OW  SOL   628       4.870  14.390  51.880  1.00  0.00           O
ATOM   1775  HW1 SOL   628       5.820  14.530  51.980  1.00  0.00           H
ATOM   1776  HW2 SOL   628       4.770  13.450  51.800  1.00  0.00           H
ATOM   1777  OW  SOL   629      78.770  43.300 116.800  1.00  0.00           O
ATOM   1778  HW1 SOL   629      78.530  42.380 116.900  1.00  0.00           H
ATOM   1779  HW2 SOL   629      77.970  43.730 116.520  1.00  0.00           H
ATOM   1780  OW  SOL   630      40.660  91.320   6.500  1.00  0.00           O
ATOM   1781  HW1 SOL   630      40.730  91.010   7.400  1.00  0.00           H
ATOM   1782  HW2 SOL   630      41.390  90.890   6.050  1.00  0.00           H
ATOM   1783  OW  SOL   631     103.700   4.660  32.200  1.00  0.00           O
ATOM   1784  HW1 SOL   631     103.180   5.240  32.750  1.00  0.00           H
ATOM   1785  HW2 SOL   631     103.290   3.800  32.310  1.00  0.00           H
ATOM   1786  OW  SOL   632     103.510  11.190  35.760  1.00  0.00           O
ATOM   1787  HW1 SOL   632     102.940  10.640  35.220  1.00  0.00           H
ATOM   1788  HW2 SOL   632     104.060  10.570  36.240  1.00  0.00           H
ATOM   1789  OW  SOL   633      20.480  57.530 144.770  1.00  0.00           O
ATOM   1790  HW1 SOL   633      20.490  58.340 145.270  1.00  0.00           H
ATOM   1791  HW2 SOL   633      19.880  56.950 145.250  1.00  0.00           H
ATOM   1792  OW  SOL   634      28.500  72.260 149.600  1.00  0.00           O
ATOM   1793  HW1 SOL   634      28.790  72.510 148.720  1.00  0.00           H
ATOM   1794  HW2 SOL   634      28.130  71.390 149.490  1.00  0.00           H
ATOM   1795  OW  SOL   635      47.780  13.480   6.440  1.00  0.00           O
ATOM   1796  HW1 SOL   635      48.660  13.200   6.200  1.00  0.00           H
ATOM   1797  HW2 SOL   635      47.740  14.400   6.180  1.00  0.00           H
ATOM   1798  OW  SOL   636      22.690  45.700  12.240  1.00  0.00           O
ATOM   1799  HW1 SOL   636      22.690  45.320  13.120  1.00  0.00           H
ATOM   1800  HW2 SOL   636      23.150  46.530  12.330  1.00  0.00           H
ATOM   1801  OW  SOL   637      29.920  11.790  36.020  1.00  0.00           O
ATOM   1802  HW1 SOL   637      29.400  11.380  36.720  1.00  0.00           H
ATOM   1803  HW2 SOL   637      30.820  11.580  36.230  1.00  0.00           H
ATOM   1804  OW  SOL   638      83.240  34.740  33.260  1.00  0.00           O
ATOM   1805  HW1 SOL   638      83.960  34.110  33.290  1.00  0.00           H
ATOM   1806  HW2 SOL   638      83.550  35.480  33.780  1.00  0.00           H
ATOM   1807  OW  SOL   639      79.330 101.540 110.080  1.00  0.00           O
ATOM   1808  HW1 SOL   639      79.530 100.630 110.310  1.00  0.00           H
ATOM   1809  HW2 SOL   639      79.010 101.490 109.180  1.00  0.00           H
ATOM   1810  OW  SOL   640      89.760  27.950  26.700  1.00  0.00           O
ATOM   1811  HW1 SOL   640      89.660  27.160  26.170  1.00  0.00           H
ATOM   1812  HW2 SOL   640      89.370  27.720  27.540  1.00  0.00           H
ATOM   1813  OW  SOL   641      53.890  57.880 150.810  1.00  0.00           O
ATOM   1814  HW1 SOL   641      54.710  57.670 151.250  1.00  0.00           H
ATOM   1815  HW2 SOL   641      53.250  57.290 151.210  1.00  0.00           H
ATOM   1816  OW  SOL   642      71.660  83.170 150.380  1.00  0.00           O
ATOM   1817  HW1 SOL   642      70.940  83.670 149.990  1.00  0.00           H
ATOM   1818  HW2 SOL   642      71.250  82.690 151.100  1.00  0.00           H
ATOM   1819  OW  SOL   643      58.720  14.320 116.280  1.00  0.00           O
ATOM   1820  HW1 SOL   643      59.480  14.740 115.870  1.00  0.00           H
ATOM   1821  HW2 SOL   643      58.640  14.740 117.130  1.00  0.00           H
ATOM   1822  OW  SOL   644      14.130  79.300 137.650  1.00  0.00           O
ATOM   1823  HW1 SOL   644      14.520  79.810 138.350  1.00  0.00           H
ATOM   1824  HW2 SOL   644      13.360  79.800 137.390  1.00  0.00           H
ATOM   1825  OW  SOL   645      73.180  93.560 128.840  1.00  0.00           O
ATOM   1826  HW1 SOL   645      72.890  93.730 129.740  1.00  0.00           H
ATOM   1827  HW2 SOL   645      74.020  94.020 128.770  1.00  0.00           H
ATOM   1828  OW  SOL   646      43.110  84.330 151.120  1.00  0.00           O
ATOM   1829  HW1 SOL   646      42.180  84.530 151.250  1.00  0.00           H
ATOM   1830  HW2 SOL   646      43.420  84.060 151.990  1.00  0.00           H
ATOM   1831  OW  SOL   647      19.870  41.710  16.040  1.00  0.00           O
ATOM   1832  HW1 SOL   647      19.250  41.230  15.490  1.00  0.00           H
ATOM   1833  HW2 SOL   647      19.480  41.670  16.920  1.00  0.00           H
ATOM   1834  OW  SOL   648      85.740   2.270 102.870  1.00  0.00           O
ATOM   1835  HW1 SOL   648      85.960   3.020 102.320  1.00  0.00           H
ATOM   1836  HW2 SOL   648      85.830   1.520 102.290  1.00  0.00           H
ATOM   1837  OW  SOL   649      27.650  67.680 159.470  1.00  0.00           O
ATOM   1838  HW1 SOL   649      27.490  66.780 159.730  1.00  0.00           H
ATOM   1839  HW2 SOL   649      28.540  67.870 159.760  1.00  0.00           H
ATOM   1840  OW  SOL   650      71.760  87.570  14.640  1.00  0.00           O
ATOM   1841  HW1 SOL   650      71.150  87.250  15.300  1.00  0.00           H
ATOM   1842  HW2 SOL   650      71.430  87.200  13.810  1.00  0.00           H
ATOM   1843  OW  SOL   651      59.230  76.370 133.150  1.00  0.00           O
ATOM   1844  HW1 SOL   651      58.270  76.390 133.120  1.00  0.00           H
ATOM   1845  HW2 SOL   651      59.450  75.440 133.200  1.00  0.00           H
ATOM   1846  OW  SOL   652      76.630  75.700  22.070  1.00  0.00           O
ATOM   1847  HW1 SOL   652      77.010  76.310  21.450  1.00  0.00           H
ATOM   1848  HW2 SOL   652      75.740  75.540  21.750  1.00  0.00           H
ATOM   1849  OW  SOL   653      76.060  87.090  56.030  1.00  0.00           O
ATOM   1850  HW1 SOL   653      75.320  87.240  55.440  1.00  0.00           H
ATOM   1851  HW2 SOL   653      76.400  86.230  55.770  1.00  0.00           H
ATOM   1852  OW  SOL   654      80.600  79.710  12.470  1.00  0.00           O
ATOM   1853  HW1 SOL   654      80.100  79.860  11.670  1.00  0.00           H
ATOM   1854  HW2 SOL   654      81.500  79.960  12.240  1.00  0.00           H
ATOM   1855  OW  SOL   655      50.540  59.080 124.020  1.00  0.00           O
ATOM   1856  HW1 SOL   655      50.720  59.670 123.280  1.00  0.00           H
ATOM   1857  HW2 SOL   655      49.640  59.280 124.270  1.00  0.00           H
ATOM   1858  OW  SOL   656      69.910  10.300 135.890  1.00  0.00           O
ATOM   1859  HW1 SOL   656      69.910  10.360 136.850  1.00  0.00           H
ATOM   1860  HW2 SOL   656      69.400  11.060 135.600  1.00  0.00           H
ATOM   1861  OW  SOL   657      32.700  84.580 166.200  1.00  0.00           O
ATOM   1862  HW1 SOL   657      33.100  84.080 166.910  1.00  0.00           H
ATOM   1863  HW2 SOL   657      31.820  84.210 166.120  1.00  0.00           H
ATOM   1864  OW  SOL   658      89.210  53.170  58.310  1.00  0.00           O
ATOM   1865  HW1 SOL   658      88.850  52.470  58.860  1.00  0.00           H
ATOM   1866  HW2 SOL   658      89.880  53.580  58.850  1.00  0.00           H
ATOM   1867  OW  SOL   659      49.620  66.870  39.890  1.00  0.00           O
ATOM   1868  HW1 SOL   659      50.440  67.190  40.270  1.00  0.00           H
ATOM   1869  HW2 SOL   659      48.950  67.130  40.520  1.00  0.00           H
ATOM   1870  OW  SOL   660      83.120  97.210  12.430  1.00  0.00           O
ATOM   1871  HW1 SOL   660      83.790  97.330  11.750  1.00  0.00           H
ATOM   1872  HW2 SOL   660      82.370  96.850  11.960  1.00  0.00           H
ATOM   1873  OW  SOL   661     100.450  80.800 106.710  1.00  0.00           O
ATOM   1874  HW1 SOL   661     100.740  80.240 105.990  1.00  0.00           H
ATOM   1875  HW2 SOL   661     101.250  80.980 107.200  1.00  0.00           H
ATOM   1876  OW  SOL   662      64.540  48.300  52.890  1.00  0.00           O
ATOM   1877  HW1 SOL   662      65.070  49.100  52.930  1.00  0.00           H
ATOM   1878  HW2 SOL   662      64.110  48.260  53.740  1.00  0.00           H
ATOM   1879  OW  SOL   663      88.450  41.810 102.780  1.00  0.00           O
ATOM   1880  HW1 SOL   663      89.130  41.290 102.350  1.00  0.00           H
ATOM   1881  HW2 SOL   663      87.830  42.030 102.080  1.00  0.00           H
ATOM   1882  OW  SOL   664      10.070  50.660  13.870  1.00  0.00           O
ATOM   1883  HW1 SOL   664       9.340  50.310  13.360  1.00  0.00           H
ATOM   1884  HW2 SOL   664      10.270  51.500  13.460  1.00  0.00           H
ATOM   1885  OW  SOL   665      42.790  37.670 133.240  1.00  0.00           O
ATOM   1886  HW1 SOL   665      42.570  38.490 132.810  1.00  0.00           H
ATOM   1887  HW2 SOL   665      43.700  37.780 133.520  1.00  0.00           H
ATOM   1888  OW  SOL   666      56.550  25.520 155.410  1.00  0.00           O
ATOM   1889  HW1 SOL   666      55.940  24.920 154.990  1.00  0.00           H
ATOM   1890  HW2 SOL   666      56.310  25.490 156.340  1.00  0.00           H
ATOM   1891  OW  SOL   667      37.710   6.860 163.230  1.00  0.00           O
ATOM   1892  HW1 SOL   667      37.670   6.790 164.180  1.00  0.00           H
ATOM   1893  HW2 SOL   667      38.270   7.620 163.070  1.00  0.00           H
ATOM   1894  OW  SOL   668      92.420  44.410 138.940  1.00  0.00           O
ATOM   1895  HW1 SOL   668      91.780  44.820 138.360  1.00  0.00           H
ATOM   1896  HW2 SOL   668      91.970  43.640 139.290  1.00  0.00           H
ATOM   1897  OW  SOL   669       7.360  79.090  30.130  1.00  0.00           O
ATOM   1898  HW1 SOL   669       6.690  79.710  30.390  1.00  0.00           H
ATOM   1899  HW2 SOL   669       7.880  78.940  30.910  1.00  0.00           H
ATOM   1900  OW  SOL   670      85.900   1.710   3.110  1.00  0.00           O
ATOM   1901  HW1 SOL   670      86.820   1.570   2.870  1.00  0.00           H
ATOM   1902  HW2 SOL   670      85.840   2.650   3.250  1.00  0.00           H
ATOM   1903  OW  SOL   671      78.670  55.990  27.170  1.00  0.00           O
ATOM   1904  HW1 SOL   671      78.240  56.620  26.580  1.00  0.00           H
ATOM   1905  HW2 SOL   671      78.050  55.260  27.230  1.00  0.00           H
ATOM   1906  OW  SOL   672      47.810  25.980 148.860  1.00  0.00           O
ATOM   1907  HW1 SOL   672      46.920  26.320 148.940  1.00  0.00           H
ATOM   1908  HW2 SOL   672      47.940  25.860 147.920  1.00  0.00           H
ATOM   1909  OW  SOL   673      76.590  18.650  30.490  1.00  0.00           O
ATOM   1910  HW1 SOL   673      76.300  18.310  29.640  1.00  0.00           H
ATOM   1911  HW2 SOL   673      76.170  18.090  31.130  1.00  0.00           H
ATOM   1912  OW  SOL   674      20.930  34.690  20.770  1.00  0.00           O
ATOM   1913  HW1 SOL   674      21.600  34.800  20.100  1.00  0.00           H
ATOM   1914  HW2 SOL   674      20.110  34.650  20.280  1.00  0.00           H
ATOM   1915  OW  SOL   675      18.630  33.930  33.020  1.00  0.00           O
ATOM   1916  HW1 SOL   675      19.460  33.700  33.450  1.00  0.00           H
ATOM   1917  HW2 SOL   675      17.980  33.390  33.470  1.00  0.00           H
ATOM   1918  OW  SOL   676      87.570  54.030 136.500  1.00  0.00           O
ATOM   1919  HW1 SOL   676      87.670  53.140 136.150  1.00  0.00           H
ATOM   1920  HW2 SOL   676      88.460  54.300 136.720  1.00  0.00           H
ATOM   1921  OW  SOL   677      99.680  95.800 104.810  1.00  0.00           O
ATOM   1922  HW1 SOL   677      99.590  94.860 104.960  1.00  0.00           H
ATOM   1923  HW2 SOL   677      99.090  95.980 104.080  1.00  0.00           H
ATOM   1924  OW  SOL   678       7.560  42.730 133.220  1.00  0.00           O
ATOM   1925  HW1 SOL   678       7.080  41.970 133.520  1.00  0.00           H
ATOM   1926  HW2 SOL   678       7.130  43.000 132.410  1.00  0.00           H
ATOM   1927  OW  SOL   679      60.560  10.500 122.100  1.00  0.00           O
ATOM   1928  HW1 SOL   679      59.640  10.570 121.850  1.00  0.00           H
ATOM   1929  HW2 SOL   679      60.540  10.090 122.970  1.00  0.00           H
ATOM   1930  OW  SOL   680      27.980  24.410 143.460  1.00  0.00           O
ATOM   1931  HW1 SOL   680      27.730  25.240 143.050  1.00  0.00           H
ATOM   1932  HW2 SOL   680      27.860  23.760 142.760  1.00  0.00           H
ATOM   1933  OW  SOL   681      17.970  84.850  67.320  1.00  0.00           O
ATOM   1934  HW1 SOL   681      17.210  84.570  66.810  1.00  0.00           H
ATOM   1935  HW2 SOL   681      18.470  84.040  67.460  1.00  0.00           H
ATOM   1936  OW  SOL   682      30.340   2.900  70.190  1.00  0.00           O
ATOM   1937  HW1 SOL   682      30.470   2.060  69.750  1.00  0.00           H
ATOM   1938  HW2 SOL   682      29.800   3.410  69.590  1.00  0.00           H
ATOM   1939  OW  SOL   683      12.250  18.160 153.480  1.00  0.00           O
ATOM   1940  HW1 SOL   683      11.290  18.220 153.450  1.00  0.00           H
ATOM   1941  HW2 SOL   683      12.470  18.360 154.390  1.00  0.00           H
ATOM   1942  OW  SOL   684      54.640  44.430 162.650  1.00  0.00           O
ATOM   1943  HW1 SOL   684      55.390  44.240 163.210  1.00  0.00           H
ATOM   1944  HW2 SOL   684      54.070  43.660 162.730  1.00  0.00           H
ATOM   1945  OW  SOL   685      52.800 103.880 131.140  1.00  0.00           O
ATOM   1946  HW1 SOL   685      53.010 103.270 131.840  1.00  0.00           H
ATOM   1947  HW2 SOL   685      53.260 103.540 130.380  1.00  0.00           H
ATOM   1948  OW  SOL   686      33.550  60.620 165.040  1.00  0.00           O
ATOM   1949  HW1 SOL   686      33.720  61.550 164.880  1.00  0.00           H
ATOM   1950  HW2 SOL   686      33.860  60.180 164.250  1.00  0.00           H
ATOM   1951  OW  SOL   687      60.250  83.610  30.810  1.00  0.00           O
ATOM   1952  HW1 SOL   687      60.460  84.330  30.210  1.00  0.00           H
ATOM   1953  HW2 SOL   687      60.440  83.970  31.680  1.00  0.00           H
ATOM   1954  OW  SOL   688      27.940  71.740 161.860  1.00  0.00           O
ATOM   1955  HW1 SOL   688      28.700  72.110 161.420  1.00  0.00           H
ATOM   1956  HW2 SOL   688      28.250  70.900 162.210  1.00  0.00           H
ATOM   1957  OW  SOL   689      38.960  60.490  48.020  1.00  0.00           O
ATOM   1958  HW1 SOL   689      39.760  60.700  48.490  1.00  0.00           H
ATOM   1959  HW2 SOL   689      38.300  60.390  48.700  1.00  0.00           H
ATOM   1960  OW  SOL   690      15.930  89.620 135.810  1.00  0.00           O
ATOM   1961  HW1 SOL   690      16.330  90.370 136.240  1.00  0.00           H
ATOM   1962  HW2 SOL   690      15.120  89.460 136.300  1.00  0.00           H
ATOM   1963  OW  SOL   691      57.320  13.920   6.710  1.00  0.00           O
ATOM   1964  HW1 SOL   691      57.470  13.560   5.830  1.00  0.00           H
ATOM   1965  HW2 SOL   691      57.880  13.400   7.280  1.00  0.00           H
ATOM   1966  OW  SOL   692      36.950  10.230 129.840  1.00  0.00           O
ATOM   1967  HW1 SOL   692      37.890  10.290 129.720  1.00  0.00           H
ATOM   1968  HW2 SOL   692      36.620  11.090 129.570  1.00  0.00           H
ATOM   1969  OW  SOL   693      90.730  57.770   8.470  1.00  0.00           O
ATOM   1970  HW1 SOL   693      91.230  57.630   7.660  1.00  0.00           H
ATOM   1971  HW2 SOL   693      91.050  57.100   9.070  1.00  0.00           H
ATOM   1972  OW  SOL   694      52.210  75.630 139.080  1.00  0.00           O
ATOM   1973  HW1 SOL   694      51.540  75.530 138.400  1.00  0.00           H
ATOM   1974  HW2 SOL   694      52.940  76.050 138.640  1.00  0.00           H
ATOM   1975  OW  SOL   695      86.640  37.510   2.950  1.00  0.00           O
ATOM   1976  HW1 SOL   695      87.090  38.350   3.000  1.00  0.00           H
ATOM   1977  HW2 SOL   695      86.480  37.270   3.870  1.00  0.00           H
ATOM   1978  OW  SOL   696      44.130 103.700  50.430  1.00  0.00           O
ATOM   1979  HW1 SOL   696      44.940 104.010  50.030  1.00  0.00           H
ATOM   1980  HW2 SOL   696      44.380 102.880  50.860  1.00  0.00           H
ATOM   1981  OW  SOL   697      46.190  46.290  12.260  1.00  0.00           O
ATOM   1982  HW1 SOL   697      45.810  46.480  13.120  1.00  0.00           H
ATOM   1983  HW2 SOL   697      46.640  45.450  12.390  1.00  0.00           H
ATOM   1984  OW  SOL   698      68.940  16.770   5.580  1.00  0.00           O
ATOM   1985  HW1 SOL   698      69.180  16.280   4.790  1.00  0.00           H
ATOM   1986  HW2 SOL   698      68.630  17.610   5.260  1.00  0.00           H
ATOM   1987  OW  SOL   699      91.260  53.580  41.820  1.00  0.00           O
ATOM   1988  HW1 SOL   699      91.300  53.490  42.770  1.00  0.00           H
ATOM   1989  HW2 SOL   699      92.160  53.780  41.560  1.00  0.00           H
ATOM   1990  OW  SOL   700      85.260  61.670  36.930  1.00  0.00           O
ATOM   1991  HW1 SOL   700      86.100  62.000  37.240  1.00  0.00           H
ATOM   1992  HW2 SOL   700      85.100  60.880  37.450  1.00  0.00           H
ATOM   1993  OW  SOL   701      45.770  46.920  24.600  1.00  0.00           O
ATOM   1994  HW1 SOL   701      46.330  46.350  25.110  1.00  0.00           H
ATOM   1995  HW2 SOL   701      45.330  47.480  25.240  1.00  0.00           H
ATOM   1996  OW  SOL   702      91.880   5.510  20.070  1.00  0.00           O
ATOM   1997  HW1 SOL   702      92.380   4.700  20.070  1.00  0.00           H
ATOM   1998  HW2 SOL   702      92.120   5.950  20.890  1.00  0.00           H
ATOM   1999  OW  SOL   703      51.780  51.430  21.430  1.00  0.00           O
ATOM   2000  HW1 SOL   703      52.370  50.770  21.790  1.00  0.00           H
ATOM   2001  HW2 SOL   703      50.990  51.360  21.970  1.00  0.00           H
ATOM   2002  OW  SOL   704      82.320  32.050 142.420  1.00  0.00           O
ATOM   2003  HW1 SOL   704      82.580  32.040 143.340  1.00  0.00           H
ATOM   2004  HW2 SOL   704      81.440  31.660 142.420  1.00  0.00           H
ATOM   2005  OW  SOL   705      75.760  72.440  54.300  1.00  0.00           O
ATOM   2006  HW1 SOL   705      75.540  71.830  53.600  1.00  0.00           H
ATOM   2007  HW2 SOL   705      75.690  73.310  53.900  1.00  0.00           H
ATOM   2008  OW  SOL   706      64.650  93.280 134.910  1.00  0.00           O
ATOM   2009  HW1 SOL   706      64.720  92.530 134.320  1.00  0.00           H
ATOM   2010  HW2 SOL   706      65.160  93.030 135.680  1.00  0.00           H
ATOM   2011  OW  SOL   707      89.250  61.250 159.040  1.00  0.00           O
ATOM   2012  HW1 SOL   707      88.700  62.020 158.920  1.00  0.00           H
ATOM   2013  HW2 SOL   707      90.140  61.580 159.010  1.00  0.00           H
ATOM   2014  OW  SOL   708      21.700  10.950  14.900  1.00  0.00           O
ATOM   2015  HW1 SOL   708      21.730  11.080  13.950  1.00  0.00           H
ATOM   2016  HW2 SOL   708      21.010  10.300  15.040  1.00  0.00           H
ATOM   2017  OW  SOL   709      26.050  81.940  50.630  1.00  0.00           O
ATOM   2018  HW1 SOL   709      25.510  82.710  50.450  1.00  0.00           H
ATOM   2019  HW2 SOL   709      25.430  81.210  50.600  1.00  0.00           H
ATOM   2020  OW  SOL   710     104.130  57.470  19.040  1.00  0.00           O
ATOM   2021  HW1 SOL   710     103.470  56.950  18.580  1.00  0.00           H
ATOM   2022  HW2 SOL   710       0.320  58.000  18.350  1.00  0.00           H
ATOM   2023  OW  SOL   711      38.880  84.050  24.900  1.00  0.00           O
ATOM   2024  HW1 SOL   711      38.870  83.520  25.700  1.00  0.00           H
ATOM   2025  HW2 SOL   711      39.500  83.610  24.330  1.00  0.00           H
ATOM   2026  OW  SOL   712      36.040  15.880 107.010  1.00  0.00           O
ATOM   2027  HW1 SOL   712      36.640  16.510 107.400  1.00  0.00           H
ATOM   2028  HW2 SOL   712      36.010  15.160 107.640  1.00  0.00           H
ATOM   2029  OW  SOL   713      29.070  23.480   1.680  1.00  0.00           O
ATOM   2030  HW1 SOL   713      29.640  23.210   0.960  1.00  0.00           H
ATOM   2031  HW2 SOL   713      29.030  22.720   2.250  1.00  0.00           H
ATOM   2032  OW  SOL   714       8.990  36.440  13.910  1.00  0.00           O
ATOM   2033  HW1 SOL   714       9.780  36.330  13.370  1.00  0.00           H
ATOM   2034  HW2 SOL   714       8.350  35.850  13.520  1.00  0.00           H
ATOM   2035  OW  SOL   715      31.420  76.280 108.670  1.00  0.00           O
ATOM   2036  HW1 SOL   715      31.230  77.040 109.220  1.00  0.00           H
ATOM   2037  HW2 SOL   715      31.540  76.630 107.790  1.00  0.00           H
ATOM   2038  OW  SOL   716      78.050  69.500 106.830  1.00  0.00           O
ATOM   2039  HW1 SOL   716      77.730  68.610 106.710  1.00  0.00           H
ATOM   2040  HW2 SOL   716      77.280  70.050 106.720  1.00  0.00           H
ATOM   2041  OW  SOL   717      88.190  36.050 139.820  1.00  0.00           O
ATOM   2042  HW1 SOL   717      87.720  35.260 139.540  1.00  0.00           H
ATOM   2043  HW2 SOL   717      89.010  36.030 139.320  1.00  0.00           H
ATOM   2044  OW  SOL   718      59.320  20.880 146.560  1.00  0.00           O
ATOM   2045  HW1 SOL   718      58.480  20.440 146.430  1.00  0.00           H
ATOM   2046  HW2 SOL   718      59.840  20.640 145.790  1.00  0.00           H
ATOM   2047  OW  SOL   719      88.870  31.970 149.550  1.00  0.00           O
ATOM   2048  HW1 SOL   719      88.520  32.820 149.800  1.00  0.00           H
ATOM   2049  HW2 SOL   719      88.670  31.890 148.620  1.00  0.00           H
ATOM   2050  OW  SOL   720      63.670  86.050  36.000  1.00  0.00           O
ATOM   2051  HW1 SOL   720      64.540  85.970  35.610  1.00  0.00           H
ATOM   2052  HW2 SOL   720      63.830  86.120  36.940  1.00  0.00           H
ATOM   2053  OW  SOL   721      73.650  83.620 120.920  1.00  0.00           O
ATOM   2054  HW1 SOL   721      73.930  83.500 121.820  1.00  0.00           H
ATOM   2055  HW2 SOL   721      73.980  84.490 120.680  1.00  0.00           H
ATOM   2056  OW  SOL   722      17.170  12.470 147.070  1.00  0.00           O
ATOM   2057  HW1 SOL   722      17.190  12.580 146.120  1.00  0.00           H
ATOM   2058  HW2 SOL   722      16.470  11.820 147.220  1.00  0.00           H
ATOM   2059  OW  SOL   723      88.990  51.030  39.060  1.00  0.00           O
ATOM   2060  HW1 SOL   723      89.590  50.650  39.700  1.00  0.00           H
ATOM   2061  HW2 SOL   723      88.660  51.820  39.490  1.00  0.00           H
ATOM   2062  OW  SOL   724      58.570  82.580 154.640  1.00  0.00           O
ATOM   2063  HW1 SOL   724      57.730  82.280 154.300  1.00  0.00           H
ATOM   2064  HW2 SOL   724      58.600  82.260 155.540  1.00  0.00           H
ATOM   2065  OW  SOL   725      76.620  69.870  16.740  1.00  0.00           O
ATOM   2066  HW1 SOL   725      76.190  69.170  16.260  1.00  0.00           H
ATOM   2067  HW2 SOL   725      75.950  70.550  16.840  1.00  0.00           H
ATOM   2068  OW  SOL   726       7.660  14.270  15.090  1.00  0.00           O
ATOM   2069  HW1 SOL   726       8.450  14.740  15.360  1.00  0.00           H
ATOM   2070  HW2 SOL   726       7.020  14.470  15.770  1.00  0.00           H
ATOM   2071  OW  SOL   727      97.540  34.830  26.110  1.00  0.00           O
ATOM   2072  HW1 SOL   727      97.370  33.940  25.800  1.00  0.00           H
ATOM   2073  HW2 SOL   727      98.210  34.730  26.780  1.00  0.00           H
ATOM   2074  OW  SOL   728      82.930  29.480 166.750  1.00  0.00           O
ATOM   2075  HW1 SOL   728      82.710  30.400 166.630  1.00  0.00           H
ATOM   2076  HW2 SOL   728      83.580  29.480 167.450  1.00  0.00           H
ATOM   2077  OW  SOL   729      90.550  12.800 142.060  1.00  0.00           O
ATOM   2078  HW1 SOL   729      90.650  13.400 142.800  1.00  0.00           H
ATOM   2079  HW2 SOL   729      90.570  13.380 141.290  1.00  0.00           H
ATOM   2080  OW  SOL   730      52.080  14.930 138.010  1.00  0.00           O
ATOM   2081  HW1 SOL   730      52.180  14.520 137.150  1.00  0.00           H
ATOM   2082  HW2 SOL   730      51.590  14.290 138.530  1.00  0.00           H
ATOM   2083  OW  SOL   731     102.340  23.430  25.620  1.00  0.00           O
ATOM   2084  HW1 SOL   731     102.480  22.660  26.180  1.00  0.00           H
ATOM   2085  HW2 SOL   731     103.000  23.340  24.930  1.00  0.00           H
ATOM   2086  OW  SOL   732      89.880  67.420 113.950  1.00  0.00           O
ATOM   2087  HW1 SOL   732      89.700  67.650 114.860  1.00  0.00           H
ATOM   2088  HW2 SOL   732      90.760  67.040 113.980  1.00  0.00           H
ATOM   2089  OW  SOL   733      30.890  42.250   6.560  1.00  0.00           O
ATOM   2090  HW1 SOL   733      31.410  43.040   6.390  1.00  0.00           H
ATOM   2091  HW2 SOL   733      30.590  42.360   7.460  1.00  0.00           H
ATOM   2092  OW  SOL   734     102.450   4.330 161.100  1.00  0.00           O
ATOM   2093  HW1 SOL   734     102.290   3.810 161.890  1.00  0.00           H
ATOM   2094  HW2 SOL   734     103.030   5.030 161.390  1.00  0.00           H
ATOM   2095  OW  SOL   735      84.030  43.940   8.810  1.00  0.00           O
ATOM   2096  HW1 SOL   735      83.220  44.240   8.400  1.00  0.00           H
ATOM   2097  HW2 SOL   735      83.820  43.070   9.150  1.00  0.00           H
ATOM   2098  OW  SOL   736      47.590  73.800 107.170  1.00  0.00           O
ATOM   2099  HW1 SOL   736      47.270  73.210 106.490  1.00  0.00           H
ATOM   2100  HW2 SOL   736      47.330  74.670 106.880  1.00  0.00           H
ATOM   2101  OW  SOL   737      56.230  49.390  31.580  1.00  0.00           O
ATOM   2102  HW1 SOL   737      55.750  50.160  31.870  1.00  0.00           H
ATOM   2103  HW2 SOL   737      56.970  49.740  31.080  1.00  0.00           H
ATOM   2104  OW  SOL   738      32.690  74.960  45.480  1.00  0.00           O
ATOM   2105  HW1 SOL   738      33.360  75.390  46.010  1.00  0.00           H
ATOM   2106  HW2 SOL   738      32.160  74.470  46.110  1.00  0.00           H
ATOM   2107  OW  SOL   739      45.420  20.330  37.340  1.00  0.00           O
ATOM   2108  HW1 SOL   739      45.870  21.010  36.850  1.00  0.00           H
ATOM   2109  HW2 SOL   739      45.940  19.540  37.200  1.00  0.00           H
ATOM   2110  OW  SOL   740      94.200  53.040  21.660  1.00  0.00           O
ATOM   2111  HW1 SOL   740      93.580  52.320  21.600  1.00  0.00           H
ATOM   2112  HW2 SOL   740      93.830  53.730  21.120  1.00  0.00           H
ATOM   2113  OW  SOL   741      80.570  41.540 163.910  1.00  0.00           O
ATOM   2114  HW1 SOL   741      80.700  42.480 163.970  1.00  0.00           H
ATOM   2115  HW2 SOL   741      81.210  41.170 164.510  1.00  0.00           H
ATOM   2116  OW  SOL   742      74.710  84.330  29.420  1.00  0.00           O
ATOM   2117  HW1 SOL   742      74.420  85.240  29.330  1.00  0.00           H
ATOM   2118  HW2 SOL   742      75.330  84.350  30.150  1.00  0.00           H
ATOM   2119  OW  SOL   743      21.210 101.960   9.250  1.00  0.00           O
ATOM   2120  HW1 SOL   743      20.690 102.670   9.630  1.00  0.00           H
ATOM   2121  HW2 SOL   743      20.810 101.160   9.590  1.00  0.00           H
ATOM   2122  OW  SOL   744     103.280   9.160  21.660  1.00  0.00           O
ATOM   2123  HW1 SOL   744     103.540  10.000  21.280  1.00  0.00           H
ATOM   2124  HW2 SOL   744     102.680   8.780  21.020  1.00  0.00           H
ATOM   2125  OW  SOL   745      93.670  54.980 114.660  1.00  0.00           O
ATOM   2126  HW1 SOL   745      93.250  54.150 114.850  1.00  0.00           H
ATOM   2127  HW2 SOL   745      94.470  54.970 115.190  1.00  0.00           H
ATOM   2128  OW  SOL   746       9.890 101.480   9.900  1.00  0.00           O
ATOM   2129  HW1 SOL   746       9.280 102.110  10.280  1.00  0.00           H
ATOM   2130  HW2 SOL   746       9.340 100.840   9.460  1.00  0.00           H
ATOM   2131  OW  SOL   747      47.270  44.970  22.160  1.00  0.00           O
ATOM   2132  HW1 SOL   747      47.750  45.640  22.640  1.00  0.00           H
ATOM   2133  HW2 SOL   747      46.740  45.470  21.530  1.00  0.00           H
ATOM   2134  OW  SOL   748       5.500  35.980  27.670  1.00  0.00           O
ATOM   2135  HW1 SOL   748       4.710  35.540  27.370  1.00  0.00           H
ATOM   2136  HW2 SOL   748       6.200  35.620  27.130  1.00  0.00           H
ATOM   2137  OW  SOL   749      23.140 102.540   7.430  1.00  0.00           O
ATOM   2138  HW1 SOL   749      22.440 102.390   8.070  1.00  0.00           H
ATOM   2139  HW2 SOL   749      23.880 102.030   7.770  1.00  0.00           H
ATOM   2140  OW  SOL   750      92.320  75.790   0.250  1.00  0.00           O
ATOM   2141  HW1 SOL   750      92.010  76.290 166.960  1.00  0.00           H
ATOM   2142  HW2 SOL   750      93.230  76.070   0.360  1.00  0.00           H
ATOM   2143  OW  SOL   751      77.570   8.170 109.260  1.00  0.00           O
ATOM   2144  HW1 SOL   751      76.860   7.700 108.840  1.00  0.00           H
ATOM   2145  HW2 SOL   751      77.650   7.760 110.130  1.00  0.00           H
ATOM   2146  OW  SOL   752      92.410  19.830  53.170  1.00  0.00           O
ATOM   2147  HW1 SOL   752      92.310  19.240  53.920  1.00  0.00           H
ATOM   2148  HW2 SOL   752      93.280  20.210  53.290  1.00  0.00           H
ATOM   2149  OW  SOL   753      86.110  28.960  55.140  1.00  0.00           O
ATOM   2150  HW1 SOL   753      86.830  29.590  55.190  1.00  0.00           H
ATOM   2151  HW2 SOL   753      85.490  29.370  54.530  1.00  0.00           H
ATOM   2152  OW  SOL   754      86.220  96.700  25.760  1.00  0.00           O
ATOM   2153  HW1 SOL   754      86.640  97.420  25.300  1.00  0.00           H
ATOM   2154  HW2 SOL   754      86.920  96.070  25.920  1.00  0.00           H
ATOM   2155  OW  SOL   755      16.050  41.860  12.570  1.00  0.00           O
ATOM   2156  HW1 SOL   755      16.610  41.820  11.800  1.00  0.00           H
ATOM   2157  HW2 SOL   755      15.740  42.760  12.600  1.00  0.00           H
ATOM   2158  OW  SOL   756      65.410  65.160  45.910  1.00  0.00           O
ATOM   2159  HW1 SOL   756      66.090  65.580  46.440  1.00  0.00           H
ATOM   2160  HW2 SOL   756      65.460  65.600  45.060  1.00  0.00           H
ATOM   2161  OW  SOL   757      95.830  88.300 137.480  1.00  0.00           O
ATOM   2162  HW1 SOL   757      95.660  89.060 138.040  1.00  0.00           H
ATOM   2163  HW2 SOL   757      96.700  88.000 137.730  1.00  0.00           H
ATOM   2164  OW  SOL   758      58.350  62.600   5.300  1.00  0.00           O
ATOM   2165  HW1 SOL   758      57.970  63.210   5.930  1.00  0.00           H
ATOM   2166  HW2 SOL   758      59.220  62.400   5.670  1.00  0.00           H
ATOM   2167  OW  SOL   759      46.350  61.880 120.530  1.00  0.00           O
ATOM   2168  HW1 SOL   759      46.420  60.940 120.390  1.00  0.00           H
ATOM   2169  HW2 SOL   759      45.610  62.150 119.990  1.00  0.00           H
ATOM   2170  OW  SOL   760      53.640  90.950  13.980  1.00  0.00           O
ATOM   2171  HW1 SOL   760      53.680  91.780  13.520  1.00  0.00           H
ATOM   2172  HW2 SOL   760      53.590  91.180  14.910  1.00  0.00           H
ATOM   2173  OW  SOL   761      32.260  45.540  42.540  1.00  0.00           O
ATOM   2174  HW1 SOL   761      32.910  44.920  42.210  1.00  0.00           H
ATOM   2175  HW2 SOL   761      32.100  46.140  41.810  1.00  0.00           H
ATOM   2176  OW  SOL   762      30.000  20.720   5.760  1.00  0.00           O
ATOM   2177  HW1 SOL   762      29.960  20.340   6.630  1.00  0.00           H
ATOM   2178  HW2 SOL   762      30.340  21.610   5.900  1.00  0.00           H
ATOM   2179  OW  SOL   763      11.700  28.930  41.450  1.00  0.00           O
ATOM   2180  HW1 SOL   763      12.070  28.220  40.940  1.00  0.00           H
ATOM   2181  HW2 SOL   763      12.130  29.720  41.120  1.00  0.00           H
ATOM   2182  OW  SOL   764      65.680  75.480 154.580  1.00  0.00           O
ATOM   2183  HW1 SOL   764      65.700  75.840 155.470  1.00  0.00           H
ATOM   2184  HW2 SOL   764      66.590  75.310 154.360  1.00  0.00           H
ATOM   2185  OW  SOL   765      92.670  68.670   2.130  1.00  0.00           O
ATOM   2186  HW1 SOL   765      92.530  68.900   1.210  1.00  0.00           H
ATOM   2187  HW2 SOL   765      91.880  68.190   2.370  1.00  0.00           H
ATOM   2188  OW  SOL   766      81.160  65.310  58.910  1.00  0.00           O
ATOM   2189  HW1 SOL   766      81.110  66.250  59.100  1.00  0.00           H
ATOM   2190  HW2 SOL   766      80.630  64.900  59.590  1.00  0.00           H
ATOM   2191  OW  SOL   767      89.050  22.220   8.440  1.00  0.00           O
ATOM   2192  HW1 SOL   767      88.900  21.610   7.720  1.00  0.00           H
ATOM   2193  HW2 SOL   767      88.440  21.940   9.120  1.00  0.00           H
ATOM   2194  OW  SOL   768     102.050  51.650  27.630  1.00  0.00           O
ATOM   2195  HW1 SOL   768     101.870  52.590  27.530  1.00  0.00           H
ATOM   2196  HW2 SOL   768     102.990  51.600  27.780  1.00  0.00           H
ATOM   2197  OW  SOL   769      66.150  64.310  18.400  1.00  0.00           O
ATOM   2198  HW1 SOL   769      66.000  63.400  18.170  1.00  0.00           H
ATOM   2199  HW2 SOL   769      66.390  64.300  19.320  1.00  0.00           H
ATOM   2200  OW  SOL   770      26.840  62.220 133.170  1.00  0.00           O
ATOM   2201  HW1 SOL   770      26.650  63.130 132.960  1.00  0.00           H
ATOM   2202  HW2 SOL   770      26.480  61.730 132.420  1.00  0.00           H
ATOM   2203  OW  SOL   771      73.720  99.260 149.360  1.00  0.00           O
ATOM   2204  HW1 SOL   771      73.350  98.520 149.850  1.00  0.00           H
ATOM   2205  HW2 SOL   771      74.330  98.860 148.740  1.00  0.00           H
ATOM   2206  OW  SOL   772      60.820   5.470  26.320  1.00  0.00           O
ATOM   2207  HW1 SOL   772      61.030   6.210  26.890  1.00  0.00           H
ATOM   2208  HW2 SOL   772      60.470   5.870  25.520  1.00  0.00           H
ATOM   2209  OW  SOL   773      85.110  57.650 107.450  1.00  0.00           O
ATOM   2210  HW1 SOL   773      85.490  58.490 107.210  1.00  0.00           H
ATOM   2211  HW2 SOL   773      84.410  57.870 108.070  1.00  0.00           H
ATOM   2212  OW  SOL   774      59.300 104.100  27.390  1.00  0.00           O
ATOM   2213  HW1 SOL   774      58.550   0.470  27.380  1.00  0.00           H
ATOM   2214  HW2 SOL   774      59.910   0.250  26.760  1.00  0.00           H
ATOM   2215  OW  SOL   775      56.330  93.730 114.410  1.00  0.00           O
ATOM   2216  HW1 SOL   775      55.910  94.580 114.280  1.00  0.00           H
ATOM   2217  HW2 SOL   775      57.070  93.720 113.810  1.00  0.00           H
ATOM   2218  OW  SOL   776      29.000  50.000  16.890  1.00  0.00           O
ATOM   2219  HW1 SOL   776      29.590  49.420  16.420  1.00  0.00           H
ATOM   2220  HW2 SOL   776      28.170  49.950  16.410  1.00  0.00           H
ATOM   2221  OW  SOL   777      84.760  24.750  40.440  1.00  0.00           O
ATOM   2222  HW1 SOL   777      84.470  23.940  40.010  1.00  0.00           H
ATOM   2223  HW2 SOL   777      85.360  24.450  41.130  1.00  0.00           H
ATOM   2224  OW  SOL   778      93.570 102.970 165.610  1.00  0.00           O
ATOM   2225  HW1 SOL   778      92.650 102.790 165.430  1.00  0.00           H
ATOM   2226  HW2 SOL   778      93.560 103.570 166.360  1.00  0.00           H
ATOM   2227  OW  SOL   779      98.090  20.110  39.230  1.00  0.00           O
ATOM   2228  HW1 SOL   779      97.990  19.520  39.970  1.00  0.00           H
ATOM   2229  HW2 SOL   779      97.710  19.630  38.490  1.00  0.00           H
ATOM   2230  OW  SOL   780      20.820 104.140 153.170  1.00  0.00           O
ATOM   2231  HW1 SOL   780      20.180   0.400 153.700  1.00  0.00           H
ATOM   2232  HW2 SOL   780      21.590 104.050 153.740  1.00  0.00           H
ATOM   2233  OW  SOL   781      49.960 102.580 141.200  1.00  0.00           O
ATOM   2234  HW1 SOL   781      49.240 102.640 140.570  1.00  0.00           H
ATOM   2235  HW2 SOL   781      49.540 102.780 142.050  1.00  0.00           H
ATOM   2236  OW  SOL   782      16.580  85.030  15.840  1.00  0.00           O
ATOM   2237  HW1 SOL   782      17.200  85.250  16.530  1.00  0.00           H
ATOM   2238  HW2 SOL   782      15.950  85.750  15.850  1.00  0.00           H
ATOM   2239  OW  SOL   783      25.520  84.050 156.180  1.00  0.00           O
ATOM   2240  HW1 SOL   783      25.680  83.730 155.290  1.00  0.00           H
ATOM   2241  HW2 SOL   783      24.720  84.570 156.110  1.00  0.00           H
ATOM   2242  OW  SOL   784      12.040  97.720  26.310  1.00  0.00           O
ATOM   2243  HW1 SOL   784      12.120  98.450  26.930  1.00  0.00           H
ATOM   2244  HW2 SOL   784      11.370  97.160  26.690  1.00  0.00           H
ATOM   2245  OW  SOL   785      89.730  13.860 108.970  1.00  0.00           O
ATOM   2246  HW1 SOL   785      90.390  14.500 108.690  1.00  0.00           H
ATOM   2247  HW2 SOL   785      89.140  14.360 109.540  1.00  0.00           H
ATOM   2248  OW  SOL   786      27.060  44.940  39.030  1.00  0.00           O
ATOM   2249  HW1 SOL   786      27.500  44.090  38.970  1.00  0.00           H
ATOM   2250  HW2 SOL   786      26.210  44.740  39.420  1.00  0.00           H
ATOM   2251  OW  SOL   787      49.640  78.940  49.940  1.00  0.00           O
ATOM   2252  HW1 SOL   787      48.740  78.670  49.790  1.00  0.00           H
ATOM   2253  HW2 SOL   787      49.840  78.640  50.830  1.00  0.00           H
ATOM   2254  OW  SOL   788      99.840  32.770   0.300  1.00  0.00           O
ATOM   2255  HW1 SOL   788      98.960  32.890   0.660  1.00  0.00           H
ATOM   2256  HW2 SOL   788     100.430  32.990   1.020  1.00  0.00           H
ATOM   2257  OW  SOL   789       2.620  60.580  39.500  1.00  0.00           O
ATOM   2258  HW1 SOL   789       3.020  61.120  38.820  1.00  0.00           H
ATOM   2259  HW2 SOL   789       2.820  61.040  40.320  1.00  0.00           H
ATOM   2260  OW  SOL   790      83.100  48.850 131.730  1.00  0.00           O
ATOM   2261  HW1 SOL   790      82.320  49.400 131.870  1.00  0.00           H
ATOM   2262  HW2 SOL   790      83.160  48.770 130.780  1.00  0.00           H
ATOM   2263  OW  SOL   791      92.730  43.420   2.750  1.00  0.00           O
ATOM   2264  HW1 SOL   791      92.490  44.270   3.120  1.00  0.00           H
ATOM   2265  HW2 SOL   791      93.650  43.300   2.990  1.00  0.00           H
ATOM   2266  OW  SOL   792      48.910  52.710  35.500  1.00  0.00           O
ATOM   2267  HW1 SOL   792      49.370  53.260  34.860  1.00  0.00           H
ATOM   2268  HW2 SOL   792      49.590  52.470  36.130  1.00  0.00           H
ATOM   2269  OW  SOL   793       6.390  67.850  35.520  1.00  0.00           O
ATOM   2270  HW1 SOL   793       6.000  67.210  36.130  1.00  0.00           H
ATOM   2271  HW2 SOL   793       6.750  68.520  36.090  1.00  0.00           H
ATOM   2272  OW  SOL   794      87.280  51.990   8.320  1.00  0.00           O
ATOM   2273  HW1 SOL   794      88.090  52.230   7.870  1.00  0.00           H
ATOM   2274  HW2 SOL   794      86.810  52.820   8.410  1.00  0.00           H
ATOM   2275  OW  SOL   795       0.010  38.510 153.300  1.00  0.00           O
ATOM   2276  HW1 SOL   795       0.920  38.610 153.580  1.00  0.00           H
ATOM   2277  HW2 SOL   795     104.110  37.570 153.220  1.00  0.00           H
ATOM   2278  OW  SOL   796       6.030  99.710  17.170  1.00  0.00           O
ATOM   2279  HW1 SOL   796       5.130  99.440  16.970  1.00  0.00           H
ATOM   2280  HW2 SOL   796       6.410  98.960  17.630  1.00  0.00           H
ATOM   2281  OW  SOL   797      86.570  33.420 104.840  1.00  0.00           O
ATOM   2282  HW1 SOL   797      87.200  33.930 105.330  1.00  0.00           H
ATOM   2283  HW2 SOL   797      85.720  33.750 105.130  1.00  0.00           H
ATOM   2284  OW  SOL   798      10.660  22.090   9.670  1.00  0.00           O
ATOM   2285  HW1 SOL   798      11.290  21.470  10.060  1.00  0.00           H
ATOM   2286  HW2 SOL   798       9.850  21.940  10.160  1.00  0.00           H
ATOM   2287  OW  SOL   799      12.340  99.590  34.170  1.00  0.00           O
ATOM   2288  HW1 SOL   799      12.070  98.830  34.690  1.00  0.00           H
ATOM   2289  HW2 SOL   799      11.980  99.420  33.300  1.00  0.00           H
ATOM   2290  OW  SOL   800      47.790  68.720 152.650  1.00  0.00           O
ATOM   2291  HW1 SOL   800      47.690  67.850 153.030  1.00  0.00           H
ATOM   2292  HW2 SOL   800      48.540  69.100 153.110  1.00  0.00           H
ATOM   2293  OW  SOL   801      60.370   2.850 131.430  1.00  0.00           O
ATOM   2294  HW1 SOL   801      60.780   2.310 130.760  1.00  0.00           H
ATOM   2295  HW2 SOL   801      59.640   3.280 130.980  1.00  0.00           H
ATOM   2296  OW  SOL   802      68.240  33.730  59.210  1.00  0.00           O
ATOM   2297  HW1 SOL   802      67.600  33.240  58.690  1.00  0.00           H
ATOM   2298  HW2 SOL   802      68.350  34.560  58.730  1.00  0.00           H
ATOM   2299  OW  SOL   803      98.430  98.180  26.710  1.00  0.00           O
ATOM   2300  HW1 SOL   803      97.620  98.670  26.840  1.00  0.00           H
ATOM   2301  HW2 SOL   803      98.270  97.330  27.120  1.00  0.00           H
ATOM   2302  OW  SOL   804       3.850  36.330   1.420  1.00  0.00           O
ATOM   2303  HW1 SOL   804       3.700  35.390   1.410  1.00  0.00           H
ATOM   2304  HW2 SOL   804       3.950  36.550   2.340  1.00  0.00           H
ATOM   2305  OW  SOL   805      17.210  20.300  17.770  1.00  0.00           O
ATOM   2306  HW1 SOL   805      18.010  19.790  17.590  1.00  0.00           H
ATOM   2307  HW2 SOL   805      17.240  20.460  18.720  1.00  0.00           H
ATOM   2308  OW  SOL   806      30.340  96.830  44.320  1.00  0.00           O
ATOM   2309  HW1 SOL   806      30.010  97.600  43.850  1.00  0.00           H
ATOM   2310  HW2 SOL   806      31.250  97.040  44.510  1.00  0.00           H
ATOM   2311  OW  SOL   807     103.320 100.210 163.820  1.00  0.00           O
ATOM   2312  HW1 SOL   807     102.380 100.040 163.840  1.00  0.00           H
ATOM   2313  HW2 SOL   807     103.450 100.770 163.050  1.00  0.00           H
ATOM   2314  OW  SOL   808      54.690  36.040  64.160  1.00  0.00           O
ATOM   2315  HW1 SOL   808      54.710  36.850  64.670  1.00  0.00           H
ATOM   2316  HW2 SOL   808      55.590  35.930  63.850  1.00  0.00           H
ATOM   2317  OW  SOL   809      62.370  79.190 120.180  1.00  0.00           O
ATOM   2318  HW1 SOL   809      63.100  79.100 119.580  1.00  0.00           H
ATOM   2319  HW2 SOL   809      62.010  80.060 119.990  1.00  0.00           H
ATOM   2320  OW  SOL   810      54.010  46.770  26.490  1.00  0.00           O
ATOM   2321  HW1 SOL   810      53.080  46.570  26.350  1.00  0.00           H
ATOM   2322  HW2 SOL   810      54.390  46.710  25.620  1.00  0.00           H
ATOM   2323  OW  SOL   811      48.920  92.160   2.580  1.00  0.00           O
ATOM   2324  HW1 SOL   811      49.460  92.950   2.560  1.00  0.00           H
ATOM   2325  HW2 SOL   811      48.590  92.080   1.680  1.00  0.00           H
ATOM   2326  OW  SOL   812      45.580  88.290 115.490  1.00  0.00           O
ATOM   2327  HW1 SOL   812      44.820  87.730 115.670  1.00  0.00           H
ATOM   2328  HW2 SOL   812      45.950  87.930 114.680  1.00  0.00           H
ATOM   2329  OW  SOL   813      85.130  53.770 149.080  1.00  0.00           O
ATOM   2330  HW1 SOL   813      85.080  52.830 149.270  1.00  0.00           H
ATOM   2331  HW2 SOL   813      84.610  54.190 149.770  1.00  0.00           H
ATOM   2332  OW  SOL   814       5.660  12.260 162.670  1.00  0.00           O
ATOM   2333  HW1 SOL   814       5.810  11.390 162.280  1.00  0.00           H
ATOM   2334  HW2 SOL   814       5.830  12.870 161.960  1.00  0.00           H
ATOM   2335  OW  SOL   815      66.660   6.130 143.750  1.00  0.00           O
ATOM   2336  HW1 SOL   815      66.380   6.380 142.870  1.00  0.00           H
ATOM   2337  HW2 SOL   815      67.580   6.370 143.780  1.00  0.00           H
ATOM   2338  OW  SOL   816      43.680  89.530  57.620  1.00  0.00           O
ATOM   2339  HW1 SOL   816      43.190  89.920  56.900  1.00  0.00           H
ATOM   2340  HW2 SOL   816      43.190  89.790  58.410  1.00  0.00           H
ATOM   2341  OW  SOL   817      40.000  71.020  15.410  1.00  0.00           O
ATOM   2342  HW1 SOL   817      39.490  71.240  16.190  1.00  0.00           H
ATOM   2343  HW2 SOL   817      40.790  71.560  15.490  1.00  0.00           H
ATOM   2344  OW  SOL   818      16.200  46.420 111.860  1.00  0.00           O
ATOM   2345  HW1 SOL   818      16.910  46.610 112.460  1.00  0.00           H
ATOM   2346  HW2 SOL   818      15.630  47.190 111.890  1.00  0.00           H
ATOM   2347  OW  SOL   819      79.070  68.250   7.600  1.00  0.00           O
ATOM   2348  HW1 SOL   819      78.650  67.620   7.010  1.00  0.00           H
ATOM   2349  HW2 SOL   819      79.630  68.780   7.040  1.00  0.00           H
ATOM   2350  OW  SOL   820      55.030  26.450  13.600  1.00  0.00           O
ATOM   2351  HW1 SOL   820      55.190  27.330  13.940  1.00  0.00           H
ATOM   2352  HW2 SOL   820      54.070  26.400  13.520  1.00  0.00           H
ATOM   2353  OW  SOL   821      38.120   1.080 139.240  1.00  0.00           O
ATOM   2354  HW1 SOL   821      38.490   0.200 139.170  1.00  0.00           H
ATOM   2355  HW2 SOL   821      37.820   1.280 138.350  1.00  0.00           H
ATOM   2356  OW  SOL   822      55.590 101.020 165.890  1.00  0.00           O
ATOM   2357  HW1 SOL   822      56.040 101.270 166.690  1.00  0.00           H
ATOM   2358  HW2 SOL   822      56.280 100.740 165.300  1.00  0.00           H
ATOM   2359  OW  SOL   823      99.050  85.160  17.990  1.00  0.00           O
ATOM   2360  HW1 SOL   823      99.540  85.550  18.710  1.00  0.00           H
ATOM   2361  HW2 SOL   823      98.420  84.570  18.420  1.00  0.00           H
ATOM   2362  OW  SOL   824      53.010  14.530 144.520  1.00  0.00           O
ATOM   2363  HW1 SOL   824      52.280  14.200 145.040  1.00  0.00           H
ATOM   2364  HW2 SOL   824      52.760  15.420 144.290  1.00  0.00           H
ATOM   2365  OW  SOL   825      52.950  91.230  35.810  1.00  0.00           O
ATOM   2366  HW1 SOL   825      52.520  90.850  35.050  1.00  0.00           H
ATOM   2367  HW2 SOL   825      53.840  91.410  35.520  1.00  0.00           H
ATOM   2368  OW  SOL   826      38.350  61.330  18.290  1.00  0.00           O
ATOM   2369  HW1 SOL   826      38.730  62.150  18.610  1.00  0.00           H
ATOM   2370  HW2 SOL   826      39.080  60.720  18.280  1.00  0.00           H
ATOM   2371  OW  SOL   827      28.130  30.560  59.480  1.00  0.00           O
ATOM   2372  HW1 SOL   827      27.200  30.390  59.610  1.00  0.00           H
ATOM   2373  HW2 SOL   827      28.370  31.150  60.190  1.00  0.00           H
ATOM   2374  OW  SOL   828      98.980  53.870 116.580  1.00  0.00           O
ATOM   2375  HW1 SOL   828      99.560  54.120 117.300  1.00  0.00           H
ATOM   2376  HW2 SOL   828      98.730  54.700 116.170  1.00  0.00           H
ATOM   2377  OW  SOL   829      73.320  75.440  38.930  1.00  0.00           O
ATOM   2378  HW1 SOL   829      73.580  74.980  38.130  1.00  0.00           H
ATOM   2379  HW2 SOL   829      74.020  75.240  39.550  1.00  0.00           H
ATOM   2380  OW  SOL   830       8.280  52.890   2.140  1.00  0.00           O
ATOM   2381  HW1 SOL   830       9.080  53.400   2.010  1.00  0.00           H
ATOM   2382  HW2 SOL   830       8.360  52.550   3.040  1.00  0.00           H
ATOM   2383  OW  SOL   831      13.620 100.300  25.060  1.00  0.00           O
ATOM   2384  HW1 SOL   831      13.660 101.140  24.600  1.00  0.00           H
ATOM   2385  HW2 SOL   831      14.490 100.200  25.460  1.00  0.00           H
ATOM   2386  OW  SOL   832      49.410  67.360 135.500  1.00  0.00           O
ATOM   2387  HW1 SOL   832      49.760  67.930 134.810  1.00  0.00           H
ATOM   2388  HW2 SOL   832      48.650  66.940 135.100  1.00  0.00           H
ATOM   2389  OW  SOL   833      57.970  53.640 122.270  1.00  0.00           O
ATOM   2390  HW1 SOL   833      57.990  53.630 123.230  1.00  0.00           H
ATOM   2391  HW2 SOL   833      57.270  54.250 122.040  1.00  0.00           H
ATOM   2392  OW  SOL   834      81.920  50.570 111.080  1.00  0.00           O
ATOM   2393  HW1 SOL   834      82.760  50.880 111.420  1.00  0.00           H
ATOM   2394  HW2 SOL   834      82.120  50.240 110.210  1.00  0.00           H
ATOM   2395  OW  SOL   835      73.240  76.500 131.100  1.00  0.00           O
ATOM   2396  HW1 SOL   835      72.410  76.030 131.230  1.00  0.00           H
ATOM   2397  HW2 SOL   835      73.750  76.300 131.890  1.00  0.00           H
ATOM   2398  OW  SOL   836      49.490 103.340  18.880  1.00  0.00           O
ATOM   2399  HW1 SOL   836      48.960 104.130  18.740  1.00  0.00           H
ATOM   2400  HW2 SOL   836      50.330 103.560  18.470  1.00  0.00           H
ATOM   2401  OW  SOL   837     102.880  60.620 147.660  1.00  0.00           O
ATOM   2402  HW1 SOL   837     103.050  61.430 147.190  1.00  0.00           H
ATOM   2403  HW2 SOL   837     103.530  60.610 148.360  1.00  0.00           H
ATOM   2404  OW  SOL   838      31.670  18.500 141.570  1.00  0.00           O
ATOM   2405  HW1 SOL   838      31.200  19.070 142.170  1.00  0.00           H
ATOM   2406  HW2 SOL   838      32.170  19.090 141.010  1.00  0.00           H
ATOM   2407  OW  SOL   839      57.750  12.380 127.500  1.00  0.00           O
ATOM   2408  HW1 SOL   839      58.390  12.590 126.820  1.00  0.00           H
ATOM   2409  HW2 SOL   839      57.670  13.190 128.000  1.00  0.00           H
ATOM   2410  OW  SOL   840      14.730  83.430  48.790  1.00  0.00           O
ATOM   2411  HW1 SOL   840      15.090  82.630  49.180  1.00  0.00           H
ATOM   2412  HW2 SOL   840      15.010  83.400  47.880  1.00  0.00           H
ATOM   2413  OW  SOL   841      74.580  83.370 123.560  1.00  0.00           O
ATOM   2414  HW1 SOL   841      74.170  84.010 124.140  1.00  0.00           H
ATOM   2415  HW2 SOL   841      74.780  82.620 124.130  1.00  0.00           H
ATOM   2416  OW  SOL   842      69.190  90.550 112.140  1.00  0.00           O
ATOM   2417  HW1 SOL   842      69.590  91.260 112.650  1.00  0.00           H
ATOM   2418  HW2 SOL   842      69.930  90.150 111.680  1.00  0.00           H
ATOM   2419  OW  SOL   843      23.750   9.310  56.460  1.00  0.00           O
ATOM   2420  HW1 SOL   843      24.110   8.530  56.050  1.00  0.00           H
ATOM   2421  HW2 SOL   843      23.820   9.990  55.790  1.00  0.00           H
ATOM   2422  OW  SOL   844      15.670  85.640   6.860  1.00  0.00           O
ATOM   2423  HW1 SOL   844      15.120  84.950   6.480  1.00  0.00           H
ATOM   2424  HW2 SOL   844      15.960  86.140   6.100  1.00  0.00           H
ATOM   2425  OW  SOL   845      87.300  80.150  62.770  1.00  0.00           O
ATOM   2426  HW1 SOL   845      86.590  79.810  63.310  1.00  0.00           H
ATOM   2427  HW2 SOL   845      87.800  80.710  63.360  1.00  0.00           H
ATOM   2428  OW  SOL   846      50.570 102.030 117.040  1.00  0.00           O
ATOM   2429  HW1 SOL   846      49.840 102.210 116.440  1.00  0.00           H
ATOM   2430  HW2 SOL   846      51.260 102.630 116.760  1.00  0.00           H
ATOM   2431  OW  SOL   847      95.000  82.620  48.840  1.00  0.00           O
ATOM   2432  HW1 SOL   847      94.990  83.190  49.620  1.00  0.00           H
ATOM   2433  HW2 SOL   847      94.080  82.370  48.720  1.00  0.00           H
ATOM   2434  OW  SOL   848      70.250  40.350 153.700  1.00  0.00           O
ATOM   2435  HW1 SOL   848      70.400  41.000 153.010  1.00  0.00           H
ATOM   2436  HW2 SOL   848      69.340  40.490 153.970  1.00  0.00           H
ATOM   2437  OW  SOL   849      55.300   1.940 140.900  1.00  0.00           O
ATOM   2438  HW1 SOL   849      55.700   1.480 140.170  1.00  0.00           H
ATOM   2439  HW2 SOL   849      54.430   2.180 140.590  1.00  0.00           H
ATOM   2440  OW  SOL   850      15.250  22.140  52.880  1.00  0.00           O
ATOM   2441  HW1 SOL   850      14.490  22.710  53.030  1.00  0.00           H
ATOM   2442  HW2 SOL   850      15.490  21.830  53.750  1.00  0.00           H
ATOM   2443  OW  SOL   851      71.520  22.530 128.130  1.00  0.00           O
ATOM   2444  HW1 SOL   851      70.910  22.510 127.390  1.00  0.00           H
ATOM   2445  HW2 SOL   851      71.560  23.450 128.390  1.00  0.00           H
ATOM   2446  OW  SOL   852      64.410  69.620 151.810  1.00  0.00           O
ATOM   2447  HW1 SOL   852      64.090  70.150 151.080  1.00  0.00           H
ATOM   2448  HW2 SOL   852      63.830  69.830 152.530  1.00  0.00           H
ATOM   2449  OW  SOL   853      81.540  95.840 140.710  1.00  0.00           O
ATOM   2450  HW1 SOL   853      80.660  95.600 140.440  1.00  0.00           H
ATOM   2451  HW2 SOL   853      82.010  96.000 139.890  1.00  0.00           H
ATOM   2452  OW  SOL   854      91.670  18.040  12.700  1.00  0.00           O
ATOM   2453  HW1 SOL   854      91.420  17.180  13.040  1.00  0.00           H
ATOM   2454  HW2 SOL   854      92.540  17.920  12.330  1.00  0.00           H
ATOM   2455  OW  SOL   855      54.460  51.940 137.590  1.00  0.00           O
ATOM   2456  HW1 SOL   855      54.330  51.020 137.780  1.00  0.00           H
ATOM   2457  HW2 SOL   855      53.930  52.110 136.820  1.00  0.00           H
ATOM   2458  OW  SOL   856      31.720  48.890  34.020  1.00  0.00           O
ATOM   2459  HW1 SOL   856      30.920  49.050  34.520  1.00  0.00           H
ATOM   2460  HW2 SOL   856      31.440  48.370  33.270  1.00  0.00           H
ATOM   2461  OW  SOL   857     103.550  65.030 129.030  1.00  0.00           O
ATOM   2462  HW1 SOL   857     103.370  64.300 129.620  1.00  0.00           H
ATOM   2463  HW2 SOL   857     102.850  65.660 129.210  1.00  0.00           H
ATOM   2464  OW  SOL   858      70.240  35.640 152.270  1.00  0.00           O
ATOM   2465  HW1 SOL   858      70.270  34.830 152.770  1.00  0.00           H
ATOM   2466  HW2 SOL   858      70.690  35.440 151.450  1.00  0.00           H
ATOM   2467  OW  SOL   859      38.060  27.110   6.130  1.00  0.00           O
ATOM   2468  HW1 SOL   859      37.830  26.620   6.920  1.00  0.00           H
ATOM   2469  HW2 SOL   859      39.010  27.040   6.070  1.00  0.00           H
ATOM   2470  OW  SOL   860      21.600  65.400 128.110  1.00  0.00           O
ATOM   2471  HW1 SOL   860      22.230  65.970 128.560  1.00  0.00           H
ATOM   2472  HW2 SOL   860      20.880  65.980 127.860  1.00  0.00           H
ATOM   2473  OW  SOL   861      92.760  41.470 163.730  1.00  0.00           O
ATOM   2474  HW1 SOL   861      93.600  41.940 163.790  1.00  0.00           H
ATOM   2475  HW2 SOL   861      92.380  41.780 162.900  1.00  0.00           H
ATOM   2476  OW  SOL   862      12.820  78.750 140.460  1.00  0.00           O
ATOM   2477  HW1 SOL   862      13.450  79.440 140.690  1.00  0.00           H
ATOM   2478  HW2 SOL   862      11.960  79.130 140.690  1.00  0.00           H
ATOM   2479  OW  SOL   863      55.770  85.990  53.010  1.00  0.00           O
ATOM   2480  HW1 SOL   863      56.470  86.380  53.530  1.00  0.00           H
ATOM   2481  HW2 SOL   863      56.020  85.070  52.910  1.00  0.00           H
ATOM   2482  OW  SOL   864      83.170  95.300 128.780  1.00  0.00           O
ATOM   2483  HW1 SOL   864      83.180  94.890 127.920  1.00  0.00           H
ATOM   2484  HW2 SOL   864      83.870  94.860 129.260  1.00  0.00           H
ATOM   2485  OW  SOL   865      65.680  76.440  16.630  1.00  0.00           O
ATOM   2486  HW1 SOL   865      65.820  77.370  16.470  1.00  0.00           H
ATOM   2487  HW2 SOL   865      64.790  76.270  16.310  1.00  0.00           H
ATOM   2488  OW  SOL   866      83.760  15.010  19.580  1.00  0.00           O
ATOM   2489  HW1 SOL   866      83.630  15.470  18.750  1.00  0.00           H
ATOM   2490  HW2 SOL   866      83.400  15.600  20.240  1.00  0.00           H
ATOM   2491  OW  SOL   867      58.270  45.280 101.740  1.00  0.00           O
ATOM   2492  HW1 SOL   867      57.840  45.210 100.890  1.00  0.00           H
ATOM   2493  HW2 SOL   867      57.640  44.910 102.360  1.00  0.00           H
ATOM   2494  OW  SOL   868      48.890  19.690  25.470  1.00  0.00           O
ATOM   2495  HW1 SOL   868      48.120  19.560  26.020  1.00  0.00           H
ATOM   2496  HW2 SOL   868      49.620  19.750  26.100  1.00  0.00           H
ATOM   2497  OW  SOL   869      88.180  73.860 141.560  1.00  0.00           O
ATOM   2498  HW1 SOL   869      87.910  73.090 142.060  1.00  0.00           H
ATOM   2499  HW2 SOL   869      88.170  73.570 140.640  1.00  0.00           H
ATOM   2500  OW  SOL   870      34.250  10.590  15.130  1.00  0.00           O
ATOM   2501  HW1 SOL   870      35.190  10.780  15.140  1.00  0.00           H
ATOM   2502  HW2 SOL   870      34.120   9.980  15.850  1.00  0.00           H
ATOM   2503  OW  SOL   871      27.460  96.970  60.610  1.00  0.00           O
ATOM   2504  HW1 SOL   871      26.850  97.040  61.350  1.00  0.00           H
ATOM   2505  HW2 SOL   871      27.600  96.030  60.500  1.00  0.00           H
ATOM   2506  OW  SOL   872      91.950  66.440 141.720  1.00  0.00           O
ATOM   2507  HW1 SOL   872      91.990  67.220 141.180  1.00  0.00           H
ATOM   2508  HW2 SOL   872      92.670  66.540 142.340  1.00  0.00           H
ATOM   2509  OW  SOL   873      92.370   7.410 156.370  1.00  0.00           O
ATOM   2510  HW1 SOL   873      92.540   8.270 156.740  1.00  0.00           H
ATOM   2511  HW2 SOL   873      93.130   6.880 156.640  1.00  0.00           H
ATOM   2512  OW  SOL   874      21.110   6.430 149.280  1.00  0.00           O
ATOM   2513  HW1 SOL   874      20.760   5.830 148.610  1.00  0.00           H
ATOM   2514  HW2 SOL   874      20.750   7.280 149.040  1.00  0.00           H
ATOM   2515  OW  SOL   875      73.180  73.380  18.840  1.00  0.00           O
ATOM   2516  HW1 SOL   875      72.500  73.680  18.220  1.00  0.00           H
ATOM   2517  HW2 SOL   875      72.830  72.550  19.180  1.00  0.00           H
ATOM   2518  OW  SOL   876      17.300  90.330 124.780  1.00  0.00           O
ATOM   2519  HW1 SOL   876      18.260  90.410 124.800  1.00  0.00           H
ATOM   2520  HW2 SOL   876      17.050  90.200 125.690  1.00  0.00           H
ATOM   2521  OW  SOL   877      67.200  31.190  53.240  1.00  0.00           O
ATOM   2522  HW1 SOL   877      67.080  30.650  52.460  1.00  0.00           H
ATOM   2523  HW2 SOL   877      68.060  30.940  53.590  1.00  0.00           H
ATOM   2524  OW  SOL   878      25.650  21.280 147.070  1.00  0.00           O
ATOM   2525  HW1 SOL   878      25.920  22.130 146.700  1.00  0.00           H
ATOM   2526  HW2 SOL   878      26.440  20.750 147.040  1.00  0.00           H
ATOM   2527  OW  SOL   879      16.630  12.190  27.830  1.00  0.00           O
ATOM   2528  HW1 SOL   879      16.310  11.290  27.890  1.00  0.00           H
ATOM   2529  HW2 SOL   879      16.580  12.400  26.900  1.00  0.00           H
ATOM   2530  OW  SOL   880      53.740   1.810   8.260  1.00  0.00           O
ATOM   2531  HW1 SOL   880      53.120   1.580   8.960  1.00  0.00           H
ATOM   2532  HW2 SOL   880      53.960   2.720   8.430  1.00  0.00           H
ATOM   2533  OW  SOL   881      93.510  62.480 105.960  1.00  0.00           O
ATOM   2534  HW1 SOL   881      94.400  62.130 105.890  1.00  0.00           H
ATOM   2535  HW2 SOL   881      93.310  62.800 105.080  1.00  0.00           H
ATOM   2536  OW  SOL   882      25.480  31.030 137.170  1.00  0.00           O
ATOM   2537  HW1 SOL   882      24.820  31.730 137.170  1.00  0.00           H
ATOM   2538  HW2 SOL   882      26.260  31.440 136.780  1.00  0.00           H
ATOM   2539  OW  SOL   883      68.740  13.600 158.640  1.00  0.00           O
ATOM   2540  HW1 SOL   883      68.880  13.530 157.700  1.00  0.00           H
ATOM   2541  HW2 SOL   883      67.920  14.080 158.730  1.00  0.00           H
ATOM   2542  OW  SOL   884      68.420  37.150   5.200  1.00  0.00           O
ATOM   2543  HW1 SOL   884      69.260  37.000   5.650  1.00  0.00           H
ATOM   2544  HW2 SOL   884      68.300  38.100   5.240  1.00  0.00           H
ATOM   2545  OW  SOL   885      25.150  72.230 166.570  1.00  0.00           O
ATOM   2546  HW1 SOL   885      25.650  72.230 165.750  1.00  0.00           H
ATOM   2547  HW2 SOL   885      25.110  73.150 166.830  1.00  0.00           H
ATOM   2548  OW  SOL   886      38.720  33.070 104.080  1.00  0.00           O
ATOM   2549  HW1 SOL   886      39.470  33.650 103.910  1.00  0.00           H
ATOM   2550  HW2 SOL   886      38.720  32.460 103.350  1.00  0.00           H
ATOM   2551  OW  SOL   887      37.960  27.700 113.020  1.00  0.00           O
ATOM   2552  HW1 SOL   887      37.570  26.920 112.630  1.00  0.00           H
ATOM   2553  HW2 SOL   887      38.700  27.370 113.530  1.00  0.00           H
ATOM   2554  OW  SOL   888       4.720  69.490 150.150  1.00  0.00           O
ATOM   2555  HW1 SOL   888       4.010  68.960 150.530  1.00  0.00           H
ATOM   2556  HW2 SOL   888       4.790  70.250 150.730  1.00  0.00           H
ATOM   2557  OW  SOL   889      12.610  41.880  60.850  1.00  0.00           O
ATOM   2558  HW1 SOL   889      12.460  42.620  60.260  1.00  0.00           H
ATOM   2559  HW2 SOL   889      12.130  42.120  61.650  1.00  0.00           H
ATOM   2560  OW  SOL   890      85.900  28.090 126.660  1.00  0.00           O
ATOM   2561  HW1 SOL   890      85.610  28.350 125.780  1.00  0.00           H
ATOM   2562  HW2 SOL   890      85.610  28.800 127.230  1.00  0.00           H
ATOM   2563  OW  SOL   891      66.850  60.930 111.970  1.00  0.00           O
ATOM   2564  HW1 SOL   891      66.970  61.840 112.220  1.00  0.00           H
ATOM   2565  HW2 SOL   891      66.310  60.960 111.180  1.00  0.00           H
ATOM   2566  OW  SOL   892      67.850  87.870 164.160  1.00  0.00           O
ATOM   2567  HW1 SOL   892      67.690  86.930 164.290  1.00  0.00           H
ATOM   2568  HW2 SOL   892      67.020  88.290 164.370  1.00  0.00           H
ATOM   2569  OW  SOL   893      35.780  57.200 101.780  1.00  0.00           O
ATOM   2570  HW1 SOL   893      35.500  56.580 101.110  1.00  0.00           H
ATOM   2571  HW2 SOL   893      36.690  57.410 101.550  1.00  0.00           H
ATOM   2572  OW  SOL   894      53.560  39.860   2.650  1.00  0.00           O
ATOM   2573  HW1 SOL   894      52.970  39.390   3.250  1.00  0.00           H
ATOM   2574  HW2 SOL   894      53.190  40.740   2.610  1.00  0.00           H
ATOM   2575  OW  SOL   895      19.270 101.110 107.810  1.00  0.00           O
ATOM   2576  HW1 SOL   895      19.840 100.400 108.130  1.00  0.00           H
ATOM   2577  HW2 SOL   895      18.460 101.020 108.320  1.00  0.00           H
ATOM   2578  OW  SOL   896      36.560  93.140  21.260  1.00  0.00           O
ATOM   2579  HW1 SOL   896      36.360  93.900  21.800  1.00  0.00           H
ATOM   2580  HW2 SOL   896      36.370  92.390  21.810  1.00  0.00           H
ATOM   2581  OW  SOL   897      67.470  49.550 166.120  1.00  0.00           O
ATOM   2582  HW1 SOL   897      67.950  48.800 166.470  1.00  0.00           H
ATOM   2583  HW2 SOL   897      67.620  50.250 166.760  1.00  0.00           H
ATOM   2584  OW  SOL   898      92.770  68.910 147.730  1.00  0.00           O
ATOM   2585  HW1 SOL   898      92.840  69.840 147.980  1.00  0.00           H
ATOM   2586  HW2 SOL   898      91.990  68.860 147.180  1.00  0.00           H
ATOM   2587  OW  SOL   899      49.060  87.310 105.460  1.00  0.00           O
ATOM   2588  HW1 SOL   899      48.730  86.410 105.580  1.00  0.00           H
ATOM   2589  HW2 SOL   899      48.300  87.800 105.150  1.00  0.00           H
ATOM   2590  OW  SOL   900      47.100  98.310 149.080  1.00  0.00           O
ATOM   2591  HW1 SOL   900      47.040  98.020 149.990  1.00  0.00           H
ATOM   2592  HW2 SOL   900      47.090  97.500 148.570  1.00  0.00           H
ATOM   2593  OW  SOL   901      84.010  71.440 164.170  1.00  0.00           O
ATOM   2594  HW1 SOL   901      83.620  70.590 164.000  1.00  0.00           H
ATOM   2595  HW2 SOL   901      84.620  71.290 164.890  1.00  0.00           H
ATOM   2596  OW  SOL   902      45.890  29.790 115.300  1.00  0.00           O
ATOM   2597  HW1 SOL   902      44.960  29.910 115.490  1.00  0.00           H
ATOM   2598  HW2 SOL   902      46.030  28.850 115.350  1.00  0.00           H
ATOM   2599  OW  SOL   903      76.160  70.330 125.140  1.00  0.00           O
ATOM   2600  HW1 SOL   903      76.240  69.420 125.430  1.00  0.00           H
ATOM   2601  HW2 SOL   903      76.300  70.300 124.190  1.00  0.00           H
ATOM   2602  OW  SOL   904      48.260  42.740  23.210  1.00  0.00           O
ATOM   2603  HW1 SOL   904      47.950  42.480  24.080  1.00  0.00           H
ATOM   2604  HW2 SOL   904      47.730  43.500  22.980  1.00  0.00           H
ATOM   2605  OW  SOL   905      38.920  13.040  17.750  1.00  0.00           O
ATOM   2606  HW1 SOL   905      39.030  13.080  18.700  1.00  0.00           H
ATOM   2607  HW2 SOL   905      38.100  13.500  17.580  1.00  0.00           H
ATOM   2608  OW  SOL   906      64.700  81.310  10.650  1.00  0.00           O
ATOM   2609  HW1 SOL   906      64.040  80.620  10.570  1.00  0.00           H
ATOM   2610  HW2 SOL   906      65.010  81.250  11.550  1.00  0.00           H
ATOM   2611  OW  SOL   907      79.970  88.400 158.150  1.00  0.00           O
ATOM   2612  HW1 SOL   907      79.600  89.280 158.220  1.00  0.00           H
ATOM   2613  HW2 SOL   907      80.700  88.390 158.770  1.00  0.00           H
ATOM   2614  OW  SOL   908       9.020  48.230 141.710  1.00  0.00           O
ATOM   2615  HW1 SOL   908       8.800  47.730 142.500  1.00  0.00           H
ATOM   2616  HW2 SOL   908       9.150  49.120 142.020  1.00  0.00           H
ATOM   2617  OW  SOL   909      93.650  45.950 110.650  1.00  0.00           O
ATOM   2618  HW1 SOL   909      93.120  46.370 111.320  1.00  0.00           H
ATOM   2619  HW2 SOL   909      94.490  45.780 111.080  1.00  0.00           H
ATOM   2620  OW  SOL   910      91.590  99.630 160.510  1.00  0.00           O
ATOM   2621  HW1 SOL   910      91.240  99.680 161.400  1.00  0.00           H
ATOM   2622  HW2 SOL   910      90.820  99.730 159.950  1.00  0.00           H
ATOM   2623  OW  SOL   911      79.770  46.220   6.330  1.00  0.00           O
ATOM   2624  HW1 SOL   911      79.260  46.980   6.650  1.00  0.00           H
ATOM   2625  HW2 SOL   911      79.120  45.520   6.260  1.00  0.00           H
ATOM   2626  OW  SOL   912      17.100  91.240   8.770  1.00  0.00           O
ATOM   2627  HW1 SOL   912      17.430  91.860   9.430  1.00  0.00           H
ATOM   2628  HW2 SOL   912      17.520  90.410   8.990  1.00  0.00           H
ATOM   2629  OW  SOL   913      66.320  39.880 111.330  1.00  0.00           O
ATOM   2630  HW1 SOL   913      66.350  40.830 111.470  1.00  0.00           H
ATOM   2631  HW2 SOL   913      66.360  39.780 110.380  1.00  0.00           H
ATOM   2632  OW  SOL   914      36.370   2.570 153.900  1.00  0.00           O
ATOM   2633  HW1 SOL   914      35.940   2.230 154.680  1.00  0.00           H
ATOM   2634  HW2 SOL   914      36.670   1.780 153.440  1.00  0.00           H
ATOM   2635  OW  SOL   915      31.180  75.690 121.570  1.00  0.00           O
ATOM   2636  HW1 SOL   915      32.040  75.300 121.750  1.00  0.00           H
ATOM   2637  HW2 SOL   915      31.370  76.600 121.360  1.00  0.00           H
ATOM   2638  OW  SOL   916      75.840 100.610 141.450  1.00  0.00           O
ATOM   2639  HW1 SOL   916      75.330 101.090 140.800  1.00  0.00           H
ATOM   2640  HW2 SOL   916      76.670 101.090 141.510  1.00  0.00           H
ATOM   2641  OW  SOL   917      88.630  70.850 139.690  1.00  0.00           O
ATOM   2642  HW1 SOL   917      87.870  70.410 139.310  1.00  0.00           H
ATOM   2643  HW2 SOL   917      88.390  70.990 140.610  1.00  0.00           H
ATOM   2644  OW  SOL   918      50.230  10.650 117.480  1.00  0.00           O
ATOM   2645  HW1 SOL   918      50.460  10.740 118.410  1.00  0.00           H
ATOM   2646  HW2 SOL   918      50.930  10.110 117.110  1.00  0.00           H
ATOM   2647  OW  SOL   919      32.600  52.620  18.910  1.00  0.00           O
ATOM   2648  HW1 SOL   919      31.650  52.650  18.940  1.00  0.00           H
ATOM   2649  HW2 SOL   919      32.810  51.830  18.410  1.00  0.00           H
ATOM   2650  OW  SOL   920       7.160  24.570   9.740  1.00  0.00           O
ATOM   2651  HW1 SOL   920       6.660  23.940  10.270  1.00  0.00           H
ATOM   2652  HW2 SOL   920       7.810  24.940  10.350  1.00  0.00           H
ATOM   2653  OW  SOL   921      57.590   2.400 109.650  1.00  0.00           O
ATOM   2654  HW1 SOL   921      58.310   2.900 109.260  1.00  0.00           H
ATOM   2655  HW2 SOL   921      57.450   2.810 110.510  1.00  0.00           H
ATOM   2656  OW  SOL   922      97.910  91.540 108.210  1.00  0.00           O
ATOM   2657  HW1 SOL   922      98.110  91.740 109.120  1.00  0.00           H
ATOM   2658  HW2 SOL   922      97.230  92.170 107.960  1.00  0.00           H
ATOM   2659  OW  SOL   923      97.900  32.540 135.260  1.00  0.00           O
ATOM   2660  HW1 SOL   923      98.530  32.550 134.540  1.00  0.00           H
ATOM   2661  HW2 SOL   923      97.860  33.450 135.560  1.00  0.00           H
ATOM   2662  OW  SOL   924      34.030  79.080 153.510  1.00  0.00           O
ATOM   2663  HW1 SOL   924      33.700  79.060 154.410  1.00  0.00           H
ATOM   2664  HW2 SOL   924      34.220  80.010 153.350  1.00  0.00           H
ATOM   2665  OW  SOL   925       0.260  47.170  53.540  1.00  0.00           O
ATOM   2666  HW1 SOL   925       0.550  46.260  53.510  1.00  0.00           H
ATOM   2667  HW2 SOL   925       1.060  47.660  53.730  1.00  0.00           H
ATOM   2668  OW  SOL   926      33.290  41.090  40.870  1.00  0.00           O
ATOM   2669  HW1 SOL   926      33.350  40.950  39.930  1.00  0.00           H
ATOM   2670  HW2 SOL   926      33.520  42.010  40.990  1.00  0.00           H
ATOM   2671  OW  SOL   927      23.550  37.840 107.380  1.00  0.00           O
ATOM   2672  HW1 SOL   927      22.600  37.760 107.470  1.00  0.00           H
ATOM   2673  HW2 SOL   927      23.900  37.180 107.970  1.00  0.00           H
ATOM   2674  OW  SOL   928      45.350  52.830 163.530  1.00  0.00           O
ATOM   2675  HW1 SOL   928      45.150  52.990 162.610  1.00  0.00           H
ATOM   2676  HW2 SOL   928      44.540  53.040 164.000  1.00  0.00           H
ATOM   2677  OW  SOL   929      47.350  25.890  28.290  1.00  0.00           O
ATOM   2678  HW1 SOL   929      48.000  26.540  28.030  1.00  0.00           H
ATOM   2679  HW2 SOL   929      47.840  25.260  28.820  1.00  0.00           H
ATOM   2680  OW  SOL   930      15.860  90.030 122.220  1.00  0.00           O
ATOM   2681  HW1 SOL   930      16.260  90.300 123.050  1.00  0.00           H
ATOM   2682  HW2 SOL   930      15.450  89.190 122.400  1.00  0.00           H
ATOM   2683  OW  SOL   931      67.700  32.910  61.960  1.00  0.00           O
ATOM   2684  HW1 SOL   931      67.280  32.170  61.510  1.00  0.00           H
ATOM   2685  HW2 SOL   931      67.910  33.520  61.260  1.00  0.00           H
ATOM   2686  OW  SOL   932      33.900  31.160 121.020  1.00  0.00           O
ATOM   2687  HW1 SOL   932      34.800  30.850 121.110  1.00  0.00           H
ATOM   2688  HW2 SOL   932      33.600  30.800 120.180  1.00  0.00           H
ATOM   2689  OW  SOL   933      44.300  95.750 104.690  1.00  0.00           O
ATOM   2690  HW1 SOL   933      43.900  96.530 104.300  1.00  0.00           H
ATOM   2691  HW2 SOL   933      44.860  96.100 105.390  1.00  0.00           H
ATOM   2692  OW  SOL   934      72.580  24.620  49.210  1.00  0.00           O
ATOM   2693  HW1 SOL   934      73.180  25.030  48.590  1.00  0.00           H
ATOM   2694  HW2 SOL   934      72.690  23.680  49.050  1.00  0.00           H
ATOM   2695  OW  SOL   935      23.710  17.020 149.620  1.00  0.00           O
ATOM   2696  HW1 SOL   935      24.340  16.900 150.330  1.00  0.00           H
ATOM   2697  HW2 SOL   935      24.020  17.810 149.160  1.00  0.00           H
ATOM   2698  OW  SOL   936      79.050  50.780 167.180  1.00  0.00           O
ATOM   2699  HW1 SOL   936      78.910  50.280 166.370  1.00  0.00           H
ATOM   2700  HW2 SOL   936      78.350  51.430 167.190  1.00  0.00           H
ATOM   2701  OW  SOL   937      91.330  32.150 146.010  1.00  0.00           O
ATOM   2702  HW1 SOL   937      90.640  32.410 145.400  1.00  0.00           H
ATOM   2703  HW2 SOL   937      91.530  32.950 146.500  1.00  0.00           H
ATOM   2704  OW  SOL   938      63.660  34.120 124.620  1.00  0.00           O
ATOM   2705  HW1 SOL   938      64.370  34.750 124.640  1.00  0.00           H
ATOM   2706  HW2 SOL   938      62.870  34.650 124.540  1.00  0.00           H
ATOM   2707  OW  SOL   939      70.640  61.540 136.530  1.00  0.00           O
ATOM   2708  HW1 SOL   939      71.100  61.480 135.690  1.00  0.00           H
ATOM   2709  HW2 SOL   939      70.120  60.730 136.570  1.00  0.00           H
ATOM   2710  OW  SOL   940      27.850  66.360 156.200  1.00  0.00           O
ATOM   2711  HW1 SOL   940      27.070  66.020 156.630  1.00  0.00           H
ATOM   2712  HW2 SOL   940      27.510  66.910 155.490  1.00  0.00           H
ATOM   2713  OW  SOL   941      96.990  81.760  16.870  1.00  0.00           O
ATOM   2714  HW1 SOL   941      96.890  82.060  17.780  1.00  0.00           H
ATOM   2715  HW2 SOL   941      97.090  80.810  16.950  1.00  0.00           H
ATOM   2716  OW  SOL   942      88.570  48.760 129.340  1.00  0.00           O
ATOM   2717  HW1 SOL   942      88.710  48.400 130.220  1.00  0.00           H
ATOM   2718  HW2 SOL   942      87.780  48.310 129.030  1.00  0.00           H
ATOM   2719  OW  SOL   943       6.810  30.140   6.840  1.00  0.00           O
ATOM   2720  HW1 SOL   943       6.610  29.210   6.760  1.00  0.00           H
ATOM   2721  HW2 SOL   943       7.750  30.200   6.720  1.00  0.00           H
ATOM   2722  OW  SOL   944      36.640  44.750 167.360  1.00  0.00           O
ATOM   2723  HW1 SOL   944      36.520  45.640   0.210  1.00  0.00           H
ATOM   2724  HW2 SOL   944      37.540  44.730 167.030  1.00  0.00           H
ATOM   2725  OW  SOL   945      95.410  94.220 126.050  1.00  0.00           O
ATOM   2726  HW1 SOL   945      94.680  93.760 126.450  1.00  0.00           H
ATOM   2727  HW2 SOL   945      95.040  95.040 125.740  1.00  0.00           H
ATOM   2728  OW  SOL   946      51.150  79.410  15.940  1.00  0.00           O
ATOM   2729  HW1 SOL   946      51.290  78.780  15.240  1.00  0.00           H
ATOM   2730  HW2 SOL   946      51.220  78.900  16.740  1.00  0.00           H
ATOM   2731  OW  SOL   947      61.660  93.850 134.770  1.00  0.00           O
ATOM   2732  HW1 SOL   947      62.050  93.140 134.250  1.00  0.00           H
ATOM   2733  HW2 SOL   947      61.260  94.430 134.120  1.00  0.00           H
ATOM   2734  OW  SOL   948      45.590  27.660 126.980  1.00  0.00           O
ATOM   2735  HW1 SOL   948      45.360  26.880 127.480  1.00  0.00           H
ATOM   2736  HW2 SOL   948      45.700  28.350 127.650  1.00  0.00           H
ATOM   2737  OW  SOL   949      99.890  78.590 135.240  1.00  0.00           O
ATOM   2738  HW1 SOL   949     100.060  78.820 136.150  1.00  0.00           H
ATOM   2739  HW2 SOL   949      99.330  77.820 135.290  1.00  0.00           H
ATOM   2740  OW  SOL   950      92.130  88.100 130.100  1.00  0.00           O
ATOM   2741  HW1 SOL   950      91.540  87.350 130.060  1.00  0.00           H
ATOM   2742  HW2 SOL   950      91.800  88.700 129.430  1.00  0.00           H
ATOM   2743  OW  SOL   951      65.550  76.950 156.990  1.00  0.00           O
ATOM   2744  HW1 SOL   951      65.710  77.800 156.590  1.00  0.00           H
ATOM   2745  HW2 SOL   951      66.140  76.930 157.750  1.00  0.00           H
ATOM   2746  OW  SOL   952      54.470  55.110 130.790  1.00  0.00           O
ATOM   2747  HW1 SOL   952      54.340  55.690 130.040  1.00  0.00           H
ATOM   2748  HW2 SOL   952      55.040  55.600 131.380  1.00  0.00           H
ATOM   2749  OW  SOL   953      60.810  26.020 148.130  1.00  0.00           O
ATOM   2750  HW1 SOL   953      60.670  26.310 147.230  1.00  0.00           H
ATOM   2751  HW2 SOL   953      61.760  25.900 148.200  1.00  0.00           H
ATOM   2752  OW  SOL   954      15.380  62.430  25.660  1.00  0.00           O
ATOM   2753  HW1 SOL   954      15.740  62.420  26.550  1.00  0.00           H
ATOM   2754  HW2 SOL   954      15.310  63.360  25.430  1.00  0.00           H
ATOM   2755  OW  SOL   955      78.270  15.190 139.430  1.00  0.00           O
ATOM   2756  HW1 SOL   955      78.850  14.610 139.920  1.00  0.00           H
ATOM   2757  HW2 SOL   955      77.450  14.690 139.340  1.00  0.00           H
ATOM   2758  OW  SOL   956      74.360  48.320 158.660  1.00  0.00           O
ATOM   2759  HW1 SOL   956      74.540  48.560 159.570  1.00  0.00           H
ATOM   2760  HW2 SOL   956      75.150  48.580 158.190  1.00  0.00           H
ATOM   2761  OW  SOL   957      39.790  58.970 123.800  1.00  0.00           O
ATOM   2762  HW1 SOL   957      40.600  59.230 123.380  1.00  0.00           H
ATOM   2763  HW2 SOL   957      39.850  59.310 124.690  1.00  0.00           H
ATOM   2764  OW  SOL   958      72.730  44.760 128.830  1.00  0.00           O
ATOM   2765  HW1 SOL   958      71.850  45.140 128.760  1.00  0.00           H
ATOM   2766  HW2 SOL   958      72.930  44.780 129.770  1.00  0.00           H
ATOM   2767  OW  SOL   959      98.190  37.300  15.360  1.00  0.00           O
ATOM   2768  HW1 SOL   959      98.390  36.430  15.700  1.00  0.00           H
ATOM   2769  HW2 SOL   959      98.920  37.510  14.780  1.00  0.00           H
ATOM   2770  OW  SOL   960      97.700  96.930 123.700  1.00  0.00           O
ATOM   2771  HW1 SOL   960      98.550  96.490 123.600  1.00  0.00           H
ATOM   2772  HW2 SOL   960      97.150  96.530 123.020  1.00  0.00           H
ATOM   2773  OW  SOL   961       4.740  68.210  58.680  1.00  0.00           O
ATOM   2774  HW1 SOL   961       4.620  68.360  57.740  1.00  0.00           H
ATOM   2775  HW2 SOL   961       3.860  68.310  59.050  1.00  0.00           H
ATOM   2776  OW  SOL   962      51.800  68.230  41.140  1.00  0.00           O
ATOM   2777  HW1 SOL   962      51.660  69.050  40.680  1.00  0.00           H
ATOM   2778  HW2 SOL   962      52.510  68.410  41.760  1.00  0.00           H
ATOM   2779  OW  SOL   963      22.930  68.040 131.740  1.00  0.00           O
ATOM   2780  HW1 SOL   963      22.210  67.420 131.830  1.00  0.00           H
ATOM   2781  HW2 SOL   963      23.600  67.740 132.360  1.00  0.00           H
ATOM   2782  OW  SOL   964      39.430  45.640 127.340  1.00  0.00           O
ATOM   2783  HW1 SOL   964      38.960  44.820 127.510  1.00  0.00           H
ATOM   2784  HW2 SOL   964      39.590  46.010 128.200  1.00  0.00           H
ATOM   2785  OW  SOL   965      70.770   0.490 128.330  1.00  0.00           O
ATOM   2786  HW1 SOL   965      70.470   0.210 129.190  1.00  0.00           H
ATOM   2787  HW2 SOL   965      69.980   0.750 127.870  1.00  0.00           H
ATOM   2788  OW  SOL   966      88.290  24.830 105.520  1.00  0.00           O
ATOM   2789  HW1 SOL   966      87.330  24.840 105.520  1.00  0.00           H
ATOM   2790  HW2 SOL   966      88.540  25.730 105.300  1.00  0.00           H
ATOM   2791  OW  SOL   967       7.570  21.500 154.430  1.00  0.00           O
ATOM   2792  HW1 SOL   967       7.560  22.080 155.190  1.00  0.00           H
ATOM   2793  HW2 SOL   967       6.730  21.050 154.450  1.00  0.00           H
ATOM   2794  OW  SOL   968      27.640 104.030 139.230  1.00  0.00           O
ATOM   2795  HW1 SOL   968      27.470   0.290 138.420  1.00  0.00           H
ATOM   2796  HW2 SOL   968      27.700   0.490 139.900  1.00  0.00           H
ATOM   2797  OW  SOL   969      83.430  26.830  26.100  1.00  0.00           O
ATOM   2798  HW1 SOL   969      82.790  26.850  25.380  1.00  0.00           H
ATOM   2799  HW2 SOL   969      84.280  26.770  25.670  1.00  0.00           H
ATOM   2800  OW  SOL   970      30.230  90.160  54.190  1.00  0.00           O
ATOM   2801  HW1 SOL   970      30.450  90.280  55.120  1.00  0.00           H
ATOM   2802  HW2 SOL   970      29.940  91.030  53.910  1.00  0.00           H
ATOM   2803  OW  SOL   971      93.830  37.150 127.300  1.00  0.00           O
ATOM   2804  HW1 SOL   971      94.280  36.910 126.490  1.00  0.00           H
ATOM   2805  HW2 SOL   971      94.540  37.350 127.910  1.00  0.00           H
ATOM   2806  OW  SOL   972      55.690  23.880   9.410  1.00  0.00           O
ATOM   2807  HW1 SOL   972      56.280  24.140  10.100  1.00  0.00           H
ATOM   2808  HW2 SOL   972      55.990  23.010   9.130  1.00  0.00           H
ATOM   2809  OW  SOL   973      50.330  43.880 152.620  1.00  0.00           O
ATOM   2810  HW1 SOL   973      50.080  43.280 151.920  1.00  0.00           H
ATOM   2811  HW2 SOL   973      50.420  44.730 152.180  1.00  0.00           H
ATOM   2812  OW  SOL   974      37.300  30.000  20.410  1.00  0.00           O
ATOM   2813  HW1 SOL   974      37.930  30.510  20.930  1.00  0.00           H
ATOM   2814  HW2 SOL   974      36.500  30.520  20.440  1.00  0.00           H
ATOM   2815  OW  SOL   975      51.870  53.280   0.930  1.00  0.00           O
ATOM   2816  HW1 SOL   975      51.960  53.500   1.850  1.00  0.00           H
ATOM   2817  HW2 SOL   975      51.400  54.020   0.550  1.00  0.00           H
ATOM   2818  OW  SOL   976      49.160  33.620 130.720  1.00  0.00           O
ATOM   2819  HW1 SOL   976      50.020  33.440 130.340  1.00  0.00           H
ATOM   2820  HW2 SOL   976      48.650  32.830 130.520  1.00  0.00           H
ATOM   2821  OW  SOL   977      65.720  51.170 147.270  1.00  0.00           O
ATOM   2822  HW1 SOL   977      64.830  51.260 147.600  1.00  0.00           H
ATOM   2823  HW2 SOL   977      66.260  51.640 147.900  1.00  0.00           H
ATOM   2824  OW  SOL   978      64.650 100.890 150.180  1.00  0.00           O
ATOM   2825  HW1 SOL   978      64.990 101.600 150.720  1.00  0.00           H
ATOM   2826  HW2 SOL   978      64.820 100.100 150.670  1.00  0.00           H
ATOM   2827  OW  SOL   979      56.280 100.270 136.380  1.00  0.00           O
ATOM   2828  HW1 SOL   979      55.730 100.000 137.120  1.00  0.00           H
ATOM   2829  HW2 SOL   979      55.950  99.780 135.630  1.00  0.00           H
ATOM   2830  OW  SOL   980      13.800  41.080  36.740  1.00  0.00           O
ATOM   2831  HW1 SOL   980      13.450  40.560  37.460  1.00  0.00           H
ATOM   2832  HW2 SOL   980      13.780  41.980  37.060  1.00  0.00           H
ATOM   2833  OW  SOL   981      69.880  34.800  40.870  1.00  0.00           O
ATOM   2834  HW1 SOL   981      70.590  34.290  41.250  1.00  0.00           H
ATOM   2835  HW2 SOL   981      69.110  34.230  40.920  1.00  0.00           H
ATOM   2836  OW  SOL   982      36.820  19.640  24.350  1.00  0.00           O
ATOM   2837  HW1 SOL   982      37.490  19.230  24.910  1.00  0.00           H
ATOM   2838  HW2 SOL   982      37.230  20.450  24.050  1.00  0.00           H
ATOM   2839  OW  SOL   983      11.640  91.120  29.350  1.00  0.00           O
ATOM   2840  HW1 SOL   983      11.930  91.990  29.090  1.00  0.00           H
ATOM   2841  HW2 SOL   983      11.370  90.710  28.530  1.00  0.00           H
ATOM   2842  OW  SOL   984      40.320  20.300 154.680  1.00  0.00           O
ATOM   2843  HW1 SOL   984      40.140  21.180 154.360  1.00  0.00           H
ATOM   2844  HW2 SOL   984      40.530  19.800 153.890  1.00  0.00           H
ATOM   2845  OW  SOL   985      87.720  11.580  32.330  1.00  0.00           O
ATOM   2846  HW1 SOL   985      88.090  11.830  31.490  1.00  0.00           H
ATOM   2847  HW2 SOL   985      86.930  12.100  32.420  1.00  0.00           H
ATOM   2848  OW  SOL   986      74.210  46.910  61.460  1.00  0.00           O
ATOM   2849  HW1 SOL   986      73.900  46.070  61.800  1.00  0.00           H
ATOM   2850  HW2 SOL   986      75.150  46.800  61.360  1.00  0.00           H
ATOM   2851  OW  SOL   987      23.040  63.710  23.490  1.00  0.00           O
ATOM   2852  HW1 SOL   987      22.110  63.520  23.330  1.00  0.00           H
ATOM   2853  HW2 SOL   987      23.500  63.190  22.840  1.00  0.00           H
ATOM   2854  OW  SOL   988      26.340 103.240  57.910  1.00  0.00           O
ATOM   2855  HW1 SOL   988      25.650 103.260  58.570  1.00  0.00           H
ATOM   2856  HW2 SOL   988      26.880 102.480  58.150  1.00  0.00           H
ATOM   2857  OW  SOL   989      71.210  36.040  56.580  1.00  0.00           O
ATOM   2858  HW1 SOL   989      71.300  35.920  57.520  1.00  0.00           H
ATOM   2859  HW2 SOL   989      70.390  35.600  56.350  1.00  0.00           H
ATOM   2860  OW  SOL   990      67.500 102.220  23.820  1.00  0.00           O
ATOM   2861  HW1 SOL   990      66.990 101.670  23.220  1.00  0.00           H
ATOM   2862  HW2 SOL   990      66.860 102.810  24.210  1.00  0.00           H
ATOM   2863  OW  SOL   991      83.440  13.730   9.870  1.00  0.00           O
ATOM   2864  HW1 SOL   991      84.090  13.200   9.410  1.00  0.00           H
ATOM   2865  HW2 SOL   991      82.590  13.420   9.540  1.00  0.00           H
ATOM   2866  OW  SOL   992      66.020  96.200   2.050  1.00  0.00           O
ATOM   2867  HW1 SOL   992      65.740  95.300   2.210  1.00  0.00           H
ATOM   2868  HW2 SOL   992      65.970  96.620   2.900  1.00  0.00           H
ATOM   2869  OW  SOL   993      21.960  20.610   8.000  1.00  0.00           O
ATOM   2870  HW1 SOL   993      22.010  21.550   8.220  1.00  0.00           H
ATOM   2871  HW2 SOL   993      22.620  20.490   7.320  1.00  0.00           H
ATOM   2872  OW  SOL   994      71.990  53.280 127.490  1.00  0.00           O
ATOM   2873  HW1 SOL   994      72.790  52.860 127.800  1.00  0.00           H
ATOM   2874  HW2 SOL   994      71.630  52.670 126.840  1.00  0.00           H
ATOM   2875  OW  SOL   995      65.210  84.520   7.480  1.00  0.00           O
ATOM   2876  HW1 SOL   995      64.660  84.680   6.720  1.00  0.00           H
ATOM   2877  HW2 SOL   995      66.060  84.910   7.250  1.00  0.00           H
ATOM   2878  OW  SOL   996      11.160  33.250 149.370  1.00  0.00           O
ATOM   2879  HW1 SOL   996      10.420  33.450 149.940  1.00  0.00           H
ATOM   2880  HW2 SOL   996      10.840  32.540 148.800  1.00  0.00           H
ATOM   2881  OW  SOL   997      51.120  10.230 136.710  1.00  0.00           O
ATOM   2882  HW1 SOL   997      51.830  10.860 136.750  1.00  0.00           H
ATOM   2883  HW2 SOL   997      51.480   9.430 137.090  1.00  0.00           H
ATOM   2884  OW  SOL   998      78.020  15.500  41.910  1.00  0.00           O
ATOM   2885  HW1 SOL   998      78.330  16.050  41.190  1.00  0.00           H
ATOM   2886  HW2 SOL   998      77.550  14.790  41.470  1.00  0.00           H
ATOM   2887  OW  SOL   999      35.320  55.320 159.480  1.00  0.00           O
ATOM   2888  HW1 SOL   999      35.090  55.820 158.700  1.00  0.00           H
ATOM   2889  HW2 SOL   999      36.150  55.700 159.780  1.00  0.00           H
ATOM   2890  OW  SOL  1000     101.220  60.530 160.450  1.00  0.00           O
ATOM   2891  HW1 SOL  1000     101.370  59.760 161.000  1.00  0.00           H
ATOM   2892  HW2 SOL  1000     101.400  60.230 159.560  1.00  0.00           H
ATOM   2893  OW  SOL  1001      93.270  28.740  19.610  1.00  0.00           O
ATOM   2894  HW1 SOL  1001      93.860  27.990  19.550  1.00  0.00           H
ATOM   2895  HW2 SOL  1001      92.940  28.710  20.510  1.00  0.00           H
ATOM   2896  OW  SOL  1002      16.100   4.230  26.580  1.00  0.00           O
ATOM   2897  HW1 SOL  1002      15.910   3.660  27.320  1.00  0.00           H
ATOM   2898  HW2 SOL  1002      15.260   4.310  26.110  1.00  0.00           H
ATOM   2899  OW  SOL  1003      97.390  95.140 156.950  1.00  0.00           O
ATOM   2900  HW1 SOL  1003      97.910  95.330 157.730  1.00  0.00           H
ATOM   2901  HW2 SOL  1003      97.610  95.850 156.340  1.00  0.00           H
ATOM   2902  OW  SOL  1004       5.830 101.570 149.700  1.00  0.00           O
ATOM   2903  HW1 SOL  1004       6.290 102.390 149.870  1.00  0.00           H
ATOM   2904  HW2 SOL  1004       4.920 101.830 149.530  1.00  0.00           H
ATOM   2905  OW  SOL  1005      26.900   9.230  31.780  1.00  0.00           O
ATOM   2906  HW1 SOL  1005      27.830   9.420  31.880  1.00  0.00           H
ATOM   2907  HW2 SOL  1005      26.790   8.370  32.200  1.00  0.00           H
ATOM   2908  OW  SOL  1006      39.930  19.850  37.070  1.00  0.00           O
ATOM   2909  HW1 SOL  1006      40.410  20.200  36.330  1.00  0.00           H
ATOM   2910  HW2 SOL  1006      40.250  18.950  37.170  1.00  0.00           H
ATOM   2911  OW  SOL  1007      93.090  79.990 105.320  1.00  0.00           O
ATOM   2912  HW1 SOL  1007      93.590  80.670 104.880  1.00  0.00           H
ATOM   2913  HW2 SOL  1007      93.760  79.380 105.650  1.00  0.00           H
ATOM   2914  OW  SOL  1008      76.550  42.610 107.410  1.00  0.00           O
ATOM   2915  HW1 SOL  1008      76.470  42.580 108.360  1.00  0.00           H
ATOM   2916  HW2 SOL  1008      76.590  43.540 107.210  1.00  0.00           H
ATOM   2917  OW  SOL  1009      15.490  36.230  39.970  1.00  0.00           O
ATOM   2918  HW1 SOL  1009      15.240  35.710  40.730  1.00  0.00           H
ATOM   2919  HW2 SOL  1009      15.840  37.040  40.340  1.00  0.00           H
ATOM   2920  OW  SOL  1010      44.040   4.510 157.150  1.00  0.00           O
ATOM   2921  HW1 SOL  1010      44.200   4.830 158.030  1.00  0.00           H
ATOM   2922  HW2 SOL  1010      43.220   4.930 156.880  1.00  0.00           H
ATOM   2923  OW  SOL  1011      88.660  70.680  37.440  1.00  0.00           O
ATOM   2924  HW1 SOL  1011      88.330  71.580  37.330  1.00  0.00           H
ATOM   2925  HW2 SOL  1011      87.870  70.160  37.580  1.00  0.00           H
ATOM   2926  OW  SOL  1012      71.810   7.570  35.290  1.00  0.00           O
ATOM   2927  HW1 SOL  1012      71.950   7.010  34.530  1.00  0.00           H
ATOM   2928  HW2 SOL  1012      72.120   8.430  35.010  1.00  0.00           H
ATOM   2929  OW  SOL  1013      37.900  53.040 157.700  1.00  0.00           O
ATOM   2930  HW1 SOL  1013      37.390  52.780 156.940  1.00  0.00           H
ATOM   2931  HW2 SOL  1013      37.320  52.890 158.440  1.00  0.00           H
ATOM   2932  OW  SOL  1014       0.420  60.960 142.910  1.00  0.00           O
ATOM   2933  HW1 SOL  1014       0.220  61.900 142.910  1.00  0.00           H
ATOM   2934  HW2 SOL  1014     104.120  60.610 143.630  1.00  0.00           H
ATOM   2935  OW  SOL  1015      89.000  91.560   9.660  1.00  0.00           O
ATOM   2936  HW1 SOL  1015      89.600  91.230   9.000  1.00  0.00           H
ATOM   2937  HW2 SOL  1015      89.150  91.010  10.430  1.00  0.00           H
ATOM   2938  OW  SOL  1016      24.980  88.750 161.520  1.00  0.00           O
ATOM   2939  HW1 SOL  1016      24.920  87.810 161.690  1.00  0.00           H
ATOM   2940  HW2 SOL  1016      25.800  89.030 161.930  1.00  0.00           H
ATOM   2941  OW  SOL  1017      64.790  79.990 126.340  1.00  0.00           O
ATOM   2942  HW1 SOL  1017      65.140  80.500 127.070  1.00  0.00           H
ATOM   2943  HW2 SOL  1017      65.150  80.410 125.560  1.00  0.00           H
ATOM   2944  OW  SOL  1018      83.460  89.810  21.930  1.00  0.00           O
ATOM   2945  HW1 SOL  1018      83.070  90.410  21.300  1.00  0.00           H
ATOM   2946  HW2 SOL  1018      84.370  90.090  21.990  1.00  0.00           H
ATOM   2947  OW  SOL  1019      91.330  48.100  56.150  1.00  0.00           O
ATOM   2948  HW1 SOL  1019      91.460  48.990  55.840  1.00  0.00           H
ATOM   2949  HW2 SOL  1019      91.090  47.600  55.370  1.00  0.00           H
ATOM   2950  OW  SOL  1020      65.860  19.610  18.440  1.00  0.00           O
ATOM   2951  HW1 SOL  1020      65.100  19.030  18.470  1.00  0.00           H
ATOM   2952  HW2 SOL  1020      66.050  19.720  17.510  1.00  0.00           H
ATOM   2953  OW  SOL  1021       8.370  38.520  11.930  1.00  0.00           O
ATOM   2954  HW1 SOL  1021       8.300  37.920  11.190  1.00  0.00           H
ATOM   2955  HW2 SOL  1021       8.780  38.000  12.620  1.00  0.00           H
ATOM   2956  OW  SOL  1022      97.120  24.890  22.210  1.00  0.00           O
ATOM   2957  HW1 SOL  1022      96.630  25.710  22.200  1.00  0.00           H
ATOM   2958  HW2 SOL  1022      98.020  25.150  22.400  1.00  0.00           H
ATOM   2959  OW  SOL  1023      22.030  21.880  25.430  1.00  0.00           O
ATOM   2960  HW1 SOL  1023      22.900  22.160  25.160  1.00  0.00           H
ATOM   2961  HW2 SOL  1023      21.440  22.280  24.790  1.00  0.00           H
ATOM   2962  OW  SOL  1024       6.040  72.690  27.340  1.00  0.00           O
ATOM   2963  HW1 SOL  1024       5.790  71.820  27.030  1.00  0.00           H
ATOM   2964  HW2 SOL  1024       5.270  73.010  27.810  1.00  0.00           H
ATOM   2965  OW  SOL  1025      32.670  32.820 138.500  1.00  0.00           O
ATOM   2966  HW1 SOL  1025      32.550  31.950 138.880  1.00  0.00           H
ATOM   2967  HW2 SOL  1025      31.790  33.100 138.260  1.00  0.00           H
ATOM   2968  OW  SOL  1026      88.700  61.580 162.740  1.00  0.00           O
ATOM   2969  HW1 SOL  1026      89.660  61.600 162.720  1.00  0.00           H
ATOM   2970  HW2 SOL  1026      88.440  62.390 162.310  1.00  0.00           H
ATOM   2971  OW  SOL  1027      48.170  77.870 117.100  1.00  0.00           O
ATOM   2972  HW1 SOL  1027      47.890  77.190 116.500  1.00  0.00           H
ATOM   2973  HW2 SOL  1027      47.990  78.700 116.650  1.00  0.00           H
ATOM   2974  OW  SOL  1028      98.520  23.110  48.210  1.00  0.00           O
ATOM   2975  HW1 SOL  1028      97.720  22.740  47.820  1.00  0.00           H
ATOM   2976  HW2 SOL  1028      99.150  22.390  48.180  1.00  0.00           H
ATOM   2977  OW  SOL  1029      15.940  59.830  64.590  1.00  0.00           O
ATOM   2978  HW1 SOL  1029      15.810  58.900  64.420  1.00  0.00           H
ATOM   2979  HW2 SOL  1029      15.140  60.110  65.010  1.00  0.00           H
ATOM   2980  OW  SOL  1030       3.460  50.440 106.280  1.00  0.00           O
ATOM   2981  HW1 SOL  1030       3.580  51.350 106.530  1.00  0.00           H
ATOM   2982  HW2 SOL  1030       4.060  49.950 106.850  1.00  0.00           H
ATOM   2983  OW  SOL  1031      86.920  71.420  41.590  1.00  0.00           O
ATOM   2984  HW1 SOL  1031      86.650  71.320  42.500  1.00  0.00           H
ATOM   2985  HW2 SOL  1031      87.760  71.860  41.630  1.00  0.00           H
ATOM   2986  OW  SOL  1032      64.150   2.440 165.600  1.00  0.00           O
ATOM   2987  HW1 SOL  1032      64.600   1.690 166.000  1.00  0.00           H
ATOM   2988  HW2 SOL  1032      64.240   3.150 166.240  1.00  0.00           H
ATOM   2989  OW  SOL  1033      62.970  70.410  50.200  1.00  0.00           O
ATOM   2990  HW1 SOL  1033      62.570  70.050  50.990  1.00  0.00           H
ATOM   2991  HW2 SOL  1033      63.740  69.860  50.050  1.00  0.00           H
ATOM   2992  OW  SOL  1034      67.760  83.420  51.760  1.00  0.00           O
ATOM   2993  HW1 SOL  1034      68.630  83.780  51.620  1.00  0.00           H
ATOM   2994  HW2 SOL  1034      67.910  82.500  51.970  1.00  0.00           H
ATOM   2995  OW  SOL  1035      70.930  86.190 107.450  1.00  0.00           O
ATOM   2996  HW1 SOL  1035      71.050  85.570 108.170  1.00  0.00           H
ATOM   2997  HW2 SOL  1035      71.760  86.670 107.410  1.00  0.00           H
ATOM   2998  OW  SOL  1036      82.910  74.060  38.710  1.00  0.00           O
ATOM   2999  HW1 SOL  1036      82.170  74.430  39.200  1.00  0.00           H
ATOM   3000  HW2 SOL  1036      82.560  73.270  38.310  1.00  0.00           H
ATOM   3001  OW  SOL  1037       8.880 103.550 162.760  1.00  0.00           O
ATOM   3002  HW1 SOL  1037       9.300 103.860 161.970  1.00  0.00           H
ATOM   3003  HW2 SOL  1037       8.420   0.090 163.110  1.00  0.00           H
ATOM   3004  OW  SOL  1038      79.860  75.140 160.170  1.00  0.00           O
ATOM   3005  HW1 SOL  1038      80.170  75.700 160.880  1.00  0.00           H
ATOM   3006  HW2 SOL  1038      78.920  75.290 160.130  1.00  0.00           H
ATOM   3007  OW  SOL  1039      56.180  78.240  19.990  1.00  0.00           O
ATOM   3008  HW1 SOL  1039      56.970  78.550  20.450  1.00  0.00           H
ATOM   3009  HW2 SOL  1039      56.160  78.750  19.190  1.00  0.00           H
ATOM   3010  OW  SOL  1040      92.470 104.110  39.690  1.00  0.00           O
ATOM   3011  HW1 SOL  1040      92.580 103.760  38.800  1.00  0.00           H
ATOM   3012  HW2 SOL  1040      91.520 104.180  39.800  1.00  0.00           H
ATOM   3013  OW  SOL  1041      85.710  56.870 113.330  1.00  0.00           O
ATOM   3014  HW1 SOL  1041      85.930  56.080 113.820  1.00  0.00           H
ATOM   3015  HW2 SOL  1041      85.630  56.580 112.420  1.00  0.00           H
ATOM   3016  OW  SOL  1042      73.840  43.380 159.640  1.00  0.00           O
ATOM   3017  HW1 SOL  1042      73.610  44.310 159.590  1.00  0.00           H
ATOM   3018  HW2 SOL  1042      74.670  43.310 159.160  1.00  0.00           H
ATOM   3019  OW  SOL  1043      87.850  67.530 156.380  1.00  0.00           O
ATOM   3020  HW1 SOL  1043      86.890  67.470 156.440  1.00  0.00           H
ATOM   3021  HW2 SOL  1043      88.120  67.840 157.240  1.00  0.00           H
ATOM   3022  OW  SOL  1044      99.890  96.290  30.860  1.00  0.00           O
ATOM   3023  HW1 SOL  1044      99.300  97.000  30.600  1.00  0.00           H
ATOM   3024  HW2 SOL  1044      99.490  95.920  31.650  1.00  0.00           H
ATOM   3025  OW  SOL  1045      25.680  89.260 108.780  1.00  0.00           O
ATOM   3026  HW1 SOL  1045      24.810  88.910 108.580  1.00  0.00           H
ATOM   3027  HW2 SOL  1045      26.240  88.940 108.070  1.00  0.00           H
ATOM   3028  OW  SOL  1046      41.170  98.610 142.160  1.00  0.00           O
ATOM   3029  HW1 SOL  1046      41.890  99.230 142.300  1.00  0.00           H
ATOM   3030  HW2 SOL  1046      41.440  98.090 141.400  1.00  0.00           H
ATOM   3031  OW  SOL  1047      82.600   7.260 157.580  1.00  0.00           O
ATOM   3032  HW1 SOL  1047      82.240   6.530 158.080  1.00  0.00           H
ATOM   3033  HW2 SOL  1047      81.850   7.580 157.070  1.00  0.00           H
ATOM   3034  OW  SOL  1048       9.130  91.430  53.760  1.00  0.00           O
ATOM   3035  HW1 SOL  1048       9.790  90.760  53.540  1.00  0.00           H
ATOM   3036  HW2 SOL  1048       8.840  91.760  52.910  1.00  0.00           H
ATOM   3037  OW  SOL  1049      84.380  67.970  34.690  1.00  0.00           O
ATOM   3038  HW1 SOL  1049      84.470  67.110  34.280  1.00  0.00           H
ATOM   3039  HW2 SOL  1049      84.990  67.950  35.430  1.00  0.00           H
ATOM   3040  OW  SOL  1050       2.890  17.830 161.910  1.00  0.00           O
ATOM   3041  HW1 SOL  1050       3.750  17.670 161.530  1.00  0.00           H
ATOM   3042  HW2 SOL  1050       2.370  17.060 161.640  1.00  0.00           H
ATOM   3043  OW  SOL  1051      96.220  24.000 105.730  1.00  0.00           O
ATOM   3044  HW1 SOL  1051      95.870  24.180 104.860  1.00  0.00           H
ATOM   3045  HW2 SOL  1051      95.740  24.600 106.310  1.00  0.00           H
ATOM   3046  OW  SOL  1052      99.780  73.210  37.850  1.00  0.00           O
ATOM   3047  HW1 SOL  1052      99.960  74.010  38.340  1.00  0.00           H
ATOM   3048  HW2 SOL  1052      98.850  73.040  38.000  1.00  0.00           H
ATOM   3049  OW  SOL  1053      56.910  26.180   0.600  1.00  0.00           O
ATOM   3050  HW1 SOL  1053      57.450  26.960   0.700  1.00  0.00           H
ATOM   3051  HW2 SOL  1053      56.200  26.290   1.230  1.00  0.00           H
ATOM   3052  OW  SOL  1054      49.830  88.330 128.430  1.00  0.00           O
ATOM   3053  HW1 SOL  1054      50.770  88.140 128.520  1.00  0.00           H
ATOM   3054  HW2 SOL  1054      49.800  89.250 128.210  1.00  0.00           H
ATOM   3055  OW  SOL  1055      23.230  87.710  19.020  1.00  0.00           O
ATOM   3056  HW1 SOL  1055      23.860  88.350  18.690  1.00  0.00           H
ATOM   3057  HW2 SOL  1055      22.840  88.130  19.780  1.00  0.00           H
ATOM   3058  OW  SOL  1056      97.330  17.040  12.590  1.00  0.00           O
ATOM   3059  HW1 SOL  1056      97.690  17.520  13.340  1.00  0.00           H
ATOM   3060  HW2 SOL  1056      97.930  16.300  12.480  1.00  0.00           H
ATOM   3061  OW  SOL  1057      32.120  68.140  12.980  1.00  0.00           O
ATOM   3062  HW1 SOL  1057      32.500  67.280  13.130  1.00  0.00           H
ATOM   3063  HW2 SOL  1057      32.680  68.740  13.490  1.00  0.00           H
ATOM   3064  OW  SOL  1058      82.910  17.560   6.560  1.00  0.00           O
ATOM   3065  HW1 SOL  1058      82.500  17.830   7.380  1.00  0.00           H
ATOM   3066  HW2 SOL  1058      83.760  17.190   6.830  1.00  0.00           H
ATOM   3067  OW  SOL  1059      51.190  34.160  15.300  1.00  0.00           O
ATOM   3068  HW1 SOL  1059      50.580  33.860  15.960  1.00  0.00           H
ATOM   3069  HW2 SOL  1059      50.690  34.150  14.480  1.00  0.00           H
ATOM   3070  OW  SOL  1060      92.100   4.250 157.600  1.00  0.00           O
ATOM   3071  HW1 SOL  1060      91.280   4.480 158.040  1.00  0.00           H
ATOM   3072  HW2 SOL  1060      92.410   3.470 158.060  1.00  0.00           H
ATOM   3073  OW  SOL  1061      99.830  13.230  22.040  1.00  0.00           O
ATOM   3074  HW1 SOL  1061     100.180  13.540  21.200  1.00  0.00           H
ATOM   3075  HW2 SOL  1061      99.560  14.030  22.500  1.00  0.00           H
ATOM   3076  OW  SOL  1062      42.130  68.440 112.860  1.00  0.00           O
ATOM   3077  HW1 SOL  1062      42.000  67.940 112.060  1.00  0.00           H
ATOM   3078  HW2 SOL  1062      42.550  67.820 113.460  1.00  0.00           H
ATOM   3079  OW  SOL  1063      76.090  80.250  59.280  1.00  0.00           O
ATOM   3080  HW1 SOL  1063      76.840  80.270  58.690  1.00  0.00           H
ATOM   3081  HW2 SOL  1063      76.140  81.070  59.770  1.00  0.00           H
ATOM   3082  OW  SOL  1064       5.650  86.390  23.700  1.00  0.00           O
ATOM   3083  HW1 SOL  1064       6.560  86.120  23.830  1.00  0.00           H
ATOM   3084  HW2 SOL  1064       5.140  85.590  23.830  1.00  0.00           H
ATOM   3085  OW  SOL  1065       0.220  29.140  20.430  1.00  0.00           O
ATOM   3086  HW1 SOL  1065       0.580  29.970  20.140  1.00  0.00           H
ATOM   3087  HW2 SOL  1065       0.620  29.000  21.290  1.00  0.00           H
ATOM   3088  OW  SOL  1066      87.940  85.330 155.410  1.00  0.00           O
ATOM   3089  HW1 SOL  1066      88.590  84.650 155.220  1.00  0.00           H
ATOM   3090  HW2 SOL  1066      88.220  86.080 154.880  1.00  0.00           H
ATOM   3091  OW  SOL  1067      15.070 101.100  15.430  1.00  0.00           O
ATOM   3092  HW1 SOL  1067      14.480 101.200  14.680  1.00  0.00           H
ATOM   3093  HW2 SOL  1067      15.290 100.170  15.440  1.00  0.00           H
ATOM   3094  OW  SOL  1068      51.940  95.110 138.090  1.00  0.00           O
ATOM   3095  HW1 SOL  1068      52.600  94.950 138.780  1.00  0.00           H
ATOM   3096  HW2 SOL  1068      51.870  96.060 138.050  1.00  0.00           H
ATOM   3097  OW  SOL  1069      18.700  48.320  32.030  1.00  0.00           O
ATOM   3098  HW1 SOL  1069      17.950  48.310  32.620  1.00  0.00           H
ATOM   3099  HW2 SOL  1069      19.230  47.570  32.310  1.00  0.00           H
ATOM   3100  OW  SOL  1070      65.740  31.400   8.710  1.00  0.00           O
ATOM   3101  HW1 SOL  1070      64.870  31.410   9.110  1.00  0.00           H
ATOM   3102  HW2 SOL  1070      65.640  31.900   7.900  1.00  0.00           H
ATOM   3103  OW  SOL  1071      84.520  80.860  64.230  1.00  0.00           O
ATOM   3104  HW1 SOL  1071      85.220  80.960  64.870  1.00  0.00           H
ATOM   3105  HW2 SOL  1071      83.770  81.310  64.620  1.00  0.00           H
ATOM   3106  OW  SOL  1072      80.610  13.750 140.680  1.00  0.00           O
ATOM   3107  HW1 SOL  1072      81.120  13.050 141.100  1.00  0.00           H
ATOM   3108  HW2 SOL  1072      80.810  13.670 139.750  1.00  0.00           H
ATOM   3109  OW  SOL  1073      45.960  82.390  34.160  1.00  0.00           O
ATOM   3110  HW1 SOL  1073      46.330  82.520  35.040  1.00  0.00           H
ATOM   3111  HW2 SOL  1073      45.670  83.270  33.900  1.00  0.00           H
ATOM   3112  OW  SOL  1074      69.190  68.560 101.480  1.00  0.00           O
ATOM   3113  HW1 SOL  1074      69.700  67.840 101.120  1.00  0.00           H
ATOM   3114  HW2 SOL  1074      69.840  69.140 101.880  1.00  0.00           H
ATOM   3115  OW  SOL  1075      51.220  10.800  26.310  1.00  0.00           O
ATOM   3116  HW1 SOL  1075      50.880  10.290  25.580  1.00  0.00           H
ATOM   3117  HW2 SOL  1075      50.990  10.290  27.090  1.00  0.00           H
ATOM   3118  OW  SOL  1076      95.020  76.610   0.790  1.00  0.00           O
ATOM   3119  HW1 SOL  1076      95.680  76.040   0.390  1.00  0.00           H
ATOM   3120  HW2 SOL  1076      95.510  77.170   1.400  1.00  0.00           H
ATOM   3121  OW  SOL  1077      26.460  48.030 165.300  1.00  0.00           O
ATOM   3122  HW1 SOL  1077      26.440  47.090 165.470  1.00  0.00           H
ATOM   3123  HW2 SOL  1077      27.010  48.120 164.510  1.00  0.00           H
ATOM   3124  OW  SOL  1078       4.280  52.880   6.330  1.00  0.00           O
ATOM   3125  HW1 SOL  1078       3.410  52.510   6.530  1.00  0.00           H
ATOM   3126  HW2 SOL  1078       4.210  53.180   5.430  1.00  0.00           H
ATOM   3127  OW  SOL  1079      43.780  58.050   5.920  1.00  0.00           O
ATOM   3128  HW1 SOL  1079      44.090  57.280   6.400  1.00  0.00           H
ATOM   3129  HW2 SOL  1079      44.260  58.020   5.090  1.00  0.00           H
ATOM   3130  OW  SOL  1080      50.840  15.920  34.130  1.00  0.00           O
ATOM   3131  HW1 SOL  1080      51.230  15.170  34.600  1.00  0.00           H
ATOM   3132  HW2 SOL  1080      51.550  16.240  33.570  1.00  0.00           H
ATOM   3133  OW  SOL  1081      81.130  62.040 110.420  1.00  0.00           O
ATOM   3134  HW1 SOL  1081      81.810  62.330 111.030  1.00  0.00           H
ATOM   3135  HW2 SOL  1081      80.330  62.030 110.950  1.00  0.00           H
ATOM   3136  OW  SOL  1082      69.750  74.860 121.610  1.00  0.00           O
ATOM   3137  HW1 SOL  1082      69.930  75.300 120.780  1.00  0.00           H
ATOM   3138  HW2 SOL  1082      69.940  75.520 122.270  1.00  0.00           H
ATOM   3139  OW  SOL  1083      81.780  42.770  15.730  1.00  0.00           O
ATOM   3140  HW1 SOL  1083      80.890  43.110  15.720  1.00  0.00           H
ATOM   3141  HW2 SOL  1083      82.110  43.000  16.600  1.00  0.00           H
ATOM   3142  OW  SOL  1084      47.950  51.660 158.320  1.00  0.00           O
ATOM   3143  HW1 SOL  1084      48.000  50.940 158.950  1.00  0.00           H
ATOM   3144  HW2 SOL  1084      47.390  52.310 158.740  1.00  0.00           H
ATOM   3145  OW  SOL  1085      90.430  25.190  28.040  1.00  0.00           O
ATOM   3146  HW1 SOL  1085      89.680  24.950  28.570  1.00  0.00           H
ATOM   3147  HW2 SOL  1085      90.120  25.120  27.140  1.00  0.00           H
ATOM   3148  OW  SOL  1086      44.770  45.410  31.720  1.00  0.00           O
ATOM   3149  HW1 SOL  1086      44.530  45.510  32.650  1.00  0.00           H
ATOM   3150  HW2 SOL  1086      45.150  44.540  31.670  1.00  0.00           H
ATOM   3151  OW  SOL  1087      11.740  74.440  16.690  1.00  0.00           O
ATOM   3152  HW1 SOL  1087      11.190  75.220  16.750  1.00  0.00           H
ATOM   3153  HW2 SOL  1087      12.470  74.620  17.280  1.00  0.00           H
ATOM   3154  OW  SOL  1088      77.940  60.100  51.610  1.00  0.00           O
ATOM   3155  HW1 SOL  1088      77.980  59.870  52.540  1.00  0.00           H
ATOM   3156  HW2 SOL  1088      78.210  59.300  51.160  1.00  0.00           H
ATOM   3157  OW  SOL  1089      40.830  86.860 120.630  1.00  0.00           O
ATOM   3158  HW1 SOL  1089      40.450  86.740 121.500  1.00  0.00           H
ATOM   3159  HW2 SOL  1089      40.690  86.020 120.190  1.00  0.00           H
ATOM   3160  OW  SOL  1090      40.500  20.180 135.860  1.00  0.00           O
ATOM   3161  HW1 SOL  1090      40.320  20.700 135.070  1.00  0.00           H
ATOM   3162  HW2 SOL  1090      41.430  20.320 136.030  1.00  0.00           H
ATOM   3163  OW  SOL  1091      19.420  58.000 122.340  1.00  0.00           O
ATOM   3164  HW1 SOL  1091      19.090  58.850 122.620  1.00  0.00           H
ATOM   3165  HW2 SOL  1091      19.380  58.030 121.380  1.00  0.00           H
ATOM   3166  OW  SOL  1092      99.000  61.860  34.990  1.00  0.00           O
ATOM   3167  HW1 SOL  1092      99.800  61.340  35.030  1.00  0.00           H
ATOM   3168  HW2 SOL  1092      98.520  61.620  35.780  1.00  0.00           H
ATOM   3169  OW  SOL  1093      84.220  77.280 155.230  1.00  0.00           O
ATOM   3170  HW1 SOL  1093      85.010  77.780 155.450  1.00  0.00           H
ATOM   3171  HW2 SOL  1093      84.530  76.570 154.680  1.00  0.00           H
ATOM   3172  OW  SOL  1094      96.960  75.830  61.370  1.00  0.00           O
ATOM   3173  HW1 SOL  1094      96.530  74.990  61.210  1.00  0.00           H
ATOM   3174  HW2 SOL  1094      97.880  75.680  61.150  1.00  0.00           H
ATOM   3175  OW  SOL  1095      82.350   8.850  44.550  1.00  0.00           O
ATOM   3176  HW1 SOL  1095      82.840   9.090  45.330  1.00  0.00           H
ATOM   3177  HW2 SOL  1095      82.640   7.950  44.350  1.00  0.00           H
ATOM   3178  OW  SOL  1096      81.630  51.240 157.390  1.00  0.00           O
ATOM   3179  HW1 SOL  1096      82.080  51.870 157.950  1.00  0.00           H
ATOM   3180  HW2 SOL  1096      80.710  51.330 157.620  1.00  0.00           H
ATOM   3181  OW  SOL  1097      36.610  25.180 105.510  1.00  0.00           O
ATOM   3182  HW1 SOL  1097      37.330  25.740 105.200  1.00  0.00           H
ATOM   3183  HW2 SOL  1097      35.870  25.440 104.960  1.00  0.00           H
ATOM   3184  OW  SOL  1098      65.260  89.580 111.490  1.00  0.00           O
ATOM   3185  HW1 SOL  1098      64.640  90.300 111.370  1.00  0.00           H
ATOM   3186  HW2 SOL  1098      65.860  89.650 110.740  1.00  0.00           H
ATOM   3187  OW  SOL  1099      18.530  79.270 108.330  1.00  0.00           O
ATOM   3188  HW1 SOL  1099      17.830  79.930 108.280  1.00  0.00           H
ATOM   3189  HW2 SOL  1099      19.220  79.700 108.840  1.00  0.00           H
ATOM   3190  OW  SOL  1100     102.160  90.110 165.780  1.00  0.00           O
ATOM   3191  HW1 SOL  1100     101.480  89.590 165.350  1.00  0.00           H
ATOM   3192  HW2 SOL  1100     102.890  89.500 165.900  1.00  0.00           H
ATOM   3193  OW  SOL  1101      72.820  51.650 147.990  1.00  0.00           O
ATOM   3194  HW1 SOL  1101      72.400  52.480 148.190  1.00  0.00           H
ATOM   3195  HW2 SOL  1101      72.110  51.070 147.720  1.00  0.00           H
ATOM   3196  OW  SOL  1102      45.530  53.940  39.560  1.00  0.00           O
ATOM   3197  HW1 SOL  1102      46.000  54.310  38.810  1.00  0.00           H
ATOM   3198  HW2 SOL  1102      45.140  53.130  39.220  1.00  0.00           H
ATOM   3199  OW  SOL  1103       6.960  96.130  43.220  1.00  0.00           O
ATOM   3200  HW1 SOL  1103       6.200  96.300  43.780  1.00  0.00           H
ATOM   3201  HW2 SOL  1103       6.930  95.190  43.050  1.00  0.00           H
ATOM   3202  OW  SOL  1104      77.080  97.620 102.610  1.00  0.00           O
ATOM   3203  HW1 SOL  1104      77.120  98.300 101.940  1.00  0.00           H
ATOM   3204  HW2 SOL  1104      76.250  97.790 103.060  1.00  0.00           H
ATOM   3205  OW  SOL  1105      22.140  45.740 105.280  1.00  0.00           O
ATOM   3206  HW1 SOL  1105      22.380  45.650 106.200  1.00  0.00           H
ATOM   3207  HW2 SOL  1105      21.190  45.710 105.270  1.00  0.00           H
ATOM   3208  OW  SOL  1106      58.330  39.720 144.430  1.00  0.00           O
ATOM   3209  HW1 SOL  1106      59.040  40.210 144.010  1.00  0.00           H
ATOM   3210  HW2 SOL  1106      58.250  38.920 143.920  1.00  0.00           H
ATOM   3211  OW  SOL  1107      55.130  71.520  45.680  1.00  0.00           O
ATOM   3212  HW1 SOL  1107      54.790  71.140  46.490  1.00  0.00           H
ATOM   3213  HW2 SOL  1107      55.150  72.470  45.860  1.00  0.00           H
ATOM   3214  OW  SOL  1108      41.070  80.500  34.350  1.00  0.00           O
ATOM   3215  HW1 SOL  1108      41.530  81.230  33.940  1.00  0.00           H
ATOM   3216  HW2 SOL  1108      41.660  79.750  34.250  1.00  0.00           H
ATOM   3217  OW  SOL  1109     102.750  50.730 141.900  1.00  0.00           O
ATOM   3218  HW1 SOL  1109     102.640  50.800 142.850  1.00  0.00           H
ATOM   3219  HW2 SOL  1109     102.720  49.780 141.730  1.00  0.00           H
ATOM   3220  OW  SOL  1110       6.330  71.910 140.650  1.00  0.00           O
ATOM   3221  HW1 SOL  1110       6.920  71.670 141.360  1.00  0.00           H
ATOM   3222  HW2 SOL  1110       6.270  71.130 140.100  1.00  0.00           H
ATOM   3223  OW  SOL  1111      61.210  62.300 126.340  1.00  0.00           O
ATOM   3224  HW1 SOL  1111      60.770  62.460 125.510  1.00  0.00           H
ATOM   3225  HW2 SOL  1111      61.080  61.370 126.510  1.00  0.00           H
ATOM   3226  OW  SOL  1112      88.530   1.110 163.030  1.00  0.00           O
ATOM   3227  HW1 SOL  1112      87.750   0.670 162.690  1.00  0.00           H
ATOM   3228  HW2 SOL  1112      88.410   1.120 163.980  1.00  0.00           H
ATOM   3229  OW  SOL  1113      85.160  85.920   4.580  1.00  0.00           O
ATOM   3230  HW1 SOL  1113      84.550  86.510   5.020  1.00  0.00           H
ATOM   3231  HW2 SOL  1113      84.620  85.400   3.980  1.00  0.00           H
ATOM   3232  OW  SOL  1114      82.080   0.300   7.300  1.00  0.00           O
ATOM   3233  HW1 SOL  1114      82.000   1.210   7.570  1.00  0.00           H
ATOM   3234  HW2 SOL  1114      81.720   0.280   6.410  1.00  0.00           H
ATOM   3235  OW  SOL  1115      57.290 101.960   3.570  1.00  0.00           O
ATOM   3236  HW1 SOL  1115      57.770 102.790   3.600  1.00  0.00           H
ATOM   3237  HW2 SOL  1115      57.050 101.790   4.480  1.00  0.00           H
ATOM   3238  OW  SOL  1116      63.740  81.580  40.100  1.00  0.00           O
ATOM   3239  HW1 SOL  1116      63.530  81.620  39.160  1.00  0.00           H
ATOM   3240  HW2 SOL  1116      62.930  81.280  40.510  1.00  0.00           H
ATOM   3241  OW  SOL  1117      56.800  80.470   3.530  1.00  0.00           O
ATOM   3242  HW1 SOL  1117      56.670  79.710   4.100  1.00  0.00           H
ATOM   3243  HW2 SOL  1117      57.710  80.710   3.650  1.00  0.00           H
ATOM   3244  OW  SOL  1118      78.650  80.220 124.800  1.00  0.00           O
ATOM   3245  HW1 SOL  1118      77.950  79.710 125.200  1.00  0.00           H
ATOM   3246  HW2 SOL  1118      78.790  80.950 125.400  1.00  0.00           H
ATOM   3247  OW  SOL  1119      96.670  88.780 117.260  1.00  0.00           O
ATOM   3248  HW1 SOL  1119      97.570  88.760 116.920  1.00  0.00           H
ATOM   3249  HW2 SOL  1119      96.120  88.590 116.500  1.00  0.00           H
ATOM   3250  OW  SOL  1120      25.520  61.130 103.180  1.00  0.00           O
ATOM   3251  HW1 SOL  1120      25.820  61.890 103.690  1.00  0.00           H
ATOM   3252  HW2 SOL  1120      24.780  60.790 103.680  1.00  0.00           H
ATOM   3253  OW  SOL  1121      27.740 100.130 158.210  1.00  0.00           O
ATOM   3254  HW1 SOL  1121      27.610 100.310 157.280  1.00  0.00           H
ATOM   3255  HW2 SOL  1121      28.520 100.620 158.440  1.00  0.00           H
ATOM   3256  OW  SOL  1122      86.030  70.610 159.620  1.00  0.00           O
ATOM   3257  HW1 SOL  1122      86.190  69.870 160.210  1.00  0.00           H
ATOM   3258  HW2 SOL  1122      86.900  70.930 159.390  1.00  0.00           H
ATOM   3259  OW  SOL  1123      19.820   0.400  31.080  1.00  0.00           O
ATOM   3260  HW1 SOL  1123      19.620 103.680  31.140  1.00  0.00           H
ATOM   3261  HW2 SOL  1123      20.280   0.490  30.250  1.00  0.00           H
ATOM   3262  OW  SOL  1124      99.310  53.000 164.670  1.00  0.00           O
ATOM   3263  HW1 SOL  1124      98.710  52.580 164.040  1.00  0.00           H
ATOM   3264  HW2 SOL  1124      99.190  52.510 165.480  1.00  0.00           H
ATOM   3265  OW  SOL  1125      99.750  63.230 117.910  1.00  0.00           O
ATOM   3266  HW1 SOL  1125     100.490  63.730 118.260  1.00  0.00           H
ATOM   3267  HW2 SOL  1125      99.480  63.730 117.130  1.00  0.00           H
ATOM   3268  OW  SOL  1126      31.440   3.700 143.260  1.00  0.00           O
ATOM   3269  HW1 SOL  1126      31.310   3.370 142.370  1.00  0.00           H
ATOM   3270  HW2 SOL  1126      32.380   3.630 143.420  1.00  0.00           H
ATOM   3271  OW  SOL  1127      89.290  70.680  48.640  1.00  0.00           O
ATOM   3272  HW1 SOL  1127      89.680  70.630  47.770  1.00  0.00           H
ATOM   3273  HW2 SOL  1127      88.570  70.060  48.620  1.00  0.00           H
ATOM   3274  OW  SOL  1128      47.810  94.240  17.250  1.00  0.00           O
ATOM   3275  HW1 SOL  1128      47.830  93.350  16.920  1.00  0.00           H
ATOM   3276  HW2 SOL  1128      46.950  94.330  17.660  1.00  0.00           H
ATOM   3277  OW  SOL  1129      13.400  81.770  51.120  1.00  0.00           O
ATOM   3278  HW1 SOL  1129      13.480  81.060  50.480  1.00  0.00           H
ATOM   3279  HW2 SOL  1129      12.910  82.450  50.650  1.00  0.00           H
ATOM   3280  OW  SOL  1130      68.310  66.260   6.990  1.00  0.00           O
ATOM   3281  HW1 SOL  1130      68.700  65.380   7.020  1.00  0.00           H
ATOM   3282  HW2 SOL  1130      67.500  66.150   6.490  1.00  0.00           H
ATOM   3283  OW  SOL  1131      43.410  66.890  48.830  1.00  0.00           O
ATOM   3284  HW1 SOL  1131      43.960  66.200  48.450  1.00  0.00           H
ATOM   3285  HW2 SOL  1131      42.750  66.420  49.340  1.00  0.00           H
ATOM   3286  OW  SOL  1132      37.530  29.330 139.470  1.00  0.00           O
ATOM   3287  HW1 SOL  1132      37.960  28.630 138.970  1.00  0.00           H
ATOM   3288  HW2 SOL  1132      38.240  29.790 139.900  1.00  0.00           H
ATOM   3289  OW  SOL  1133      64.590  84.880 152.180  1.00  0.00           O
ATOM   3290  HW1 SOL  1133      64.510  85.700 151.700  1.00  0.00           H
ATOM   3291  HW2 SOL  1133      63.810  84.380 151.940  1.00  0.00           H
ATOM   3292  OW  SOL  1134      59.990  63.220  38.610  1.00  0.00           O
ATOM   3293  HW1 SOL  1134      60.460  62.750  39.300  1.00  0.00           H
ATOM   3294  HW2 SOL  1134      60.660  63.370  37.940  1.00  0.00           H
ATOM   3295  OW  SOL  1135      18.050  45.300  55.560  1.00  0.00           O
ATOM   3296  HW1 SOL  1135      17.210  44.930  55.820  1.00  0.00           H
ATOM   3297  HW2 SOL  1135      17.960  46.240  55.720  1.00  0.00           H
ATOM   3298  OW  SOL  1136      56.560  57.200 152.460  1.00  0.00           O
ATOM   3299  HW1 SOL  1136      57.410  57.210 152.910  1.00  0.00           H
ATOM   3300  HW2 SOL  1136      56.090  57.940 152.840  1.00  0.00           H
ATOM   3301  OW  SOL  1137     102.130  69.780 130.420  1.00  0.00           O
ATOM   3302  HW1 SOL  1137     102.970  69.990 130.000  1.00  0.00           H
ATOM   3303  HW2 SOL  1137     102.350  69.090 131.050  1.00  0.00           H
ATOM   3304  OW  SOL  1138      43.680  58.800 160.790  1.00  0.00           O
ATOM   3305  HW1 SOL  1138      43.490  59.710 160.540  1.00  0.00           H
ATOM   3306  HW2 SOL  1138      43.650  58.320 159.970  1.00  0.00           H
ATOM   3307  OW  SOL  1139      18.860  39.030 166.120  1.00  0.00           O
ATOM   3308  HW1 SOL  1139      18.990  39.760 166.720  1.00  0.00           H
ATOM   3309  HW2 SOL  1139      19.550  38.400 166.340  1.00  0.00           H
ATOM   3310  OW  SOL  1140      48.130  52.340  97.130  1.00  0.00           O
ATOM   3311  HW1 SOL  1140      48.530  53.200  97.210  1.00  0.00           H
ATOM   3312  HW2 SOL  1140      48.530  51.960  96.340  1.00  0.00           H
ATOM   3313  OW  SOL  1141      94.910  51.710 164.480  1.00  0.00           O
ATOM   3314  HW1 SOL  1141      95.390  51.390 163.710  1.00  0.00           H
ATOM   3315  HW2 SOL  1141      95.520  51.610 165.210  1.00  0.00           H
ATOM   3316  OW  SOL  1142      10.930  93.620  24.950  1.00  0.00           O
ATOM   3317  HW1 SOL  1142      10.620  94.350  24.410  1.00  0.00           H
ATOM   3318  HW2 SOL  1142      10.600  92.840  24.520  1.00  0.00           H
ATOM   3319  OW  SOL  1143       7.700  52.510  37.430  1.00  0.00           O
ATOM   3320  HW1 SOL  1143       8.100  51.670  37.200  1.00  0.00           H
ATOM   3321  HW2 SOL  1143       6.990  52.620  36.810  1.00  0.00           H
ATOM   3322  OW  SOL  1144      45.430  52.110  50.220  1.00  0.00           O
ATOM   3323  HW1 SOL  1144      45.630  52.890  49.700  1.00  0.00           H
ATOM   3324  HW2 SOL  1144      44.640  51.750  49.820  1.00  0.00           H
ATOM   3325  OW  SOL  1145      85.770  25.860  24.810  1.00  0.00           O
ATOM   3326  HW1 SOL  1145      86.440  26.060  24.150  1.00  0.00           H
ATOM   3327  HW2 SOL  1145      85.740  24.900  24.830  1.00  0.00           H
ATOM   3328  OW  SOL  1146      91.210  93.080  99.570  1.00  0.00           O
ATOM   3329  HW1 SOL  1146      90.640  92.550 100.130  1.00  0.00           H
ATOM   3330  HW2 SOL  1146      90.760  93.110  98.730  1.00  0.00           H
ATOM   3331  OW  SOL  1147      94.790  94.230  35.270  1.00  0.00           O
ATOM   3332  HW1 SOL  1147      95.220  95.080  35.420  1.00  0.00           H
ATOM   3333  HW2 SOL  1147      93.980  94.460  34.800  1.00  0.00           H
ATOM   3334  OW  SOL  1148      51.160  47.990 114.960  1.00  0.00           O
ATOM   3335  HW1 SOL  1148      51.960  48.290 115.390  1.00  0.00           H
ATOM   3336  HW2 SOL  1148      50.770  48.780 114.590  1.00  0.00           H
ATOM   3337  OW  SOL  1149      46.220  73.800  44.830  1.00  0.00           O
ATOM   3338  HW1 SOL  1149      45.630  74.310  45.380  1.00  0.00           H
ATOM   3339  HW2 SOL  1149      47.090  73.960  45.210  1.00  0.00           H
ATOM   3340  OW  SOL  1150      52.490  36.620  15.890  1.00  0.00           O
ATOM   3341  HW1 SOL  1150      51.730  36.040  15.830  1.00  0.00           H
ATOM   3342  HW2 SOL  1150      53.150  36.120  16.360  1.00  0.00           H
ATOM   3343  OW  SOL  1151      65.890  50.510  17.460  1.00  0.00           O
ATOM   3344  HW1 SOL  1151      65.440  51.340  17.600  1.00  0.00           H
ATOM   3345  HW2 SOL  1151      66.500  50.430  18.190  1.00  0.00           H
ATOM   3346  OW  SOL  1152      24.170  13.570  33.840  1.00  0.00           O
ATOM   3347  HW1 SOL  1152      23.850  12.910  33.230  1.00  0.00           H
ATOM   3348  HW2 SOL  1152      25.110  13.590  33.700  1.00  0.00           H
ATOM   3349  OW  SOL  1153      13.650  12.090  20.110  1.00  0.00           O
ATOM   3350  HW1 SOL  1153      14.000  12.200  19.230  1.00  0.00           H
ATOM   3351  HW2 SOL  1153      12.700  12.030  19.990  1.00  0.00           H
ATOM   3352  OW  SOL  1154      88.830  18.630   3.930  1.00  0.00           O
ATOM   3353  HW1 SOL  1154      88.000  19.070   3.820  1.00  0.00           H
ATOM   3354  HW2 SOL  1154      88.740  17.810   3.440  1.00  0.00           H
ATOM   3355  OW  SOL  1155      91.600  46.190  50.760  1.00  0.00           O
ATOM   3356  HW1 SOL  1155      92.520  46.470  50.800  1.00  0.00           H
ATOM   3357  HW2 SOL  1155      91.220  46.740  50.080  1.00  0.00           H
ATOM   3358  OW  SOL  1156      36.000  19.590 133.140  1.00  0.00           O
ATOM   3359  HW1 SOL  1156      36.680  19.410 132.490  1.00  0.00           H
ATOM   3360  HW2 SOL  1156      36.480  19.720 133.960  1.00  0.00           H
ATOM   3361  OW  SOL  1157      66.810  64.130  27.780  1.00  0.00           O
ATOM   3362  HW1 SOL  1157      65.860  64.170  27.900  1.00  0.00           H
ATOM   3363  HW2 SOL  1157      66.940  64.400  26.870  1.00  0.00           H
ATOM   3364  OW  SOL  1158      86.110  17.600 116.160  1.00  0.00           O
ATOM   3365  HW1 SOL  1158      85.210  17.870 116.320  1.00  0.00           H
ATOM   3366  HW2 SOL  1158      86.040  16.690 115.860  1.00  0.00           H
ATOM   3367  OW  SOL  1159      99.590  45.290 128.470  1.00  0.00           O
ATOM   3368  HW1 SOL  1159     100.020  44.450 128.300  1.00  0.00           H
ATOM   3369  HW2 SOL  1159      98.790  45.070 128.940  1.00  0.00           H
ATOM   3370  OW  SOL  1160      10.800  88.310  38.090  1.00  0.00           O
ATOM   3371  HW1 SOL  1160      10.510  89.160  38.440  1.00  0.00           H
ATOM   3372  HW2 SOL  1160      11.030  88.490  37.180  1.00  0.00           H
ATOM   3373  OW  SOL  1161      84.790  98.850  33.030  1.00  0.00           O
ATOM   3374  HW1 SOL  1161      84.010  98.760  32.480  1.00  0.00           H
ATOM   3375  HW2 SOL  1161      84.780  99.760  33.310  1.00  0.00           H
ATOM   3376  OW  SOL  1162      68.460  58.350   0.490  1.00  0.00           O
ATOM   3377  HW1 SOL  1162      68.120  58.580   1.360  1.00  0.00           H
ATOM   3378  HW2 SOL  1162      69.400  58.490   0.560  1.00  0.00           H
ATOM   3379  OW  SOL  1163      12.320  42.670 137.750  1.00  0.00           O
ATOM   3380  HW1 SOL  1163      11.440  42.970 137.550  1.00  0.00           H
ATOM   3381  HW2 SOL  1163      12.490  42.990 138.640  1.00  0.00           H
ATOM   3382  OW  SOL  1164      69.340  89.730  41.620  1.00  0.00           O
ATOM   3383  HW1 SOL  1164      69.680  90.080  40.800  1.00  0.00           H
ATOM   3384  HW2 SOL  1164      69.430  88.780  41.540  1.00  0.00           H
ATOM   3385  OW  SOL  1165     102.080  71.200  17.200  1.00  0.00           O
ATOM   3386  HW1 SOL  1165     101.870  71.890  17.830  1.00  0.00           H
ATOM   3387  HW2 SOL  1165     101.520  70.460  17.460  1.00  0.00           H
ATOM   3388  OW  SOL  1166      84.610   2.090  26.940  1.00  0.00           O
ATOM   3389  HW1 SOL  1166      84.120   2.680  27.520  1.00  0.00           H
ATOM   3390  HW2 SOL  1166      84.000   1.380  26.740  1.00  0.00           H
ATOM   3391  OW  SOL  1167      63.950  81.210  43.850  1.00  0.00           O
ATOM   3392  HW1 SOL  1167      64.400  81.480  44.660  1.00  0.00           H
ATOM   3393  HW2 SOL  1167      64.650  81.150  43.200  1.00  0.00           H
ATOM   3394  OW  SOL  1168      58.890  41.560 110.440  1.00  0.00           O
ATOM   3395  HW1 SOL  1168      58.710  41.570 111.380  1.00  0.00           H
ATOM   3396  HW2 SOL  1168      59.070  42.480 110.230  1.00  0.00           H
ATOM   3397  OW  SOL  1169      17.250  47.720 139.360  1.00  0.00           O
ATOM   3398  HW1 SOL  1169      16.710  48.320 138.840  1.00  0.00           H
ATOM   3399  HW2 SOL  1169      17.300  46.930 138.830  1.00  0.00           H
ATOM   3400  OW  SOL  1170      85.020  15.900  43.480  1.00  0.00           O
ATOM   3401  HW1 SOL  1170      84.530  15.110  43.280  1.00  0.00           H
ATOM   3402  HW2 SOL  1170      85.600  16.020  42.730  1.00  0.00           H
ATOM   3403  OW  SOL  1171      85.550   0.450   6.040  1.00  0.00           O
ATOM   3404  HW1 SOL  1171      84.980   1.220   5.990  1.00  0.00           H
ATOM   3405  HW2 SOL  1171      85.690   0.200   5.130  1.00  0.00           H
ATOM   3406  OW  SOL  1172      28.640  60.860  51.310  1.00  0.00           O
ATOM   3407  HW1 SOL  1172      28.750  60.580  52.220  1.00  0.00           H
ATOM   3408  HW2 SOL  1172      29.110  60.210  50.800  1.00  0.00           H
ATOM   3409  OW  SOL  1173      78.870  96.730 123.830  1.00  0.00           O
ATOM   3410  HW1 SOL  1173      79.360  95.960 124.110  1.00  0.00           H
ATOM   3411  HW2 SOL  1173      78.010  96.620 124.230  1.00  0.00           H
ATOM   3412  OW  SOL  1174      64.200  47.640 142.330  1.00  0.00           O
ATOM   3413  HW1 SOL  1174      64.950  47.770 141.750  1.00  0.00           H
ATOM   3414  HW2 SOL  1174      63.500  47.330 141.750  1.00  0.00           H
ATOM   3415  OW  SOL  1175      96.740  12.540 148.060  1.00  0.00           O
ATOM   3416  HW1 SOL  1175      97.370  12.870 147.420  1.00  0.00           H
ATOM   3417  HW2 SOL  1175      96.010  13.150 148.020  1.00  0.00           H
ATOM   3418  OW  SOL  1176      92.530 100.190  20.860  1.00  0.00           O
ATOM   3419  HW1 SOL  1176      91.750 100.720  21.020  1.00  0.00           H
ATOM   3420  HW2 SOL  1176      92.840  99.950  21.730  1.00  0.00           H
ATOM   3421  OW  SOL  1177      47.770  79.990   3.050  1.00  0.00           O
ATOM   3422  HW1 SOL  1177      47.190  79.610   3.700  1.00  0.00           H
ATOM   3423  HW2 SOL  1177      48.380  80.530   3.550  1.00  0.00           H
ATOM   3424  OW  SOL  1178      56.830  52.770  50.070  1.00  0.00           O
ATOM   3425  HW1 SOL  1178      56.640  51.910  50.460  1.00  0.00           H
ATOM   3426  HW2 SOL  1178      57.590  53.090  50.560  1.00  0.00           H
ATOM   3427  OW  SOL  1179      63.100 100.570 126.790  1.00  0.00           O
ATOM   3428  HW1 SOL  1179      62.800 100.430 127.690  1.00  0.00           H
ATOM   3429  HW2 SOL  1179      64.010 100.280 126.800  1.00  0.00           H
ATOM   3430  OW  SOL  1180     100.140  44.680 143.200  1.00  0.00           O
ATOM   3431  HW1 SOL  1180     100.500  44.780 144.080  1.00  0.00           H
ATOM   3432  HW2 SOL  1180      99.490  45.380 143.130  1.00  0.00           H
ATOM   3433  OW  SOL  1181      59.790  16.440  38.320  1.00  0.00           O
ATOM   3434  HW1 SOL  1181      60.680  16.450  38.670  1.00  0.00           H
ATOM   3435  HW2 SOL  1181      59.740  15.640  37.810  1.00  0.00           H
ATOM   3436  OW  SOL  1182      85.990  50.180  54.070  1.00  0.00           O
ATOM   3437  HW1 SOL  1182      85.260  50.100  54.690  1.00  0.00           H
ATOM   3438  HW2 SOL  1182      85.840  51.020  53.630  1.00  0.00           H
ATOM   3439  OW  SOL  1183      70.750  63.560 130.670  1.00  0.00           O
ATOM   3440  HW1 SOL  1183      70.520  64.000 129.850  1.00  0.00           H
ATOM   3441  HW2 SOL  1183      71.570  63.980 130.930  1.00  0.00           H
ATOM   3442  OW  SOL  1184      72.840  37.730 121.590  1.00  0.00           O
ATOM   3443  HW1 SOL  1184      72.260  38.450 121.850  1.00  0.00           H
ATOM   3444  HW2 SOL  1184      72.810  37.740 120.630  1.00  0.00           H
ATOM   3445  OW  SOL  1185      29.270  76.350 123.710  1.00  0.00           O
ATOM   3446  HW1 SOL  1185      28.660  76.430 122.970  1.00  0.00           H
ATOM   3447  HW2 SOL  1185      30.030  76.860 123.440  1.00  0.00           H
ATOM   3448  OW  SOL  1186      32.640  68.150 119.370  1.00  0.00           O
ATOM   3449  HW1 SOL  1186      32.240  67.280 119.350  1.00  0.00           H
ATOM   3450  HW2 SOL  1186      33.430  68.070 118.820  1.00  0.00           H
ATOM   3451  OW  SOL  1187      80.300  11.920  14.390  1.00  0.00           O
ATOM   3452  HW1 SOL  1187      79.970  12.750  14.720  1.00  0.00           H
ATOM   3453  HW2 SOL  1187      81.120  11.770  14.870  1.00  0.00           H
ATOM   3454  OW  SOL  1188      96.190  28.760  37.550  1.00  0.00           O
ATOM   3455  HW1 SOL  1188      95.580  29.490  37.430  1.00  0.00           H
ATOM   3456  HW2 SOL  1188      96.050  28.470  38.450  1.00  0.00           H
ATOM   3457  OW  SOL  1189      38.820  72.360   1.370  1.00  0.00           O
ATOM   3458  HW1 SOL  1189      39.590  72.650   1.860  1.00  0.00           H
ATOM   3459  HW2 SOL  1189      39.140  72.250   0.470  1.00  0.00           H
ATOM   3460  OW  SOL  1190       5.840  24.880   1.170  1.00  0.00           O
ATOM   3461  HW1 SOL  1190       5.550  24.830   0.270  1.00  0.00           H
ATOM   3462  HW2 SOL  1190       5.800  25.810   1.390  1.00  0.00           H
ATOM   3463  OW  SOL  1191      66.240  35.320 115.870  1.00  0.00           O
ATOM   3464  HW1 SOL  1191      65.670  34.680 116.290  1.00  0.00           H
ATOM   3465  HW2 SOL  1191      67.020  35.350 116.420  1.00  0.00           H
ATOM   3466  OW  SOL  1192      66.140 103.890  17.760  1.00  0.00           O
ATOM   3467  HW1 SOL  1192      67.080 104.000  17.940  1.00  0.00           H
ATOM   3468  HW2 SOL  1192      65.700   0.180  18.430  1.00  0.00           H
ATOM   3469  OW  SOL  1193      50.720  31.870 119.750  1.00  0.00           O
ATOM   3470  HW1 SOL  1193      50.850  32.510 120.450  1.00  0.00           H
ATOM   3471  HW2 SOL  1193      50.960  31.030 120.140  1.00  0.00           H
ATOM   3472  OW  SOL  1194      58.900  22.840 155.720  1.00  0.00           O
ATOM   3473  HW1 SOL  1194      58.220  23.340 155.260  1.00  0.00           H
ATOM   3474  HW2 SOL  1194      58.410  22.270 156.310  1.00  0.00           H
ATOM   3475  OW  SOL  1195      41.260  99.650 161.900  1.00  0.00           O
ATOM   3476  HW1 SOL  1195      41.100 100.570 161.690  1.00  0.00           H
ATOM   3477  HW2 SOL  1195      41.020  99.570 162.820  1.00  0.00           H
ATOM   3478  OW  SOL  1196       9.380  47.240  23.260  1.00  0.00           O
ATOM   3479  HW1 SOL  1196       9.010  46.370  23.380  1.00  0.00           H
ATOM   3480  HW2 SOL  1196      10.200  47.230  23.750  1.00  0.00           H
ATOM   3481  OW  SOL  1197      11.350  18.770 148.450  1.00  0.00           O
ATOM   3482  HW1 SOL  1197      11.070  18.880 147.540  1.00  0.00           H
ATOM   3483  HW2 SOL  1197      12.170  18.290 148.390  1.00  0.00           H
ATOM   3484  OW  SOL  1198      68.460  47.320 136.550  1.00  0.00           O
ATOM   3485  HW1 SOL  1198      69.300  47.320 137.020  1.00  0.00           H
ATOM   3486  HW2 SOL  1198      68.310  48.240 136.340  1.00  0.00           H
ATOM   3487  OW  SOL  1199      17.840  65.630  17.980  1.00  0.00           O
ATOM   3488  HW1 SOL  1199      17.690  64.790  18.410  1.00  0.00           H
ATOM   3489  HW2 SOL  1199      18.450  65.440  17.270  1.00  0.00           H
ATOM   3490  OW  SOL  1200      44.750  73.450  42.410  1.00  0.00           O
ATOM   3491  HW1 SOL  1200      45.050  73.730  43.270  1.00  0.00           H
ATOM   3492  HW2 SOL  1200      44.930  72.510  42.380  1.00  0.00           H
ATOM   3493  OW  SOL  1201      57.270  47.910 123.900  1.00  0.00           O
ATOM   3494  HW1 SOL  1201      58.000  47.290 123.960  1.00  0.00           H
ATOM   3495  HW2 SOL  1201      57.160  48.060 122.960  1.00  0.00           H
ATOM   3496  OW  SOL  1202      10.880  94.490  53.660  1.00  0.00           O
ATOM   3497  HW1 SOL  1202      10.560  95.280  53.230  1.00  0.00           H
ATOM   3498  HW2 SOL  1202      10.240  94.330  54.360  1.00  0.00           H
ATOM   3499  OW  SOL  1203      66.280  65.690  10.940  1.00  0.00           O
ATOM   3500  HW1 SOL  1203      67.000  65.710  11.570  1.00  0.00           H
ATOM   3501  HW2 SOL  1203      65.950  64.790  10.980  1.00  0.00           H
ATOM   3502  OW  SOL  1204      72.670  70.550  29.880  1.00  0.00           O
ATOM   3503  HW1 SOL  1204      72.640  69.600  29.750  1.00  0.00           H
ATOM   3504  HW2 SOL  1204      73.590  70.740  30.050  1.00  0.00           H
ATOM   3505  OW  SOL  1205      34.640  42.280   1.970  1.00  0.00           O
ATOM   3506  HW1 SOL  1205      35.310  41.610   1.860  1.00  0.00           H
ATOM   3507  HW2 SOL  1205      34.710  42.820   1.180  1.00  0.00           H
ATOM   3508  OW  SOL  1206      49.370  82.860 115.190  1.00  0.00           O
ATOM   3509  HW1 SOL  1206      50.200  83.300 114.990  1.00  0.00           H
ATOM   3510  HW2 SOL  1206      48.920  82.800 114.350  1.00  0.00           H
ATOM   3511  OW  SOL  1207      73.170  86.970  69.170  1.00  0.00           O
ATOM   3512  HW1 SOL  1207      72.680  86.330  68.650  1.00  0.00           H
ATOM   3513  HW2 SOL  1207      73.960  87.130  68.650  1.00  0.00           H
ATOM   3514  OW  SOL  1208      84.810  62.970 152.420  1.00  0.00           O
ATOM   3515  HW1 SOL  1208      84.630  62.950 153.360  1.00  0.00           H
ATOM   3516  HW2 SOL  1208      83.980  62.710 152.010  1.00  0.00           H
ATOM   3517  OW  SOL  1209      53.390  45.910 119.480  1.00  0.00           O
ATOM   3518  HW1 SOL  1209      54.030  45.350 119.910  1.00  0.00           H
ATOM   3519  HW2 SOL  1209      53.490  45.710 118.540  1.00  0.00           H
ATOM   3520  OW  SOL  1210      80.760 102.070  45.480  1.00  0.00           O
ATOM   3521  HW1 SOL  1210      80.340 101.490  44.840  1.00  0.00           H
ATOM   3522  HW2 SOL  1210      81.620 102.260  45.100  1.00  0.00           H
ATOM   3523  OW  SOL  1211      65.180  92.490 161.680  1.00  0.00           O
ATOM   3524  HW1 SOL  1211      66.040  92.120 161.480  1.00  0.00           H
ATOM   3525  HW2 SOL  1211      64.560  91.850 161.340  1.00  0.00           H
ATOM   3526  OW  SOL  1212      30.460  94.450  49.900  1.00  0.00           O
ATOM   3527  HW1 SOL  1212      30.880  95.100  49.330  1.00  0.00           H
ATOM   3528  HW2 SOL  1212      29.560  94.400  49.590  1.00  0.00           H
ATOM   3529  OW  SOL  1213      53.750  24.420 155.300  1.00  0.00           O
ATOM   3530  HW1 SOL  1213      54.270  24.080 156.030  1.00  0.00           H
ATOM   3531  HW2 SOL  1213      53.520  23.650 154.790  1.00  0.00           H
ATOM   3532  OW  SOL  1214      99.760   6.580  21.500  1.00  0.00           O
ATOM   3533  HW1 SOL  1214      99.560   6.150  22.330  1.00  0.00           H
ATOM   3534  HW2 SOL  1214      99.100   7.260  21.420  1.00  0.00           H
ATOM   3535  OW  SOL  1215      32.680   3.830 132.590  1.00  0.00           O
ATOM   3536  HW1 SOL  1215      33.270   4.570 132.730  1.00  0.00           H
ATOM   3537  HW2 SOL  1215      33.040   3.130 133.130  1.00  0.00           H
ATOM   3538  OW  SOL  1216      87.640  96.580 164.270  1.00  0.00           O
ATOM   3539  HW1 SOL  1216      88.580  96.380 164.270  1.00  0.00           H
ATOM   3540  HW2 SOL  1216      87.260  95.930 163.680  1.00  0.00           H
ATOM   3541  OW  SOL  1217      30.060  77.110  22.850  1.00  0.00           O
ATOM   3542  HW1 SOL  1217      29.770  77.840  22.310  1.00  0.00           H
ATOM   3543  HW2 SOL  1217      30.930  76.890  22.510  1.00  0.00           H
ATOM   3544  OW  SOL  1218      64.250 100.810 121.170  1.00  0.00           O
ATOM   3545  HW1 SOL  1218      63.640 101.490 120.890  1.00  0.00           H
ATOM   3546  HW2 SOL  1218      64.920 101.290 121.670  1.00  0.00           H
ATOM   3547  OW  SOL  1219      72.710  30.660  35.250  1.00  0.00           O
ATOM   3548  HW1 SOL  1219      73.250  31.320  35.670  1.00  0.00           H
ATOM   3549  HW2 SOL  1219      73.280  29.890  35.170  1.00  0.00           H
ATOM   3550  OW  SOL  1220      50.430  64.110 156.550  1.00  0.00           O
ATOM   3551  HW1 SOL  1220      50.760  64.160 157.440  1.00  0.00           H
ATOM   3552  HW2 SOL  1220      51.120  63.640 156.070  1.00  0.00           H
ATOM   3553  OW  SOL  1221      75.140  51.310 164.050  1.00  0.00           O
ATOM   3554  HW1 SOL  1221      74.790  52.160 163.790  1.00  0.00           H
ATOM   3555  HW2 SOL  1221      75.440  50.920 163.230  1.00  0.00           H
ATOM   3556  OW  SOL  1222      99.580   2.850 151.580  1.00  0.00           O
ATOM   3557  HW1 SOL  1222     100.040   3.200 150.820  1.00  0.00           H
ATOM   3558  HW2 SOL  1222      99.110   2.080 151.240  1.00  0.00           H
ATOM   3559  OW  SOL  1223      56.370  61.290  14.360  1.00  0.00           O
ATOM   3560  HW1 SOL  1223      55.460  61.250  14.060  1.00  0.00           H
ATOM   3561  HW2 SOL  1223      56.670  60.380  14.350  1.00  0.00           H
ATOM   3562  OW  SOL  1224      30.040  74.250  42.000  1.00  0.00           O
ATOM   3563  HW1 SOL  1224      30.600  74.630  41.330  1.00  0.00           H
ATOM   3564  HW2 SOL  1224      29.210  74.080  41.550  1.00  0.00           H
ATOM   3565  OW  SOL  1225      24.220  36.400 112.980  1.00  0.00           O
ATOM   3566  HW1 SOL  1225      24.760  37.140 113.250  1.00  0.00           H
ATOM   3567  HW2 SOL  1225      23.340  36.780 112.870  1.00  0.00           H
ATOM   3568  OW  SOL  1226     101.270  70.580  23.900  1.00  0.00           O
ATOM   3569  HW1 SOL  1226     101.250  71.360  24.460  1.00  0.00           H
ATOM   3570  HW2 SOL  1226     100.910  70.870  23.070  1.00  0.00           H
ATOM   3571  OW  SOL  1227       0.690  48.930   7.160  1.00  0.00           O
ATOM   3572  HW1 SOL  1227       1.390  49.510   6.880  1.00  0.00           H
ATOM   3573  HW2 SOL  1227       1.070  48.050   7.120  1.00  0.00           H
ATOM   3574  OW  SOL  1228      22.860  66.440   0.030  1.00  0.00           O
ATOM   3575  HW1 SOL  1228      23.540  66.650 166.870  1.00  0.00           H
ATOM   3576  HW2 SOL  1228      23.240  65.760   0.580  1.00  0.00           H
ATOM   3577  OW  SOL  1229       1.640  25.170  25.270  1.00  0.00           O
ATOM   3578  HW1 SOL  1229       1.460  24.240  25.410  1.00  0.00           H
ATOM   3579  HW2 SOL  1229       0.770  25.570  25.240  1.00  0.00           H
ATOM   3580  OW  SOL  1230      81.000  75.070  29.340  1.00  0.00           O
ATOM   3581  HW1 SOL  1230      80.910  75.970  29.040  1.00  0.00           H
ATOM   3582  HW2 SOL  1230      81.570  75.120  30.110  1.00  0.00           H
ATOM   3583  OW  SOL  1231      91.510  79.290  30.030  1.00  0.00           O
ATOM   3584  HW1 SOL  1231      92.350  79.140  29.600  1.00  0.00           H
ATOM   3585  HW2 SOL  1231      91.740  79.530  30.930  1.00  0.00           H
ATOM   3586  OW  SOL  1232      84.650  66.670  54.850  1.00  0.00           O
ATOM   3587  HW1 SOL  1232      84.680  66.370  55.760  1.00  0.00           H
ATOM   3588  HW2 SOL  1232      84.190  65.970  54.390  1.00  0.00           H
ATOM   3589  OW  SOL  1233      78.970   3.130 159.130  1.00  0.00           O
ATOM   3590  HW1 SOL  1233      79.310   2.810 159.970  1.00  0.00           H
ATOM   3591  HW2 SOL  1233      79.740   3.200 158.570  1.00  0.00           H
ATOM   3592  OW  SOL  1234      19.580   2.750  46.470  1.00  0.00           O
ATOM   3593  HW1 SOL  1234      19.660   3.570  45.980  1.00  0.00           H
ATOM   3594  HW2 SOL  1234      19.450   2.080  45.800  1.00  0.00           H
ATOM   3595  OW  SOL  1235      97.310  67.060  47.420  1.00  0.00           O
ATOM   3596  HW1 SOL  1235      96.570  66.690  46.930  1.00  0.00           H
ATOM   3597  HW2 SOL  1235      98.010  67.130  46.770  1.00  0.00           H
ATOM   3598  OW  SOL  1236      40.570  70.410 109.140  1.00  0.00           O
ATOM   3599  HW1 SOL  1236      40.490  71.290 108.780  1.00  0.00           H
ATOM   3600  HW2 SOL  1236      40.320  70.500 110.060  1.00  0.00           H
ATOM   3601  OW  SOL  1237      71.110  40.060  20.130  1.00  0.00           O
ATOM   3602  HW1 SOL  1237      70.830  40.580  19.380  1.00  0.00           H
ATOM   3603  HW2 SOL  1237      70.900  40.600  20.890  1.00  0.00           H
ATOM   3604  OW  SOL  1238      80.380   3.420  41.320  1.00  0.00           O
ATOM   3605  HW1 SOL  1238      80.650   3.910  42.100  1.00  0.00           H
ATOM   3606  HW2 SOL  1238      80.410   2.500  41.590  1.00  0.00           H
ATOM   3607  OW  SOL  1239      50.750  31.140 166.320  1.00  0.00           O
ATOM   3608  HW1 SOL  1239      51.120  30.690 167.070  1.00  0.00           H
ATOM   3609  HW2 SOL  1239      50.920  30.560 165.580  1.00  0.00           H
ATOM   3610  OW  SOL  1240      62.330  30.570   2.650  1.00  0.00           O
ATOM   3611  HW1 SOL  1240      61.840  30.920   3.400  1.00  0.00           H
ATOM   3612  HW2 SOL  1240      61.840  30.850   1.880  1.00  0.00           H
ATOM   3613  OW  SOL  1241      92.870  89.810 107.040  1.00  0.00           O
ATOM   3614  HW1 SOL  1241      93.190  90.590 106.580  1.00  0.00           H
ATOM   3615  HW2 SOL  1241      92.360  89.340 106.390  1.00  0.00           H
ATOM   3616  OW  SOL  1242      42.980  21.950 116.020  1.00  0.00           O
ATOM   3617  HW1 SOL  1242      42.180  21.430 116.100  1.00  0.00           H
ATOM   3618  HW2 SOL  1242      43.690  21.310 115.960  1.00  0.00           H
ATOM   3619  OW  SOL  1243      83.170  26.250  30.360  1.00  0.00           O
ATOM   3620  HW1 SOL  1243      83.110  26.170  29.410  1.00  0.00           H
ATOM   3621  HW2 SOL  1243      82.300  26.010  30.680  1.00  0.00           H
ATOM   3622  OW  SOL  1244      29.740  33.010 140.890  1.00  0.00           O
ATOM   3623  HW1 SOL  1244      30.630  32.790 141.170  1.00  0.00           H
ATOM   3624  HW2 SOL  1244      29.600  32.490 140.100  1.00  0.00           H
ATOM   3625  OW  SOL  1245      77.900  65.560  33.870  1.00  0.00           O
ATOM   3626  HW1 SOL  1245      77.750  65.270  34.770  1.00  0.00           H
ATOM   3627  HW2 SOL  1245      78.150  64.760  33.400  1.00  0.00           H
ATOM   3628  OW  SOL  1246      97.020  92.130 122.980  1.00  0.00           O
ATOM   3629  HW1 SOL  1246      97.630  92.180 122.240  1.00  0.00           H
ATOM   3630  HW2 SOL  1246      97.200  92.910 123.500  1.00  0.00           H
ATOM   3631  OW  SOL  1247      42.110  85.650   1.470  1.00  0.00           O
ATOM   3632  HW1 SOL  1247      42.900  86.160   1.270  1.00  0.00           H
ATOM   3633  HW2 SOL  1247      42.410  84.750   1.500  1.00  0.00           H
ATOM   3634  OW  SOL  1248      17.610  78.050 102.880  1.00  0.00           O
ATOM   3635  HW1 SOL  1248      16.960  78.190 103.560  1.00  0.00           H
ATOM   3636  HW2 SOL  1248      18.010  78.910 102.750  1.00  0.00           H
ATOM   3637  OW  SOL  1249       3.740  60.770 159.480  1.00  0.00           O
ATOM   3638  HW1 SOL  1249       2.940  61.300 159.420  1.00  0.00           H
ATOM   3639  HW2 SOL  1249       3.470  59.990 159.970  1.00  0.00           H
ATOM   3640  OW  SOL  1250      28.580  35.180 118.220  1.00  0.00           O
ATOM   3641  HW1 SOL  1250      28.040  35.430 118.970  1.00  0.00           H
ATOM   3642  HW2 SOL  1250      28.320  34.280 118.030  1.00  0.00           H
ATOM   3643  OW  SOL  1251     102.500  84.700  33.530  1.00  0.00           O
ATOM   3644  HW1 SOL  1251     101.860  84.080  33.180  1.00  0.00           H
ATOM   3645  HW2 SOL  1251     102.130  85.560  33.370  1.00  0.00           H
ATOM   3646  OW  SOL  1252      86.740  43.840   8.490  1.00  0.00           O
ATOM   3647  HW1 SOL  1252      87.250  44.310   9.160  1.00  0.00           H
ATOM   3648  HW2 SOL  1252      85.830  44.010   8.720  1.00  0.00           H
ATOM   3649  OW  SOL  1253       3.590  64.280 153.530  1.00  0.00           O
ATOM   3650  HW1 SOL  1253       4.530  64.130 153.530  1.00  0.00           H
ATOM   3651  HW2 SOL  1253       3.480  65.160 153.870  1.00  0.00           H
ATOM   3652  OW  SOL  1254      38.600  33.220  56.940  1.00  0.00           O
ATOM   3653  HW1 SOL  1254      38.170  32.610  57.530  1.00  0.00           H
ATOM   3654  HW2 SOL  1254      39.510  33.260  57.240  1.00  0.00           H
ATOM   3655  OW  SOL  1255      27.690  23.010  14.180  1.00  0.00           O
ATOM   3656  HW1 SOL  1255      28.190  23.810  14.070  1.00  0.00           H
ATOM   3657  HW2 SOL  1255      27.830  22.750  15.090  1.00  0.00           H
ATOM   3658  OW  SOL  1256      48.980  75.060 150.020  1.00  0.00           O
ATOM   3659  HW1 SOL  1256      49.460  75.140 150.840  1.00  0.00           H
ATOM   3660  HW2 SOL  1256      48.130  75.470 150.200  1.00  0.00           H
ATOM   3661  OW  SOL  1257      35.770  14.980   8.000  1.00  0.00           O
ATOM   3662  HW1 SOL  1257      35.500  14.170   7.550  1.00  0.00           H
ATOM   3663  HW2 SOL  1257      35.230  15.660   7.600  1.00  0.00           H
ATOM   3664  OW  SOL  1258      25.310  24.590   6.160  1.00  0.00           O
ATOM   3665  HW1 SOL  1258      25.810  25.260   6.650  1.00  0.00           H
ATOM   3666  HW2 SOL  1258      24.610  24.340   6.760  1.00  0.00           H
ATOM   3667  OW  SOL  1259      13.510  96.310 155.800  1.00  0.00           O
ATOM   3668  HW1 SOL  1259      12.860  96.080 155.140  1.00  0.00           H
ATOM   3669  HW2 SOL  1259      13.200  97.140 156.150  1.00  0.00           H
ATOM   3670  OW  SOL  1260      86.160  44.410 150.670  1.00  0.00           O
ATOM   3671  HW1 SOL  1260      85.630  44.510 151.460  1.00  0.00           H
ATOM   3672  HW2 SOL  1260      85.820  43.620 150.250  1.00  0.00           H
ATOM   3673  OW  SOL  1261      87.500  41.420  20.610  1.00  0.00           O
ATOM   3674  HW1 SOL  1261      86.900  41.810  19.980  1.00  0.00           H
ATOM   3675  HW2 SOL  1261      88.360  41.780  20.380  1.00  0.00           H
ATOM   3676  OW  SOL  1262      89.520  13.020 150.780  1.00  0.00           O
ATOM   3677  HW1 SOL  1262      88.570  13.150 150.820  1.00  0.00           H
ATOM   3678  HW2 SOL  1262      89.650  12.410 150.050  1.00  0.00           H
ATOM   3679  OW  SOL  1263      58.150  78.470 146.560  1.00  0.00           O
ATOM   3680  HW1 SOL  1263      58.140  77.710 147.140  1.00  0.00           H
ATOM   3681  HW2 SOL  1263      57.240  78.710 146.460  1.00  0.00           H
ATOM   3682  OW  SOL  1264     104.120  15.030  25.510  1.00  0.00           O
ATOM   3683  HW1 SOL  1264       0.630  14.610  25.050  1.00  0.00           H
ATOM   3684  HW2 SOL  1264     103.400  15.000  24.890  1.00  0.00           H
ATOM   3685  OW  SOL  1265      95.290  20.510  14.990  1.00  0.00           O
ATOM   3686  HW1 SOL  1265      94.390  20.790  14.840  1.00  0.00           H
ATOM   3687  HW2 SOL  1265      95.350  20.390  15.940  1.00  0.00           H
ATOM   3688  OW  SOL  1266      69.580  70.200 157.940  1.00  0.00           O
ATOM   3689  HW1 SOL  1266      69.060  70.920 158.310  1.00  0.00           H
ATOM   3690  HW2 SOL  1266      69.830  70.510 157.070  1.00  0.00           H
ATOM   3691  OW  SOL  1267      26.630  95.310  28.630  1.00  0.00           O
ATOM   3692  HW1 SOL  1267      27.170  95.980  29.060  1.00  0.00           H
ATOM   3693  HW2 SOL  1267      27.180  94.970  27.930  1.00  0.00           H
ATOM   3694  OW  SOL  1268      57.310  61.570 135.380  1.00  0.00           O
ATOM   3695  HW1 SOL  1268      57.970  61.840 136.010  1.00  0.00           H
ATOM   3696  HW2 SOL  1268      56.470  61.740 135.820  1.00  0.00           H
ATOM   3697  OW  SOL  1269      63.630  72.280  16.430  1.00  0.00           O
ATOM   3698  HW1 SOL  1269      64.410  72.530  15.930  1.00  0.00           H
ATOM   3699  HW2 SOL  1269      63.760  72.660  17.300  1.00  0.00           H
ATOM   3700  OW  SOL  1270      67.450  73.950  25.050  1.00  0.00           O
ATOM   3701  HW1 SOL  1270      66.920  73.170  24.860  1.00  0.00           H
ATOM   3702  HW2 SOL  1270      66.890  74.480  25.620  1.00  0.00           H
ATOM   3703  OW  SOL  1271      33.850  25.240 107.960  1.00  0.00           O
ATOM   3704  HW1 SOL  1271      34.030  24.310 107.890  1.00  0.00           H
ATOM   3705  HW2 SOL  1271      33.420  25.470 107.130  1.00  0.00           H
ATOM   3706  OW  SOL  1272      16.750  54.140 139.510  1.00  0.00           O
ATOM   3707  HW1 SOL  1272      17.540  53.650 139.280  1.00  0.00           H
ATOM   3708  HW2 SOL  1272      16.030  53.600 139.180  1.00  0.00           H
ATOM   3709  OW  SOL  1273     101.160  94.060 156.500  1.00  0.00           O
ATOM   3710  HW1 SOL  1273     101.740  94.230 157.250  1.00  0.00           H
ATOM   3711  HW2 SOL  1273     101.510  94.610 155.800  1.00  0.00           H
ATOM   3712  OW  SOL  1274      38.620   3.690  55.360  1.00  0.00           O
ATOM   3713  HW1 SOL  1274      38.760   3.870  56.290  1.00  0.00           H
ATOM   3714  HW2 SOL  1274      37.730   3.330  55.320  1.00  0.00           H
ATOM   3715  OW  SOL  1275      59.410  46.260 162.540  1.00  0.00           O
ATOM   3716  HW1 SOL  1275      60.060  46.420 161.870  1.00  0.00           H
ATOM   3717  HW2 SOL  1275      59.690  46.800 163.280  1.00  0.00           H
ATOM   3718  OW  SOL  1276      22.870 103.970  57.210  1.00  0.00           O
ATOM   3719  HW1 SOL  1276      22.690 103.070  57.470  1.00  0.00           H
ATOM   3720  HW2 SOL  1276      22.170   0.260  57.610  1.00  0.00           H
ATOM   3721  OW  SOL  1277      34.910  56.210  54.270  1.00  0.00           O
ATOM   3722  HW1 SOL  1277      35.840  56.000  54.170  1.00  0.00           H
ATOM   3723  HW2 SOL  1277      34.480  55.730  53.570  1.00  0.00           H
ATOM   3724  OW  SOL  1278      88.080  60.290  27.190  1.00  0.00           O
ATOM   3725  HW1 SOL  1278      88.570  60.800  27.840  1.00  0.00           H
ATOM   3726  HW2 SOL  1278      87.990  59.420  27.590  1.00  0.00           H
ATOM   3727  OW  SOL  1279      26.020  16.230  30.640  1.00  0.00           O
ATOM   3728  HW1 SOL  1279      25.690  15.460  30.170  1.00  0.00           H
ATOM   3729  HW2 SOL  1279      25.510  16.250  31.440  1.00  0.00           H
ATOM   3730  OW  SOL  1280      99.960  16.340  20.770  1.00  0.00           O
ATOM   3731  HW1 SOL  1280     100.140  15.720  20.050  1.00  0.00           H
ATOM   3732  HW2 SOL  1280      99.010  16.360  20.830  1.00  0.00           H
ATOM   3733  OW  SOL  1281      77.900  12.390  27.540  1.00  0.00           O
ATOM   3734  HW1 SOL  1281      78.340  12.000  28.300  1.00  0.00           H
ATOM   3735  HW2 SOL  1281      77.820  11.670  26.920  1.00  0.00           H
ATOM   3736  OW  SOL  1282      76.550  93.330 111.660  1.00  0.00           O
ATOM   3737  HW1 SOL  1282      76.960  92.760 111.010  1.00  0.00           H
ATOM   3738  HW2 SOL  1282      77.250  93.530 112.280  1.00  0.00           H
ATOM   3739  OW  SOL  1283      82.670  15.020  45.250  1.00  0.00           O
ATOM   3740  HW1 SOL  1283      83.120  15.210  46.070  1.00  0.00           H
ATOM   3741  HW2 SOL  1283      82.540  15.870  44.850  1.00  0.00           H
ATOM   3742  OW  SOL  1284      94.570  53.940 141.660  1.00  0.00           O
ATOM   3743  HW1 SOL  1284      94.820  53.920 142.590  1.00  0.00           H
ATOM   3744  HW2 SOL  1284      94.130  53.110 141.520  1.00  0.00           H
ATOM   3745  OW  SOL  1285      37.820  37.930  55.070  1.00  0.00           O
ATOM   3746  HW1 SOL  1285      38.060  38.600  55.710  1.00  0.00           H
ATOM   3747  HW2 SOL  1285      38.170  37.120  55.430  1.00  0.00           H
ATOM   3748  OW  SOL  1286      86.970   7.270 108.720  1.00  0.00           O
ATOM   3749  HW1 SOL  1286      87.040   7.640 109.600  1.00  0.00           H
ATOM   3750  HW2 SOL  1286      86.570   7.970 108.200  1.00  0.00           H
ATOM   3751  OW  SOL  1287      80.690   1.430   2.120  1.00  0.00           O
ATOM   3752  HW1 SOL  1287      79.940   1.990   2.320  1.00  0.00           H
ATOM   3753  HW2 SOL  1287      80.310   0.650   1.720  1.00  0.00           H
ATOM   3754  OW  SOL  1288      55.260  94.650 141.730  1.00  0.00           O
ATOM   3755  HW1 SOL  1288      55.720  95.490 141.820  1.00  0.00           H
ATOM   3756  HW2 SOL  1288      55.690  94.070 142.360  1.00  0.00           H
ATOM   3757  OW  SOL  1289     102.230  25.600 154.190  1.00  0.00           O
ATOM   3758  HW1 SOL  1289     102.430  26.380 153.670  1.00  0.00           H
ATOM   3759  HW2 SOL  1289     101.280  25.590 154.270  1.00  0.00           H
ATOM   3760  OW  SOL  1290       9.930  71.130  39.760  1.00  0.00           O
ATOM   3761  HW1 SOL  1290       9.900  70.210  40.020  1.00  0.00           H
ATOM   3762  HW2 SOL  1290      10.000  71.110  38.810  1.00  0.00           H
ATOM   3763  OW  SOL  1291      46.570  92.650 122.580  1.00  0.00           O
ATOM   3764  HW1 SOL  1291      46.500  93.050 121.720  1.00  0.00           H
ATOM   3765  HW2 SOL  1291      47.290  93.120 123.000  1.00  0.00           H
ATOM   3766  OW  SOL  1292      29.090  24.550 158.870  1.00  0.00           O
ATOM   3767  HW1 SOL  1292      28.670  24.400 159.710  1.00  0.00           H
ATOM   3768  HW2 SOL  1292      29.020  23.720 158.410  1.00  0.00           H
ATOM   3769  OW  SOL  1293      99.140  49.950 144.970  1.00  0.00           O
ATOM   3770  HW1 SOL  1293      98.440  49.500 144.510  1.00  0.00           H
ATOM   3771  HW2 SOL  1293      99.930  49.440 144.770  1.00  0.00           H
ATOM   3772  OW  SOL  1294     103.850  41.640  60.400  1.00  0.00           O
ATOM   3773  HW1 SOL  1294     104.060  40.810  60.810  1.00  0.00           H
ATOM   3774  HW2 SOL  1294     103.600  41.410  59.510  1.00  0.00           H
ATOM   3775  OW  SOL  1295       6.400   3.300  29.370  1.00  0.00           O
ATOM   3776  HW1 SOL  1295       6.850   2.640  29.890  1.00  0.00           H
ATOM   3777  HW2 SOL  1295       5.500   2.970  29.280  1.00  0.00           H
ATOM   3778  OW  SOL  1296      98.060 103.500 141.910  1.00  0.00           O
ATOM   3779  HW1 SOL  1296      98.460 103.850 142.700  1.00  0.00           H
ATOM   3780  HW2 SOL  1296      97.800   0.050 141.410  1.00  0.00           H
ATOM   3781  OW  SOL  1297      34.910 102.360 141.790  1.00  0.00           O
ATOM   3782  HW1 SOL  1297      35.630 102.640 142.360  1.00  0.00           H
ATOM   3783  HW2 SOL  1297      34.330 101.860 142.380  1.00  0.00           H
ATOM   3784  OW  SOL  1298      98.330  46.440  35.780  1.00  0.00           O
ATOM   3785  HW1 SOL  1298      99.240  46.300  35.520  1.00  0.00           H
ATOM   3786  HW2 SOL  1298      98.000  47.110  35.180  1.00  0.00           H
ATOM   3787  OW  SOL  1299      97.500   1.970  20.130  1.00  0.00           O
ATOM   3788  HW1 SOL  1299      97.250   1.800  21.040  1.00  0.00           H
ATOM   3789  HW2 SOL  1299      98.440   1.780  20.110  1.00  0.00           H
ATOM   3790  OW  SOL  1300      92.550  41.320 157.890  1.00  0.00           O
ATOM   3791  HW1 SOL  1300      92.120  41.540 157.060  1.00  0.00           H
ATOM   3792  HW2 SOL  1300      91.920  40.760 158.350  1.00  0.00           H
ATOM   3793  OW  SOL  1301      41.200  10.160  36.940  1.00  0.00           O
ATOM   3794  HW1 SOL  1301      41.140   9.270  37.290  1.00  0.00           H
ATOM   3795  HW2 SOL  1301      42.080  10.450  37.200  1.00  0.00           H
ATOM   3796  OW  SOL  1302      75.790  48.890  38.510  1.00  0.00           O
ATOM   3797  HW1 SOL  1302      76.220  48.120  38.140  1.00  0.00           H
ATOM   3798  HW2 SOL  1302      75.430  48.580  39.350  1.00  0.00           H
ATOM   3799  OW  SOL  1303      74.210 103.730  31.180  1.00  0.00           O
ATOM   3800  HW1 SOL  1303      73.920 103.560  32.080  1.00  0.00           H
ATOM   3801  HW2 SOL  1303      74.790 102.990  30.980  1.00  0.00           H
ATOM   3802  OW  SOL  1304      25.040  11.100 142.820  1.00  0.00           O
ATOM   3803  HW1 SOL  1304      24.950  11.940 142.370  1.00  0.00           H
ATOM   3804  HW2 SOL  1304      25.390  11.320 143.680  1.00  0.00           H
ATOM   3805  OW  SOL  1305     100.500  99.970  13.860  1.00  0.00           O
ATOM   3806  HW1 SOL  1305     101.300  99.840  14.380  1.00  0.00           H
ATOM   3807  HW2 SOL  1305     100.790  99.810  12.960  1.00  0.00           H
ATOM   3808  OW  SOL  1306      99.870  42.380 128.070  1.00  0.00           O
ATOM   3809  HW1 SOL  1306      98.960  42.240 127.800  1.00  0.00           H
ATOM   3810  HW2 SOL  1306     100.080  41.620 128.600  1.00  0.00           H
ATOM   3811  OW  SOL  1307      94.890  80.760 107.890  1.00  0.00           O
ATOM   3812  HW1 SOL  1307      94.480  79.910 107.760  1.00  0.00           H
ATOM   3813  HW2 SOL  1307      95.810  80.620 107.660  1.00  0.00           H
ATOM   3814  OW  SOL  1308      94.420  59.580   0.050  1.00  0.00           O
ATOM   3815  HW1 SOL  1308      94.480  58.630   0.040  1.00  0.00           H
ATOM   3816  HW2 SOL  1308      93.830  59.790 166.790  1.00  0.00           H
ATOM   3817  OW  SOL  1309      71.850  60.950 130.530  1.00  0.00           O
ATOM   3818  HW1 SOL  1309      71.270  60.360 130.050  1.00  0.00           H
ATOM   3819  HW2 SOL  1309      71.320  61.730 130.690  1.00  0.00           H
ATOM   3820  OW  SOL  1310      76.450  54.200  41.870  1.00  0.00           O
ATOM   3821  HW1 SOL  1310      77.280  54.300  42.340  1.00  0.00           H
ATOM   3822  HW2 SOL  1310      75.960  53.570  42.390  1.00  0.00           H
ATOM   3823  OW  SOL  1311       8.280  21.760  48.330  1.00  0.00           O
ATOM   3824  HW1 SOL  1311       9.230  21.690  48.400  1.00  0.00           H
ATOM   3825  HW2 SOL  1311       8.140  22.380  47.610  1.00  0.00           H
ATOM   3826  OW  SOL  1312      94.110  48.130  25.180  1.00  0.00           O
ATOM   3827  HW1 SOL  1312      93.280  48.490  24.890  1.00  0.00           H
ATOM   3828  HW2 SOL  1312      93.920  47.720  26.020  1.00  0.00           H
ATOM   3829  OW  SOL  1313      72.570   7.820 158.870  1.00  0.00           O
ATOM   3830  HW1 SOL  1313      71.840   8.280 159.280  1.00  0.00           H
ATOM   3831  HW2 SOL  1313      72.420   7.920 157.930  1.00  0.00           H
ATOM   3832  OW  SOL  1314      11.500  78.090 147.340  1.00  0.00           O
ATOM   3833  HW1 SOL  1314      12.400  78.250 147.640  1.00  0.00           H
ATOM   3834  HW2 SOL  1314      11.560  78.120 146.380  1.00  0.00           H
ATOM   3835  OW  SOL  1315      14.130  59.330  34.730  1.00  0.00           O
ATOM   3836  HW1 SOL  1315      14.490  60.190  34.950  1.00  0.00           H
ATOM   3837  HW2 SOL  1315      13.750  59.440  33.860  1.00  0.00           H
ATOM   3838  OW  SOL  1316      78.350  75.790 126.460  1.00  0.00           O
ATOM   3839  HW1 SOL  1316      77.840  75.130 125.980  1.00  0.00           H
ATOM   3840  HW2 SOL  1316      78.940  76.160 125.800  1.00  0.00           H
ATOM   3841  OW  SOL  1317      34.100  47.510 118.340  1.00  0.00           O
ATOM   3842  HW1 SOL  1317      34.700  48.240 118.520  1.00  0.00           H
ATOM   3843  HW2 SOL  1317      34.530  46.750 118.730  1.00  0.00           H
ATOM   3844  OW  SOL  1318       1.910  97.480   1.480  1.00  0.00           O
ATOM   3845  HW1 SOL  1318       2.020  97.890   2.340  1.00  0.00           H
ATOM   3846  HW2 SOL  1318       1.700  96.570   1.680  1.00  0.00           H
ATOM   3847  OW  SOL  1319      85.460  83.120  29.430  1.00  0.00           O
ATOM   3848  HW1 SOL  1319      85.300  82.350  29.970  1.00  0.00           H
ATOM   3849  HW2 SOL  1319      84.690  83.670  29.570  1.00  0.00           H
ATOM   3850  OW  SOL  1320      67.420   5.660 110.190  1.00  0.00           O
ATOM   3851  HW1 SOL  1320      67.460   4.820 110.630  1.00  0.00           H
ATOM   3852  HW2 SOL  1320      66.640   6.090 110.550  1.00  0.00           H
ATOM   3853  OW  SOL  1321      72.120  55.060 157.850  1.00  0.00           O
ATOM   3854  HW1 SOL  1321      71.420  54.400 157.870  1.00  0.00           H
ATOM   3855  HW2 SOL  1321      72.030  55.470 156.990  1.00  0.00           H
ATOM   3856  OW  SOL  1322     102.970  57.770 157.180  1.00  0.00           O
ATOM   3857  HW1 SOL  1322     102.290  58.180 157.720  1.00  0.00           H
ATOM   3858  HW2 SOL  1322     103.630  58.450 157.080  1.00  0.00           H
ATOM   3859  OW  SOL  1323      11.280  45.670  47.270  1.00  0.00           O
ATOM   3860  HW1 SOL  1323      11.360  45.860  48.200  1.00  0.00           H
ATOM   3861  HW2 SOL  1323      12.180  45.520  46.980  1.00  0.00           H
ATOM   3862  OW  SOL  1324     103.080  95.250  47.550  1.00  0.00           O
ATOM   3863  HW1 SOL  1324     103.320  96.150  47.350  1.00  0.00           H
ATOM   3864  HW2 SOL  1324     102.420  95.320  48.240  1.00  0.00           H
ATOM   3865  OW  SOL  1325      55.190  57.930 132.610  1.00  0.00           O
ATOM   3866  HW1 SOL  1325      55.740  58.600 133.020  1.00  0.00           H
ATOM   3867  HW2 SOL  1325      54.480  58.420 132.200  1.00  0.00           H
ATOM   3868  OW  SOL  1326     102.440  98.420   6.340  1.00  0.00           O
ATOM   3869  HW1 SOL  1326     101.570  98.140   6.600  1.00  0.00           H
ATOM   3870  HW2 SOL  1326     102.320  98.800   5.470  1.00  0.00           H
ATOM   3871  OW  SOL  1327      93.280  85.700 114.290  1.00  0.00           O
ATOM   3872  HW1 SOL  1327      93.740  86.540 114.380  1.00  0.00           H
ATOM   3873  HW2 SOL  1327      93.830  85.190 113.700  1.00  0.00           H
ATOM   3874  OW  SOL  1328      25.550  51.600 154.110  1.00  0.00           O
ATOM   3875  HW1 SOL  1328      25.450  50.650 154.040  1.00  0.00           H
ATOM   3876  HW2 SOL  1328      26.500  51.740 154.070  1.00  0.00           H
ATOM   3877  OW  SOL  1329      92.260  57.290 156.980  1.00  0.00           O
ATOM   3878  HW1 SOL  1329      91.590  57.980 156.970  1.00  0.00           H
ATOM   3879  HW2 SOL  1329      93.090  57.760 157.090  1.00  0.00           H
ATOM   3880  OW  SOL  1330      10.190  95.850 148.810  1.00  0.00           O
ATOM   3881  HW1 SOL  1330       9.400  96.380 148.690  1.00  0.00           H
ATOM   3882  HW2 SOL  1330      10.840  96.280 148.260  1.00  0.00           H
ATOM   3883  OW  SOL  1331      91.280   7.250 160.070  1.00  0.00           O
ATOM   3884  HW1 SOL  1331      91.640   7.840 160.730  1.00  0.00           H
ATOM   3885  HW2 SOL  1331      91.830   6.460 160.130  1.00  0.00           H
ATOM   3886  OW  SOL  1332      10.680  45.130  41.040  1.00  0.00           O
ATOM   3887  HW1 SOL  1332      11.240  45.870  40.810  1.00  0.00           H
ATOM   3888  HW2 SOL  1332      10.310  45.360  41.890  1.00  0.00           H
ATOM   3889  OW  SOL  1333      72.170  71.690 117.970  1.00  0.00           O
ATOM   3890  HW1 SOL  1333      72.840  71.250 118.510  1.00  0.00           H
ATOM   3891  HW2 SOL  1333      71.770  72.320 118.570  1.00  0.00           H
ATOM   3892  OW  SOL  1334      41.490   5.860 121.080  1.00  0.00           O
ATOM   3893  HW1 SOL  1334      41.630   6.320 121.910  1.00  0.00           H
ATOM   3894  HW2 SOL  1334      41.580   6.550 120.410  1.00  0.00           H
ATOM   3895  OW  SOL  1335      75.960   6.730  19.500  1.00  0.00           O
ATOM   3896  HW1 SOL  1335      76.190   6.340  20.350  1.00  0.00           H
ATOM   3897  HW2 SOL  1335      76.600   7.430  19.390  1.00  0.00           H
ATOM   3898  OW  SOL  1336      66.880  57.670  32.350  1.00  0.00           O
ATOM   3899  HW1 SOL  1336      66.000  57.350  32.560  1.00  0.00           H
ATOM   3900  HW2 SOL  1336      67.320  56.910  31.960  1.00  0.00           H
ATOM   3901  OW  SOL  1337      64.920  31.970   1.410  1.00  0.00           O
ATOM   3902  HW1 SOL  1337      64.460  31.350   0.860  1.00  0.00           H
ATOM   3903  HW2 SOL  1337      65.480  32.470   0.810  1.00  0.00           H
ATOM   3904  OW  SOL  1338      48.420 103.910 146.530  1.00  0.00           O
ATOM   3905  HW1 SOL  1338      47.960 103.460 147.230  1.00  0.00           H
ATOM   3906  HW2 SOL  1338      47.950   0.520 146.430  1.00  0.00           H
ATOM   3907  OW  SOL  1339      12.030   9.840 167.070  1.00  0.00           O
ATOM   3908  HW1 SOL  1339      11.870   9.970 166.130  1.00  0.00           H
ATOM   3909  HW2 SOL  1339      12.070  10.730 167.420  1.00  0.00           H
ATOM   3910  OW  SOL  1340      60.360  64.280 166.740  1.00  0.00           O
ATOM   3911  HW1 SOL  1340      59.750  63.790 167.300  1.00  0.00           H
ATOM   3912  HW2 SOL  1340      59.920  65.120 166.590  1.00  0.00           H
ATOM   3913  OW  SOL  1341      14.390  22.840  45.410  1.00  0.00           O
ATOM   3914  HW1 SOL  1341      13.810  22.940  46.160  1.00  0.00           H
ATOM   3915  HW2 SOL  1341      14.340  21.910  45.190  1.00  0.00           H
ATOM   3916  OW  SOL  1342      96.200  36.220  37.030  1.00  0.00           O
ATOM   3917  HW1 SOL  1342      96.650  36.160  37.870  1.00  0.00           H
ATOM   3918  HW2 SOL  1342      96.700  35.650  36.450  1.00  0.00           H
ATOM   3919  OW  SOL  1343      52.300  55.320 136.790  1.00  0.00           O
ATOM   3920  HW1 SOL  1343      52.380  55.320 135.830  1.00  0.00           H
ATOM   3921  HW2 SOL  1343      53.000  55.900 137.090  1.00  0.00           H
ATOM   3922  OW  SOL  1344      90.750  25.590 153.690  1.00  0.00           O
ATOM   3923  HW1 SOL  1344      91.700  25.650 153.730  1.00  0.00           H
ATOM   3924  HW2 SOL  1344      90.490  25.230 154.540  1.00  0.00           H
ATOM   3925  OW  SOL  1345      36.070  24.150   5.690  1.00  0.00           O
ATOM   3926  HW1 SOL  1345      36.830  24.000   5.120  1.00  0.00           H
ATOM   3927  HW2 SOL  1345      36.280  23.700   6.500  1.00  0.00           H
ATOM   3928  OW  SOL  1346      66.570  39.600  52.210  1.00  0.00           O
ATOM   3929  HW1 SOL  1346      66.800  39.950  53.060  1.00  0.00           H
ATOM   3930  HW2 SOL  1346      66.240  38.720  52.390  1.00  0.00           H
ATOM   3931  OW  SOL  1347      14.730   4.780  30.880  1.00  0.00           O
ATOM   3932  HW1 SOL  1347      14.120   4.310  30.320  1.00  0.00           H
ATOM   3933  HW2 SOL  1347      15.080   5.480  30.330  1.00  0.00           H
ATOM   3934  OW  SOL  1348      10.200  32.520   4.050  1.00  0.00           O
ATOM   3935  HW1 SOL  1348      11.140  32.690   4.100  1.00  0.00           H
ATOM   3936  HW2 SOL  1348      10.120  31.580   4.230  1.00  0.00           H
ATOM   3937  OW  SOL  1349       6.800  36.670 152.500  1.00  0.00           O
ATOM   3938  HW1 SOL  1349       5.990  36.230 152.260  1.00  0.00           H
ATOM   3939  HW2 SOL  1349       7.070  37.130 151.710  1.00  0.00           H
ATOM   3940  OW  SOL  1350      36.830  33.240 158.550  1.00  0.00           O
ATOM   3941  HW1 SOL  1350      36.960  32.310 158.340  1.00  0.00           H
ATOM   3942  HW2 SOL  1350      36.680  33.650 157.700  1.00  0.00           H
ATOM   3943  OW  SOL  1351      46.740  79.170   0.750  1.00  0.00           O
ATOM   3944  HW1 SOL  1351      47.020  79.410   1.630  1.00  0.00           H
ATOM   3945  HW2 SOL  1351      47.490  78.700   0.380  1.00  0.00           H
ATOM   3946  OW  SOL  1352      50.350  59.010  25.970  1.00  0.00           O
ATOM   3947  HW1 SOL  1352      49.700  58.340  25.710  1.00  0.00           H
ATOM   3948  HW2 SOL  1352      50.590  59.430  25.150  1.00  0.00           H
ATOM   3949  OW  SOL  1353      14.660  33.460   9.200  1.00  0.00           O
ATOM   3950  HW1 SOL  1353      15.010  33.890   9.970  1.00  0.00           H
ATOM   3951  HW2 SOL  1353      14.250  34.160   8.700  1.00  0.00           H
ATOM   3952  OW  SOL  1354      96.460  39.110  31.100  1.00  0.00           O
ATOM   3953  HW1 SOL  1354      97.300  38.680  30.930  1.00  0.00           H
ATOM   3954  HW2 SOL  1354      96.520  39.950  30.640  1.00  0.00           H
ATOM   3955  OW  SOL  1355      29.570   9.620 160.590  1.00  0.00           O
ATOM   3956  HW1 SOL  1355      29.160   8.940 161.120  1.00  0.00           H
ATOM   3957  HW2 SOL  1355      30.510   9.450 160.650  1.00  0.00           H
ATOM   3958  OW  SOL  1356       6.140  17.450 163.180  1.00  0.00           O
ATOM   3959  HW1 SOL  1356       6.050  16.580 163.560  1.00  0.00           H
ATOM   3960  HW2 SOL  1356       6.890  17.830 163.630  1.00  0.00           H
ATOM   3961  OW  SOL  1357      66.740  76.950  11.050  1.00  0.00           O
ATOM   3962  HW1 SOL  1357      66.640  77.320  11.930  1.00  0.00           H
ATOM   3963  HW2 SOL  1357      67.360  77.530  10.610  1.00  0.00           H
ATOM   3964  OW  SOL  1358      84.660  73.020  66.630  1.00  0.00           O
ATOM   3965  HW1 SOL  1358      85.590  73.230  66.660  1.00  0.00           H
ATOM   3966  HW2 SOL  1358      84.380  73.240  65.740  1.00  0.00           H
ATOM   3967  OW  SOL  1359      71.890  90.320  13.780  1.00  0.00           O
ATOM   3968  HW1 SOL  1359      72.320  89.650  14.300  1.00  0.00           H
ATOM   3969  HW2 SOL  1359      71.540  89.860  13.020  1.00  0.00           H
ATOM   3970  OW  SOL  1360      12.750   7.160   0.310  1.00  0.00           O
ATOM   3971  HW1 SOL  1360      12.080   6.480   0.360  1.00  0.00           H
ATOM   3972  HW2 SOL  1360      12.300   7.900 167.370  1.00  0.00           H
ATOM   3973  OW  SOL  1361      85.830  59.520 103.530  1.00  0.00           O
ATOM   3974  HW1 SOL  1361      86.240  59.040 104.260  1.00  0.00           H
ATOM   3975  HW2 SOL  1361      85.060  59.010 103.310  1.00  0.00           H
ATOM   3976  OW  SOL  1362     101.160  40.300  39.110  1.00  0.00           O
ATOM   3977  HW1 SOL  1362     101.970  40.670  38.780  1.00  0.00           H
ATOM   3978  HW2 SOL  1362     100.880  40.910  39.790  1.00  0.00           H
ATOM   3979  OW  SOL  1363      32.850  10.330   4.710  1.00  0.00           O
ATOM   3980  HW1 SOL  1363      32.880   9.450   4.330  1.00  0.00           H
ATOM   3981  HW2 SOL  1363      33.370  10.270   5.510  1.00  0.00           H
ATOM   3982  OW  SOL  1364       8.900  67.020 153.510  1.00  0.00           O
ATOM   3983  HW1 SOL  1364       9.370  67.550 152.860  1.00  0.00           H
ATOM   3984  HW2 SOL  1364       9.160  66.120 153.320  1.00  0.00           H
ATOM   3985  OW  SOL  1365      36.100  95.670   2.620  1.00  0.00           O
ATOM   3986  HW1 SOL  1365      36.560  96.310   3.170  1.00  0.00           H
ATOM   3987  HW2 SOL  1365      36.600  94.860   2.720  1.00  0.00           H
ATOM   3988  OW  SOL  1366       3.840  92.900  61.690  1.00  0.00           O
ATOM   3989  HW1 SOL  1366       4.640  93.430  61.680  1.00  0.00           H
ATOM   3990  HW2 SOL  1366       3.930  92.360  62.480  1.00  0.00           H
ATOM   3991  OW  SOL  1367      59.910  51.300 151.950  1.00  0.00           O
ATOM   3992  HW1 SOL  1367      60.620  51.150 152.580  1.00  0.00           H
ATOM   3993  HW2 SOL  1367      59.800  52.250 151.930  1.00  0.00           H
ATOM   3994  OW  SOL  1368      50.770  72.410 159.720  1.00  0.00           O
ATOM   3995  HW1 SOL  1368      50.750  71.510 160.070  1.00  0.00           H
ATOM   3996  HW2 SOL  1368      49.850  72.650 159.610  1.00  0.00           H
ATOM   3997  OW  SOL  1369       9.980  66.040  36.510  1.00  0.00           O
ATOM   3998  HW1 SOL  1369       9.220  66.480  36.890  1.00  0.00           H
ATOM   3999  HW2 SOL  1369      10.080  66.440  35.650  1.00  0.00           H
ATOM   4000  OW  SOL  1370      37.360  60.980   2.180  1.00  0.00           O
ATOM   4001  HW1 SOL  1370      36.530  61.060   1.710  1.00  0.00           H
ATOM   4002  HW2 SOL  1370      37.950  60.570   1.550  1.00  0.00           H
ATOM   4003  OW  SOL  1371      90.130  38.130  13.430  1.00  0.00           O
ATOM   4004  HW1 SOL  1371      89.670  37.870  14.230  1.00  0.00           H
ATOM   4005  HW2 SOL  1371      89.810  39.010  13.240  1.00  0.00           H
ATOM   4006  OW  SOL  1372       9.920   9.600  51.880  1.00  0.00           O
ATOM   4007  HW1 SOL  1372       9.610  10.430  52.260  1.00  0.00           H
ATOM   4008  HW2 SOL  1372      10.500   9.230  52.550  1.00  0.00           H
ATOM   4009  OW  SOL  1373      44.630   9.840 128.580  1.00  0.00           O
ATOM   4010  HW1 SOL  1373      44.200   9.060 128.910  1.00  0.00           H
ATOM   4011  HW2 SOL  1373      44.650   9.720 127.630  1.00  0.00           H
ATOM   4012  OW  SOL  1374      31.470  25.000 138.440  1.00  0.00           O
ATOM   4013  HW1 SOL  1374      32.080  24.770 137.730  1.00  0.00           H
ATOM   4014  HW2 SOL  1374      30.630  24.620 138.160  1.00  0.00           H
ATOM   4015  OW  SOL  1375      78.690  52.980 143.560  1.00  0.00           O
ATOM   4016  HW1 SOL  1375      79.450  52.750 144.110  1.00  0.00           H
ATOM   4017  HW2 SOL  1375      77.960  52.490 143.950  1.00  0.00           H
ATOM   4018  OW  SOL  1376      88.450  39.290 144.970  1.00  0.00           O
ATOM   4019  HW1 SOL  1376      88.720  39.340 145.890  1.00  0.00           H
ATOM   4020  HW2 SOL  1376      89.260  39.100 144.490  1.00  0.00           H
ATOM   4021  OW  SOL  1377      30.480  80.510   4.950  1.00  0.00           O
ATOM   4022  HW1 SOL  1377      29.730  80.100   5.380  1.00  0.00           H
ATOM   4023  HW2 SOL  1377      31.240  80.150   5.390  1.00  0.00           H
ATOM   4024  OW  SOL  1378      69.500  27.920 166.520  1.00  0.00           O
ATOM   4025  HW1 SOL  1378      68.590  27.630 166.500  1.00  0.00           H
ATOM   4026  HW2 SOL  1378      69.830  27.620 167.360  1.00  0.00           H
ATOM   4027  OW  SOL  1379      29.690  60.280  27.020  1.00  0.00           O
ATOM   4028  HW1 SOL  1379      30.090  59.500  26.650  1.00  0.00           H
ATOM   4029  HW2 SOL  1379      28.770  60.050  27.160  1.00  0.00           H
ATOM   4030  OW  SOL  1380      71.430  11.960  35.860  1.00  0.00           O
ATOM   4031  HW1 SOL  1380      71.050  11.540  35.090  1.00  0.00           H
ATOM   4032  HW2 SOL  1380      71.040  11.500  36.600  1.00  0.00           H
ATOM   4033  OW  SOL  1381      74.220  40.370 127.860  1.00  0.00           O
ATOM   4034  HW1 SOL  1381      73.840  40.120 127.020  1.00  0.00           H
ATOM   4035  HW2 SOL  1381      73.890  39.730 128.480  1.00  0.00           H
ATOM   4036  OW  SOL  1382      88.390  85.650  35.950  1.00  0.00           O
ATOM   4037  HW1 SOL  1382      87.680  86.000  36.500  1.00  0.00           H
ATOM   4038  HW2 SOL  1382      89.170  85.710  36.510  1.00  0.00           H
ATOM   4039  OW  SOL  1383      74.410   0.440 139.320  1.00  0.00           O
ATOM   4040  HW1 SOL  1383      73.940   0.870 140.020  1.00  0.00           H
ATOM   4041  HW2 SOL  1383      75.260   0.890 139.280  1.00  0.00           H
ATOM   4042  OW  SOL  1384      17.640 101.420  54.930  1.00  0.00           O
ATOM   4043  HW1 SOL  1384      17.610 100.470  55.070  1.00  0.00           H
ATOM   4044  HW2 SOL  1384      18.300 101.530  54.250  1.00  0.00           H
ATOM   4045  OW  SOL  1385      88.780  26.620  61.380  1.00  0.00           O
ATOM   4046  HW1 SOL  1385      89.410  26.510  60.670  1.00  0.00           H
ATOM   4047  HW2 SOL  1385      89.280  27.020  62.090  1.00  0.00           H
ATOM   4048  OW  SOL  1386      43.010 101.410 134.880  1.00  0.00           O
ATOM   4049  HW1 SOL  1386      43.210 101.090 135.770  1.00  0.00           H
ATOM   4050  HW2 SOL  1386      43.760 101.120 134.350  1.00  0.00           H
ATOM   4051  OW  SOL  1387      94.720  61.030 161.960  1.00  0.00           O
ATOM   4052  HW1 SOL  1387      94.750  61.840 162.470  1.00  0.00           H
ATOM   4053  HW2 SOL  1387      95.550  60.600 162.150  1.00  0.00           H
ATOM   4054  OW  SOL  1388      65.080  34.770 129.610  1.00  0.00           O
ATOM   4055  HW1 SOL  1388      65.420  34.500 128.750  1.00  0.00           H
ATOM   4056  HW2 SOL  1388      64.180  35.050 129.430  1.00  0.00           H
ATOM   4057  OW  SOL  1389      29.840 103.770 166.700  1.00  0.00           O
ATOM   4058  HW1 SOL  1389      29.230 104.060 166.030  1.00  0.00           H
ATOM   4059  HW2 SOL  1389      30.220   0.350 167.060  1.00  0.00           H
ATOM   4060  OW  SOL  1390      43.160   2.020  33.060  1.00  0.00           O
ATOM   4061  HW1 SOL  1390      43.450   1.940  32.150  1.00  0.00           H
ATOM   4062  HW2 SOL  1390      43.640   2.770  33.400  1.00  0.00           H
ATOM   4063  OW  SOL  1391      22.880  74.390   6.810  1.00  0.00           O
ATOM   4064  HW1 SOL  1391      22.410  73.770   7.370  1.00  0.00           H
ATOM   4065  HW2 SOL  1391      22.680  74.110   5.920  1.00  0.00           H
ATOM   4066  OW  SOL  1392      69.190  85.320 143.090  1.00  0.00           O
ATOM   4067  HW1 SOL  1392      68.910  84.540 142.610  1.00  0.00           H
ATOM   4068  HW2 SOL  1392      70.140  85.350 142.980  1.00  0.00           H
ATOM   4069  OW  SOL  1393      56.880  48.120  38.680  1.00  0.00           O
ATOM   4070  HW1 SOL  1393      57.760  48.280  39.010  1.00  0.00           H
ATOM   4071  HW2 SOL  1393      56.330  48.750  39.150  1.00  0.00           H
ATOM   4072  OW  SOL  1394      56.260  86.340  14.650  1.00  0.00           O
ATOM   4073  HW1 SOL  1394      55.530  86.530  14.050  1.00  0.00           H
ATOM   4074  HW2 SOL  1394      56.080  85.460  14.970  1.00  0.00           H
ATOM   4075  OW  SOL  1395      68.060  98.420 164.280  1.00  0.00           O
ATOM   4076  HW1 SOL  1395      68.040  98.290 163.340  1.00  0.00           H
ATOM   4077  HW2 SOL  1395      68.990  98.500 164.500  1.00  0.00           H
ATOM   4078  OW  SOL  1396      37.700  26.320  41.640  1.00  0.00           O
ATOM   4079  HW1 SOL  1396      37.970  27.070  42.170  1.00  0.00           H
ATOM   4080  HW2 SOL  1396      38.440  26.160  41.060  1.00  0.00           H
ATOM   4081  OW  SOL  1397      72.770  98.550 139.650  1.00  0.00           O
ATOM   4082  HW1 SOL  1397      72.620  99.430 140.000  1.00  0.00           H
ATOM   4083  HW2 SOL  1397      72.200  97.990 140.160  1.00  0.00           H
ATOM   4084  OW  SOL  1398      46.840  54.360  42.100  1.00  0.00           O
ATOM   4085  HW1 SOL  1398      46.500  54.220  41.210  1.00  0.00           H
ATOM   4086  HW2 SOL  1398      47.770  54.540  41.980  1.00  0.00           H
ATOM   4087  OW  SOL  1399      60.360  47.280 119.900  1.00  0.00           O
ATOM   4088  HW1 SOL  1399      60.210  48.060 120.440  1.00  0.00           H
ATOM   4089  HW2 SOL  1399      59.500  46.880 119.820  1.00  0.00           H
ATOM   4090  OW  SOL  1400      10.850  27.920 153.320  1.00  0.00           O
ATOM   4091  HW1 SOL  1400      10.520  27.030 153.450  1.00  0.00           H
ATOM   4092  HW2 SOL  1400      11.440  27.860 152.570  1.00  0.00           H
ATOM   4093  OW  SOL  1401      84.580  32.370  21.730  1.00  0.00           O
ATOM   4094  HW1 SOL  1401      84.870  32.930  21.010  1.00  0.00           H
ATOM   4095  HW2 SOL  1401      84.620  31.480  21.380  1.00  0.00           H
ATOM   4096  OW  SOL  1402       9.420  25.330 154.640  1.00  0.00           O
ATOM   4097  HW1 SOL  1402       9.010  24.710 154.040  1.00  0.00           H
ATOM   4098  HW2 SOL  1402      10.360  25.220 154.500  1.00  0.00           H
ATOM   4099  OW  SOL  1403       3.800  77.630 115.420  1.00  0.00           O
ATOM   4100  HW1 SOL  1403       3.800  77.080 116.200  1.00  0.00           H
ATOM   4101  HW2 SOL  1403       4.200  77.090 114.740  1.00  0.00           H
ATOM   4102  OW  SOL  1404      86.720  57.310 135.300  1.00  0.00           O
ATOM   4103  HW1 SOL  1404      86.730  56.500 134.790  1.00  0.00           H
ATOM   4104  HW2 SOL  1404      85.810  57.430 135.550  1.00  0.00           H
ATOM   4105  OW  SOL  1405      50.550  45.650  38.440  1.00  0.00           O
ATOM   4106  HW1 SOL  1405      51.280  45.490  37.840  1.00  0.00           H
ATOM   4107  HW2 SOL  1405      50.100  46.410  38.070  1.00  0.00           H
ATOM   4108  OW  SOL  1406      24.120  10.060   0.890  1.00  0.00           O
ATOM   4109  HW1 SOL  1406      24.550  10.650   1.520  1.00  0.00           H
ATOM   4110  HW2 SOL  1406      23.650   9.430   1.430  1.00  0.00           H
ATOM   4111  OW  SOL  1407      82.490  97.150 161.040  1.00  0.00           O
ATOM   4112  HW1 SOL  1407      82.750  97.990 160.660  1.00  0.00           H
ATOM   4113  HW2 SOL  1407      82.140  96.650 160.300  1.00  0.00           H
ATOM   4114  OW  SOL  1408      39.440   6.490 116.940  1.00  0.00           O
ATOM   4115  HW1 SOL  1408      38.850   6.890 116.300  1.00  0.00           H
ATOM   4116  HW2 SOL  1408      38.980   5.700 117.230  1.00  0.00           H
ATOM   4117  OW  SOL  1409      91.750  43.660 149.450  1.00  0.00           O
ATOM   4118  HW1 SOL  1409      91.680  42.890 148.880  1.00  0.00           H
ATOM   4119  HW2 SOL  1409      91.390  44.380 148.930  1.00  0.00           H
ATOM   4120  OW  SOL  1410      41.950  12.610 135.190  1.00  0.00           O
ATOM   4121  HW1 SOL  1410      41.300  13.120 135.680  1.00  0.00           H
ATOM   4122  HW2 SOL  1410      42.780  12.770 135.660  1.00  0.00           H
ATOM   4123  OW  SOL  1411      99.620  67.700   5.540  1.00  0.00           O
ATOM   4124  HW1 SOL  1411      98.820  67.370   5.140  1.00  0.00           H
ATOM   4125  HW2 SOL  1411      99.930  68.380   4.930  1.00  0.00           H
ATOM   4126  OW  SOL  1412      64.670   3.270   4.970  1.00  0.00           O
ATOM   4127  HW1 SOL  1412      64.830   3.360   5.910  1.00  0.00           H
ATOM   4128  HW2 SOL  1412      64.860   4.130   4.610  1.00  0.00           H
ATOM   4129  OW  SOL  1413      52.280  57.880 117.780  1.00  0.00           O
ATOM   4130  HW1 SOL  1413      51.380  57.580 117.780  1.00  0.00           H
ATOM   4131  HW2 SOL  1413      52.540  57.890 116.860  1.00  0.00           H
ATOM   4132  OW  SOL  1414      37.320  30.730 157.550  1.00  0.00           O
ATOM   4133  HW1 SOL  1414      37.400  29.780 157.550  1.00  0.00           H
ATOM   4134  HW2 SOL  1414      37.600  31.000 156.680  1.00  0.00           H
ATOM   4135  OW  SOL  1415      76.440  53.470  45.370  1.00  0.00           O
ATOM   4136  HW1 SOL  1415      75.980  54.300  45.480  1.00  0.00           H
ATOM   4137  HW2 SOL  1415      77.160  53.670  44.780  1.00  0.00           H
ATOM   4138  OW  SOL  1416      70.730  14.930 117.990  1.00  0.00           O
ATOM   4139  HW1 SOL  1416      71.420  15.100 118.620  1.00  0.00           H
ATOM   4140  HW2 SOL  1416      70.730  13.980 117.870  1.00  0.00           H
ATOM   4141  OW  SOL  1417      57.450  85.400   7.660  1.00  0.00           O
ATOM   4142  HW1 SOL  1417      56.810  85.350   6.950  1.00  0.00           H
ATOM   4143  HW2 SOL  1417      57.190  84.720   8.270  1.00  0.00           H
ATOM   4144  OW  SOL  1418      44.840  76.410  13.300  1.00  0.00           O
ATOM   4145  HW1 SOL  1418      44.390  77.250  13.210  1.00  0.00           H
ATOM   4146  HW2 SOL  1418      44.160  75.800  13.580  1.00  0.00           H
ATOM   4147  OW  SOL  1419      23.920  43.660  63.180  1.00  0.00           O
ATOM   4148  HW1 SOL  1419      23.140  43.850  62.660  1.00  0.00           H
ATOM   4149  HW2 SOL  1419      24.650  43.810  62.580  1.00  0.00           H
ATOM   4150  OW  SOL  1420      98.610  32.060 150.360  1.00  0.00           O
ATOM   4151  HW1 SOL  1420      98.900  31.150 150.460  1.00  0.00           H
ATOM   4152  HW2 SOL  1420      99.020  32.360 149.550  1.00  0.00           H
ATOM   4153  OW  SOL  1421      34.500  18.110   7.720  1.00  0.00           O
ATOM   4154  HW1 SOL  1421      35.390  18.230   8.060  1.00  0.00           H
ATOM   4155  HW2 SOL  1421      33.940  18.550   8.350  1.00  0.00           H
ATOM   4156  OW  SOL  1422     102.840  95.840 134.770  1.00  0.00           O
ATOM   4157  HW1 SOL  1422     102.400  96.420 134.150  1.00  0.00           H
ATOM   4158  HW2 SOL  1422     103.510  95.400 134.250  1.00  0.00           H
ATOM   4159  OW  SOL  1423      53.690  23.570  38.310  1.00  0.00           O
ATOM   4160  HW1 SOL  1423      54.350  23.920  38.900  1.00  0.00           H
ATOM   4161  HW2 SOL  1423      53.020  23.200  38.890  1.00  0.00           H
ATOM   4162  OW  SOL  1424      73.560  61.370 152.310  1.00  0.00           O
ATOM   4163  HW1 SOL  1424      74.180  62.000 152.680  1.00  0.00           H
ATOM   4164  HW2 SOL  1424      72.710  61.670 152.610  1.00  0.00           H
ATOM   4165  OW  SOL  1425      19.580  64.680  16.330  1.00  0.00           O
ATOM   4166  HW1 SOL  1425      19.940  65.560  16.370  1.00  0.00           H
ATOM   4167  HW2 SOL  1425      20.000  64.280  15.570  1.00  0.00           H
ATOM   4168  OW  SOL  1426      22.520  48.250  50.160  1.00  0.00           O
ATOM   4169  HW1 SOL  1426      21.570  48.330  50.160  1.00  0.00           H
ATOM   4170  HW2 SOL  1426      22.680  47.340  49.900  1.00  0.00           H
ATOM   4171  OW  SOL  1427      59.560   7.950 166.170  1.00  0.00           O
ATOM   4172  HW1 SOL  1427      58.740   7.980 165.670  1.00  0.00           H
ATOM   4173  HW2 SOL  1427      59.750   8.860 166.380  1.00  0.00           H
ATOM   4174  OW  SOL  1428      29.430   0.770 147.330  1.00  0.00           O
ATOM   4175  HW1 SOL  1428      29.990   0.940 146.580  1.00  0.00           H
ATOM   4176  HW2 SOL  1428      29.190 104.070 147.240  1.00  0.00           H
ATOM   4177  OW  SOL  1429      29.030  20.920 139.570  1.00  0.00           O
ATOM   4178  HW1 SOL  1429      28.260  21.050 139.000  1.00  0.00           H
ATOM   4179  HW2 SOL  1429      29.730  21.410 139.140  1.00  0.00           H
ATOM   4180  OW  SOL  1430      35.610  80.290  25.370  1.00  0.00           O
ATOM   4181  HW1 SOL  1430      36.500  80.570  25.140  1.00  0.00           H
ATOM   4182  HW2 SOL  1430      35.610  79.350  25.220  1.00  0.00           H
ATOM   4183  OW  SOL  1431      61.080  26.180 128.550  1.00  0.00           O
ATOM   4184  HW1 SOL  1431      61.100  26.420 129.470  1.00  0.00           H
ATOM   4185  HW2 SOL  1431      61.560  25.360 128.500  1.00  0.00           H
ATOM   4186  OW  SOL  1432      44.550   5.940 137.010  1.00  0.00           O
ATOM   4187  HW1 SOL  1432      45.420   5.620 137.280  1.00  0.00           H
ATOM   4188  HW2 SOL  1432      44.730   6.700 136.460  1.00  0.00           H
ATOM   4189  OW  SOL  1433      35.480 103.880 146.260  1.00  0.00           O
ATOM   4190  HW1 SOL  1433      34.770   0.130 145.820  1.00  0.00           H
ATOM   4191  HW2 SOL  1433      35.060 103.490 147.030  1.00  0.00           H
ATOM   4192  OW  SOL  1434      79.540  24.340  46.470  1.00  0.00           O
ATOM   4193  HW1 SOL  1434      80.280  23.850  46.830  1.00  0.00           H
ATOM   4194  HW2 SOL  1434      78.860  23.680  46.340  1.00  0.00           H
ATOM   4195  OW  SOL  1435      87.730  29.580 149.910  1.00  0.00           O
ATOM   4196  HW1 SOL  1435      88.010  30.490 149.940  1.00  0.00           H
ATOM   4197  HW2 SOL  1435      88.210  29.150 150.620  1.00  0.00           H
ATOM   4198  OW  SOL  1436      57.350  54.770  25.870  1.00  0.00           O
ATOM   4199  HW1 SOL  1436      58.000  55.140  25.270  1.00  0.00           H
ATOM   4200  HW2 SOL  1436      56.880  54.130  25.350  1.00  0.00           H
ATOM   4201  OW  SOL  1437      14.980  33.800 142.030  1.00  0.00           O
ATOM   4202  HW1 SOL  1437      15.320  32.910 141.960  1.00  0.00           H
ATOM   4203  HW2 SOL  1437      15.730  34.330 142.280  1.00  0.00           H
ATOM   4204  OW  SOL  1438      63.950  29.440  49.740  1.00  0.00           O
ATOM   4205  HW1 SOL  1438      63.800  30.370  49.560  1.00  0.00           H
ATOM   4206  HW2 SOL  1438      63.110  29.110  50.040  1.00  0.00           H
ATOM   4207  OW  SOL  1439      33.280  38.110  39.080  1.00  0.00           O
ATOM   4208  HW1 SOL  1439      32.360  37.870  39.180  1.00  0.00           H
ATOM   4209  HW2 SOL  1439      33.280  38.790  38.410  1.00  0.00           H
ATOM   4210  OW  SOL  1440      83.650  80.650   9.420  1.00  0.00           O
ATOM   4211  HW1 SOL  1440      83.610  81.600   9.320  1.00  0.00           H
ATOM   4212  HW2 SOL  1440      84.550  80.430   9.190  1.00  0.00           H
ATOM   4213  OW  SOL  1441      52.000   4.100 166.620  1.00  0.00           O
ATOM   4214  HW1 SOL  1441      51.690   4.780 166.020  1.00  0.00           H
ATOM   4215  HW2 SOL  1441      52.330   3.410 166.040  1.00  0.00           H
ATOM   4216  OW  SOL  1442       3.070  78.900 106.000  1.00  0.00           O
ATOM   4217  HW1 SOL  1442       2.160  78.750 106.230  1.00  0.00           H
ATOM   4218  HW2 SOL  1442       3.050  79.620 105.370  1.00  0.00           H
ATOM   4219  OW  SOL  1443      55.190  67.630 118.080  1.00  0.00           O
ATOM   4220  HW1 SOL  1443      54.670  67.230 118.780  1.00  0.00           H
ATOM   4221  HW2 SOL  1443      54.990  68.560 118.130  1.00  0.00           H
ATOM   4222  OW  SOL  1444      41.880  43.940  54.940  1.00  0.00           O
ATOM   4223  HW1 SOL  1444      41.560  44.210  54.080  1.00  0.00           H
ATOM   4224  HW2 SOL  1444      42.570  44.570  55.160  1.00  0.00           H
ATOM   4225  OW  SOL  1445      37.430  27.400  54.070  1.00  0.00           O
ATOM   4226  HW1 SOL  1445      37.320  27.950  54.850  1.00  0.00           H
ATOM   4227  HW2 SOL  1445      37.450  26.510  54.410  1.00  0.00           H
ATOM   4228  OW  SOL  1446       0.670  21.980   1.490  1.00  0.00           O
ATOM   4229  HW1 SOL  1446       1.560  22.310   1.390  1.00  0.00           H
ATOM   4230  HW2 SOL  1446       0.450  21.590   0.640  1.00  0.00           H
ATOM   4231  OW  SOL  1447      37.880  37.170 112.240  1.00  0.00           O
ATOM   4232  HW1 SOL  1447      38.140  37.940 111.750  1.00  0.00           H
ATOM   4233  HW2 SOL  1447      36.930  37.140 112.170  1.00  0.00           H
ATOM   4234  OW  SOL  1448      48.400  30.020  52.690  1.00  0.00           O
ATOM   4235  HW1 SOL  1448      48.190  30.290  53.580  1.00  0.00           H
ATOM   4236  HW2 SOL  1448      49.190  29.470  52.780  1.00  0.00           H
ATOM   4237  OW  SOL  1449      38.480  97.860 157.200  1.00  0.00           O
ATOM   4238  HW1 SOL  1449      39.210  97.520 156.660  1.00  0.00           H
ATOM   4239  HW2 SOL  1449      37.810  97.180 157.150  1.00  0.00           H
ATOM   4240  OW  SOL  1450     102.580  95.310   1.450  1.00  0.00           O
ATOM   4241  HW1 SOL  1450     101.630  95.150   1.410  1.00  0.00           H
ATOM   4242  HW2 SOL  1450     102.800  95.180   2.370  1.00  0.00           H
ATOM   4243  OW  SOL  1451      70.260  74.890   0.460  1.00  0.00           O
ATOM   4244  HW1 SOL  1451      70.440  74.860 166.990  1.00  0.00           H
ATOM   4245  HW2 SOL  1451      70.330  75.820   0.690  1.00  0.00           H
ATOM   4246  OW  SOL  1452      60.790  76.580   6.860  1.00  0.00           O
ATOM   4247  HW1 SOL  1452      60.290  75.770   6.940  1.00  0.00           H
ATOM   4248  HW2 SOL  1452      60.180  77.190   6.450  1.00  0.00           H
ATOM   4249  OW  SOL  1453      69.350  70.200 119.020  1.00  0.00           O
ATOM   4250  HW1 SOL  1453      69.340  70.520 118.120  1.00  0.00           H
ATOM   4251  HW2 SOL  1453      69.610  69.280 118.950  1.00  0.00           H
ATOM   4252  OW  SOL  1454      93.150   1.040 120.240  1.00  0.00           O
ATOM   4253  HW1 SOL  1454      92.630   0.990 121.030  1.00  0.00           H
ATOM   4254  HW2 SOL  1454      93.220   1.980 120.050  1.00  0.00           H
ATOM   4255  OW  SOL  1455      52.910   2.580 133.950  1.00  0.00           O
ATOM   4256  HW1 SOL  1455      53.560   3.190 134.320  1.00  0.00           H
ATOM   4257  HW2 SOL  1455      53.410   1.800 133.740  1.00  0.00           H
ATOM   4258  OW  SOL  1456      47.620  91.700 147.520  1.00  0.00           O
ATOM   4259  HW1 SOL  1456      48.250  92.260 147.070  1.00  0.00           H
ATOM   4260  HW2 SOL  1456      48.150  91.150 148.090  1.00  0.00           H
ATOM   4261  OW  SOL  1457      34.000  22.130   8.480  1.00  0.00           O
ATOM   4262  HW1 SOL  1457      33.760  21.330   8.950  1.00  0.00           H
ATOM   4263  HW2 SOL  1457      33.280  22.730   8.660  1.00  0.00           H
ATOM   4264  OW  SOL  1458      71.040  23.020  30.010  1.00  0.00           O
ATOM   4265  HW1 SOL  1458      70.100  22.920  29.950  1.00  0.00           H
ATOM   4266  HW2 SOL  1458      71.340  22.220  30.450  1.00  0.00           H
ATOM   4267  OW  SOL  1459      62.700  14.640  18.340  1.00  0.00           O
ATOM   4268  HW1 SOL  1459      61.760  14.430  18.300  1.00  0.00           H
ATOM   4269  HW2 SOL  1459      62.870  15.100  17.520  1.00  0.00           H
ATOM   4270  OW  SOL  1460      60.140  82.230   6.600  1.00  0.00           O
ATOM   4271  HW1 SOL  1460      60.880  82.380   7.190  1.00  0.00           H
ATOM   4272  HW2 SOL  1460      59.800  83.110   6.410  1.00  0.00           H
ATOM   4273  OW  SOL  1461      55.830  28.880  14.850  1.00  0.00           O
ATOM   4274  HW1 SOL  1461      55.140  29.370  15.290  1.00  0.00           H
ATOM   4275  HW2 SOL  1461      56.300  29.540  14.340  1.00  0.00           H
ATOM   4276  OW  SOL  1462       8.300  45.840 108.430  1.00  0.00           O
ATOM   4277  HW1 SOL  1462       7.610  45.950 107.770  1.00  0.00           H
ATOM   4278  HW2 SOL  1462       9.110  46.020 107.960  1.00  0.00           H
ATOM   4279  OW  SOL  1463      63.000  59.700 116.390  1.00  0.00           O
ATOM   4280  HW1 SOL  1463      62.890  59.590 117.340  1.00  0.00           H
ATOM   4281  HW2 SOL  1463      63.940  59.630 116.260  1.00  0.00           H
ATOM   4282  OW  SOL  1464      39.830  82.330  51.940  1.00  0.00           O
ATOM   4283  HW1 SOL  1464      40.360  81.950  52.640  1.00  0.00           H
ATOM   4284  HW2 SOL  1464      39.130  81.700  51.800  1.00  0.00           H
ATOM   4285  OW  SOL  1465      88.400  12.510  29.790  1.00  0.00           O
ATOM   4286  HW1 SOL  1465      89.170  13.030  30.010  1.00  0.00           H
ATOM   4287  HW2 SOL  1465      88.700  11.900  29.120  1.00  0.00           H
ATOM   4288  OW  SOL  1466       3.820  81.570  59.900  1.00  0.00           O
ATOM   4289  HW1 SOL  1466       4.080  81.650  58.980  1.00  0.00           H
ATOM   4290  HW2 SOL  1466       3.070  80.980  59.890  1.00  0.00           H
ATOM   4291  OW  SOL  1467      65.450  54.810 150.730  1.00  0.00           O
ATOM   4292  HW1 SOL  1467      64.630  55.030 150.290  1.00  0.00           H
ATOM   4293  HW2 SOL  1467      65.430  55.320 151.540  1.00  0.00           H
ATOM   4294  OW  SOL  1468      41.460  39.950  43.590  1.00  0.00           O
ATOM   4295  HW1 SOL  1468      42.240  40.150  43.080  1.00  0.00           H
ATOM   4296  HW2 SOL  1468      41.250  39.040  43.370  1.00  0.00           H
ATOM   4297  OW  SOL  1469      42.730  42.130 166.280  1.00  0.00           O
ATOM   4298  HW1 SOL  1469      43.290  42.620 165.680  1.00  0.00           H
ATOM   4299  HW2 SOL  1469      42.270  42.790 166.780  1.00  0.00           H
ATOM   4300  OW  SOL  1470      27.490  61.980 164.750  1.00  0.00           O
ATOM   4301  HW1 SOL  1470      28.370  61.660 164.900  1.00  0.00           H
ATOM   4302  HW2 SOL  1470      26.960  61.530 165.410  1.00  0.00           H
ATOM   4303  OW  SOL  1471      61.530  58.530  52.630  1.00  0.00           O
ATOM   4304  HW1 SOL  1471      61.880  57.730  52.230  1.00  0.00           H
ATOM   4305  HW2 SOL  1471      60.900  58.220  53.280  1.00  0.00           H
ATOM   4306  OW  SOL  1472      41.510  34.620 127.550  1.00  0.00           O
ATOM   4307  HW1 SOL  1472      41.710  35.280 126.880  1.00  0.00           H
ATOM   4308  HW2 SOL  1472      42.310  34.570 128.080  1.00  0.00           H
ATOM   4309  OW  SOL  1473      73.720  94.850  22.690  1.00  0.00           O
ATOM   4310  HW1 SOL  1473      72.880  94.400  22.670  1.00  0.00           H
ATOM   4311  HW2 SOL  1473      74.370  94.150  22.680  1.00  0.00           H
ATOM   4312  OW  SOL  1474      50.580  86.560 157.630  1.00  0.00           O
ATOM   4313  HW1 SOL  1474      49.680  86.740 157.910  1.00  0.00           H
ATOM   4314  HW2 SOL  1474      50.730  85.650 157.910  1.00  0.00           H
ATOM   4315  OW  SOL  1475       9.610  54.570  16.010  1.00  0.00           O
ATOM   4316  HW1 SOL  1475      10.540  54.490  15.820  1.00  0.00           H
ATOM   4317  HW2 SOL  1475       9.560  55.220  16.710  1.00  0.00           H
ATOM   4318  OW  SOL  1476      79.060   4.900 108.580  1.00  0.00           O
ATOM   4319  HW1 SOL  1476      79.390   5.770 108.790  1.00  0.00           H
ATOM   4320  HW2 SOL  1476      79.540   4.310 109.160  1.00  0.00           H
ATOM   4321  OW  SOL  1477      95.550  50.920  20.640  1.00  0.00           O
ATOM   4322  HW1 SOL  1477      95.510  50.320  21.380  1.00  0.00           H
ATOM   4323  HW2 SOL  1477      94.990  51.650  20.880  1.00  0.00           H
ATOM   4324  OW  SOL  1478      99.100  75.060  52.070  1.00  0.00           O
ATOM   4325  HW1 SOL  1478      99.740  75.620  52.500  1.00  0.00           H
ATOM   4326  HW2 SOL  1478      98.740  74.530  52.780  1.00  0.00           H
ATOM   4327  OW  SOL  1479      84.610  65.090 127.810  1.00  0.00           O
ATOM   4328  HW1 SOL  1479      84.730  64.180 127.530  1.00  0.00           H
ATOM   4329  HW2 SOL  1479      83.730  65.100 128.190  1.00  0.00           H
ATOM   4330  OW  SOL  1480      25.930  38.290 166.940  1.00  0.00           O
ATOM   4331  HW1 SOL  1480      25.340  37.710 166.460  1.00  0.00           H
ATOM   4332  HW2 SOL  1480      26.690  37.750 167.140  1.00  0.00           H
ATOM   4333  OW  SOL  1481      61.070  20.610 144.380  1.00  0.00           O
ATOM   4334  HW1 SOL  1481      62.010  20.670 144.200  1.00  0.00           H
ATOM   4335  HW2 SOL  1481      60.730  20.030 143.700  1.00  0.00           H
ATOM   4336  OW  SOL  1482      70.740  90.970 136.510  1.00  0.00           O
ATOM   4337  HW1 SOL  1482      70.030  90.970 135.880  1.00  0.00           H
ATOM   4338  HW2 SOL  1482      70.310  91.040 137.360  1.00  0.00           H
ATOM   4339  OW  SOL  1483      41.460  52.280  54.230  1.00  0.00           O
ATOM   4340  HW1 SOL  1483      41.830  51.550  53.750  1.00  0.00           H
ATOM   4341  HW2 SOL  1483      41.830  52.200  55.110  1.00  0.00           H
ATOM   4342  OW  SOL  1484      51.140  93.930 111.460  1.00  0.00           O
ATOM   4343  HW1 SOL  1484      51.170  94.580 112.170  1.00  0.00           H
ATOM   4344  HW2 SOL  1484      50.980  93.100 111.900  1.00  0.00           H
ATOM   4345  OW  SOL  1485      13.200  74.200 156.520  1.00  0.00           O
ATOM   4346  HW1 SOL  1485      13.520  73.310 156.670  1.00  0.00           H
ATOM   4347  HW2 SOL  1485      12.470  74.100 155.920  1.00  0.00           H
ATOM   4348  OW  SOL  1486      53.210  73.640   8.960  1.00  0.00           O
ATOM   4349  HW1 SOL  1486      53.750  73.360   9.690  1.00  0.00           H
ATOM   4350  HW2 SOL  1486      53.090  74.580   9.080  1.00  0.00           H
ATOM   4351  OW  SOL  1487      33.070  34.050 152.020  1.00  0.00           O
ATOM   4352  HW1 SOL  1487      33.570  33.580 152.690  1.00  0.00           H
ATOM   4353  HW2 SOL  1487      32.380  33.450 151.770  1.00  0.00           H
ATOM   4354  OW  SOL  1488      83.780  61.280 139.120  1.00  0.00           O
ATOM   4355  HW1 SOL  1488      84.700  61.290 138.840  1.00  0.00           H
ATOM   4356  HW2 SOL  1488      83.810  61.590 140.030  1.00  0.00           H
ATOM   4357  OW  SOL  1489      81.180  23.910 117.810  1.00  0.00           O
ATOM   4358  HW1 SOL  1489      80.430  23.330 117.950  1.00  0.00           H
ATOM   4359  HW2 SOL  1489      81.030  24.650 118.400  1.00  0.00           H
ATOM   4360  OW  SOL  1490      63.760  37.300 150.810  1.00  0.00           O
ATOM   4361  HW1 SOL  1490      64.360  36.650 150.440  1.00  0.00           H
ATOM   4362  HW2 SOL  1490      63.880  37.220 151.760  1.00  0.00           H
ATOM   4363  OW  SOL  1491      17.440  14.060  35.650  1.00  0.00           O
ATOM   4364  HW1 SOL  1491      16.510  13.890  35.830  1.00  0.00           H
ATOM   4365  HW2 SOL  1491      17.740  14.550  36.420  1.00  0.00           H
ATOM   4366  OW  SOL  1492      31.620   2.720  11.030  1.00  0.00           O
ATOM   4367  HW1 SOL  1492      31.500   2.970  10.110  1.00  0.00           H
ATOM   4368  HW2 SOL  1492      30.730   2.540  11.340  1.00  0.00           H
ATOM   4369  OW  SOL  1493      86.630  25.470   4.330  1.00  0.00           O
ATOM   4370  HW1 SOL  1493      85.830  25.970   4.490  1.00  0.00           H
ATOM   4371  HW2 SOL  1493      87.260  25.810   4.970  1.00  0.00           H
ATOM   4372  OW  SOL  1494      61.170  57.550  30.410  1.00  0.00           O
ATOM   4373  HW1 SOL  1494      60.830  58.190  31.040  1.00  0.00           H
ATOM   4374  HW2 SOL  1494      60.480  57.470  29.750  1.00  0.00           H
ATOM   4375  OW  SOL  1495      36.580  78.790 112.820  1.00  0.00           O
ATOM   4376  HW1 SOL  1495      35.760  79.200 113.100  1.00  0.00           H
ATOM   4377  HW2 SOL  1495      36.660  79.040 111.900  1.00  0.00           H
ATOM   4378  OW  SOL  1496      42.530  89.880  64.240  1.00  0.00           O
ATOM   4379  HW1 SOL  1496      42.040  89.090  64.460  1.00  0.00           H
ATOM   4380  HW2 SOL  1496      43.440  89.590  64.170  1.00  0.00           H
ATOM   4381  OW  SOL  1497      60.810  75.620 155.420  1.00  0.00           O
ATOM   4382  HW1 SOL  1497      61.730  75.370 155.430  1.00  0.00           H
ATOM   4383  HW2 SOL  1497      60.620  75.780 154.500  1.00  0.00           H
ATOM   4384  OW  SOL  1498     104.160 102.690  39.570  1.00  0.00           O
ATOM   4385  HW1 SOL  1498       0.620 102.210  40.040  1.00  0.00           H
ATOM   4386  HW2 SOL  1498       0.410 103.350  39.060  1.00  0.00           H
ATOM   4387  OW  SOL  1499      42.970  75.670 141.480  1.00  0.00           O
ATOM   4388  HW1 SOL  1499      42.650  76.280 142.150  1.00  0.00           H
ATOM   4389  HW2 SOL  1499      43.040  74.830 141.920  1.00  0.00           H
ATOM   4390  OW  SOL  1500      15.170  87.590  29.900  1.00  0.00           O
ATOM   4391  HW1 SOL  1500      15.190  88.530  29.720  1.00  0.00           H
ATOM   4392  HW2 SOL  1500      15.690  87.200  29.200  1.00  0.00           H
ATOM   4393  OW  SOL  1501      67.680  32.460  67.360  1.00  0.00           O
ATOM   4394  HW1 SOL  1501      67.230  33.030  66.730  1.00  0.00           H
ATOM   4395  HW2 SOL  1501      67.040  32.320  68.060  1.00  0.00           H
ATOM   4396  OW  SOL  1502     104.010   2.850 156.070  1.00  0.00           O
ATOM   4397  HW1 SOL  1502     103.890   2.010 156.520  1.00  0.00           H
ATOM   4398  HW2 SOL  1502     103.810   3.510 156.740  1.00  0.00           H
ATOM   4399  OW  SOL  1503      63.190  34.830 159.930  1.00  0.00           O
ATOM   4400  HW1 SOL  1503      63.880  35.480 160.030  1.00  0.00           H
ATOM   4401  HW2 SOL  1503      63.500  34.260 159.220  1.00  0.00           H
ATOM   4402  OW  SOL  1504      56.180  45.660  20.430  1.00  0.00           O
ATOM   4403  HW1 SOL  1504      56.400  45.090  21.170  1.00  0.00           H
ATOM   4404  HW2 SOL  1504      56.620  45.260  19.680  1.00  0.00           H
ATOM   4405  OW  SOL  1505      72.330  88.900 139.290  1.00  0.00           O
ATOM   4406  HW1 SOL  1505      73.170  88.720 138.880  1.00  0.00           H
ATOM   4407  HW2 SOL  1505      72.190  88.170 139.900  1.00  0.00           H
ATOM   4408  OW  SOL  1506      61.750  57.880  11.050  1.00  0.00           O
ATOM   4409  HW1 SOL  1506      61.590  57.660  11.970  1.00  0.00           H
ATOM   4410  HW2 SOL  1506      62.690  57.740  10.940  1.00  0.00           H
ATOM   4411  OW  SOL  1507      14.210  46.960  20.760  1.00  0.00           O
ATOM   4412  HW1 SOL  1507      15.130  47.010  20.520  1.00  0.00           H
ATOM   4413  HW2 SOL  1507      14.040  47.760  21.250  1.00  0.00           H
ATOM   4414  OW  SOL  1508      85.570  75.860  14.900  1.00  0.00           O
ATOM   4415  HW1 SOL  1508      85.670  74.910  14.840  1.00  0.00           H
ATOM   4416  HW2 SOL  1508      84.640  76.020  14.720  1.00  0.00           H
ATOM   4417  OW  SOL  1509      84.820  46.320  54.200  1.00  0.00           O
ATOM   4418  HW1 SOL  1509      85.750  46.140  54.200  1.00  0.00           H
ATOM   4419  HW2 SOL  1509      84.650  46.710  55.050  1.00  0.00           H
ATOM   4420  OW  SOL  1510      36.470  20.100   5.330  1.00  0.00           O
ATOM   4421  HW1 SOL  1510      36.610  19.270   5.790  1.00  0.00           H
ATOM   4422  HW2 SOL  1510      37.290  20.570   5.410  1.00  0.00           H
ATOM   4423  OW  SOL  1511      85.980  24.330 149.740  1.00  0.00           O
ATOM   4424  HW1 SOL  1511      85.160  24.500 149.280  1.00  0.00           H
ATOM   4425  HW2 SOL  1511      86.030  23.380 149.790  1.00  0.00           H
ATOM   4426  OW  SOL  1512      61.010  70.830 120.180  1.00  0.00           O
ATOM   4427  HW1 SOL  1512      61.430  71.650 120.440  1.00  0.00           H
ATOM   4428  HW2 SOL  1512      61.610  70.430 119.560  1.00  0.00           H
ATOM   4429  OW  SOL  1513      81.440  52.930 118.070  1.00  0.00           O
ATOM   4430  HW1 SOL  1513      81.740  52.160 118.550  1.00  0.00           H
ATOM   4431  HW2 SOL  1513      82.220  53.480 117.970  1.00  0.00           H
ATOM   4432  OW  SOL  1514      71.960  71.430  35.910  1.00  0.00           O
ATOM   4433  HW1 SOL  1514      72.680  70.830  36.080  1.00  0.00           H
ATOM   4434  HW2 SOL  1514      71.190  70.870  35.810  1.00  0.00           H
ATOM   4435  OW  SOL  1515     101.470  14.360  11.730  1.00  0.00           O
ATOM   4436  HW1 SOL  1515     101.880  14.640  12.540  1.00  0.00           H
ATOM   4437  HW2 SOL  1515     100.770  13.770  12.000  1.00  0.00           H
ATOM   4438  OW  SOL  1516      42.180  59.740  27.270  1.00  0.00           O
ATOM   4439  HW1 SOL  1516      42.540  58.940  26.870  1.00  0.00           H
ATOM   4440  HW2 SOL  1516      41.510  60.030  26.660  1.00  0.00           H
ATOM   4441  OW  SOL  1517      16.560  61.980  21.640  1.00  0.00           O
ATOM   4442  HW1 SOL  1517      15.650  61.820  21.900  1.00  0.00           H
ATOM   4443  HW2 SOL  1517      16.920  62.510  22.360  1.00  0.00           H
ATOM   4444  OW  SOL  1518      17.230  82.660  36.190  1.00  0.00           O
ATOM   4445  HW1 SOL  1518      16.860  83.470  36.540  1.00  0.00           H
ATOM   4446  HW2 SOL  1518      18.160  82.720  36.380  1.00  0.00           H
ATOM   4447  OW  SOL  1519      23.270  54.280 161.700  1.00  0.00           O
ATOM   4448  HW1 SOL  1519      23.040  54.570 160.810  1.00  0.00           H
ATOM   4449  HW2 SOL  1519      22.570  54.640 162.250  1.00  0.00           H
ATOM   4450  OW  SOL  1520      94.420  91.820 123.220  1.00  0.00           O
ATOM   4451  HW1 SOL  1520      94.130  90.910 123.280  1.00  0.00           H
ATOM   4452  HW2 SOL  1520      95.380  91.770 123.290  1.00  0.00           H
ATOM   4453  OW  SOL  1521      37.640   7.560  28.900  1.00  0.00           O
ATOM   4454  HW1 SOL  1521      37.800   8.410  29.310  1.00  0.00           H
ATOM   4455  HW2 SOL  1521      38.390   7.440  28.320  1.00  0.00           H
ATOM   4456  OW  SOL  1522      74.020  76.740 116.650  1.00  0.00           O
ATOM   4457  HW1 SOL  1522      74.010  77.520 117.200  1.00  0.00           H
ATOM   4458  HW2 SOL  1522      74.900  76.380 116.760  1.00  0.00           H
ATOM   4459  OW  SOL  1523      57.900  61.980 131.250  1.00  0.00           O
ATOM   4460  HW1 SOL  1523      57.960  62.730 131.850  1.00  0.00           H
ATOM   4461  HW2 SOL  1523      58.800  61.820 130.980  1.00  0.00           H
ATOM   4462  OW  SOL  1524      62.920  16.070 136.690  1.00  0.00           O
ATOM   4463  HW1 SOL  1524      62.520  16.670 136.060  1.00  0.00           H
ATOM   4464  HW2 SOL  1524      63.050  16.610 137.480  1.00  0.00           H
ATOM   4465  OW  SOL  1525      65.440  86.870  31.840  1.00  0.00           O
ATOM   4466  HW1 SOL  1525      65.630  86.100  31.310  1.00  0.00           H
ATOM   4467  HW2 SOL  1525      66.260  87.070  32.280  1.00  0.00           H
ATOM   4468  OW  SOL  1526       7.790  45.460 164.000  1.00  0.00           O
ATOM   4469  HW1 SOL  1526       8.450  45.480 164.690  1.00  0.00           H
ATOM   4470  HW2 SOL  1526       7.510  46.370 163.920  1.00  0.00           H
ATOM   4471  OW  SOL  1527      28.030  50.880  21.360  1.00  0.00           O
ATOM   4472  HW1 SOL  1527      27.660  51.720  21.600  1.00  0.00           H
ATOM   4473  HW2 SOL  1527      27.380  50.480  20.780  1.00  0.00           H
ATOM   4474  OW  SOL  1528      43.920  83.680 139.370  1.00  0.00           O
ATOM   4475  HW1 SOL  1528      44.350  83.360 140.170  1.00  0.00           H
ATOM   4476  HW2 SOL  1528      43.440  82.920 139.040  1.00  0.00           H
ATOM   4477  OW  SOL  1529     101.890  59.720 111.060  1.00  0.00           O
ATOM   4478  HW1 SOL  1529     101.630  59.820 111.980  1.00  0.00           H
ATOM   4479  HW2 SOL  1529     101.610  58.830 110.830  1.00  0.00           H
ATOM   4480  OW  SOL  1530      65.470  83.920 123.650  1.00  0.00           O
ATOM   4481  HW1 SOL  1530      65.330  84.740 123.180  1.00  0.00           H
ATOM   4482  HW2 SOL  1530      66.420  83.870 123.770  1.00  0.00           H
ATOM   4483  OW  SOL  1531      72.760  15.190 120.100  1.00  0.00           O
ATOM   4484  HW1 SOL  1531      72.660  15.090 121.050  1.00  0.00           H
ATOM   4485  HW2 SOL  1531      73.710  15.170 119.960  1.00  0.00           H
ATOM   4486  OW  SOL  1532      65.700  36.430  48.320  1.00  0.00           O
ATOM   4487  HW1 SOL  1532      65.880  37.210  48.840  1.00  0.00           H
ATOM   4488  HW2 SOL  1532      66.170  36.570  47.500  1.00  0.00           H
ATOM   4489  OW  SOL  1533      12.790  17.890  47.520  1.00  0.00           O
ATOM   4490  HW1 SOL  1533      11.850  17.810  47.320  1.00  0.00           H
ATOM   4491  HW2 SOL  1533      13.150  18.360  46.770  1.00  0.00           H
ATOM   4492  OW  SOL  1534      81.990  63.360  16.420  1.00  0.00           O
ATOM   4493  HW1 SOL  1534      82.340  62.640  16.950  1.00  0.00           H
ATOM   4494  HW2 SOL  1534      81.190  63.010  16.030  1.00  0.00           H
ATOM   4495  OW  SOL  1535      50.400  39.060  30.800  1.00  0.00           O
ATOM   4496  HW1 SOL  1535      49.810  39.750  31.090  1.00  0.00           H
ATOM   4497  HW2 SOL  1535      50.260  38.350  31.420  1.00  0.00           H
ATOM   4498  OW  SOL  1536      93.470  93.250 165.250  1.00  0.00           O
ATOM   4499  HW1 SOL  1536      92.550  93.440 165.460  1.00  0.00           H
ATOM   4500  HW2 SOL  1536      93.940  94.060 165.470  1.00  0.00           H
ATOM   4501  OW  SOL  1537      68.220  89.150 124.790  1.00  0.00           O
ATOM   4502  HW1 SOL  1537      67.320  89.430 124.930  1.00  0.00           H
ATOM   4503  HW2 SOL  1537      68.650  89.270 125.640  1.00  0.00           H
ATOM   4504  OW  SOL  1538       4.970   9.870  10.780  1.00  0.00           O
ATOM   4505  HW1 SOL  1538       5.490  10.540  10.330  1.00  0.00           H
ATOM   4506  HW2 SOL  1538       4.400  10.370  11.370  1.00  0.00           H
ATOM   4507  OW  SOL  1539      93.040  76.490  47.430  1.00  0.00           O
ATOM   4508  HW1 SOL  1539      93.330  75.700  47.890  1.00  0.00           H
ATOM   4509  HW2 SOL  1539      93.520  77.200  47.860  1.00  0.00           H
ATOM   4510  OW  SOL  1540      52.150  37.240  23.700  1.00  0.00           O
ATOM   4511  HW1 SOL  1540      51.210  37.030  23.690  1.00  0.00           H
ATOM   4512  HW2 SOL  1540      52.570  36.440  23.380  1.00  0.00           H
ATOM   4513  OW  SOL  1541      97.010  11.910 156.010  1.00  0.00           O
ATOM   4514  HW1 SOL  1541      97.230  11.580 156.880  1.00  0.00           H
ATOM   4515  HW2 SOL  1541      96.540  12.720 156.180  1.00  0.00           H
ATOM   4516  OW  SOL  1542       2.930  95.440  32.640  1.00  0.00           O
ATOM   4517  HW1 SOL  1542       2.520  96.300  32.790  1.00  0.00           H
ATOM   4518  HW2 SOL  1542       2.250  94.810  32.900  1.00  0.00           H
ATOM   4519  OW  SOL  1543     100.940   7.270 164.490  1.00  0.00           O
ATOM   4520  HW1 SOL  1543     101.790   6.860 164.670  1.00  0.00           H
ATOM   4521  HW2 SOL  1543     100.870   7.250 163.530  1.00  0.00           H
ATOM   4522  OW  SOL  1544      99.160  93.140 110.480  1.00  0.00           O
ATOM   4523  HW1 SOL  1544     100.090  93.030 110.690  1.00  0.00           H
ATOM   4524  HW2 SOL  1544      99.140  93.860 109.850  1.00  0.00           H
ATOM   4525  OW  SOL  1545      91.580  61.630 162.140  1.00  0.00           O
ATOM   4526  HW1 SOL  1545      91.360  62.320 161.530  1.00  0.00           H
ATOM   4527  HW2 SOL  1545      92.530  61.530 162.050  1.00  0.00           H
ATOM   4528  OW  SOL  1546       1.190  61.720  35.610  1.00  0.00           O
ATOM   4529  HW1 SOL  1546       0.750  62.340  36.190  1.00  0.00           H
ATOM   4530  HW2 SOL  1546       0.650  60.930  35.640  1.00  0.00           H
ATOM   4531  OW  SOL  1547      69.630  18.520  29.460  1.00  0.00           O
ATOM   4532  HW1 SOL  1547      69.390  17.830  30.080  1.00  0.00           H
ATOM   4533  HW2 SOL  1547      69.420  19.330  29.920  1.00  0.00           H
ATOM   4534  OW  SOL  1548      47.520   6.920 140.330  1.00  0.00           O
ATOM   4535  HW1 SOL  1548      47.510   6.300 141.060  1.00  0.00           H
ATOM   4536  HW2 SOL  1548      48.440   7.170 140.240  1.00  0.00           H
ATOM   4537  OW  SOL  1549      30.170  71.240   6.010  1.00  0.00           O
ATOM   4538  HW1 SOL  1549      29.300  70.890   6.190  1.00  0.00           H
ATOM   4539  HW2 SOL  1549      30.060  71.760   5.220  1.00  0.00           H
ATOM   4540  OW  SOL  1550      32.180  56.410 128.210  1.00  0.00           O
ATOM   4541  HW1 SOL  1550      32.830  56.250 127.530  1.00  0.00           H
ATOM   4542  HW2 SOL  1550      31.340  56.210 127.800  1.00  0.00           H
ATOM   4543  OW  SOL  1551      19.110  69.310  55.150  1.00  0.00           O
ATOM   4544  HW1 SOL  1551      19.500  70.160  54.960  1.00  0.00           H
ATOM   4545  HW2 SOL  1551      18.720  69.030  54.320  1.00  0.00           H
ATOM   4546  OW  SOL  1552       4.400  26.270 161.420  1.00  0.00           O
ATOM   4547  HW1 SOL  1552       3.560  26.370 161.880  1.00  0.00           H
ATOM   4548  HW2 SOL  1552       4.490  27.090 160.930  1.00  0.00           H
ATOM   4549  OW  SOL  1553      52.770  24.710 129.280  1.00  0.00           O
ATOM   4550  HW1 SOL  1553      53.260  25.210 128.630  1.00  0.00           H
ATOM   4551  HW2 SOL  1553      53.050  23.810 129.160  1.00  0.00           H
ATOM   4552  OW  SOL  1554      45.020  62.960 161.970  1.00  0.00           O
ATOM   4553  HW1 SOL  1554      45.950  63.160 161.960  1.00  0.00           H
ATOM   4554  HW2 SOL  1554      44.660  63.410 161.200  1.00  0.00           H
ATOM   4555  OW  SOL  1555      63.030  70.890 153.890  1.00  0.00           O
ATOM   4556  HW1 SOL  1555      62.480  71.460 153.350  1.00  0.00           H
ATOM   4557  HW2 SOL  1555      62.900  71.210 154.780  1.00  0.00           H
ATOM   4558  OW  SOL  1556      89.190  72.610  62.290  1.00  0.00           O
ATOM   4559  HW1 SOL  1556      88.370  72.130  62.340  1.00  0.00           H
ATOM   4560  HW2 SOL  1556      88.990  73.390  61.760  1.00  0.00           H
ATOM   4561  OW  SOL  1557       0.530  43.620 145.270  1.00  0.00           O
ATOM   4562  HW1 SOL  1557       0.600  44.080 146.110  1.00  0.00           H
ATOM   4563  HW2 SOL  1557     103.830  43.340 145.220  1.00  0.00           H
ATOM   4564  OW  SOL  1558      10.950  25.950  53.010  1.00  0.00           O
ATOM   4565  HW1 SOL  1558      10.830  26.230  53.920  1.00  0.00           H
ATOM   4566  HW2 SOL  1558      11.620  26.540  52.660  1.00  0.00           H
ATOM   4567  OW  SOL  1559       2.460  48.660  53.580  1.00  0.00           O
ATOM   4568  HW1 SOL  1559       2.570  48.590  54.530  1.00  0.00           H
ATOM   4569  HW2 SOL  1559       2.740  47.810  53.250  1.00  0.00           H
ATOM   4570  OW  SOL  1560      47.330   4.020 122.780  1.00  0.00           O
ATOM   4571  HW1 SOL  1560      47.510   3.660 121.910  1.00  0.00           H
ATOM   4572  HW2 SOL  1560      46.450   3.730 122.990  1.00  0.00           H
ATOM   4573  OW  SOL  1561      37.870  54.500 144.310  1.00  0.00           O
ATOM   4574  HW1 SOL  1561      38.750  54.800 144.090  1.00  0.00           H
ATOM   4575  HW2 SOL  1561      37.910  53.550 144.220  1.00  0.00           H
ATOM   4576  OW  SOL  1562      23.070  87.440 130.830  1.00  0.00           O
ATOM   4577  HW1 SOL  1562      23.790  87.940 131.220  1.00  0.00           H
ATOM   4578  HW2 SOL  1562      22.930  87.850 129.970  1.00  0.00           H
ATOM   4579  OW  SOL  1563      32.770  95.740  29.890  1.00  0.00           O
ATOM   4580  HW1 SOL  1563      32.200  95.190  30.420  1.00  0.00           H
ATOM   4581  HW2 SOL  1563      33.510  95.180  29.660  1.00  0.00           H
ATOM   4582  OW  SOL  1564      82.830 104.170 131.800  1.00  0.00           O
ATOM   4583  HW1 SOL  1564      83.600 103.910 132.310  1.00  0.00           H
ATOM   4584  HW2 SOL  1564      83.050 103.930 130.900  1.00  0.00           H
ATOM   4585  OW  SOL  1565      78.430  16.860 154.160  1.00  0.00           O
ATOM   4586  HW1 SOL  1565      78.320  15.950 153.860  1.00  0.00           H
ATOM   4587  HW2 SOL  1565      77.950  17.370 153.510  1.00  0.00           H
ATOM   4588  OW  SOL  1566      49.320  68.980 112.690  1.00  0.00           O
ATOM   4589  HW1 SOL  1566      49.060  68.980 111.770  1.00  0.00           H
ATOM   4590  HW2 SOL  1566      49.210  69.890 112.970  1.00  0.00           H
ATOM   4591  OW  SOL  1567      44.150  10.380  61.270  1.00  0.00           O
ATOM   4592  HW1 SOL  1567      43.330  10.190  60.810  1.00  0.00           H
ATOM   4593  HW2 SOL  1567      44.450  11.200  60.880  1.00  0.00           H
ATOM   4594  OW  SOL  1568      89.900  94.810  38.170  1.00  0.00           O
ATOM   4595  HW1 SOL  1568      89.170  95.390  38.390  1.00  0.00           H
ATOM   4596  HW2 SOL  1568      90.050  94.290  38.960  1.00  0.00           H
ATOM   4597  OW  SOL  1569      85.450   3.360 144.620  1.00  0.00           O
ATOM   4598  HW1 SOL  1569      86.290   2.930 144.500  1.00  0.00           H
ATOM   4599  HW2 SOL  1569      84.980   3.200 143.800  1.00  0.00           H
ATOM   4600  OW  SOL  1570      56.630  83.710  22.190  1.00  0.00           O
ATOM   4601  HW1 SOL  1570      57.390  83.130  22.280  1.00  0.00           H
ATOM   4602  HW2 SOL  1570      56.220  83.440  21.370  1.00  0.00           H
ATOM   4603  OW  SOL  1571      86.400  66.040 164.910  1.00  0.00           O
ATOM   4604  HW1 SOL  1571      86.310  66.120 165.860  1.00  0.00           H
ATOM   4605  HW2 SOL  1571      86.140  66.890 164.570  1.00  0.00           H
ATOM   4606  OW  SOL  1572      99.670  80.340  24.990  1.00  0.00           O
ATOM   4607  HW1 SOL  1572      99.590  79.390  25.000  1.00  0.00           H
ATOM   4608  HW2 SOL  1572      98.960  80.650  25.550  1.00  0.00           H
ATOM   4609  OW  SOL  1573      29.250  17.090  46.470  1.00  0.00           O
ATOM   4610  HW1 SOL  1573      29.860  16.360  46.570  1.00  0.00           H
ATOM   4611  HW2 SOL  1573      28.640  17.000  47.200  1.00  0.00           H
ATOM   4612  OW  SOL  1574      97.710  13.160  27.890  1.00  0.00           O
ATOM   4613  HW1 SOL  1574      98.590  13.460  28.140  1.00  0.00           H
ATOM   4614  HW2 SOL  1574      97.640  12.290  28.300  1.00  0.00           H
ATOM   4615  OW  SOL  1575       2.580  92.580 152.690  1.00  0.00           O
ATOM   4616  HW1 SOL  1575       1.760  92.390 152.230  1.00  0.00           H
ATOM   4617  HW2 SOL  1575       2.800  91.770 153.150  1.00  0.00           H
ATOM   4618  OW  SOL  1576       9.650  48.010 106.520  1.00  0.00           O
ATOM   4619  HW1 SOL  1576      10.230  48.270 107.230  1.00  0.00           H
ATOM   4620  HW2 SOL  1576       9.700  48.740 105.890  1.00  0.00           H
ATOM   4621  OW  SOL  1577      71.730 101.170  23.020  1.00  0.00           O
ATOM   4622  HW1 SOL  1577      71.350 100.310  23.230  1.00  0.00           H
ATOM   4623  HW2 SOL  1577      72.650 101.090  23.250  1.00  0.00           H
ATOM   4624  OW  SOL  1578      24.250  27.730 108.130  1.00  0.00           O
ATOM   4625  HW1 SOL  1578      25.070  27.240 108.020  1.00  0.00           H
ATOM   4626  HW2 SOL  1578      23.600  27.210 107.650  1.00  0.00           H
ATOM   4627  OW  SOL  1579      90.960  45.550 147.740  1.00  0.00           O
ATOM   4628  HW1 SOL  1579      90.100  45.820 147.430  1.00  0.00           H
ATOM   4629  HW2 SOL  1579      91.240  46.280 148.310  1.00  0.00           H
ATOM   4630  OW  SOL  1580      92.900  20.500  13.680  1.00  0.00           O
ATOM   4631  HW1 SOL  1580      92.650  21.190  13.060  1.00  0.00           H
ATOM   4632  HW2 SOL  1580      92.340  19.760  13.460  1.00  0.00           H
ATOM   4633  OW  SOL  1581      48.390  71.890 145.920  1.00  0.00           O
ATOM   4634  HW1 SOL  1581      49.060  71.350 146.350  1.00  0.00           H
ATOM   4635  HW2 SOL  1581      48.670  71.960 145.010  1.00  0.00           H
ATOM   4636  OW  SOL  1582      98.420  98.760  32.520  1.00  0.00           O
ATOM   4637  HW1 SOL  1582      97.640  98.980  33.020  1.00  0.00           H
ATOM   4638  HW2 SOL  1582      99.090  99.380  32.830  1.00  0.00           H
ATOM   4639  OW  SOL  1583      82.560  33.490 108.400  1.00  0.00           O
ATOM   4640  HW1 SOL  1583      83.250  34.140 108.550  1.00  0.00           H
ATOM   4641  HW2 SOL  1583      82.260  33.660 107.510  1.00  0.00           H
ATOM   4642  OW  SOL  1584      94.080  24.350  29.950  1.00  0.00           O
ATOM   4643  HW1 SOL  1584      93.580  23.690  30.430  1.00  0.00           H
ATOM   4644  HW2 SOL  1584      94.900  24.420  30.440  1.00  0.00           H
ATOM   4645  OW  SOL  1585      44.970  50.470 111.530  1.00  0.00           O
ATOM   4646  HW1 SOL  1585      44.370  49.870 111.080  1.00  0.00           H
ATOM   4647  HW2 SOL  1585      45.640  49.900 111.910  1.00  0.00           H
ATOM   4648  OW  SOL  1586      48.330  34.640   1.960  1.00  0.00           O
ATOM   4649  HW1 SOL  1586      49.170  34.330   2.320  1.00  0.00           H
ATOM   4650  HW2 SOL  1586      48.430  34.560   1.010  1.00  0.00           H
ATOM   4651  OW  SOL  1587      65.150   7.000 160.000  1.00  0.00           O
ATOM   4652  HW1 SOL  1587      64.360   6.770 159.520  1.00  0.00           H
ATOM   4653  HW2 SOL  1587      65.230   6.340 160.680  1.00  0.00           H
ATOM   4654  OW  SOL  1588      76.350  48.810 152.130  1.00  0.00           O
ATOM   4655  HW1 SOL  1588      75.660  49.260 152.620  1.00  0.00           H
ATOM   4656  HW2 SOL  1588      76.160  49.010 151.210  1.00  0.00           H
ATOM   4657  OW  SOL  1589       2.930  81.930 164.110  1.00  0.00           O
ATOM   4658  HW1 SOL  1589       3.180  82.850 164.080  1.00  0.00           H
ATOM   4659  HW2 SOL  1589       2.620  81.790 165.000  1.00  0.00           H
ATOM   4660  OW  SOL  1590       6.700  73.940 159.640  1.00  0.00           O
ATOM   4661  HW1 SOL  1590       6.780  73.340 160.380  1.00  0.00           H
ATOM   4662  HW2 SOL  1590       6.970  73.430 158.880  1.00  0.00           H
ATOM   4663  OW  SOL  1591      31.540  39.730  12.300  1.00  0.00           O
ATOM   4664  HW1 SOL  1591      31.550  40.400  12.980  1.00  0.00           H
ATOM   4665  HW2 SOL  1591      32.430  39.380  12.300  1.00  0.00           H
ATOM   4666  OW  SOL  1592      21.740  93.880  37.040  1.00  0.00           O
ATOM   4667  HW1 SOL  1592      21.890  93.070  37.520  1.00  0.00           H
ATOM   4668  HW2 SOL  1592      22.100  93.710  36.170  1.00  0.00           H
ATOM   4669  OW  SOL  1593      80.030  23.980 105.810  1.00  0.00           O
ATOM   4670  HW1 SOL  1593      79.560  23.270 106.240  1.00  0.00           H
ATOM   4671  HW2 SOL  1593      80.810  24.120 106.350  1.00  0.00           H
ATOM   4672  OW  SOL  1594      83.010  46.260  19.070  1.00  0.00           O
ATOM   4673  HW1 SOL  1594      82.510  45.700  19.670  1.00  0.00           H
ATOM   4674  HW2 SOL  1594      82.340  46.690  18.530  1.00  0.00           H
ATOM   4675  OW  SOL  1595      72.900  94.090 144.490  1.00  0.00           O
ATOM   4676  HW1 SOL  1595      72.820  94.120 143.540  1.00  0.00           H
ATOM   4677  HW2 SOL  1595      73.830  94.230 144.660  1.00  0.00           H
ATOM   4678  OW  SOL  1596      47.260  21.200 126.110  1.00  0.00           O
ATOM   4679  HW1 SOL  1596      47.190  22.140 126.280  1.00  0.00           H
ATOM   4680  HW2 SOL  1596      47.800  21.140 125.330  1.00  0.00           H
ATOM   4681  OW  SOL  1597      77.570  19.040   9.200  1.00  0.00           O
ATOM   4682  HW1 SOL  1597      78.470  19.130   9.520  1.00  0.00           H
ATOM   4683  HW2 SOL  1597      77.400  19.850   8.730  1.00  0.00           H
ATOM   4684  OW  SOL  1598      54.120 103.710  16.680  1.00  0.00           O
ATOM   4685  HW1 SOL  1598      53.580 104.120  17.360  1.00  0.00           H
ATOM   4686  HW2 SOL  1598      54.300 102.830  17.020  1.00  0.00           H
ATOM   4687  OW  SOL  1599      70.620  88.550 114.420  1.00  0.00           O
ATOM   4688  HW1 SOL  1599      69.940  88.310 115.040  1.00  0.00           H
ATOM   4689  HW2 SOL  1599      70.180  89.140 113.800  1.00  0.00           H
ATOM   4690  OW  SOL  1600      50.540  23.020 162.330  1.00  0.00           O
ATOM   4691  HW1 SOL  1600      50.770  22.590 163.150  1.00  0.00           H
ATOM   4692  HW2 SOL  1600      49.780  23.570 162.540  1.00  0.00           H
ATOM   4693  OW  SOL  1601      70.460  41.690  46.630  1.00  0.00           O
ATOM   4694  HW1 SOL  1601      70.080  41.260  47.400  1.00  0.00           H
ATOM   4695  HW2 SOL  1601      71.240  42.120  46.960  1.00  0.00           H
ATOM   4696  OW  SOL  1602      10.850  85.000 122.210  1.00  0.00           O
ATOM   4697  HW1 SOL  1602      10.320  85.740 121.900  1.00  0.00           H
ATOM   4698  HW2 SOL  1602      11.360  84.740 121.440  1.00  0.00           H
ATOM   4699  OW  SOL  1603      86.280  90.830 102.240  1.00  0.00           O
ATOM   4700  HW1 SOL  1603      86.380  90.660 101.300  1.00  0.00           H
ATOM   4701  HW2 SOL  1603      85.500  90.320 102.490  1.00  0.00           H
ATOM   4702  OW  SOL  1604      58.360  38.650 107.940  1.00  0.00           O
ATOM   4703  HW1 SOL  1604      58.410  38.580 106.990  1.00  0.00           H
ATOM   4704  HW2 SOL  1604      57.800  39.410 108.100  1.00  0.00           H
ATOM   4705  OW  SOL  1605      74.970  48.900  53.120  1.00  0.00           O
ATOM   4706  HW1 SOL  1605      75.800  48.940  52.650  1.00  0.00           H
ATOM   4707  HW2 SOL  1605      75.090  49.480  53.870  1.00  0.00           H
ATOM   4708  OW  SOL  1606      42.110  66.610 167.440  1.00  0.00           O
ATOM   4709  HW1 SOL  1606      42.560  66.600   0.820  1.00  0.00           H
ATOM   4710  HW2 SOL  1606      41.950  65.690 167.240  1.00  0.00           H
ATOM   4711  OW  SOL  1607      17.700 100.630 149.520  1.00  0.00           O
ATOM   4712  HW1 SOL  1607      16.900 100.850 150.000  1.00  0.00           H
ATOM   4713  HW2 SOL  1607      17.410 100.480 148.620  1.00  0.00           H
ATOM   4714  OW  SOL  1608       8.500  47.360  16.360  1.00  0.00           O
ATOM   4715  HW1 SOL  1608       9.390  47.050  16.440  1.00  0.00           H
ATOM   4716  HW2 SOL  1608       8.150  47.330  17.260  1.00  0.00           H
ATOM   4717  OW  SOL  1609      30.740   2.080 165.330  1.00  0.00           O
ATOM   4718  HW1 SOL  1609      29.930   2.280 165.790  1.00  0.00           H
ATOM   4719  HW2 SOL  1609      31.180   2.920 165.240  1.00  0.00           H
ATOM   4720  OW  SOL  1610      25.060  50.140 145.730  1.00  0.00           O
ATOM   4721  HW1 SOL  1610      25.900  50.100 145.270  1.00  0.00           H
ATOM   4722  HW2 SOL  1610      24.690  50.990 145.500  1.00  0.00           H
ATOM   4723  OW  SOL  1611      50.710   8.540 145.250  1.00  0.00           O
ATOM   4724  HW1 SOL  1611      50.410   7.810 144.710  1.00  0.00           H
ATOM   4725  HW2 SOL  1611      51.060   9.180 144.630  1.00  0.00           H
ATOM   4726  OW  SOL  1612      35.480   0.800  59.460  1.00  0.00           O
ATOM   4727  HW1 SOL  1612      35.340   0.990  58.530  1.00  0.00           H
ATOM   4728  HW2 SOL  1612      36.210   0.180  59.470  1.00  0.00           H
ATOM   4729  OW  SOL  1613      37.620  24.160   2.060  1.00  0.00           O
ATOM   4730  HW1 SOL  1613      37.680  23.890   2.980  1.00  0.00           H
ATOM   4731  HW2 SOL  1613      36.710  23.990   1.820  1.00  0.00           H
ATOM   4732  OW  SOL  1614      13.390   9.660 156.230  1.00  0.00           O
ATOM   4733  HW1 SOL  1614      13.670   8.880 156.730  1.00  0.00           H
ATOM   4734  HW2 SOL  1614      12.790   9.310 155.570  1.00  0.00           H
ATOM   4735  OW  SOL  1615      15.530  56.020 166.480  1.00  0.00           O
ATOM   4736  HW1 SOL  1615      15.880  55.960 167.370  1.00  0.00           H
ATOM   4737  HW2 SOL  1615      15.410  56.960 166.330  1.00  0.00           H
ATOM   4738  OW  SOL  1616      59.470  41.150  55.870  1.00  0.00           O
ATOM   4739  HW1 SOL  1616      59.270  41.960  56.340  1.00  0.00           H
ATOM   4740  HW2 SOL  1616      59.310  41.370  54.950  1.00  0.00           H
ATOM   4741  OW  SOL  1617      47.900   1.530 140.890  1.00  0.00           O
ATOM   4742  HW1 SOL  1617      47.580   1.020 140.150  1.00  0.00           H
ATOM   4743  HW2 SOL  1617      47.490   1.130 141.650  1.00  0.00           H
ATOM   4744  OW  SOL  1618      45.560  99.010 111.270  1.00  0.00           O
ATOM   4745  HW1 SOL  1618      45.810  98.100 111.440  1.00  0.00           H
ATOM   4746  HW2 SOL  1618      44.750  98.940 110.760  1.00  0.00           H
ATOM   4747  OW  SOL  1619      61.820  33.810  60.430  1.00  0.00           O
ATOM   4748  HW1 SOL  1619      61.630  33.450  61.300  1.00  0.00           H
ATOM   4749  HW2 SOL  1619      62.650  34.270  60.540  1.00  0.00           H
ATOM   4750  OW  SOL  1620      88.860  52.610 150.430  1.00  0.00           O
ATOM   4751  HW1 SOL  1620      89.140  51.730 150.710  1.00  0.00           H
ATOM   4752  HW2 SOL  1620      88.620  53.040 151.250  1.00  0.00           H
ATOM   4753  OW  SOL  1621      27.070  24.500 133.660  1.00  0.00           O
ATOM   4754  HW1 SOL  1621      26.680  25.330 133.930  1.00  0.00           H
ATOM   4755  HW2 SOL  1621      27.860  24.750 133.180  1.00  0.00           H
ATOM   4756  OW  SOL  1622      29.850  35.770  71.760  1.00  0.00           O
ATOM   4757  HW1 SOL  1622      29.070  35.230  71.760  1.00  0.00           H
ATOM   4758  HW2 SOL  1622      30.140  35.770  72.680  1.00  0.00           H
ATOM   4759  OW  SOL  1623      90.130   1.640 117.910  1.00  0.00           O
ATOM   4760  HW1 SOL  1623      90.960   1.200 118.120  1.00  0.00           H
ATOM   4761  HW2 SOL  1623      89.870   2.060 118.730  1.00  0.00           H
ATOM   4762  OW  SOL  1624      73.990  74.730 109.910  1.00  0.00           O
ATOM   4763  HW1 SOL  1624      73.910  75.410 109.240  1.00  0.00           H
ATOM   4764  HW2 SOL  1624      73.730  73.930 109.450  1.00  0.00           H
ATOM   4765  OW  SOL  1625      47.740  61.450 149.310  1.00  0.00           O
ATOM   4766  HW1 SOL  1625      47.370  61.850 148.530  1.00  0.00           H
ATOM   4767  HW2 SOL  1625      47.500  62.050 150.020  1.00  0.00           H
ATOM   4768  OW  SOL  1626       1.530  70.700  28.160  1.00  0.00           O
ATOM   4769  HW1 SOL  1626       2.080  70.940  27.420  1.00  0.00           H
ATOM   4770  HW2 SOL  1626       1.330  71.530  28.600  1.00  0.00           H
ATOM   4771  OW  SOL  1627       0.180  76.850  41.780  1.00  0.00           O
ATOM   4772  HW1 SOL  1627     104.020  77.100  42.620  1.00  0.00           H
ATOM   4773  HW2 SOL  1627       0.800  76.160  41.990  1.00  0.00           H
ATOM   4774  OW  SOL  1628      88.000  92.970  20.330  1.00  0.00           O
ATOM   4775  HW1 SOL  1628      88.660  92.510  19.810  1.00  0.00           H
ATOM   4776  HW2 SOL  1628      88.490  93.290  21.090  1.00  0.00           H
ATOM   4777  OW  SOL  1629      98.350  60.270 156.330  1.00  0.00           O
ATOM   4778  HW1 SOL  1629      97.570  60.700 155.980  1.00  0.00           H
ATOM   4779  HW2 SOL  1629      98.160  60.150 157.260  1.00  0.00           H
ATOM   4780  OW  SOL  1630       9.210   9.970   6.180  1.00  0.00           O
ATOM   4781  HW1 SOL  1630       8.270   9.850   6.060  1.00  0.00           H
ATOM   4782  HW2 SOL  1630       9.600   9.610   5.390  1.00  0.00           H
ATOM   4783  OW  SOL  1631      73.430  93.620 152.300  1.00  0.00           O
ATOM   4784  HW1 SOL  1631      72.520  93.440 152.050  1.00  0.00           H
ATOM   4785  HW2 SOL  1631      73.540  93.170 153.140  1.00  0.00           H
ATOM   4786  OW  SOL  1632      70.480  96.750  35.260  1.00  0.00           O
ATOM   4787  HW1 SOL  1632      70.070  97.520  35.640  1.00  0.00           H
ATOM   4788  HW2 SOL  1632      70.230  96.780  34.330  1.00  0.00           H
ATOM   4789  OW  SOL  1633      77.960  41.890 144.310  1.00  0.00           O
ATOM   4790  HW1 SOL  1633      78.630  42.250 143.740  1.00  0.00           H
ATOM   4791  HW2 SOL  1633      78.040  42.390 145.120  1.00  0.00           H
ATOM   4792  OW  SOL  1634      49.840  53.660  48.890  1.00  0.00           O
ATOM   4793  HW1 SOL  1634      49.160  54.070  48.350  1.00  0.00           H
ATOM   4794  HW2 SOL  1634      49.450  53.590  49.760  1.00  0.00           H
ATOM   4795  OW  SOL  1635      28.970  46.960  40.400  1.00  0.00           O
ATOM   4796  HW1 SOL  1635      28.330  46.740  41.090  1.00  0.00           H
ATOM   4797  HW2 SOL  1635      28.690  46.450  39.650  1.00  0.00           H
ATOM   4798  OW  SOL  1636      67.720  60.580  17.200  1.00  0.00           O
ATOM   4799  HW1 SOL  1636      68.190  60.110  16.510  1.00  0.00           H
ATOM   4800  HW2 SOL  1636      68.370  61.150  17.600  1.00  0.00           H
ATOM   4801  OW  SOL  1637      83.910  50.420 123.990  1.00  0.00           O
ATOM   4802  HW1 SOL  1637      84.030  49.990 123.140  1.00  0.00           H
ATOM   4803  HW2 SOL  1637      83.820  51.350 123.780  1.00  0.00           H
ATOM   4804  OW  SOL  1638      88.550  26.750 126.210  1.00  0.00           O
ATOM   4805  HW1 SOL  1638      87.830  27.340 126.430  1.00  0.00           H
ATOM   4806  HW2 SOL  1638      88.130  25.960 125.880  1.00  0.00           H
ATOM   4807  OW  SOL  1639      84.620  12.810  26.580  1.00  0.00           O
ATOM   4808  HW1 SOL  1639      84.990  12.560  27.420  1.00  0.00           H
ATOM   4809  HW2 SOL  1639      83.720  13.050  26.780  1.00  0.00           H
ATOM   4810  OW  SOL  1640     102.240  13.180  42.030  1.00  0.00           O
ATOM   4811  HW1 SOL  1640     102.780  12.910  41.290  1.00  0.00           H
ATOM   4812  HW2 SOL  1640     102.510  12.600  42.740  1.00  0.00           H
ATOM   4813  OW  SOL  1641      72.010  54.560 123.090  1.00  0.00           O
ATOM   4814  HW1 SOL  1641      72.570  53.910 123.520  1.00  0.00           H
ATOM   4815  HW2 SOL  1641      72.000  54.300 122.170  1.00  0.00           H
ATOM   4816  OW  SOL  1642      23.080  92.150 122.900  1.00  0.00           O
ATOM   4817  HW1 SOL  1642      22.660  91.360 123.250  1.00  0.00           H
ATOM   4818  HW2 SOL  1642      23.040  92.030 121.950  1.00  0.00           H
ATOM   4819  OW  SOL  1643      95.020  17.380   7.450  1.00  0.00           O
ATOM   4820  HW1 SOL  1643      95.390  17.850   8.200  1.00  0.00           H
ATOM   4821  HW2 SOL  1643      94.230  17.880   7.230  1.00  0.00           H
ATOM   4822  OW  SOL  1644      32.820  81.170  45.040  1.00  0.00           O
ATOM   4823  HW1 SOL  1644      32.720  81.210  45.990  1.00  0.00           H
ATOM   4824  HW2 SOL  1644      33.750  81.350  44.890  1.00  0.00           H
ATOM   4825  OW  SOL  1645      40.580  33.160 116.740  1.00  0.00           O
ATOM   4826  HW1 SOL  1645      40.870  32.350 117.150  1.00  0.00           H
ATOM   4827  HW2 SOL  1645      40.220  33.690 117.450  1.00  0.00           H
ATOM   4828  OW  SOL  1646      40.790   9.100 160.370  1.00  0.00           O
ATOM   4829  HW1 SOL  1646      41.540   9.460 159.880  1.00  0.00           H
ATOM   4830  HW2 SOL  1646      40.480   9.840 160.900  1.00  0.00           H
ATOM   4831  OW  SOL  1647      91.900  48.690 144.590  1.00  0.00           O
ATOM   4832  HW1 SOL  1647      91.640  48.860 143.680  1.00  0.00           H
ATOM   4833  HW2 SOL  1647      91.720  49.520 145.040  1.00  0.00           H
ATOM   4834  OW  SOL  1648      95.840  59.610 135.540  1.00  0.00           O
ATOM   4835  HW1 SOL  1648      96.050  60.470 135.160  1.00  0.00           H
ATOM   4836  HW2 SOL  1648      96.230  58.980 134.920  1.00  0.00           H
ATOM   4837  OW  SOL  1649      58.390  16.950  21.400  1.00  0.00           O
ATOM   4838  HW1 SOL  1649      58.080  17.830  21.180  1.00  0.00           H
ATOM   4839  HW2 SOL  1649      57.900  16.360  20.830  1.00  0.00           H
ATOM   4840  OW  SOL  1650      72.150  20.680  30.810  1.00  0.00           O
ATOM   4841  HW1 SOL  1650      72.480  20.840  31.690  1.00  0.00           H
ATOM   4842  HW2 SOL  1650      72.930  20.700  30.250  1.00  0.00           H
ATOM   4843  OW  SOL  1651      19.080  14.560 159.620  1.00  0.00           O
ATOM   4844  HW1 SOL  1651      19.290  13.850 160.230  1.00  0.00           H
ATOM   4845  HW2 SOL  1651      19.700  15.250 159.840  1.00  0.00           H
ATOM   4846  OW  SOL  1652      72.680  57.250  30.270  1.00  0.00           O
ATOM   4847  HW1 SOL  1652      71.780  57.400  29.960  1.00  0.00           H
ATOM   4848  HW2 SOL  1652      73.030  56.600  29.660  1.00  0.00           H
ATOM   4849  OW  SOL  1653      76.600  41.760 113.630  1.00  0.00           O
ATOM   4850  HW1 SOL  1653      75.980  41.880 112.910  1.00  0.00           H
ATOM   4851  HW2 SOL  1653      76.510  42.550 114.160  1.00  0.00           H
ATOM   4852  OW  SOL  1654       2.260  68.910 108.530  1.00  0.00           O
ATOM   4853  HW1 SOL  1654       2.610  69.270 109.350  1.00  0.00           H
ATOM   4854  HW2 SOL  1654       2.430  67.970 108.580  1.00  0.00           H
ATOM   4855  OW  SOL  1655      51.040  11.010  39.500  1.00  0.00           O
ATOM   4856  HW1 SOL  1655      51.720  11.320  38.890  1.00  0.00           H
ATOM   4857  HW2 SOL  1655      50.750  11.810  39.950  1.00  0.00           H
ATOM   4858  OW  SOL  1656      55.050  16.530 138.440  1.00  0.00           O
ATOM   4859  HW1 SOL  1656      55.100  15.630 138.750  1.00  0.00           H
ATOM   4860  HW2 SOL  1656      55.930  16.890 138.610  1.00  0.00           H
ATOM   4861  OW  SOL  1657      35.310  65.560  45.900  1.00  0.00           O
ATOM   4862  HW1 SOL  1657      35.330  65.110  45.060  1.00  0.00           H
ATOM   4863  HW2 SOL  1657      34.730  65.030  46.440  1.00  0.00           H
ATOM   4864  OW  SOL  1658      72.820  90.690  40.160  1.00  0.00           O
ATOM   4865  HW1 SOL  1658      73.200  90.540  39.300  1.00  0.00           H
ATOM   4866  HW2 SOL  1658      72.190  91.400  40.030  1.00  0.00           H
ATOM   4867  OW  SOL  1659      13.290   2.350  51.250  1.00  0.00           O
ATOM   4868  HW1 SOL  1659      13.080   2.220  52.180  1.00  0.00           H
ATOM   4869  HW2 SOL  1659      12.450   2.330  50.810  1.00  0.00           H
ATOM   4870  OW  SOL  1660      49.210  74.270  19.330  1.00  0.00           O
ATOM   4871  HW1 SOL  1660      49.000  73.950  20.210  1.00  0.00           H
ATOM   4872  HW2 SOL  1660      50.000  74.790  19.450  1.00  0.00           H
ATOM   4873  OW  SOL  1661      47.900  50.840  31.260  1.00  0.00           O
ATOM   4874  HW1 SOL  1661      47.040  50.940  31.670  1.00  0.00           H
ATOM   4875  HW2 SOL  1661      47.710  50.610  30.350  1.00  0.00           H
ATOM   4876  OW  SOL  1662      12.750  54.510 140.470  1.00  0.00           O
ATOM   4877  HW1 SOL  1662      13.300  53.820 140.090  1.00  0.00           H
ATOM   4878  HW2 SOL  1662      12.270  54.870 139.730  1.00  0.00           H
ATOM   4879  OW  SOL  1663      33.650  54.210 125.510  1.00  0.00           O
ATOM   4880  HW1 SOL  1663      33.030  53.710 126.040  1.00  0.00           H
ATOM   4881  HW2 SOL  1663      33.260  54.250 124.640  1.00  0.00           H
ATOM   4882  OW  SOL  1664      61.000  28.450   1.700  1.00  0.00           O
ATOM   4883  HW1 SOL  1664      61.820  28.760   2.080  1.00  0.00           H
ATOM   4884  HW2 SOL  1664      60.990  27.510   1.880  1.00  0.00           H
ATOM   4885  OW  SOL  1665      93.370  43.250   8.110  1.00  0.00           O
ATOM   4886  HW1 SOL  1665      93.280  43.750   8.920  1.00  0.00           H
ATOM   4887  HW2 SOL  1665      92.760  43.670   7.490  1.00  0.00           H
ATOM   4888  OW  SOL  1666      35.140   2.450  57.180  1.00  0.00           O
ATOM   4889  HW1 SOL  1666      35.310   2.340  56.240  1.00  0.00           H
ATOM   4890  HW2 SOL  1666      34.190   2.450  57.250  1.00  0.00           H
ATOM   4891  OW  SOL  1667      34.320  70.100  32.000  1.00  0.00           O
ATOM   4892  HW1 SOL  1667      33.580  69.570  31.710  1.00  0.00           H
ATOM   4893  HW2 SOL  1667      33.990  70.580  32.760  1.00  0.00           H
ATOM   4894  OW  SOL  1668       9.910  52.180 147.770  1.00  0.00           O
ATOM   4895  HW1 SOL  1668       9.860  52.460 148.690  1.00  0.00           H
ATOM   4896  HW2 SOL  1668      10.360  52.910 147.330  1.00  0.00           H
ATOM   4897  OW  SOL  1669      48.030  47.970  43.430  1.00  0.00           O
ATOM   4898  HW1 SOL  1669      47.190  48.010  43.890  1.00  0.00           H
ATOM   4899  HW2 SOL  1669      48.580  48.610  43.880  1.00  0.00           H
ATOM   4900  OW  SOL  1670      20.060  86.840  55.820  1.00  0.00           O
ATOM   4901  HW1 SOL  1670      20.510  86.170  56.340  1.00  0.00           H
ATOM   4902  HW2 SOL  1670      20.200  87.650  56.320  1.00  0.00           H
ATOM   4903  OW  SOL  1671      88.300  66.850  26.530  1.00  0.00           O
ATOM   4904  HW1 SOL  1671      87.490  67.350  26.590  1.00  0.00           H
ATOM   4905  HW2 SOL  1671      88.980  67.430  26.870  1.00  0.00           H
ATOM   4906  OW  SOL  1672      99.480  33.360 145.060  1.00  0.00           O
ATOM   4907  HW1 SOL  1672     100.020  32.580 144.950  1.00  0.00           H
ATOM   4908  HW2 SOL  1672      99.960  34.050 144.600  1.00  0.00           H
ATOM   4909  OW  SOL  1673      14.120  43.910  18.510  1.00  0.00           O
ATOM   4910  HW1 SOL  1673      14.680  43.540  19.190  1.00  0.00           H
ATOM   4911  HW2 SOL  1673      13.240  43.880  18.880  1.00  0.00           H
ATOM   4912  OW  SOL  1674      96.750  34.860  14.440  1.00  0.00           O
ATOM   4913  HW1 SOL  1674      97.380  34.620  15.130  1.00  0.00           H
ATOM   4914  HW2 SOL  1674      96.760  35.820  14.440  1.00  0.00           H
ATOM   4915  OW  SOL  1675      18.780  87.670 146.700  1.00  0.00           O
ATOM   4916  HW1 SOL  1675      18.610  88.490 146.230  1.00  0.00           H
ATOM   4917  HW2 SOL  1675      17.980  87.510 147.200  1.00  0.00           H
ATOM   4918  OW  SOL  1676      19.910  92.410  18.800  1.00  0.00           O
ATOM   4919  HW1 SOL  1676      19.690  91.580  18.380  1.00  0.00           H
ATOM   4920  HW2 SOL  1676      19.900  93.050  18.090  1.00  0.00           H
ATOM   4921  OW  SOL  1677       7.630  58.470  11.370  1.00  0.00           O
ATOM   4922  HW1 SOL  1677       7.390  59.210  11.930  1.00  0.00           H
ATOM   4923  HW2 SOL  1677       7.480  58.780  10.480  1.00  0.00           H
ATOM   4924  OW  SOL  1678      63.890  53.350  13.670  1.00  0.00           O
ATOM   4925  HW1 SOL  1678      63.710  52.520  13.220  1.00  0.00           H
ATOM   4926  HW2 SOL  1678      64.520  53.790  13.100  1.00  0.00           H
ATOM   4927  OW  SOL  1679      20.870  68.740 146.530  1.00  0.00           O
ATOM   4928  HW1 SOL  1679      20.410  68.190 145.900  1.00  0.00           H
ATOM   4929  HW2 SOL  1679      20.510  69.620 146.380  1.00  0.00           H
ATOM   4930  OW  SOL  1680      86.920  10.360 151.680  1.00  0.00           O
ATOM   4931  HW1 SOL  1680      86.980  10.880 152.480  1.00  0.00           H
ATOM   4932  HW2 SOL  1680      86.790  11.010 150.980  1.00  0.00           H
ATOM   4933  OW  SOL  1681     103.710  75.080  15.800  1.00  0.00           O
ATOM   4934  HW1 SOL  1681     103.930  74.150  15.680  1.00  0.00           H
ATOM   4935  HW2 SOL  1681     102.820  75.160  15.470  1.00  0.00           H
ATOM   4936  OW  SOL  1682       5.340  46.990 120.240  1.00  0.00           O
ATOM   4937  HW1 SOL  1682       4.760  47.690 119.920  1.00  0.00           H
ATOM   4938  HW2 SOL  1682       5.040  46.830 121.140  1.00  0.00           H
ATOM   4939  OW  SOL  1683      14.490  26.840  44.740  1.00  0.00           O
ATOM   4940  HW1 SOL  1683      15.020  26.230  45.260  1.00  0.00           H
ATOM   4941  HW2 SOL  1683      15.040  27.620  44.670  1.00  0.00           H
ATOM   4942  OW  SOL  1684      71.770  27.330  35.020  1.00  0.00           O
ATOM   4943  HW1 SOL  1684      71.100  26.970  35.610  1.00  0.00           H
ATOM   4944  HW2 SOL  1684      71.340  27.360  34.170  1.00  0.00           H
ATOM   4945  OW  SOL  1685      35.300  73.640   6.350  1.00  0.00           O
ATOM   4946  HW1 SOL  1685      34.880  72.800   6.570  1.00  0.00           H
ATOM   4947  HW2 SOL  1685      34.600  74.170   5.970  1.00  0.00           H
ATOM   4948  OW  SOL  1686      10.840  50.760 135.440  1.00  0.00           O
ATOM   4949  HW1 SOL  1686      11.170  50.580 134.560  1.00  0.00           H
ATOM   4950  HW2 SOL  1686       9.980  50.340 135.460  1.00  0.00           H
ATOM   4951  OW  SOL  1687      47.480  95.440 111.030  1.00  0.00           O
ATOM   4952  HW1 SOL  1687      47.060  96.040 111.650  1.00  0.00           H
ATOM   4953  HW2 SOL  1687      48.290  95.880 110.790  1.00  0.00           H
ATOM   4954  OW  SOL  1688      19.940  19.250  59.140  1.00  0.00           O
ATOM   4955  HW1 SOL  1688      20.290  18.580  59.730  1.00  0.00           H
ATOM   4956  HW2 SOL  1688      20.300  19.020  58.280  1.00  0.00           H
ATOM   4957  OW  SOL  1689      23.470  53.750  30.100  1.00  0.00           O
ATOM   4958  HW1 SOL  1689      23.460  52.790  30.090  1.00  0.00           H
ATOM   4959  HW2 SOL  1689      22.550  53.990  30.060  1.00  0.00           H
ATOM   4960  OW  SOL  1690      31.430  55.510   7.100  1.00  0.00           O
ATOM   4961  HW1 SOL  1690      32.250  55.540   6.600  1.00  0.00           H
ATOM   4962  HW2 SOL  1690      30.970  54.740   6.760  1.00  0.00           H
ATOM   4963  OW  SOL  1691      33.790  78.740 117.480  1.00  0.00           O
ATOM   4964  HW1 SOL  1691      33.680  77.800 117.400  1.00  0.00           H
ATOM   4965  HW2 SOL  1691      33.540  78.940 118.390  1.00  0.00           H
ATOM   4966  OW  SOL  1692      61.010  16.350  22.370  1.00  0.00           O
ATOM   4967  HW1 SOL  1692      60.130  16.490  22.010  1.00  0.00           H
ATOM   4968  HW2 SOL  1692      61.600  16.650  21.670  1.00  0.00           H
ATOM   4969  OW  SOL  1693      33.340  38.480 152.050  1.00  0.00           O
ATOM   4970  HW1 SOL  1693      32.450  38.560 152.400  1.00  0.00           H
ATOM   4971  HW2 SOL  1693      33.770  37.850 152.630  1.00  0.00           H
ATOM   4972  OW  SOL  1694       2.820  44.300  18.420  1.00  0.00           O
ATOM   4973  HW1 SOL  1694       2.910  43.360  18.260  1.00  0.00           H
ATOM   4974  HW2 SOL  1694       2.050  44.560  17.920  1.00  0.00           H
ATOM   4975  OW  SOL  1695      62.270 103.920 131.940  1.00  0.00           O
ATOM   4976  HW1 SOL  1695      63.120 103.760 132.350  1.00  0.00           H
ATOM   4977  HW2 SOL  1695      62.440   0.380 131.300  1.00  0.00           H
ATOM   4978  OW  SOL  1696      34.760  28.370 110.060  1.00  0.00           O
ATOM   4979  HW1 SOL  1696      35.130  28.220 109.190  1.00  0.00           H
ATOM   4980  HW2 SOL  1696      34.010  28.930 109.910  1.00  0.00           H
ATOM   4981  OW  SOL  1697       8.400  39.810 156.380  1.00  0.00           O
ATOM   4982  HW1 SOL  1697       8.430  39.520 155.470  1.00  0.00           H
ATOM   4983  HW2 SOL  1697       8.340  40.760 156.330  1.00  0.00           H
ATOM   4984  OW  SOL  1698      66.290   9.440 137.190  1.00  0.00           O
ATOM   4985  HW1 SOL  1698      66.000  10.000 136.460  1.00  0.00           H
ATOM   4986  HW2 SOL  1698      66.910   8.830 136.790  1.00  0.00           H
ATOM   4987  OW  SOL  1699      98.310  61.610 111.590  1.00  0.00           O
ATOM   4988  HW1 SOL  1699      97.940  60.750 111.780  1.00  0.00           H
ATOM   4989  HW2 SOL  1699      97.650  62.230 111.890  1.00  0.00           H
ATOM   4990  OW  SOL  1700      41.640  33.580  34.640  1.00  0.00           O
ATOM   4991  HW1 SOL  1700      41.200  34.410  34.800  1.00  0.00           H
ATOM   4992  HW2 SOL  1700      42.500  33.830  34.280  1.00  0.00           H
ATOM   4993  OW  SOL  1701      55.010  54.060 124.270  1.00  0.00           O
ATOM   4994  HW1 SOL  1701      55.760  54.150 124.860  1.00  0.00           H
ATOM   4995  HW2 SOL  1701      54.800  54.960 124.000  1.00  0.00           H
ATOM   4996  OW  SOL  1702       8.630  74.760  20.880  1.00  0.00           O
ATOM   4997  HW1 SOL  1702       8.610  75.610  20.440  1.00  0.00           H
ATOM   4998  HW2 SOL  1702       8.530  74.120  20.170  1.00  0.00           H
ATOM   4999  OW  SOL  1703      26.700   5.270 149.750  1.00  0.00           O
ATOM   5000  HW1 SOL  1703      25.890   5.320 150.260  1.00  0.00           H
ATOM   5001  HW2 SOL  1703      26.730   4.370 149.440  1.00  0.00           H
ATOM   5002  OW  SOL  1704      59.870   9.640   9.330  1.00  0.00           O
ATOM   5003  HW1 SOL  1704      59.230   8.960   9.120  1.00  0.00           H
ATOM   5004  HW2 SOL  1704      60.180   9.420  10.210  1.00  0.00           H
ATOM   5005  OW  SOL  1705      21.110  62.330 143.140  1.00  0.00           O
ATOM   5006  HW1 SOL  1705      20.390  61.970 143.660  1.00  0.00           H
ATOM   5007  HW2 SOL  1705      21.110  63.260 143.360  1.00  0.00           H
ATOM   5008  OW  SOL  1706      45.670  29.690  14.950  1.00  0.00           O
ATOM   5009  HW1 SOL  1706      44.770  29.550  15.220  1.00  0.00           H
ATOM   5010  HW2 SOL  1706      45.930  28.870  14.530  1.00  0.00           H
ATOM   5011  OW  SOL  1707      77.380  17.460  25.540  1.00  0.00           O
ATOM   5012  HW1 SOL  1707      77.980  16.830  25.140  1.00  0.00           H
ATOM   5013  HW2 SOL  1707      76.850  17.780  24.810  1.00  0.00           H
ATOM   5014  OW  SOL  1708      91.900  33.790 155.230  1.00  0.00           O
ATOM   5015  HW1 SOL  1708      91.440  33.890 156.060  1.00  0.00           H
ATOM   5016  HW2 SOL  1708      92.590  34.460 155.260  1.00  0.00           H
ATOM   5017  OW  SOL  1709      89.260  39.070 154.340  1.00  0.00           O
ATOM   5018  HW1 SOL  1709      88.950  39.000 153.440  1.00  0.00           H
ATOM   5019  HW2 SOL  1709      88.640  38.560 154.850  1.00  0.00           H
ATOM   5020  OW  SOL  1710      50.220  36.590  32.320  1.00  0.00           O
ATOM   5021  HW1 SOL  1710      50.610  36.850  33.150  1.00  0.00           H
ATOM   5022  HW2 SOL  1710      50.810  35.930  31.970  1.00  0.00           H
ATOM   5023  OW  SOL  1711      38.950  85.280  30.900  1.00  0.00           O
ATOM   5024  HW1 SOL  1711      38.270  85.140  31.560  1.00  0.00           H
ATOM   5025  HW2 SOL  1711      38.640  84.810  30.130  1.00  0.00           H
ATOM   5026  OW  SOL  1712      50.470  96.080 158.240  1.00  0.00           O
ATOM   5027  HW1 SOL  1712      50.600  96.170 159.190  1.00  0.00           H
ATOM   5028  HW2 SOL  1712      51.320  95.780 157.910  1.00  0.00           H
ATOM   5029  OW  SOL  1713      58.060  33.890  16.520  1.00  0.00           O
ATOM   5030  HW1 SOL  1713      57.440  34.410  16.010  1.00  0.00           H
ATOM   5031  HW2 SOL  1713      57.830  34.070  17.430  1.00  0.00           H
ATOM   5032  OW  SOL  1714      77.650  24.790 119.070  1.00  0.00           O
ATOM   5033  HW1 SOL  1714      77.510  25.150 119.940  1.00  0.00           H
ATOM   5034  HW2 SOL  1714      77.940  25.540 118.540  1.00  0.00           H
ATOM   5035  OW  SOL  1715      41.160  94.240 111.730  1.00  0.00           O
ATOM   5036  HW1 SOL  1715      41.440  93.680 111.010  1.00  0.00           H
ATOM   5037  HW2 SOL  1715      40.730  94.980 111.300  1.00  0.00           H
ATOM   5038  OW  SOL  1716       6.350  42.960 136.720  1.00  0.00           O
ATOM   5039  HW1 SOL  1716       5.550  43.130 136.220  1.00  0.00           H
ATOM   5040  HW2 SOL  1716       6.030  42.730 137.600  1.00  0.00           H
ATOM   5041  OW  SOL  1717     103.230  67.710  19.650  1.00  0.00           O
ATOM   5042  HW1 SOL  1717     102.940  67.780  20.560  1.00  0.00           H
ATOM   5043  HW2 SOL  1717     104.170  67.580  19.700  1.00  0.00           H
ATOM   5044  OW  SOL  1718      88.230  35.610 127.600  1.00  0.00           O
ATOM   5045  HW1 SOL  1718      87.550  35.080 127.190  1.00  0.00           H
ATOM   5046  HW2 SOL  1718      87.970  36.520 127.430  1.00  0.00           H
ATOM   5047  OW  SOL  1719      90.170  24.080 115.590  1.00  0.00           O
ATOM   5048  HW1 SOL  1719      90.300  23.780 116.490  1.00  0.00           H
ATOM   5049  HW2 SOL  1719      90.680  24.890 115.530  1.00  0.00           H
ATOM   5050  OW  SOL  1720      99.980  41.500 113.250  1.00  0.00           O
ATOM   5051  HW1 SOL  1720      99.950  40.650 113.690  1.00  0.00           H
ATOM   5052  HW2 SOL  1720     100.610  42.010 113.760  1.00  0.00           H
ATOM   5053  OW  SOL  1721      28.840  59.130  31.240  1.00  0.00           O
ATOM   5054  HW1 SOL  1721      27.910  58.900  31.340  1.00  0.00           H
ATOM   5055  HW2 SOL  1721      28.840  60.060  31.030  1.00  0.00           H
ATOM   5056  OW  SOL  1722      48.640  95.780 148.410  1.00  0.00           O
ATOM   5057  HW1 SOL  1722      48.250  95.270 147.700  1.00  0.00           H
ATOM   5058  HW2 SOL  1722      48.280  95.390 149.200  1.00  0.00           H
ATOM   5059  OW  SOL  1723      36.180  76.480 114.280  1.00  0.00           O
ATOM   5060  HW1 SOL  1723      35.750  75.910 113.640  1.00  0.00           H
[truncated: 14,218,827 more chars]
