# Supplementary material for: Permeation enhancer-induced membrane defects assist the oral absorption of peptide drugs
Source: Nat Commun. 2025 Oct 28;16:9512. doi: 10.1038/s41467-025-64891-0 (PMC12568990; doi:10.1038/s41467-025-64891-0)
Supplement: Supplementary file 20 — Supplementary Data 1 [file 41467_2025_64891_MOESM20_ESM.zip › Supplementary_Data_1/Trajectory_shown_in_Supplementary_Video_7_Last_Frame.pdb]

TITLE     Title
REMARK    THIS IS A SIMULATION BOX
CRYST1   73.183   73.183   73.183  90.00  90.00  90.00 P 1           1
MODEL        1
ATOM      1  C1  LIG     1      71.628   1.821   0.777  1.00  0.00           C
ATOM      2  C2  LIG     1      70.432   0.885   0.380  1.00  0.00           C
ATOM      3  C3  LIG     1      70.897  -0.266  -0.573  1.00  0.00           C
ATOM      4  C4  LIG     1      71.229   0.353  -1.930  1.00  0.00           C
ATOM      5  C5  LIG     1      71.568  -0.547  -3.081  1.00  0.00           C
ATOM      6  C6  LIG     1      72.057   0.289  -4.341  1.00  0.00           C
ATOM      7  C7  LIG     1      72.081  -0.521  -5.724  1.00  0.00           C
ATOM      8  C8  LIG     1      72.221   0.461  -6.953  1.00  0.00           C
ATOM      9  C9  LIG     1      73.452   1.469  -6.849  1.00  0.00           C
ATOM     10  C10 LIG     1      73.632   2.394  -8.055  1.00  0.00           C
ATOM     11  C11 LIG     1      74.318   3.718  -7.688  1.00  0.00           C
ATOM     12  C12 LIG     1      75.845   3.511  -7.483  1.00  0.00           C
ATOM     13  C13 LIG     1      76.540   4.879  -7.451  1.00  0.00           C
ATOM     14  C14 LIG     1      78.112   4.877  -7.444  1.00  0.00           C
ATOM     15  C15 LIG     1      78.519   6.335  -7.491  1.00  0.00           C
ATOM     16  C16 LIG     1      80.094   6.202  -7.310  1.00  0.00           C
ATOM     17  N   LIG     1      80.950   7.462  -7.338  1.00  0.00           N
ATOM     18  C17 LIG     1      80.771   8.040  -8.646  1.00  0.00           C
ATOM     19  C18 LIG     1      82.374   7.106  -7.151  1.00  0.00           C
ATOM     20  C19 LIG     1      80.522   8.460  -6.403  1.00  0.00           C
ATOM     21  H1  LIG     1      71.329   2.533   1.576  1.00  0.00           H
ATOM     22  H2  LIG     1      72.006   2.287  -0.158  1.00  0.00           H
ATOM     23  H3  LIG     1      72.421   1.135   1.146  1.00  0.00           H
ATOM     24  H4  LIG     1      69.615   1.425  -0.146  1.00  0.00           H
ATOM     25  H5  LIG     1      70.142   0.464   1.366  1.00  0.00           H
ATOM     26  H6  LIG     1      70.079  -0.999  -0.742  1.00  0.00           H
ATOM     27  H7  LIG     1      71.753  -0.842  -0.162  1.00  0.00           H
ATOM     28  H8  LIG     1      71.942   1.204  -1.877  1.00  0.00           H
ATOM     29  H9  LIG     1      70.297   0.897  -2.193  1.00  0.00           H
ATOM     30  H10 LIG     1      70.678  -1.107  -3.438  1.00  0.00           H
ATOM     31  H11 LIG     1      72.337  -1.317  -2.857  1.00  0.00           H
ATOM     32  H12 LIG     1      73.118   0.611  -4.285  1.00  0.00           H
ATOM     33  H13 LIG     1      71.378   1.134  -4.584  1.00  0.00           H
ATOM     34  H14 LIG     1      71.230  -1.203  -5.935  1.00  0.00           H
ATOM     35  H15 LIG     1      73.001  -1.144  -5.745  1.00  0.00           H
ATOM     36  H16 LIG     1      71.324   1.108  -7.055  1.00  0.00           H
ATOM     37  H17 LIG     1      72.299  -0.029  -7.947  1.00  0.00           H
ATOM     38  H18 LIG     1      74.430   0.993  -6.619  1.00  0.00           H
ATOM     39  H19 LIG     1      73.336   2.148  -5.977  1.00  0.00           H
ATOM     40  H20 LIG     1      72.634   2.704  -8.432  1.00  0.00           H
ATOM     41  H21 LIG     1      74.070   1.928  -8.963  1.00  0.00           H
ATOM     42  H22 LIG     1      73.850   4.147  -6.777  1.00  0.00           H
ATOM     43  H23 LIG     1      74.153   4.433  -8.522  1.00  0.00           H
ATOM     44  H24 LIG     1      76.364   2.976  -8.306  1.00  0.00           H
ATOM     45  H25 LIG     1      76.073   2.987  -6.530  1.00  0.00           H
ATOM     46  H26 LIG     1      76.196   5.378  -6.520  1.00  0.00           H
ATOM     47  H27 LIG     1      76.163   5.455  -8.323  1.00  0.00           H
ATOM     48  H28 LIG     1      78.302   4.269  -8.354  1.00  0.00           H
ATOM     49  H29 LIG     1      78.445   4.313  -6.547  1.00  0.00           H
ATOM     50  H30 LIG     1      78.091   6.982  -6.696  1.00  0.00           H
ATOM     51  H31 LIG     1      78.347   6.729  -8.515  1.00  0.00           H
ATOM     52  H32 LIG     1      80.540   5.483  -7.981  1.00  0.00           H
ATOM     53  H33 LIG     1      80.166   5.590  -6.423  1.00  0.00           H
ATOM     54  H34 LIG     1      79.762   8.297  -8.933  1.00  0.00           H
ATOM     55  H35 LIG     1      81.089   7.305  -9.370  1.00  0.00           H
ATOM     56  H36 LIG     1      81.362   8.916  -8.868  1.00  0.00           H
ATOM     57  H37 LIG     1      82.616   6.940  -6.111  1.00  0.00           H
ATOM     58  H38 LIG     1      83.000   7.870  -7.587  1.00  0.00           H
ATOM     59  H39 LIG     1      82.658   6.285  -7.793  1.00  0.00           H
ATOM     60  H40 LIG     1      80.117   8.037  -5.495  1.00  0.00           H
ATOM     61  H41 LIG     1      79.613   8.908  -6.776  1.00  0.00           H
ATOM     62  H42 LIG     1      81.262   9.242  -6.323  1.00  0.00           H
ATOM     63 CLA  CLA     2      40.650  38.470  47.349  1.00  0.00          Cl
ATOM     64 CLA  CLA     3       4.320  20.847  42.828  1.00  0.00          Cl
ATOM     65 CLA  CLA     4      58.231  21.496  34.368  1.00  0.00          Cl
ATOM     66 CLA  CLA     5      65.725  25.540  20.776  1.00  0.00          Cl
ATOM     67 CLA  CLA     6      41.758  72.065  26.284  1.00  0.00          Cl
ATOM     68 CLA  CLA     7      65.140  36.448  58.771  1.00  0.00          Cl
ATOM     69 CLA  CLA     8      22.483  63.030  39.360  1.00  0.00          Cl
ATOM     70 CLA  CLA     9      56.086  34.030  16.062  1.00  0.00          Cl
ATOM     71 CLA  CLA    10      27.923  65.399   6.649  1.00  0.00          Cl
ATOM     72 CLA  CLA    11      47.114  58.382  18.520  1.00  0.00          Cl
ATOM     73 CLA  CLA    12      34.707  69.090  39.380  1.00  0.00          Cl
ATOM     74 CLA  CLA    13      12.898  61.938  29.401  1.00  0.00          Cl
ATOM     75 CLA  CLA    14      49.607  10.575   2.323  1.00  0.00          Cl
ATOM     76 CLA  CLA    15      35.696  49.829  65.733  1.00  0.00          Cl
ATOM     77 CLA  CLA    16      30.462  17.357  70.612  1.00  0.00          Cl
ATOM     78 CLA  CLA    17       7.172  29.210  33.645  1.00  0.00          Cl
ATOM     79 CLA  CLA    18      53.926  23.875  71.422  1.00  0.00          Cl
ATOM     80 CLA  CLA    19      29.799  41.900  23.091  1.00  0.00          Cl
ATOM     81 CLA  CLA    20      67.636  15.432  57.637  1.00  0.00          Cl
ATOM     82 CLA  CLA    21      43.385  68.676  12.506  1.00  0.00          Cl
ATOM     83 CLA  CLA    22      70.320  70.168  21.028  1.00  0.00          Cl
ATOM     84 CLA  CLA    23      18.244   2.710  14.342  1.00  0.00          Cl
ATOM     85 CLA  CLA    24      42.533  55.155   8.423  1.00  0.00          Cl
ATOM     86 CLA  CLA    25      62.345  34.873  32.091  1.00  0.00          Cl
ATOM     87 CLA  CLA    26      26.592  35.184  68.961  1.00  0.00          Cl
ATOM     88  OH2 TIP3   27      28.413  20.395  36.102  1.00  0.00           O
ATOM     89  H1  TIP3   27      28.576  19.526  36.470  1.00  0.00           H
ATOM     90  H2  TIP3   27      27.460  20.448  36.026  1.00  0.00           H
ATOM     91  OH2 TIP3   28      60.754  61.839  72.584  1.00  0.00           O
ATOM     92  H1  TIP3   28      60.025  61.826  73.204  1.00  0.00           H
ATOM     93  H2  TIP3   28      61.315  61.113  72.857  1.00  0.00           H
ATOM     94  OH2 TIP3   29      21.887  68.844  66.376  1.00  0.00           O
ATOM     95  H1  TIP3   29      22.644  68.268  66.484  1.00  0.00           H
ATOM     96  H2  TIP3   29      21.660  68.770  65.449  1.00  0.00           H
ATOM     97  OH2 TIP3   30      45.724  14.961  41.996  1.00  0.00           O
ATOM     98  H1  TIP3   30      45.968  14.280  41.370  1.00  0.00           H
ATOM     99  H2  TIP3   30      46.440  15.594  41.954  1.00  0.00           H
ATOM    100  OH2 TIP3   31      69.860  25.297  13.398  1.00  0.00           O
ATOM    101  H1  TIP3   31      70.584  24.695  13.223  1.00  0.00           H
ATOM    102  H2  TIP3   31      69.598  25.100  14.298  1.00  0.00           H
ATOM    103  OH2 TIP3   32      49.519  23.837  36.259  1.00  0.00           O
ATOM    104  H1  TIP3   32      49.661  24.302  37.083  1.00  0.00           H
ATOM    105  H2  TIP3   32      49.239  24.516  35.645  1.00  0.00           H
ATOM    106  OH2 TIP3   33      45.290  21.500   0.617  1.00  0.00           O
ATOM    107  H1  TIP3   33      45.225  20.794  -0.026  1.00  0.00           H
ATOM    108  H2  TIP3   33      46.141  21.903   0.446  1.00  0.00           H
ATOM    109  OH2 TIP3   34      59.397  66.987  36.963  1.00  0.00           O
ATOM    110  H1  TIP3   34      60.138  67.395  37.410  1.00  0.00           H
ATOM    111  H2  TIP3   34      58.633  67.472  37.274  1.00  0.00           H
ATOM    112  OH2 TIP3   35      64.974  47.707   6.332  1.00  0.00           O
ATOM    113  H1  TIP3   35      65.037  46.752   6.347  1.00  0.00           H
ATOM    114  H2  TIP3   35      65.878  48.009   6.410  1.00  0.00           H
ATOM    115  OH2 TIP3   36      48.232  31.943  70.010  1.00  0.00           O
ATOM    116  H1  TIP3   36      47.763  31.308  69.468  1.00  0.00           H
ATOM    117  H2  TIP3   36      47.874  31.817  70.889  1.00  0.00           H
ATOM    118  OH2 TIP3   37      13.312  47.561  64.825  1.00  0.00           O
ATOM    119  H1  TIP3   37      12.884  47.958  64.066  1.00  0.00           H
ATOM    120  H2  TIP3   37      12.941  48.023  65.578  1.00  0.00           H
ATOM    121  OH2 TIP3   38      68.504  53.135  49.520  1.00  0.00           O
ATOM    122  H1  TIP3   38      68.142  52.398  49.029  1.00  0.00           H
ATOM    123  H2  TIP3   38      68.991  52.729  50.238  1.00  0.00           H
ATOM    124  OH2 TIP3   39      63.467  52.465  45.673  1.00  0.00           O
ATOM    125  H1  TIP3   39      63.315  51.528  45.793  1.00  0.00           H
ATOM    126  H2  TIP3   39      64.242  52.513  45.114  1.00  0.00           H
ATOM    127  OH2 TIP3   40       2.701  61.538  25.697  1.00  0.00           O
ATOM    128  H1  TIP3   40       2.339  60.690  25.956  1.00  0.00           H
ATOM    129  H2  TIP3   40       3.460  61.660  26.266  1.00  0.00           H
ATOM    130  OH2 TIP3   41       2.290  16.335  30.285  1.00  0.00           O
ATOM    131  H1  TIP3   41       2.160  17.093  30.854  1.00  0.00           H
ATOM    132  H2  TIP3   41       2.694  15.677  30.851  1.00  0.00           H
ATOM    133  OH2 TIP3   42      52.842  19.722  66.436  1.00  0.00           O
ATOM    134  H1  TIP3   42      51.980  19.325  66.561  1.00  0.00           H
ATOM    135  H2  TIP3   42      52.711  20.367  65.741  1.00  0.00           H
ATOM    136  OH2 TIP3   43      49.910  70.081  30.391  1.00  0.00           O
ATOM    137  H1  TIP3   43      49.640  69.934  31.297  1.00  0.00           H
ATOM    138  H2  TIP3   43      50.773  69.671  30.329  1.00  0.00           H
ATOM    139  OH2 TIP3   44      64.884  54.662  15.739  1.00  0.00           O
ATOM    140  H1  TIP3   44      65.438  54.796  16.508  1.00  0.00           H
ATOM    141  H2  TIP3   44      64.412  55.488  15.636  1.00  0.00           H
ATOM    142  OH2 TIP3   45       3.482   1.683  12.194  1.00  0.00           O
ATOM    143  H1  TIP3   45       3.294   2.513  12.633  1.00  0.00           H
ATOM    144  H2  TIP3   45       4.360   1.447  12.494  1.00  0.00           H
ATOM    145  OH2 TIP3   46      17.267  31.934   8.190  1.00  0.00           O
ATOM    146  H1  TIP3   46      17.371  32.878   8.304  1.00  0.00           H
ATOM    147  H2  TIP3   46      17.985  31.681   7.609  1.00  0.00           H
ATOM    148  OH2 TIP3   47      55.652  42.312  54.890  1.00  0.00           O
ATOM    149  H1  TIP3   47      55.834  42.621  54.002  1.00  0.00           H
ATOM    150  H2  TIP3   47      54.746  42.005  54.856  1.00  0.00           H
ATOM    151  OH2 TIP3   48      14.697  45.169  26.633  1.00  0.00           O
ATOM    152  H1  TIP3   48      15.036  45.614  25.857  1.00  0.00           H
ATOM    153  H2  TIP3   48      14.860  44.240  26.468  1.00  0.00           H
ATOM    154  OH2 TIP3   49      45.024  51.438  12.976  1.00  0.00           O
ATOM    155  H1  TIP3   49      45.355  51.281  12.092  1.00  0.00           H
ATOM    156  H2  TIP3   49      45.378  50.717  13.497  1.00  0.00           H
ATOM    157  OH2 TIP3   50      37.008  54.740   7.971  1.00  0.00           O
ATOM    158  H1  TIP3   50      36.067  54.844   7.830  1.00  0.00           H
ATOM    159  H2  TIP3   50      37.413  55.287   7.297  1.00  0.00           H
ATOM    160  OH2 TIP3   51      14.229  43.912   1.485  1.00  0.00           O
ATOM    161  H1  TIP3   51      13.494  44.458   1.763  1.00  0.00           H
ATOM    162  H2  TIP3   51      14.020  43.040   1.820  1.00  0.00           H
ATOM    163  OH2 TIP3   52      68.884  39.382  62.916  1.00  0.00           O
ATOM    164  H1  TIP3   52      69.198  39.344  62.013  1.00  0.00           H
ATOM    165  H2  TIP3   52      69.321  38.650  63.353  1.00  0.00           H
ATOM    166  OH2 TIP3   53      64.118   0.246  41.296  1.00  0.00           O
ATOM    167  H1  TIP3   53      63.506   0.720  41.859  1.00  0.00           H
ATOM    168  H2  TIP3   53      63.569  -0.128  40.606  1.00  0.00           H
ATOM    169  OH2 TIP3   54      54.313   6.920  39.416  1.00  0.00           O
ATOM    170  H1  TIP3   54      53.567   6.427  39.757  1.00  0.00           H
ATOM    171  H2  TIP3   54      53.920   7.646  38.932  1.00  0.00           H
ATOM    172  OH2 TIP3   55      21.476  27.451   9.812  1.00  0.00           O
ATOM    173  H1  TIP3   55      21.764  26.575   9.555  1.00  0.00           H
ATOM    174  H2  TIP3   55      20.970  27.767   9.063  1.00  0.00           H
ATOM    175  OH2 TIP3   56      12.036  54.368  24.281  1.00  0.00           O
ATOM    176  H1  TIP3   56      11.842  53.434  24.361  1.00  0.00           H
ATOM    177  H2  TIP3   56      12.973  54.403  24.092  1.00  0.00           H
ATOM    178  OH2 TIP3   57      17.877  72.399  62.225  1.00  0.00           O
ATOM    179  H1  TIP3   57      18.157  71.801  62.918  1.00  0.00           H
ATOM    180  H2  TIP3   57      18.656  72.920  62.028  1.00  0.00           H
ATOM    181  OH2 TIP3   58      20.323  11.109  71.540  1.00  0.00           O
ATOM    182  H1  TIP3   58      19.820  10.316  71.357  1.00  0.00           H
ATOM    183  H2  TIP3   58      19.779  11.821  71.201  1.00  0.00           H
ATOM    184  OH2 TIP3   59      55.044  64.237  34.437  1.00  0.00           O
ATOM    185  H1  TIP3   59      55.456  65.030  34.093  1.00  0.00           H
ATOM    186  H2  TIP3   59      55.732  63.812  34.950  1.00  0.00           H
ATOM    187  OH2 TIP3   60      21.246  30.824  21.767  1.00  0.00           O
ATOM    188  H1  TIP3   60      21.844  30.245  21.293  1.00  0.00           H
ATOM    189  H2  TIP3   60      20.698  31.213  21.086  1.00  0.00           H
ATOM    190  OH2 TIP3   61      47.151  62.054  43.390  1.00  0.00           O
ATOM    191  H1  TIP3   61      47.428  61.592  42.599  1.00  0.00           H
ATOM    192  H2  TIP3   61      46.513  62.697  43.081  1.00  0.00           H
ATOM    193  OH2 TIP3   62      27.978   5.472  18.231  1.00  0.00           O
ATOM    194  H1  TIP3   62      27.118   5.137  18.485  1.00  0.00           H
ATOM    195  H2  TIP3   62      28.437   4.712  17.875  1.00  0.00           H
ATOM    196  OH2 TIP3   63       7.734  67.021  43.462  1.00  0.00           O
ATOM    197  H1  TIP3   63       8.169  66.168  43.454  1.00  0.00           H
ATOM    198  H2  TIP3   63       6.850  66.842  43.141  1.00  0.00           H
ATOM    199  OH2 TIP3   64       2.673  52.094  27.604  1.00  0.00           O
ATOM    200  H1  TIP3   64       1.968  51.497  27.856  1.00  0.00           H
ATOM    201  H2  TIP3   64       2.297  52.627  26.904  1.00  0.00           H
ATOM    202  OH2 TIP3   65      15.311  67.735  49.417  1.00  0.00           O
ATOM    203  H1  TIP3   65      14.592  67.718  48.786  1.00  0.00           H
ATOM    204  H2  TIP3   65      16.081  67.966  48.898  1.00  0.00           H
ATOM    205  OH2 TIP3   66      31.843  69.657  52.535  1.00  0.00           O
ATOM    206  H1  TIP3   66      32.395  68.900  52.730  1.00  0.00           H
ATOM    207  H2  TIP3   66      32.064  70.296  53.213  1.00  0.00           H
ATOM    208  OH2 TIP3   67      25.963  17.317  40.187  1.00  0.00           O
ATOM    209  H1  TIP3   67      26.597  16.601  40.228  1.00  0.00           H
ATOM    210  H2  TIP3   67      25.478  17.255  41.009  1.00  0.00           H
ATOM    211  OH2 TIP3   68      19.808  40.826  25.288  1.00  0.00           O
ATOM    212  H1  TIP3   68      20.413  40.135  25.017  1.00  0.00           H
ATOM    213  H2  TIP3   68      19.703  40.695  26.231  1.00  0.00           H
ATOM    214  OH2 TIP3   69       7.736  51.949   1.446  1.00  0.00           O
ATOM    215  H1  TIP3   69       8.517  52.426   1.167  1.00  0.00           H
ATOM    216  H2  TIP3   69       8.036  51.402   2.173  1.00  0.00           H
ATOM    217  OH2 TIP3   70      26.180  49.027  51.868  1.00  0.00           O
ATOM    218  H1  TIP3   70      26.515  49.838  51.485  1.00  0.00           H
ATOM    219  H2  TIP3   70      25.236  49.166  51.936  1.00  0.00           H
ATOM    220  OH2 TIP3   71      52.912  62.811   2.696  1.00  0.00           O
ATOM    221  H1  TIP3   71      53.602  62.651   3.339  1.00  0.00           H
ATOM    222  H2  TIP3   71      53.244  62.424   1.886  1.00  0.00           H
ATOM    223  OH2 TIP3   72      20.782  63.275   1.693  1.00  0.00           O
ATOM    224  H1  TIP3   72      21.146  62.512   2.143  1.00  0.00           H
ATOM    225  H2  TIP3   72      19.943  63.430   2.126  1.00  0.00           H
ATOM    226  OH2 TIP3   73      68.084  61.887  54.779  1.00  0.00           O
ATOM    227  H1  TIP3   73      68.247  61.751  53.846  1.00  0.00           H
ATOM    228  H2  TIP3   73      67.738  62.778  54.835  1.00  0.00           H
ATOM    229  OH2 TIP3   74      37.431  38.671   3.818  1.00  0.00           O
ATOM    230  H1  TIP3   74      38.241  38.993   3.421  1.00  0.00           H
ATOM    231  H2  TIP3   74      36.893  38.397   3.075  1.00  0.00           H
ATOM    232  OH2 TIP3   75      49.724   3.879  58.543  1.00  0.00           O
ATOM    233  H1  TIP3   75      49.099   3.156  58.481  1.00  0.00           H
ATOM    234  H2  TIP3   75      50.457   3.611  57.990  1.00  0.00           H
ATOM    235  OH2 TIP3   76      56.785  56.166  17.032  1.00  0.00           O
ATOM    236  H1  TIP3   76      56.201  56.859  17.339  1.00  0.00           H
ATOM    237  H2  TIP3   76      57.390  56.023  17.760  1.00  0.00           H
ATOM    238  OH2 TIP3   77      21.840  73.064  25.713  1.00  0.00           O
ATOM    239  H1  TIP3   77      22.778  73.214  25.597  1.00  0.00           H
ATOM    240  H2  TIP3   77      21.442  73.926  25.590  1.00  0.00           H
ATOM    241  OH2 TIP3   78      72.772  49.452  31.557  1.00  0.00           O
ATOM    242  H1  TIP3   78      73.688  49.173  31.570  1.00  0.00           H
ATOM    243  H2  TIP3   78      72.459  49.208  30.686  1.00  0.00           H
ATOM    244  OH2 TIP3   79      26.874  72.084  30.336  1.00  0.00           O
ATOM    245  H1  TIP3   79      27.296  72.927  30.171  1.00  0.00           H
ATOM    246  H2  TIP3   79      26.297  72.246  31.083  1.00  0.00           H
ATOM    247  OH2 TIP3   80       2.248  43.046  27.327  1.00  0.00           O
ATOM    248  H1  TIP3   80       2.447  43.055  28.264  1.00  0.00           H
ATOM    249  H2  TIP3   80       3.044  42.709  26.916  1.00  0.00           H
ATOM    250  OH2 TIP3   81      18.201  64.073   7.725  1.00  0.00           O
ATOM    251  H1  TIP3   81      17.624  64.688   8.177  1.00  0.00           H
ATOM    252  H2  TIP3   81      18.097  63.251   8.203  1.00  0.00           H
ATOM    253  OH2 TIP3   82      56.323  56.910   1.630  1.00  0.00           O
ATOM    254  H1  TIP3   82      55.687  57.045   2.332  1.00  0.00           H
ATOM    255  H2  TIP3   82      56.968  57.606   1.753  1.00  0.00           H
ATOM    256  OH2 TIP3   83      47.087  11.333  31.376  1.00  0.00           O
ATOM    257  H1  TIP3   83      46.523  10.569  31.259  1.00  0.00           H
ATOM    258  H2  TIP3   83      47.612  11.368  30.576  1.00  0.00           H
ATOM    259  OH2 TIP3   84      47.720  22.790  41.043  1.00  0.00           O
ATOM    260  H1  TIP3   84      48.189  22.846  41.875  1.00  0.00           H
ATOM    261  H2  TIP3   84      47.870  21.894  40.742  1.00  0.00           H
ATOM    262  OH2 TIP3   85      10.497   9.390  20.682  1.00  0.00           O
ATOM    263  H1  TIP3   85      10.475   8.578  21.189  1.00  0.00           H
ATOM    264  H2  TIP3   85       9.811   9.933  21.070  1.00  0.00           H
ATOM    265  OH2 TIP3   86      13.538   8.277  65.734  1.00  0.00           O
ATOM    266  H1  TIP3   86      12.825   8.461  66.346  1.00  0.00           H
ATOM    267  H2  TIP3   86      13.100   8.099  64.902  1.00  0.00           H
ATOM    268  OH2 TIP3   87       9.188  27.105  68.987  1.00  0.00           O
ATOM    269  H1  TIP3   87       9.686  27.302  69.781  1.00  0.00           H
ATOM    270  H2  TIP3   87       9.736  26.483  68.508  1.00  0.00           H
ATOM    271  OH2 TIP3   88      27.514  14.162  69.080  1.00  0.00           O
ATOM    272  H1  TIP3   88      26.895  14.689  69.585  1.00  0.00           H
ATOM    273  H2  TIP3   88      27.579  14.611  68.237  1.00  0.00           H
ATOM    274  OH2 TIP3   89      41.563  37.531  16.309  1.00  0.00           O
ATOM    275  H1  TIP3   89      41.835  37.883  17.157  1.00  0.00           H
ATOM    276  H2  TIP3   89      41.438  36.595  16.466  1.00  0.00           H
ATOM    277  OH2 TIP3   90       6.439  16.721  17.026  1.00  0.00           O
ATOM    278  H1  TIP3   90       5.705  16.321  17.492  1.00  0.00           H
ATOM    279  H2  TIP3   90       6.031  17.232  16.327  1.00  0.00           H
ATOM    280  OH2 TIP3   91      42.772  67.660  55.972  1.00  0.00           O
ATOM    281  H1  TIP3   91      43.586  67.174  56.103  1.00  0.00           H
ATOM    282  H2  TIP3   91      42.415  67.770  56.853  1.00  0.00           H
ATOM    283  OH2 TIP3   92      60.599  38.149   9.294  1.00  0.00           O
ATOM    284  H1  TIP3   92      61.006  37.910   8.461  1.00  0.00           H
ATOM    285  H2  TIP3   92      61.223  37.858   9.959  1.00  0.00           H
ATOM    286  OH2 TIP3   93      12.532  20.543  13.505  1.00  0.00           O
ATOM    287  H1  TIP3   93      12.667  21.101  14.271  1.00  0.00           H
ATOM    288  H2  TIP3   93      11.790  20.938  13.048  1.00  0.00           H
ATOM    289  OH2 TIP3   94       9.642  44.354  51.044  1.00  0.00           O
ATOM    290  H1  TIP3   94       9.542  44.770  51.901  1.00  0.00           H
ATOM    291  H2  TIP3   94       8.912  43.737  50.991  1.00  0.00           H
ATOM    292  OH2 TIP3   95      20.199  22.518  35.137  1.00  0.00           O
ATOM    293  H1  TIP3   95      20.848  23.119  35.503  1.00  0.00           H
ATOM    294  H2  TIP3   95      20.707  21.925  34.583  1.00  0.00           H
ATOM    295  OH2 TIP3   96      40.810  52.451  52.646  1.00  0.00           O
ATOM    296  H1  TIP3   96      41.598  52.562  53.178  1.00  0.00           H
ATOM    297  H2  TIP3   96      40.560  53.340  52.398  1.00  0.00           H
ATOM    298  OH2 TIP3   97      29.259  14.992  18.510  1.00  0.00           O
ATOM    299  H1  TIP3   97      29.884  15.144  17.801  1.00  0.00           H
ATOM    300  H2  TIP3   97      28.610  15.688  18.412  1.00  0.00           H
ATOM    301  OH2 TIP3   98       5.530  68.434   7.124  1.00  0.00           O
ATOM    302  H1  TIP3   98       5.964  69.222   7.452  1.00  0.00           H
ATOM    303  H2  TIP3   98       5.820  68.362   6.214  1.00  0.00           H
ATOM    304  OH2 TIP3   99      30.303  69.495   3.073  1.00  0.00           O
ATOM    305  H1  TIP3   99      29.425  69.858   2.959  1.00  0.00           H
ATOM    306  H2  TIP3   99      30.284  68.667   2.593  1.00  0.00           H
ATOM    307  OH2 TIP3  100      15.111  28.382  62.493  1.00  0.00           O
ATOM    308  H1  TIP3  100      15.650  28.569  63.262  1.00  0.00           H
ATOM    309  H2  TIP3  100      14.634  27.584  62.722  1.00  0.00           H
ATOM    310  OH2 TIP3  101       5.711  40.056   3.483  1.00  0.00           O
ATOM    311  H1  TIP3  101       5.042  40.741   3.456  1.00  0.00           H
ATOM    312  H2  TIP3  101       6.531  40.528   3.631  1.00  0.00           H
ATOM    313  OH2 TIP3  102      58.154  14.613  27.752  1.00  0.00           O
ATOM    314  H1  TIP3  102      57.955  14.586  26.816  1.00  0.00           H
ATOM    315  H2  TIP3  102      57.443  14.120  28.162  1.00  0.00           H
ATOM    316  OH2 TIP3  103      26.239  51.971  15.369  1.00  0.00           O
ATOM    317  H1  TIP3  103      26.477  52.303  14.503  1.00  0.00           H
ATOM    318  H2  TIP3  103      25.826  51.125  15.196  1.00  0.00           H
ATOM    319  OH2 TIP3  104      54.662   6.662  50.244  1.00  0.00           O
ATOM    320  H1  TIP3  104      54.290   7.274  49.608  1.00  0.00           H
ATOM    321  H2  TIP3  104      54.323   6.959  51.089  1.00  0.00           H
ATOM    322  OH2 TIP3  105      65.710   3.721   1.193  1.00  0.00           O
ATOM    323  H1  TIP3  105      65.591   2.801   0.956  1.00  0.00           H
ATOM    324  H2  TIP3  105      65.073   3.873   1.891  1.00  0.00           H
ATOM    325  OH2 TIP3  106      40.246  37.476  50.418  1.00  0.00           O
ATOM    326  H1  TIP3  106      39.387  37.059  50.494  1.00  0.00           H
ATOM    327  H2  TIP3  106      40.385  37.570  49.476  1.00  0.00           H
ATOM    328  OH2 TIP3  107      16.632  59.434  24.777  1.00  0.00           O
ATOM    329  H1  TIP3  107      16.891  59.266  25.683  1.00  0.00           H
ATOM    330  H2  TIP3  107      16.931  60.327  24.603  1.00  0.00           H
ATOM    331  OH2 TIP3  108      42.186  23.632  34.923  1.00  0.00           O
ATOM    332  H1  TIP3  108      42.491  22.843  35.372  1.00  0.00           H
ATOM    333  H2  TIP3  108      42.248  24.322  35.583  1.00  0.00           H
ATOM    334  OH2 TIP3  109      47.718  10.162  50.956  1.00  0.00           O
ATOM    335  H1  TIP3  109      47.908   9.266  51.235  1.00  0.00           H
ATOM    336  H2  TIP3  109      47.378  10.070  50.066  1.00  0.00           H
ATOM    337  OH2 TIP3  110      44.510  49.078   1.602  1.00  0.00           O
ATOM    338  H1  TIP3  110      44.382  48.200   1.960  1.00  0.00           H
ATOM    339  H2  TIP3  110      45.145  48.959   0.895  1.00  0.00           H
ATOM    340  OH2 TIP3  111      15.684  54.598  12.127  1.00  0.00           O
ATOM    341  H1  TIP3  111      14.800  54.780  11.808  1.00  0.00           H
ATOM    342  H2  TIP3  111      16.226  55.282  11.733  1.00  0.00           H
ATOM    343  OH2 TIP3  112      50.872  61.904  26.281  1.00  0.00           O
ATOM    344  H1  TIP3  112      50.719  62.155  27.192  1.00  0.00           H
ATOM    345  H2  TIP3  112      50.202  62.377  25.787  1.00  0.00           H
ATOM    346  OH2 TIP3  113      70.831  70.186  25.510  1.00  0.00           O
ATOM    347  H1  TIP3  113      71.289  69.575  24.933  1.00  0.00           H
ATOM    348  H2  TIP3  113      70.320  69.627  26.094  1.00  0.00           H
ATOM    349  OH2 TIP3  114       3.754  61.629  10.727  1.00  0.00           O
ATOM    350  H1  TIP3  114       3.844  61.555  11.677  1.00  0.00           H
ATOM    351  H2  TIP3  114       3.881  62.560  10.545  1.00  0.00           H
ATOM    352  OH2 TIP3  115      37.270  20.891  61.726  1.00  0.00           O
ATOM    353  H1  TIP3  115      36.757  20.743  60.931  1.00  0.00           H
ATOM    354  H2  TIP3  115      38.176  20.738  61.459  1.00  0.00           H
ATOM    355  OH2 TIP3  116      68.031   0.564  13.502  1.00  0.00           O
ATOM    356  H1  TIP3  116      67.918   0.545  14.453  1.00  0.00           H
ATOM    357  H2  TIP3  116      67.859   1.473  13.258  1.00  0.00           H
ATOM    358  OH2 TIP3  117      26.706  37.102  71.664  1.00  0.00           O
ATOM    359  H1  TIP3  117      26.506  36.499  70.948  1.00  0.00           H
ATOM    360  H2  TIP3  117      26.557  36.589  72.459  1.00  0.00           H
ATOM    361  OH2 TIP3  118      36.131  32.192  41.562  1.00  0.00           O
ATOM    362  H1  TIP3  118      36.656  32.162  42.362  1.00  0.00           H
ATOM    363  H2  TIP3  118      35.245  31.969  41.847  1.00  0.00           H
ATOM    364  OH2 TIP3  119      23.650  18.577   3.746  1.00  0.00           O
ATOM    365  H1  TIP3  119      24.072  17.731   3.896  1.00  0.00           H
ATOM    366  H2  TIP3  119      23.322  18.526   2.848  1.00  0.00           H
ATOM    367  OH2 TIP3  120      26.553  39.834   5.768  1.00  0.00           O
ATOM    368  H1  TIP3  120      27.320  39.342   6.063  1.00  0.00           H
ATOM    369  H2  TIP3  120      26.011  39.925   6.552  1.00  0.00           H
ATOM    370  OH2 TIP3  121      51.722  16.054   9.932  1.00  0.00           O
ATOM    371  H1  TIP3  121      51.714  16.682  10.653  1.00  0.00           H
ATOM    372  H2  TIP3  121      52.189  16.502   9.227  1.00  0.00           H
ATOM    373  OH2 TIP3  122      64.978   3.102  40.558  1.00  0.00           O
ATOM    374  H1  TIP3  122      65.427   2.430  40.046  1.00  0.00           H
ATOM    375  H2  TIP3  122      64.692   2.649  41.351  1.00  0.00           H
ATOM    376  OH2 TIP3  123      22.941  35.645  71.010  1.00  0.00           O
ATOM    377  H1  TIP3  123      23.288  36.016  71.821  1.00  0.00           H
ATOM    378  H2  TIP3  123      22.050  35.373  71.233  1.00  0.00           H
ATOM    379  OH2 TIP3  124      67.535  52.759  29.352  1.00  0.00           O
ATOM    380  H1  TIP3  124      67.051  52.099  28.857  1.00  0.00           H
ATOM    381  H2  TIP3  124      67.379  52.534  30.269  1.00  0.00           H
ATOM    382  OH2 TIP3  125      19.483  52.633   9.043  1.00  0.00           O
ATOM    383  H1  TIP3  125      19.705  51.745   9.321  1.00  0.00           H
ATOM    384  H2  TIP3  125      18.526  52.655   9.048  1.00  0.00           H
ATOM    385  OH2 TIP3  126      20.788  39.859  15.554  1.00  0.00           O
ATOM    386  H1  TIP3  126      20.575  39.909  16.486  1.00  0.00           H
ATOM    387  H2  TIP3  126      19.992  40.154  15.110  1.00  0.00           H
ATOM    388  OH2 TIP3  127      46.636  34.858  71.516  1.00  0.00           O
ATOM    389  H1  TIP3  127      46.023  34.296  71.042  1.00  0.00           H
ATOM    390  H2  TIP3  127      46.155  35.131  72.298  1.00  0.00           H
ATOM    391  OH2 TIP3  128      46.687  37.178  62.225  1.00  0.00           O
ATOM    392  H1  TIP3  128      47.317  37.619  62.795  1.00  0.00           H
ATOM    393  H2  TIP3  128      46.635  36.287  62.569  1.00  0.00           H
ATOM    394  OH2 TIP3  129      68.428  56.170  41.405  1.00  0.00           O
ATOM    395  H1  TIP3  129      69.321  56.378  41.681  1.00  0.00           H
ATOM    396  H2  TIP3  129      68.202  56.862  40.783  1.00  0.00           H
ATOM    397  OH2 TIP3  130      20.940  58.969  64.917  1.00  0.00           O
ATOM    398  H1  TIP3  130      20.640  59.861  65.088  1.00  0.00           H
ATOM    399  H2  TIP3  130      21.495  58.755  65.668  1.00  0.00           H
ATOM    400  OH2 TIP3  131      67.781  12.847  19.698  1.00  0.00           O
ATOM    401  H1  TIP3  131      68.035  12.431  18.873  1.00  0.00           H
ATOM    402  H2  TIP3  131      66.858  13.073  19.578  1.00  0.00           H
ATOM    403  OH2 TIP3  132      71.323  27.163  59.800  1.00  0.00           O
ATOM    404  H1  TIP3  132      71.766  26.332  59.626  1.00  0.00           H
ATOM    405  H2  TIP3  132      70.984  27.437  58.947  1.00  0.00           H
ATOM    406  OH2 TIP3  133      28.729   7.030  10.537  1.00  0.00           O
ATOM    407  H1  TIP3  133      28.437   6.884  11.437  1.00  0.00           H
ATOM    408  H2  TIP3  133      29.679   6.916  10.571  1.00  0.00           H
ATOM    409  OH2 TIP3  134      54.702  60.180  46.197  1.00  0.00           O
ATOM    410  H1  TIP3  134      53.861  59.992  46.615  1.00  0.00           H
ATOM    411  H2  TIP3  134      55.309  60.306  46.926  1.00  0.00           H
ATOM    412  OH2 TIP3  135      32.634  43.651  63.488  1.00  0.00           O
ATOM    413  H1  TIP3  135      32.784  43.242  64.340  1.00  0.00           H
ATOM    414  H2  TIP3  135      31.834  43.238  63.161  1.00  0.00           H
ATOM    415  OH2 TIP3  136       0.410   5.332  30.257  1.00  0.00           O
ATOM    416  H1  TIP3  136      -0.165   5.380  29.493  1.00  0.00           H
ATOM    417  H2  TIP3  136       1.292   5.267  29.890  1.00  0.00           H
ATOM    418  OH2 TIP3  137      66.434  28.177  55.664  1.00  0.00           O
ATOM    419  H1  TIP3  137      66.170  28.974  56.122  1.00  0.00           H
ATOM    420  H2  TIP3  137      67.052  27.751  56.259  1.00  0.00           H
ATOM    421  OH2 TIP3  138       5.181  34.786  40.781  1.00  0.00           O
ATOM    422  H1  TIP3  138       6.112  34.907  40.971  1.00  0.00           H
ATOM    423  H2  TIP3  138       5.011  35.362  40.036  1.00  0.00           H
ATOM    424  OH2 TIP3  139      34.591  63.753  23.438  1.00  0.00           O
ATOM    425  H1  TIP3  139      33.796  64.214  23.708  1.00  0.00           H
ATOM    426  H2  TIP3  139      35.306  64.326  23.714  1.00  0.00           H
ATOM    427  OH2 TIP3  140      27.920  59.615   6.325  1.00  0.00           O
ATOM    428  H1  TIP3  140      26.999  59.808   6.150  1.00  0.00           H
ATOM    429  H2  TIP3  140      28.230  60.365   6.832  1.00  0.00           H
ATOM    430  OH2 TIP3  141      61.030  14.617   0.043  1.00  0.00           O
ATOM    431  H1  TIP3  141      60.091  14.687  -0.126  1.00  0.00           H
ATOM    432  H2  TIP3  141      61.395  14.268  -0.770  1.00  0.00           H
ATOM    433  OH2 TIP3  142      11.990  11.537  14.484  1.00  0.00           O
ATOM    434  H1  TIP3  142      11.259  11.773  15.055  1.00  0.00           H
ATOM    435  H2  TIP3  142      12.758  11.919  14.908  1.00  0.00           H
ATOM    436  OH2 TIP3  143      68.208  22.110  37.748  1.00  0.00           O
ATOM    437  H1  TIP3  143      68.338  23.036  37.544  1.00  0.00           H
ATOM    438  H2  TIP3  143      68.954  21.668  37.343  1.00  0.00           H
ATOM    439  OH2 TIP3  144      68.710  66.080  16.548  1.00  0.00           O
ATOM    440  H1  TIP3  144      69.007  66.625  15.820  1.00  0.00           H
ATOM    441  H2  TIP3  144      67.908  66.503  16.853  1.00  0.00           H
ATOM    442  OH2 TIP3  145      10.645  44.397  23.906  1.00  0.00           O
ATOM    443  H1  TIP3  145      11.207  45.164  23.793  1.00  0.00           H
ATOM    444  H2  TIP3  145      10.622  43.987  23.042  1.00  0.00           H
ATOM    445  OH2 TIP3  146       8.451   9.039  28.446  1.00  0.00           O
ATOM    446  H1  TIP3  146       8.670   9.778  27.879  1.00  0.00           H
ATOM    447  H2  TIP3  146       7.557   8.803  28.198  1.00  0.00           H
ATOM    448  OH2 TIP3  147      64.383  61.181  19.889  1.00  0.00           O
ATOM    449  H1  TIP3  147      64.644  61.869  20.501  1.00  0.00           H
ATOM    450  H2  TIP3  147      64.908  60.422  20.144  1.00  0.00           H
ATOM    451  OH2 TIP3  148      21.167  53.804  35.352  1.00  0.00           O
ATOM    452  H1  TIP3  148      20.940  54.216  36.186  1.00  0.00           H
ATOM    453  H2  TIP3  148      21.695  53.044  35.596  1.00  0.00           H
ATOM    454  OH2 TIP3  149      67.616  67.348  53.480  1.00  0.00           O
ATOM    455  H1  TIP3  149      67.819  67.677  54.356  1.00  0.00           H
ATOM    456  H2  TIP3  149      68.440  67.425  52.999  1.00  0.00           H
ATOM    457  OH2 TIP3  150      51.343  59.291  36.636  1.00  0.00           O
ATOM    458  H1  TIP3  150      51.447  60.005  37.265  1.00  0.00           H
ATOM    459  H2  TIP3  150      52.016  59.454  35.975  1.00  0.00           H
ATOM    460  OH2 TIP3  151      33.209   7.240  62.277  1.00  0.00           O
ATOM    461  H1  TIP3  151      32.453   6.671  62.129  1.00  0.00           H
ATOM    462  H2  TIP3  151      33.831   6.691  62.755  1.00  0.00           H
ATOM    463  OH2 TIP3  152      46.655  42.013   9.479  1.00  0.00           O
ATOM    464  H1  TIP3  152      47.309  42.474  10.004  1.00  0.00           H
ATOM    465  H2  TIP3  152      47.027  41.141   9.344  1.00  0.00           H
ATOM    466  OH2 TIP3  153      52.842  71.133  38.386  1.00  0.00           O
ATOM    467  H1  TIP3  153      52.112  70.997  37.782  1.00  0.00           H
ATOM    468  H2  TIP3  153      53.307  70.297  38.393  1.00  0.00           H
ATOM    469  OH2 TIP3  154      52.855  59.236  59.161  1.00  0.00           O
ATOM    470  H1  TIP3  154      53.197  58.833  59.959  1.00  0.00           H
ATOM    471  H2  TIP3  154      52.067  59.700  59.444  1.00  0.00           H
ATOM    472  OH2 TIP3  155      35.858  55.871  43.956  1.00  0.00           O
ATOM    473  H1  TIP3  155      35.363  55.164  43.543  1.00  0.00           H
ATOM    474  H2  TIP3  155      35.878  55.640  44.885  1.00  0.00           H
ATOM    475  OH2 TIP3  156      61.152  41.787  55.395  1.00  0.00           O
ATOM    476  H1  TIP3  156      61.554  40.942  55.191  1.00  0.00           H
ATOM    477  H2  TIP3  156      61.030  42.207  54.543  1.00  0.00           H
ATOM    478  OH2 TIP3  157      42.505  25.966  66.952  1.00  0.00           O
ATOM    479  H1  TIP3  157      43.331  26.129  66.496  1.00  0.00           H
ATOM    480  H2  TIP3  157      42.392  26.726  67.523  1.00  0.00           H
ATOM    481  OH2 TIP3  158      32.865  66.212  36.476  1.00  0.00           O
ATOM    482  H1  TIP3  158      33.302  66.127  37.323  1.00  0.00           H
ATOM    483  H2  TIP3  158      33.580  66.268  35.842  1.00  0.00           H
ATOM    484  OH2 TIP3  159       6.739  15.271  11.835  1.00  0.00           O
ATOM    485  H1  TIP3  159       7.448  15.899  11.972  1.00  0.00           H
ATOM    486  H2  TIP3  159       6.968  14.526  12.390  1.00  0.00           H
ATOM    487  OH2 TIP3  160      53.573   8.075  55.837  1.00  0.00           O
ATOM    488  H1  TIP3  160      54.252   8.253  56.488  1.00  0.00           H
ATOM    489  H2  TIP3  160      53.105   8.905  55.746  1.00  0.00           H
ATOM    490  OH2 TIP3  161      26.396   8.486  63.703  1.00  0.00           O
ATOM    491  H1  TIP3  161      26.515   9.372  64.047  1.00  0.00           H
ATOM    492  H2  TIP3  161      26.599   7.913  64.442  1.00  0.00           H
ATOM    493  OH2 TIP3  162      71.074  66.669  23.896  1.00  0.00           O
ATOM    494  H1  TIP3  162      70.962  65.977  23.244  1.00  0.00           H
ATOM    495  H2  TIP3  162      71.816  67.181  23.576  1.00  0.00           H
ATOM    496  OH2 TIP3  163      13.919  61.241  66.821  1.00  0.00           O
ATOM    497  H1  TIP3  163      14.506  60.755  67.401  1.00  0.00           H
ATOM    498  H2  TIP3  163      13.114  60.722  66.805  1.00  0.00           H
ATOM    499  OH2 TIP3  164      11.121   0.503  66.599  1.00  0.00           O
ATOM    500  H1  TIP3  164      10.624   0.174  67.348  1.00  0.00           H
ATOM    501  H2  TIP3  164      10.454   0.771  65.968  1.00  0.00           H
ATOM    502  OH2 TIP3  165      16.117  23.890  17.359  1.00  0.00           O
ATOM    503  H1  TIP3  165      15.482  24.434  16.894  1.00  0.00           H
ATOM    504  H2  TIP3  165      15.609  23.462  18.047  1.00  0.00           H
ATOM    505  OH2 TIP3  166      27.838  17.290  32.221  1.00  0.00           O
ATOM    506  H1  TIP3  166      28.022  18.086  32.719  1.00  0.00           H
ATOM    507  H2  TIP3  166      26.883  17.247  32.180  1.00  0.00           H
ATOM    508  OH2 TIP3  167      13.350  72.569  51.315  1.00  0.00           O
ATOM    509  H1  TIP3  167      14.003  73.195  51.627  1.00  0.00           H
ATOM    510  H2  TIP3  167      13.864  71.841  50.966  1.00  0.00           H
ATOM    511  OH2 TIP3  168      52.401  18.476  33.031  1.00  0.00           O
ATOM    512  H1  TIP3  168      53.080  18.772  33.637  1.00  0.00           H
ATOM    513  H2  TIP3  168      52.844  18.420  32.184  1.00  0.00           H
ATOM    514  OH2 TIP3  169      36.449  55.028  69.243  1.00  0.00           O
ATOM    515  H1  TIP3  169      37.087  55.406  69.847  1.00  0.00           H
ATOM    516  H2  TIP3  169      36.416  54.101  69.478  1.00  0.00           H
ATOM    517  OH2 TIP3  170      31.641  39.322  12.598  1.00  0.00           O
ATOM    518  H1  TIP3  170      32.171  40.112  12.497  1.00  0.00           H
ATOM    519  H2  TIP3  170      31.196  39.438  13.437  1.00  0.00           H
ATOM    520  OH2 TIP3  171       8.239  19.257  63.120  1.00  0.00           O
ATOM    521  H1  TIP3  171       9.059  19.751  63.108  1.00  0.00           H
ATOM    522  H2  TIP3  171       8.024  19.170  64.048  1.00  0.00           H
ATOM    523  OH2 TIP3  172      11.417  15.750   6.771  1.00  0.00           O
ATOM    524  H1  TIP3  172      12.217  15.594   7.273  1.00  0.00           H
ATOM    525  H2  TIP3  172      11.503  15.188   6.001  1.00  0.00           H
ATOM    526  OH2 TIP3  173      16.196  19.872  71.893  1.00  0.00           O
ATOM    527  H1  TIP3  173      16.515  20.342  72.663  1.00  0.00           H
ATOM    528  H2  TIP3  173      15.703  20.528  71.400  1.00  0.00           H
ATOM    529  OH2 TIP3  174      30.592  20.543  10.529  1.00  0.00           O
ATOM    530  H1  TIP3  174      30.126  20.876   9.762  1.00  0.00           H
ATOM    531  H2  TIP3  174      29.915  20.447  11.199  1.00  0.00           H
ATOM    532  OH2 TIP3  175       4.750  72.372  40.651  1.00  0.00           O
ATOM    533  H1  TIP3  175       5.650  72.089  40.816  1.00  0.00           H
ATOM    534  H2  TIP3  175       4.298  71.579  40.364  1.00  0.00           H
ATOM    535  OH2 TIP3  176      28.655  13.569   0.870  1.00  0.00           O
ATOM    536  H1  TIP3  176      28.451  12.733   0.451  1.00  0.00           H
ATOM    537  H2  TIP3  176      28.581  14.214   0.167  1.00  0.00           H
ATOM    538  OH2 TIP3  177      68.222  24.221  32.612  1.00  0.00           O
ATOM    539  H1  TIP3  177      68.562  23.501  33.143  1.00  0.00           H
ATOM    540  H2  TIP3  177      69.003  24.675  32.296  1.00  0.00           H
ATOM    541  OH2 TIP3  178      42.552  13.829  31.448  1.00  0.00           O
ATOM    542  H1  TIP3  178      41.655  13.528  31.303  1.00  0.00           H
ATOM    543  H2  TIP3  178      42.455  14.643  31.943  1.00  0.00           H
ATOM    544  OH2 TIP3  179      54.974  14.086  13.583  1.00  0.00           O
ATOM    545  H1  TIP3  179      54.972  13.528  12.805  1.00  0.00           H
ATOM    546  H2  TIP3  179      55.532  13.624  14.209  1.00  0.00           H
ATOM    547  OH2 TIP3  180      50.538  69.255  32.968  1.00  0.00           O
ATOM    548  H1  TIP3  180      51.276  69.671  33.413  1.00  0.00           H
ATOM    549  H2  TIP3  180      49.918  69.053  33.669  1.00  0.00           H
ATOM    550  OH2 TIP3  181      16.083  58.706   2.653  1.00  0.00           O
ATOM    551  H1  TIP3  181      16.099  57.800   2.963  1.00  0.00           H
ATOM    552  H2  TIP3  181      16.095  58.632   1.698  1.00  0.00           H
ATOM    553  OH2 TIP3  182      45.756  37.096   6.514  1.00  0.00           O
ATOM    554  H1  TIP3  182      44.987  36.628   6.188  1.00  0.00           H
ATOM    555  H2  TIP3  182      45.417  37.655   7.214  1.00  0.00           H
ATOM    556  OH2 TIP3  183      33.542  25.437  12.076  1.00  0.00           O
ATOM    557  H1  TIP3  183      33.045  24.766  12.546  1.00  0.00           H
ATOM    558  H2  TIP3  183      34.454  25.156  12.151  1.00  0.00           H
ATOM    559  OH2 TIP3  184      20.208  68.771  53.228  1.00  0.00           O
ATOM    560  H1  TIP3  184      19.626  69.473  52.936  1.00  0.00           H
ATOM    561  H2  TIP3  184      20.171  68.811  54.183  1.00  0.00           H
ATOM    562  OH2 TIP3  185      36.310  21.018  57.188  1.00  0.00           O
ATOM    563  H1  TIP3  185      35.834  21.018  58.018  1.00  0.00           H
ATOM    564  H2  TIP3  185      36.090  21.859  56.785  1.00  0.00           H
ATOM    565  OH2 TIP3  186      72.622  54.857  24.514  1.00  0.00           O
ATOM    566  H1  TIP3  186      73.011  55.730  24.460  1.00  0.00           H
ATOM    567  H2  TIP3  186      72.388  54.643  23.611  1.00  0.00           H
ATOM    568  OH2 TIP3  187      50.683  72.048   6.362  1.00  0.00           O
ATOM    569  H1  TIP3  187      49.926  72.547   6.055  1.00  0.00           H
ATOM    570  H2  TIP3  187      50.398  71.134   6.327  1.00  0.00           H
ATOM    571  OH2 TIP3  188      69.789  32.341  13.179  1.00  0.00           O
ATOM    572  H1  TIP3  188      69.590  33.072  12.593  1.00  0.00           H
ATOM    573  H2  TIP3  188      69.213  31.635  12.886  1.00  0.00           H
ATOM    574  OH2 TIP3  189      25.675  11.976  67.016  1.00  0.00           O
ATOM    575  H1  TIP3  189      25.548  11.403  66.260  1.00  0.00           H
ATOM    576  H2  TIP3  189      26.005  11.396  67.703  1.00  0.00           H
ATOM    577  OH2 TIP3  190      65.599  49.008  38.082  1.00  0.00           O
ATOM    578  H1  TIP3  190      66.341  49.429  37.648  1.00  0.00           H
ATOM    579  H2  TIP3  190      64.841  49.534  37.827  1.00  0.00           H
ATOM    580  OH2 TIP3  191      10.135  22.210  12.466  1.00  0.00           O
ATOM    581  H1  TIP3  191       9.930  22.746  13.233  1.00  0.00           H
ATOM    582  H2  TIP3  191       9.517  21.480  12.511  1.00  0.00           H
ATOM    583  OH2 TIP3  192      52.567  21.818   0.488  1.00  0.00           O
ATOM    584  H1  TIP3  192      52.802  22.693   0.181  1.00  0.00           H
ATOM    585  H2  TIP3  192      52.172  21.964   1.348  1.00  0.00           H
ATOM    586  OH2 TIP3  193      30.945  45.131   1.710  1.00  0.00           O
ATOM    587  H1  TIP3  193      30.838  45.108   0.759  1.00  0.00           H
ATOM    588  H2  TIP3  193      31.708  45.691   1.852  1.00  0.00           H
ATOM    589  OH2 TIP3  194      25.791  51.307  35.183  1.00  0.00           O
ATOM    590  H1  TIP3  194      25.417  51.546  36.031  1.00  0.00           H
ATOM    591  H2  TIP3  194      25.541  52.024  34.600  1.00  0.00           H
ATOM    592  OH2 TIP3  195      61.613  55.748  65.193  1.00  0.00           O
ATOM    593  H1  TIP3  195      61.361  55.879  64.279  1.00  0.00           H
ATOM    594  H2  TIP3  195      62.510  55.416  65.149  1.00  0.00           H
ATOM    595  OH2 TIP3  196      47.492  48.044   7.543  1.00  0.00           O
ATOM    596  H1  TIP3  196      46.916  48.022   8.307  1.00  0.00           H
ATOM    597  H2  TIP3  196      47.028  48.589   6.908  1.00  0.00           H
ATOM    598  OH2 TIP3  197      37.864   7.942   4.633  1.00  0.00           O
ATOM    599  H1  TIP3  197      38.633   8.279   5.093  1.00  0.00           H
ATOM    600  H2  TIP3  197      38.092   8.007   3.705  1.00  0.00           H
ATOM    601  OH2 TIP3  198       8.557  66.172   5.975  1.00  0.00           O
ATOM    602  H1  TIP3  198       8.885  67.001   6.325  1.00  0.00           H
ATOM    603  H2  TIP3  198       7.815  66.421   5.424  1.00  0.00           H
ATOM    604  OH2 TIP3  199      13.666  31.171  34.079  1.00  0.00           O
ATOM    605  H1  TIP3  199      13.494  31.881  33.461  1.00  0.00           H
ATOM    606  H2  TIP3  199      14.063  30.481  33.547  1.00  0.00           H
ATOM    607  OH2 TIP3  200      16.987  43.279  37.807  1.00  0.00           O
ATOM    608  H1  TIP3  200      17.525  43.274  37.015  1.00  0.00           H
ATOM    609  H2  TIP3  200      17.599  43.074  38.514  1.00  0.00           H
ATOM    610  OH2 TIP3  201       7.688  31.847  26.444  1.00  0.00           O
ATOM    611  H1  TIP3  201       8.601  31.606  26.287  1.00  0.00           H
ATOM    612  H2  TIP3  201       7.195  31.045  26.271  1.00  0.00           H
ATOM    613  OH2 TIP3  202       2.927  42.676  17.787  1.00  0.00           O
ATOM    614  H1  TIP3  202       2.898  42.398  16.871  1.00  0.00           H
ATOM    615  H2  TIP3  202       2.461  41.987  18.261  1.00  0.00           H
ATOM    616  OH2 TIP3  203      65.647  44.614   6.214  1.00  0.00           O
ATOM    617  H1  TIP3  203      65.940  44.953   7.060  1.00  0.00           H
ATOM    618  H2  TIP3  203      64.745  44.334   6.366  1.00  0.00           H
ATOM    619  OH2 TIP3  204      26.939  60.777  20.247  1.00  0.00           O
ATOM    620  H1  TIP3  204      26.149  61.273  20.033  1.00  0.00           H
ATOM    621  H2  TIP3  204      26.854  59.964  19.749  1.00  0.00           H
ATOM    622  OH2 TIP3  205      18.790  69.477  20.870  1.00  0.00           O
ATOM    623  H1  TIP3  205      19.262  68.711  20.543  1.00  0.00           H
ATOM    624  H2  TIP3  205      18.553  69.967  20.083  1.00  0.00           H
ATOM    625  OH2 TIP3  206      30.055   5.577  61.837  1.00  0.00           O
ATOM    626  H1  TIP3  206      29.386   6.148  61.459  1.00  0.00           H
ATOM    627  H2  TIP3  206      29.764   5.430  62.737  1.00  0.00           H
ATOM    628  OH2 TIP3  207       6.624   4.517  61.957  1.00  0.00           O
ATOM    629  H1  TIP3  207       6.108   4.209  61.213  1.00  0.00           H
ATOM    630  H2  TIP3  207       6.503   5.467  61.957  1.00  0.00           H
ATOM    631  OH2 TIP3  208      58.869  51.111  26.103  1.00  0.00           O
ATOM    632  H1  TIP3  208      58.912  52.065  26.035  1.00  0.00           H
ATOM    633  H2  TIP3  208      59.718  50.809  25.781  1.00  0.00           H
ATOM    634  OH2 TIP3  209      32.762  36.252  58.502  1.00  0.00           O
ATOM    635  H1  TIP3  209      33.218  36.796  57.859  1.00  0.00           H
ATOM    636  H2  TIP3  209      32.776  36.770  59.307  1.00  0.00           H
ATOM    637  OH2 TIP3  210      44.206  13.122  26.047  1.00  0.00           O
ATOM    638  H1  TIP3  210      43.706  13.120  26.863  1.00  0.00           H
ATOM    639  H2  TIP3  210      43.543  13.071  25.359  1.00  0.00           H
ATOM    640  OH2 TIP3  211      67.123  34.382  48.948  1.00  0.00           O
ATOM    641  H1  TIP3  211      67.460  35.264  49.106  1.00  0.00           H
ATOM    642  H2  TIP3  211      67.138  34.287  47.995  1.00  0.00           H
ATOM    643  OH2 TIP3  212      69.150  67.482  70.413  1.00  0.00           O
ATOM    644  H1  TIP3  212      68.578  67.886  69.760  1.00  0.00           H
ATOM    645  H2  TIP3  212      69.061  66.541  70.259  1.00  0.00           H
ATOM    646  OH2 TIP3  213      42.847   5.068  72.370  1.00  0.00           O
ATOM    647  H1  TIP3  213      42.239   5.752  72.091  1.00  0.00           H
ATOM    648  H2  TIP3  213      42.775   5.057  73.324  1.00  0.00           H
ATOM    649  OH2 TIP3  214      69.132  29.971  11.803  1.00  0.00           O
ATOM    650  H1  TIP3  214      69.455  29.852  10.910  1.00  0.00           H
ATOM    651  H2  TIP3  214      68.638  29.172  11.988  1.00  0.00           H
ATOM    652  OH2 TIP3  215      47.041  31.451  44.317  1.00  0.00           O
ATOM    653  H1  TIP3  215      47.103  31.317  45.263  1.00  0.00           H
ATOM    654  H2  TIP3  215      46.333  32.086  44.211  1.00  0.00           H
ATOM    655  OH2 TIP3  216      60.304  11.752  44.489  1.00  0.00           O
ATOM    656  H1  TIP3  216      59.815  12.518  44.188  1.00  0.00           H
ATOM    657  H2  TIP3  216      59.632  11.098  44.682  1.00  0.00           H
ATOM    658  OH2 TIP3  217      69.613  59.873  30.861  1.00  0.00           O
ATOM    659  H1  TIP3  217      70.554  59.822  31.024  1.00  0.00           H
ATOM    660  H2  TIP3  217      69.403  59.058  30.405  1.00  0.00           H
ATOM    661  OH2 TIP3  218       0.195  27.819  19.478  1.00  0.00           O
ATOM    662  H1  TIP3  218      -0.704  27.500  19.392  1.00  0.00           H
ATOM    663  H2  TIP3  218       0.492  27.945  18.577  1.00  0.00           H
ATOM    664  OH2 TIP3  219      40.824   0.147  36.146  1.00  0.00           O
ATOM    665  H1  TIP3  219      40.269   0.861  36.459  1.00  0.00           H
ATOM    666  H2  TIP3  219      40.435  -0.643  36.523  1.00  0.00           H
ATOM    667  OH2 TIP3  220      69.550  12.985  57.216  1.00  0.00           O
ATOM    668  H1  TIP3  220      69.067  13.761  57.500  1.00  0.00           H
ATOM    669  H2  TIP3  220      70.405  13.065  57.640  1.00  0.00           H
ATOM    670  OH2 TIP3  221      23.278   7.171  73.141  1.00  0.00           O
ATOM    671  H1  TIP3  221      22.473   7.552  72.791  1.00  0.00           H
ATOM    672  H2  TIP3  221      23.342   7.521  74.030  1.00  0.00           H
ATOM    673  OH2 TIP3  222      56.002  29.269  47.259  1.00  0.00           O
ATOM    674  H1  TIP3  222      56.425  28.441  47.486  1.00  0.00           H
ATOM    675  H2  TIP3  222      56.437  29.919  47.811  1.00  0.00           H
ATOM    676  OH2 TIP3  223      11.140   3.309   2.786  1.00  0.00           O
ATOM    677  H1  TIP3  223      10.249   3.253   2.440  1.00  0.00           H
ATOM    678  H2  TIP3  223      11.027   3.340   3.736  1.00  0.00           H
ATOM    679  OH2 TIP3  224      68.389  50.977  68.063  1.00  0.00           O
ATOM    680  H1  TIP3  224      68.500  51.527  67.288  1.00  0.00           H
ATOM    681  H2  TIP3  224      67.897  51.522  68.676  1.00  0.00           H
ATOM    682  OH2 TIP3  225       1.483  54.669  16.278  1.00  0.00           O
ATOM    683  H1  TIP3  225       1.358  54.544  15.337  1.00  0.00           H
ATOM    684  H2  TIP3  225       1.376  55.611  16.412  1.00  0.00           H
ATOM    685  OH2 TIP3  226      66.457  24.636  49.641  1.00  0.00           O
ATOM    686  H1  TIP3  226      67.330  24.464  49.994  1.00  0.00           H
ATOM    687  H2  TIP3  226      66.573  24.613  48.691  1.00  0.00           H
ATOM    688  OH2 TIP3  227      67.047  51.379  51.883  1.00  0.00           O
ATOM    689  H1  TIP3  227      67.979  51.588  51.951  1.00  0.00           H
ATOM    690  H2  TIP3  227      66.661  51.741  52.680  1.00  0.00           H
ATOM    691  OH2 TIP3  228      58.431  40.677  59.879  1.00  0.00           O
ATOM    692  H1  TIP3  228      58.158  40.556  58.970  1.00  0.00           H
ATOM    693  H2  TIP3  228      59.339  40.973  59.820  1.00  0.00           H
ATOM    694  OH2 TIP3  229      52.960  58.240   5.851  1.00  0.00           O
ATOM    695  H1  TIP3  229      53.414  57.952   5.059  1.00  0.00           H
ATOM    696  H2  TIP3  229      52.033  58.099   5.661  1.00  0.00           H
ATOM    697  OH2 TIP3  230      56.902  67.714  17.044  1.00  0.00           O
ATOM    698  H1  TIP3  230      56.340  67.554  16.286  1.00  0.00           H
ATOM    699  H2  TIP3  230      57.570  67.030  16.997  1.00  0.00           H
ATOM    700  OH2 TIP3  231      47.033   6.001  42.387  1.00  0.00           O
ATOM    701  H1  TIP3  231      47.912   6.112  42.024  1.00  0.00           H
ATOM    702  H2  TIP3  231      47.166   5.488  43.184  1.00  0.00           H
ATOM    703  OH2 TIP3  232      60.169   8.541  47.871  1.00  0.00           O
ATOM    704  H1  TIP3  232      60.545   9.266  47.371  1.00  0.00           H
ATOM    705  H2  TIP3  232      60.749   8.445  48.627  1.00  0.00           H
ATOM    706  OH2 TIP3  233      52.058  10.987  53.799  1.00  0.00           O
ATOM    707  H1  TIP3  233      52.137  11.794  53.291  1.00  0.00           H
ATOM    708  H2  TIP3  233      52.056  10.290  53.143  1.00  0.00           H
ATOM    709  OH2 TIP3  234      50.711  27.206  24.033  1.00  0.00           O
ATOM    710  H1  TIP3  234      50.202  26.446  23.751  1.00  0.00           H
ATOM    711  H2  TIP3  234      50.381  27.928  23.499  1.00  0.00           H
ATOM    712  OH2 TIP3  235      69.001  38.441  37.114  1.00  0.00           O
ATOM    713  H1  TIP3  235      69.075  39.311  37.506  1.00  0.00           H
ATOM    714  H2  TIP3  235      68.375  38.552  36.399  1.00  0.00           H
ATOM    715  OH2 TIP3  236      67.449  68.934  20.218  1.00  0.00           O
ATOM    716  H1  TIP3  236      67.415  68.539  19.347  1.00  0.00           H
ATOM    717  H2  TIP3  236      68.211  69.513  20.190  1.00  0.00           H
ATOM    718  OH2 TIP3  237       1.258  52.489  36.053  1.00  0.00           O
ATOM    719  H1  TIP3  237       1.690  52.914  35.312  1.00  0.00           H
ATOM    720  H2  TIP3  237       0.328  52.498  35.827  1.00  0.00           H
ATOM    721  OH2 TIP3  238      62.118  27.397   8.637  1.00  0.00           O
ATOM    722  H1  TIP3  238      62.951  27.553   8.191  1.00  0.00           H
ATOM    723  H2  TIP3  238      61.906  28.234   9.049  1.00  0.00           H
ATOM    724  OH2 TIP3  239      20.941  22.468  19.223  1.00  0.00           O
ATOM    725  H1  TIP3  239      20.939  21.787  19.895  1.00  0.00           H
ATOM    726  H2  TIP3  239      20.883  21.989  18.396  1.00  0.00           H
ATOM    727  OH2 TIP3  240      27.780  20.665  24.668  1.00  0.00           O
ATOM    728  H1  TIP3  240      27.282  20.020  24.165  1.00  0.00           H
ATOM    729  H2  TIP3  240      28.279  21.148  24.010  1.00  0.00           H
ATOM    730  OH2 TIP3  241       5.873  49.222  36.329  1.00  0.00           O
ATOM    731  H1  TIP3  241       5.648  49.359  35.409  1.00  0.00           H
ATOM    732  H2  TIP3  241       5.253  48.559  36.632  1.00  0.00           H
ATOM    733  OH2 TIP3  242      66.322   8.890  28.926  1.00  0.00           O
ATOM    734  H1  TIP3  242      66.336   9.479  29.681  1.00  0.00           H
ATOM    735  H2  TIP3  242      66.612   8.047  29.273  1.00  0.00           H
ATOM    736  OH2 TIP3  243      26.238  14.348  41.116  1.00  0.00           O
ATOM    737  H1  TIP3  243      26.193  13.936  41.979  1.00  0.00           H
ATOM    738  H2  TIP3  243      27.069  14.044  40.749  1.00  0.00           H
ATOM    739  OH2 TIP3  244      25.525   6.470  23.846  1.00  0.00           O
ATOM    740  H1  TIP3  244      25.365   7.077  23.124  1.00  0.00           H
ATOM    741  H2  TIP3  244      25.194   6.926  24.620  1.00  0.00           H
ATOM    742  OH2 TIP3  245      21.737  60.594  41.597  1.00  0.00           O
ATOM    743  H1  TIP3  245      21.713  61.539  41.449  1.00  0.00           H
ATOM    744  H2  TIP3  245      22.655  60.354  41.466  1.00  0.00           H
ATOM    745  OH2 TIP3  246      70.169  18.785  62.898  1.00  0.00           O
ATOM    746  H1  TIP3  246      69.618  19.498  63.220  1.00  0.00           H
ATOM    747  H2  TIP3  246      71.059  19.040  63.142  1.00  0.00           H
ATOM    748  OH2 TIP3  247      27.463  32.198  26.558  1.00  0.00           O
ATOM    749  H1  TIP3  247      28.359  32.322  26.871  1.00  0.00           H
ATOM    750  H2  TIP3  247      27.028  33.030  26.740  1.00  0.00           H
ATOM    751  OH2 TIP3  248      37.172  34.631  45.853  1.00  0.00           O
ATOM    752  H1  TIP3  248      37.224  33.792  46.310  1.00  0.00           H
ATOM    753  H2  TIP3  248      36.680  35.198  46.447  1.00  0.00           H
ATOM    754  OH2 TIP3  249       4.181  38.577  34.865  1.00  0.00           O
ATOM    755  H1  TIP3  249       3.966  37.903  35.510  1.00  0.00           H
ATOM    756  H2  TIP3  249       3.459  38.546  34.237  1.00  0.00           H
ATOM    757  OH2 TIP3  250      48.785  38.043   0.547  1.00  0.00           O
ATOM    758  H1  TIP3  250      47.947  38.505   0.532  1.00  0.00           H
ATOM    759  H2  TIP3  250      48.701  37.373  -0.132  1.00  0.00           H
ATOM    760  OH2 TIP3  251      40.503  58.598  54.043  1.00  0.00           O
ATOM    761  H1  TIP3  251      41.309  58.463  53.545  1.00  0.00           H
ATOM    762  H2  TIP3  251      40.799  58.768  54.937  1.00  0.00           H
ATOM    763  OH2 TIP3  252      72.890   2.904   7.315  1.00  0.00           O
ATOM    764  H1  TIP3  252      72.820   1.958   7.447  1.00  0.00           H
ATOM    765  H2  TIP3  252      72.399   3.071   6.511  1.00  0.00           H
ATOM    766  OH2 TIP3  253      65.283  54.632  39.825  1.00  0.00           O
ATOM    767  H1  TIP3  253      66.025  54.840  39.257  1.00  0.00           H
ATOM    768  H2  TIP3  253      64.998  55.479  40.167  1.00  0.00           H
ATOM    769  OH2 TIP3  254       7.215  47.689   3.647  1.00  0.00           O
ATOM    770  H1  TIP3  254       7.927  47.248   4.111  1.00  0.00           H
ATOM    771  H2  TIP3  254       6.820  48.264   4.302  1.00  0.00           H
ATOM    772  OH2 TIP3  255      15.235  37.351  66.002  1.00  0.00           O
ATOM    773  H1  TIP3  255      15.253  37.520  66.944  1.00  0.00           H
ATOM    774  H2  TIP3  255      15.717  36.530  65.896  1.00  0.00           H
ATOM    775  OH2 TIP3  256      42.038  67.328   7.178  1.00  0.00           O
ATOM    776  H1  TIP3  256      42.615  66.784   6.641  1.00  0.00           H
ATOM    777  H2  TIP3  256      42.437  67.315   8.048  1.00  0.00           H
ATOM    778  OH2 TIP3  257      54.222  57.184   3.356  1.00  0.00           O
ATOM    779  H1  TIP3  257      54.149  58.133   3.250  1.00  0.00           H
ATOM    780  H2  TIP3  257      53.552  56.826   2.775  1.00  0.00           H
ATOM    781  OH2 TIP3  258       4.096  44.988  55.275  1.00  0.00           O
ATOM    782  H1  TIP3  258       4.931  45.106  54.823  1.00  0.00           H
ATOM    783  H2  TIP3  258       4.305  45.112  56.201  1.00  0.00           H
ATOM    784  OH2 TIP3  259      47.196  43.733   6.412  1.00  0.00           O
ATOM    785  H1  TIP3  259      47.082  43.153   7.166  1.00  0.00           H
ATOM    786  H2  TIP3  259      48.002  44.214   6.599  1.00  0.00           H
ATOM    787  OH2 TIP3  260      29.085  47.456   8.117  1.00  0.00           O
ATOM    788  H1  TIP3  260      29.956  47.583   8.493  1.00  0.00           H
ATOM    789  H2  TIP3  260      29.243  46.996   7.293  1.00  0.00           H
ATOM    790  OH2 TIP3  261      29.331  70.432  57.929  1.00  0.00           O
ATOM    791  H1  TIP3  261      29.791  69.751  57.438  1.00  0.00           H
ATOM    792  H2  TIP3  261      29.485  71.233  57.430  1.00  0.00           H
ATOM    793  OH2 TIP3  262      27.789  61.196  61.857  1.00  0.00           O
ATOM    794  H1  TIP3  262      27.129  61.883  61.946  1.00  0.00           H
ATOM    795  H2  TIP3  262      27.304  60.436  61.536  1.00  0.00           H
ATOM    796  OH2 TIP3  263       2.874  68.023  38.220  1.00  0.00           O
ATOM    797  H1  TIP3  263       3.827  67.958  38.286  1.00  0.00           H
ATOM    798  H2  TIP3  263       2.667  67.645  37.365  1.00  0.00           H
ATOM    799  OH2 TIP3  264      10.791  14.958  34.085  1.00  0.00           O
ATOM    800  H1  TIP3  264      10.854  15.144  33.148  1.00  0.00           H
ATOM    801  H2  TIP3  264       9.854  14.997  34.275  1.00  0.00           H
ATOM    802  OH2 TIP3  265      67.474  41.546  39.088  1.00  0.00           O
ATOM    803  H1  TIP3  265      66.971  40.975  38.508  1.00  0.00           H
ATOM    804  H2  TIP3  265      68.377  41.242  39.001  1.00  0.00           H
ATOM    805  OH2 TIP3  266      71.512  13.032  15.852  1.00  0.00           O
ATOM    806  H1  TIP3  266      71.628  12.660  16.726  1.00  0.00           H
ATOM    807  H2  TIP3  266      72.180  13.715  15.791  1.00  0.00           H
ATOM    808  OH2 TIP3  267       3.136  44.650  58.846  1.00  0.00           O
ATOM    809  H1  TIP3  267       4.083  44.516  58.869  1.00  0.00           H
ATOM    810  H2  TIP3  267       3.021  45.585  59.019  1.00  0.00           H
ATOM    811  OH2 TIP3  268      15.361  30.715  52.735  1.00  0.00           O
ATOM    812  H1  TIP3  268      14.826  30.004  52.383  1.00  0.00           H
ATOM    813  H2  TIP3  268      16.120  30.755  52.154  1.00  0.00           H
ATOM    814  OH2 TIP3  269      54.702  21.879  13.712  1.00  0.00           O
ATOM    815  H1  TIP3  269      53.993  21.966  14.349  1.00  0.00           H
ATOM    816  H2  TIP3  269      55.206  21.124  14.015  1.00  0.00           H
ATOM    817  OH2 TIP3  270      12.721  30.796  23.009  1.00  0.00           O
ATOM    818  H1  TIP3  270      12.329  30.000  23.368  1.00  0.00           H
ATOM    819  H2  TIP3  270      13.414  31.023  23.628  1.00  0.00           H
ATOM    820  OH2 TIP3  271      28.121  49.337  71.424  1.00  0.00           O
ATOM    821  H1  TIP3  271      28.468  48.511  71.762  1.00  0.00           H
ATOM    822  H2  TIP3  271      27.295  49.096  71.005  1.00  0.00           H
ATOM    823  OH2 TIP3  272      59.222  52.357  19.636  1.00  0.00           O
ATOM    824  H1  TIP3  272      59.387  53.110  19.068  1.00  0.00           H
ATOM    825  H2  TIP3  272      58.481  51.908  19.230  1.00  0.00           H
ATOM    826  OH2 TIP3  273      28.615  71.207  47.995  1.00  0.00           O
ATOM    827  H1  TIP3  273      27.989  70.485  47.942  1.00  0.00           H
ATOM    828  H2  TIP3  273      29.356  70.922  47.460  1.00  0.00           H
ATOM    829  OH2 TIP3  274      61.877   1.208  42.329  1.00  0.00           O
ATOM    830  H1  TIP3  274      61.464   1.980  41.943  1.00  0.00           H
ATOM    831  H2  TIP3  274      61.153   0.721  42.723  1.00  0.00           H
ATOM    832  OH2 TIP3  275      61.649  68.565  60.751  1.00  0.00           O
ATOM    833  H1  TIP3  275      61.598  69.521  60.759  1.00  0.00           H
ATOM    834  H2  TIP3  275      60.746  68.276  60.884  1.00  0.00           H
ATOM    835  OH2 TIP3  276      54.470  42.028   3.907  1.00  0.00           O
ATOM    836  H1  TIP3  276      53.987  41.205   3.987  1.00  0.00           H
ATOM    837  H2  TIP3  276      53.793  42.705   3.911  1.00  0.00           H
ATOM    838  OH2 TIP3  277       5.817  33.797  27.145  1.00  0.00           O
ATOM    839  H1  TIP3  277       6.306  33.099  26.711  1.00  0.00           H
ATOM    840  H2  TIP3  277       6.381  34.072  27.868  1.00  0.00           H
ATOM    841  OH2 TIP3  278      58.742  24.314  30.384  1.00  0.00           O
ATOM    842  H1  TIP3  278      57.959  24.482  29.860  1.00  0.00           H
ATOM    843  H2  TIP3  278      58.451  24.418  31.290  1.00  0.00           H
ATOM    844  OH2 TIP3  279      44.393   4.769  59.561  1.00  0.00           O
ATOM    845  H1  TIP3  279      45.151   4.540  60.099  1.00  0.00           H
ATOM    846  H2  TIP3  279      43.639   4.467  60.068  1.00  0.00           H
ATOM    847  OH2 TIP3  280      60.476  21.121  20.358  1.00  0.00           O
ATOM    848  H1  TIP3  280      59.574  21.275  20.640  1.00  0.00           H
ATOM    849  H2  TIP3  280      60.433  20.314  19.845  1.00  0.00           H
ATOM    850  OH2 TIP3  281       2.899  36.966  30.496  1.00  0.00           O
ATOM    851  H1  TIP3  281       2.219  36.708  29.874  1.00  0.00           H
ATOM    852  H2  TIP3  281       3.482  37.535  29.991  1.00  0.00           H
ATOM    853  OH2 TIP3  282      19.003  63.317  69.485  1.00  0.00           O
ATOM    854  H1  TIP3  282      18.310  63.637  68.907  1.00  0.00           H
ATOM    855  H2  TIP3  282      18.873  63.795  70.304  1.00  0.00           H
ATOM    856  OH2 TIP3  283      44.436  42.332   6.909  1.00  0.00           O
ATOM    857  H1  TIP3  283      44.384  41.959   6.029  1.00  0.00           H
ATOM    858  H2  TIP3  283      45.161  41.866   7.325  1.00  0.00           H
ATOM    859  OH2 TIP3  284      61.382   5.331  46.761  1.00  0.00           O
ATOM    860  H1  TIP3  284      60.988   5.209  47.624  1.00  0.00           H
ATOM    861  H2  TIP3  284      60.723   5.811  46.261  1.00  0.00           H
ATOM    862  OH2 TIP3  285      44.211  25.455  51.895  1.00  0.00           O
ATOM    863  H1  TIP3  285      44.620  26.299  51.705  1.00  0.00           H
ATOM    864  H2  TIP3  285      43.357  25.499  51.464  1.00  0.00           H
ATOM    865  OH2 TIP3  286      72.963  27.564  23.879  1.00  0.00           O
ATOM    866  H1  TIP3  286      72.525  28.164  23.276  1.00  0.00           H
ATOM    867  H2  TIP3  286      72.338  27.442  24.594  1.00  0.00           H
ATOM    868  OH2 TIP3  287       6.145  55.529  40.821  1.00  0.00           O
ATOM    869  H1  TIP3  287       6.515  55.039  40.087  1.00  0.00           H
ATOM    870  H2  TIP3  287       6.907  55.874  41.288  1.00  0.00           H
ATOM    871  OH2 TIP3  288      20.675  22.778  47.110  1.00  0.00           O
ATOM    872  H1  TIP3  288      20.869  23.331  46.353  1.00  0.00           H
ATOM    873  H2  TIP3  288      20.839  21.886  46.803  1.00  0.00           H
ATOM    874  OH2 TIP3  289      26.309  41.785  43.964  1.00  0.00           O
ATOM    875  H1  TIP3  289      25.826  41.010  43.677  1.00  0.00           H
ATOM    876  H2  TIP3  289      25.752  42.179  44.636  1.00  0.00           H
ATOM    877  OH2 TIP3  290      27.742  23.561  39.339  1.00  0.00           O
ATOM    878  H1  TIP3  290      27.914  22.766  39.843  1.00  0.00           H
ATOM    879  H2  TIP3  290      27.010  23.329  38.768  1.00  0.00           H
ATOM    880  OH2 TIP3  291      66.348  56.760  33.714  1.00  0.00           O
ATOM    881  H1  TIP3  291      66.656  56.488  32.849  1.00  0.00           H
ATOM    882  H2  TIP3  291      66.726  56.117  34.316  1.00  0.00           H
ATOM    883  OH2 TIP3  292       8.425  64.249  19.032  1.00  0.00           O
ATOM    884  H1  TIP3  292       9.306  64.158  18.670  1.00  0.00           H
ATOM    885  H2  TIP3  292       7.971  64.827  18.417  1.00  0.00           H
ATOM    886  OH2 TIP3  293       1.414  68.543  44.247  1.00  0.00           O
ATOM    887  H1  TIP3  293       2.149  69.154  44.193  1.00  0.00           H
ATOM    888  H2  TIP3  293       1.595  67.889  43.572  1.00  0.00           H
ATOM    889  OH2 TIP3  294      31.373  49.392  66.866  1.00  0.00           O
ATOM    890  H1  TIP3  294      30.630  49.791  67.320  1.00  0.00           H
ATOM    891  H2  TIP3  294      31.676  50.070  66.261  1.00  0.00           H
ATOM    892  OH2 TIP3  295      52.911  45.909   9.797  1.00  0.00           O
ATOM    893  H1  TIP3  295      53.411  45.208  10.216  1.00  0.00           H
ATOM    894  H2  TIP3  295      53.437  46.157   9.037  1.00  0.00           H
ATOM    895  OH2 TIP3  296      17.674  23.723  34.714  1.00  0.00           O
ATOM    896  H1  TIP3  296      18.446  23.159  34.758  1.00  0.00           H
ATOM    897  H2  TIP3  296      17.049  23.322  35.318  1.00  0.00           H
ATOM    898  OH2 TIP3  297      36.879  46.910  47.144  1.00  0.00           O
ATOM    899  H1  TIP3  297      36.229  47.608  47.067  1.00  0.00           H
ATOM    900  H2  TIP3  297      37.705  47.367  47.301  1.00  0.00           H
ATOM    901  OH2 TIP3  298      45.232   6.272  65.121  1.00  0.00           O
ATOM    902  H1  TIP3  298      44.392   6.699  65.290  1.00  0.00           H
ATOM    903  H2  TIP3  298      45.887   6.939  65.327  1.00  0.00           H
ATOM    904  OH2 TIP3  299       4.845  11.721  22.614  1.00  0.00           O
ATOM    905  H1  TIP3  299       5.408  11.443  23.336  1.00  0.00           H
ATOM    906  H2  TIP3  299       3.998  11.899  23.024  1.00  0.00           H
ATOM    907  OH2 TIP3  300      55.715  62.295  36.605  1.00  0.00           O
ATOM    908  H1  TIP3  300      55.825  61.658  35.899  1.00  0.00           H
ATOM    909  H2  TIP3  300      55.753  61.772  37.407  1.00  0.00           H
ATOM    910  OH2 TIP3  301      59.649  66.767  20.738  1.00  0.00           O
ATOM    911  H1  TIP3  301      59.704  67.580  20.236  1.00  0.00           H
ATOM    912  H2  TIP3  301      60.555  66.467  20.809  1.00  0.00           H
ATOM    913  OH2 TIP3  302      63.436  73.159  44.396  1.00  0.00           O
ATOM    914  H1  TIP3  302      62.950  73.971  44.259  1.00  0.00           H
ATOM    915  H2  TIP3  302      64.236  73.431  44.846  1.00  0.00           H
ATOM    916  OH2 TIP3  303      46.106  24.311  13.804  1.00  0.00           O
ATOM    917  H1  TIP3  303      46.887  23.845  14.103  1.00  0.00           H
ATOM    918  H2  TIP3  303      45.428  24.076  14.437  1.00  0.00           H
ATOM    919  OH2 TIP3  304      70.462  30.874   7.389  1.00  0.00           O
ATOM    920  H1  TIP3  304      70.137  30.322   8.100  1.00  0.00           H
ATOM    921  H2  TIP3  304      70.106  31.743   7.578  1.00  0.00           H
ATOM    922  OH2 TIP3  305      16.881  49.366  36.167  1.00  0.00           O
ATOM    923  H1  TIP3  305      16.156  49.519  35.561  1.00  0.00           H
ATOM    924  H2  TIP3  305      16.514  48.793  36.840  1.00  0.00           H
ATOM    925  OH2 TIP3  306      43.984  31.029  45.578  1.00  0.00           O
ATOM    926  H1  TIP3  306      43.423  30.742  46.298  1.00  0.00           H
ATOM    927  H2  TIP3  306      43.828  31.971  45.514  1.00  0.00           H
ATOM    928  OH2 TIP3  307      28.174  39.194  72.390  1.00  0.00           O
ATOM    929  H1  TIP3  307      28.731  39.465  71.661  1.00  0.00           H
ATOM    930  H2  TIP3  307      27.678  38.449  72.050  1.00  0.00           H
ATOM    931  OH2 TIP3  308       4.509  58.094  29.123  1.00  0.00           O
ATOM    932  H1  TIP3  308       4.042  58.612  28.468  1.00  0.00           H
ATOM    933  H2  TIP3  308       5.141  58.703  29.505  1.00  0.00           H
ATOM    934  OH2 TIP3  309      66.750   5.084  17.701  1.00  0.00           O
ATOM    935  H1  TIP3  309      65.803   4.995  17.809  1.00  0.00           H
ATOM    936  H2  TIP3  309      66.855   5.536  16.864  1.00  0.00           H
ATOM    937  OH2 TIP3  310      53.117   6.071  22.311  1.00  0.00           O
ATOM    938  H1  TIP3  310      52.752   6.955  22.301  1.00  0.00           H
ATOM    939  H2  TIP3  310      53.153   5.837  23.238  1.00  0.00           H
ATOM    940  OH2 TIP3  311       4.152  58.942  58.850  1.00  0.00           O
ATOM    941  H1  TIP3  311       4.612  59.287  59.615  1.00  0.00           H
ATOM    942  H2  TIP3  311       3.264  59.293  58.925  1.00  0.00           H
ATOM    943  OH2 TIP3  312      72.903  20.856  53.141  1.00  0.00           O
ATOM    944  H1  TIP3  312      73.715  21.281  52.863  1.00  0.00           H
ATOM    945  H2  TIP3  312      73.138  20.393  53.945  1.00  0.00           H
ATOM    946  OH2 TIP3  313      61.594  30.996  21.264  1.00  0.00           O
ATOM    947  H1  TIP3  313      61.696  30.066  21.464  1.00  0.00           H
ATOM    948  H2  TIP3  313      61.381  31.018  20.331  1.00  0.00           H
ATOM    949  OH2 TIP3  314      61.374  48.208  39.823  1.00  0.00           O
ATOM    950  H1  TIP3  314      61.653  47.307  39.984  1.00  0.00           H
ATOM    951  H2  TIP3  314      60.625  48.126  39.232  1.00  0.00           H
ATOM    952  OH2 TIP3  315      68.805  33.488  39.540  1.00  0.00           O
ATOM    953  H1  TIP3  315      69.669  33.811  39.286  1.00  0.00           H
ATOM    954  H2  TIP3  315      68.795  33.555  40.495  1.00  0.00           H
ATOM    955  OH2 TIP3  316      39.938  14.272  28.545  1.00  0.00           O
ATOM    956  H1  TIP3  316      39.371  13.692  29.052  1.00  0.00           H
ATOM    957  H2  TIP3  316      39.339  14.902  28.143  1.00  0.00           H
ATOM    958  OH2 TIP3  317      44.519   3.312  53.959  1.00  0.00           O
ATOM    959  H1  TIP3  317      44.427   3.847  54.748  1.00  0.00           H
ATOM    960  H2  TIP3  317      43.750   2.743  53.963  1.00  0.00           H
ATOM    961  OH2 TIP3  318      48.851   8.422  47.301  1.00  0.00           O
ATOM    962  H1  TIP3  318      49.635   8.831  47.666  1.00  0.00           H
ATOM    963  H2  TIP3  318      48.130   8.781  47.818  1.00  0.00           H
ATOM    964  OH2 TIP3  319      61.583  35.566  14.202  1.00  0.00           O
ATOM    965  H1  TIP3  319      61.584  34.629  14.005  1.00  0.00           H
ATOM    966  H2  TIP3  319      60.660  35.816  14.175  1.00  0.00           H
ATOM    967  OH2 TIP3  320      12.037  38.568  58.522  1.00  0.00           O
ATOM    968  H1  TIP3  320      12.374  38.092  57.763  1.00  0.00           H
ATOM    969  H2  TIP3  320      11.088  38.581  58.396  1.00  0.00           H
ATOM    970  OH2 TIP3  321      38.442  70.537  42.379  1.00  0.00           O
ATOM    971  H1  TIP3  321      38.816  69.757  42.790  1.00  0.00           H
ATOM    972  H2  TIP3  321      37.554  70.592  42.732  1.00  0.00           H
ATOM    973  OH2 TIP3  322       9.953  65.617   0.106  1.00  0.00           O
ATOM    974  H1  TIP3  322       9.831  65.493   1.048  1.00  0.00           H
ATOM    975  H2  TIP3  322       9.125  65.992  -0.195  1.00  0.00           H
ATOM    976  OH2 TIP3  323      60.324  31.632  39.520  1.00  0.00           O
ATOM    977  H1  TIP3  323      59.872  32.284  38.985  1.00  0.00           H
ATOM    978  H2  TIP3  323      61.251  31.748  39.308  1.00  0.00           H
ATOM    979  OH2 TIP3  324      19.657  22.169   9.140  1.00  0.00           O
ATOM    980  H1  TIP3  324      20.510  22.283   9.558  1.00  0.00           H
ATOM    981  H2  TIP3  324      19.440  23.035   8.796  1.00  0.00           H
ATOM    982  OH2 TIP3  325      42.756  72.609  63.252  1.00  0.00           O
ATOM    983  H1  TIP3  325      43.283  72.173  62.583  1.00  0.00           H
ATOM    984  H2  TIP3  325      42.976  73.537  63.164  1.00  0.00           H
ATOM    985  OH2 TIP3  326      19.361   8.517  64.989  1.00  0.00           O
ATOM    986  H1  TIP3  326      18.501   8.846  64.727  1.00  0.00           H
ATOM    987  H2  TIP3  326      19.895   8.586  64.198  1.00  0.00           H
ATOM    988  OH2 TIP3  327       9.206  68.681   7.514  1.00  0.00           O
ATOM    989  H1  TIP3  327       9.745  68.236   8.168  1.00  0.00           H
ATOM    990  H2  TIP3  327       9.812  69.268   7.063  1.00  0.00           H
ATOM    991  OH2 TIP3  328      39.395  27.798  29.089  1.00  0.00           O
ATOM    992  H1  TIP3  328      39.757  26.943  29.321  1.00  0.00           H
ATOM    993  H2  TIP3  328      40.077  28.212  28.561  1.00  0.00           H
ATOM    994  OH2 TIP3  329      20.263  27.091  57.471  1.00  0.00           O
ATOM    995  H1  TIP3  329      21.084  27.358  57.058  1.00  0.00           H
ATOM    996  H2  TIP3  329      19.688  26.868  56.739  1.00  0.00           H
ATOM    997  OH2 TIP3  330      53.901  38.139  45.492  1.00  0.00           O
ATOM    998  H1  TIP3  330      53.739  37.196  45.493  1.00  0.00           H
ATOM    999  H2  TIP3  330      54.349  38.305  44.663  1.00  0.00           H
ATOM   1000  OH2 TIP3  331      45.992  20.338  24.804  1.00  0.00           O
ATOM   1001  H1  TIP3  331      46.374  21.132  24.430  1.00  0.00           H
ATOM   1002  H2  TIP3  331      46.154  19.661  24.147  1.00  0.00           H
ATOM   1003  OH2 TIP3  332      35.066  61.926  16.575  1.00  0.00           O
ATOM   1004  H1  TIP3  332      34.616  61.709  15.759  1.00  0.00           H
ATOM   1005  H2  TIP3  332      35.722  62.575  16.322  1.00  0.00           H
ATOM   1006  OH2 TIP3  333      56.530  24.802  25.550  1.00  0.00           O
ATOM   1007  H1  TIP3  333      56.621  25.461  24.862  1.00  0.00           H
ATOM   1008  H2  TIP3  333      55.758  25.076  26.045  1.00  0.00           H
ATOM   1009  OH2 TIP3  334      40.316  14.547  19.978  1.00  0.00           O
ATOM   1010  H1  TIP3  334      40.841  13.858  19.570  1.00  0.00           H
ATOM   1011  H2  TIP3  334      40.218  15.210  19.295  1.00  0.00           H
ATOM   1012  OH2 TIP3  335      11.150  35.818   6.735  1.00  0.00           O
ATOM   1013  H1  TIP3  335      11.548  36.369   6.061  1.00  0.00           H
ATOM   1014  H2  TIP3  335      11.851  35.225   7.005  1.00  0.00           H
ATOM   1015  OH2 TIP3  336      69.155  14.415  60.418  1.00  0.00           O
ATOM   1016  H1  TIP3  336      69.669  15.146  60.760  1.00  0.00           H
ATOM   1017  H2  TIP3  336      69.005  14.637  59.499  1.00  0.00           H
ATOM   1018  OH2 TIP3  337       8.968  22.367  73.136  1.00  0.00           O
ATOM   1019  H1  TIP3  337       8.764  23.111  72.569  1.00  0.00           H
ATOM   1020  H2  TIP3  337       9.514  21.796  72.596  1.00  0.00           H
ATOM   1021  OH2 TIP3  338      10.794  53.727  11.751  1.00  0.00           O
ATOM   1022  H1  TIP3  338      11.592  54.191  11.500  1.00  0.00           H
ATOM   1023  H2  TIP3  338      10.999  53.342  12.604  1.00  0.00           H
ATOM   1024  OH2 TIP3  339      19.015  16.757   2.187  1.00  0.00           O
ATOM   1025  H1  TIP3  339      19.539  17.339   1.638  1.00  0.00           H
ATOM   1026  H2  TIP3  339      18.109  16.999   1.997  1.00  0.00           H
ATOM   1027  OH2 TIP3  340      29.227  18.027  37.668  1.00  0.00           O
ATOM   1028  H1  TIP3  340      30.071  18.365  37.367  1.00  0.00           H
ATOM   1029  H2  TIP3  340      29.125  18.387  38.549  1.00  0.00           H
ATOM   1030  OH2 TIP3  341      20.537  45.074  70.274  1.00  0.00           O
ATOM   1031  H1  TIP3  341      19.626  45.065  70.568  1.00  0.00           H
ATOM   1032  H2  TIP3  341      20.501  45.443  69.392  1.00  0.00           H
ATOM   1033  OH2 TIP3  342      32.169  26.511  26.203  1.00  0.00           O
ATOM   1034  H1  TIP3  342      31.524  26.348  26.890  1.00  0.00           H
ATOM   1035  H2  TIP3  342      32.346  27.450  26.257  1.00  0.00           H
ATOM   1036  OH2 TIP3  343      14.794   2.539  30.524  1.00  0.00           O
ATOM   1037  H1  TIP3  343      15.645   2.580  30.088  1.00  0.00           H
ATOM   1038  H2  TIP3  343      14.918   3.031  31.336  1.00  0.00           H
ATOM   1039  OH2 TIP3  344      63.684  62.559  47.160  1.00  0.00           O
ATOM   1040  H1  TIP3  344      62.764  62.308  47.243  1.00  0.00           H
ATOM   1041  H2  TIP3  344      64.163  61.873  47.624  1.00  0.00           H
ATOM   1042  OH2 TIP3  345      36.260  58.491  66.329  1.00  0.00           O
ATOM   1043  H1  TIP3  345      36.146  58.807  67.225  1.00  0.00           H
ATOM   1044  H2  TIP3  345      36.901  57.784  66.403  1.00  0.00           H
ATOM   1045  OH2 TIP3  346      71.120  68.755  30.080  1.00  0.00           O
ATOM   1046  H1  TIP3  346      70.229  68.409  30.025  1.00  0.00           H
ATOM   1047  H2  TIP3  346      71.667  68.073  29.690  1.00  0.00           H
ATOM   1048  OH2 TIP3  347      20.207  14.524  18.336  1.00  0.00           O
ATOM   1049  H1  TIP3  347      21.095  14.170  18.279  1.00  0.00           H
ATOM   1050  H2  TIP3  347      20.250  15.355  17.861  1.00  0.00           H
ATOM   1051  OH2 TIP3  348      58.685  39.668  38.223  1.00  0.00           O
ATOM   1052  H1  TIP3  348      58.449  38.759  38.042  1.00  0.00           H
ATOM   1053  H2  TIP3  348      59.642  39.677  38.201  1.00  0.00           H
ATOM   1054  OH2 TIP3  349      39.245  20.971   9.956  1.00  0.00           O
ATOM   1055  H1  TIP3  349      40.050  21.483  10.037  1.00  0.00           H
ATOM   1056  H2  TIP3  349      38.842  21.285   9.146  1.00  0.00           H
ATOM   1057  OH2 TIP3  350      34.126  50.638  44.497  1.00  0.00           O
ATOM   1058  H1  TIP3  350      34.922  50.274  44.884  1.00  0.00           H
ATOM   1059  H2  TIP3  350      33.771  51.214  45.174  1.00  0.00           H
ATOM   1060  OH2 TIP3  351      28.606  29.921  33.682  1.00  0.00           O
ATOM   1061  H1  TIP3  351      28.029  29.235  33.348  1.00  0.00           H
ATOM   1062  H2  TIP3  351      28.120  30.733  33.542  1.00  0.00           H
ATOM   1063  OH2 TIP3  352      56.716  25.737  62.087  1.00  0.00           O
ATOM   1064  H1  TIP3  352      56.291  24.949  62.426  1.00  0.00           H
ATOM   1065  H2  TIP3  352      57.484  25.412  61.617  1.00  0.00           H
ATOM   1066  OH2 TIP3  353      51.548  12.830   3.285  1.00  0.00           O
ATOM   1067  H1  TIP3  353      50.934  12.096   3.268  1.00  0.00           H
ATOM   1068  H2  TIP3  353      51.745  12.957   4.213  1.00  0.00           H
ATOM   1069  OH2 TIP3  354      11.741  22.705  18.757  1.00  0.00           O
ATOM   1070  H1  TIP3  354      11.889  22.595  17.818  1.00  0.00           H
ATOM   1071  H2  TIP3  354      10.789  22.688  18.853  1.00  0.00           H
ATOM   1072  OH2 TIP3  355      72.923  14.812  43.087  1.00  0.00           O
ATOM   1073  H1  TIP3  355      72.763  14.415  43.943  1.00  0.00           H
ATOM   1074  H2  TIP3  355      72.238  14.451  42.524  1.00  0.00           H
ATOM   1075  OH2 TIP3  356       1.025  36.210  61.174  1.00  0.00           O
ATOM   1076  H1  TIP3  356       0.371  36.675  61.697  1.00  0.00           H
ATOM   1077  H2  TIP3  356       0.772  35.289  61.237  1.00  0.00           H
ATOM   1078  OH2 TIP3  357      21.288  70.166  41.605  1.00  0.00           O
ATOM   1079  H1  TIP3  357      21.265  70.891  40.981  1.00  0.00           H
ATOM   1080  H2  TIP3  357      22.187  70.160  41.934  1.00  0.00           H
ATOM   1081  OH2 TIP3  358       8.670  51.519  66.977  1.00  0.00           O
ATOM   1082  H1  TIP3  358       8.851  52.022  66.183  1.00  0.00           H
ATOM   1083  H2  TIP3  358       9.444  51.648  67.525  1.00  0.00           H
ATOM   1084  OH2 TIP3  359      40.020  59.546  11.723  1.00  0.00           O
ATOM   1085  H1  TIP3  359      39.811  58.806  11.153  1.00  0.00           H
ATOM   1086  H2  TIP3  359      40.746  59.990  11.284  1.00  0.00           H
ATOM   1087  OH2 TIP3  360      51.132  68.718   6.396  1.00  0.00           O
ATOM   1088  H1  TIP3  360      50.890  68.764   5.471  1.00  0.00           H
ATOM   1089  H2  TIP3  360      50.300  68.613   6.856  1.00  0.00           H
ATOM   1090  OH2 TIP3  361      39.382  18.051  11.841  1.00  0.00           O
ATOM   1091  H1  TIP3  361      39.445  18.571  11.040  1.00  0.00           H
ATOM   1092  H2  TIP3  361      40.228  18.173  12.273  1.00  0.00           H
ATOM   1093  OH2 TIP3  362      48.294  25.545  17.542  1.00  0.00           O
ATOM   1094  H1  TIP3  362      47.842  25.909  16.781  1.00  0.00           H
ATOM   1095  H2  TIP3  362      49.208  25.471  17.267  1.00  0.00           H
ATOM   1096  OH2 TIP3  363      17.995  50.693   5.188  1.00  0.00           O
ATOM   1097  H1  TIP3  363      17.491  50.307   4.471  1.00  0.00           H
ATOM   1098  H2  TIP3  363      18.796  51.012   4.772  1.00  0.00           H
ATOM   1099  OH2 TIP3  364      17.852  10.957  55.882  1.00  0.00           O
ATOM   1100  H1  TIP3  364      17.516  10.211  55.385  1.00  0.00           H
ATOM   1101  H2  TIP3  364      18.580  11.287  55.357  1.00  0.00           H
ATOM   1102  OH2 TIP3  365      45.184  47.305  45.872  1.00  0.00           O
ATOM   1103  H1  TIP3  365      44.454  46.750  45.598  1.00  0.00           H
ATOM   1104  H2  TIP3  365      45.837  46.692  46.209  1.00  0.00           H
ATOM   1105  OH2 TIP3  366      23.170   5.579   3.950  1.00  0.00           O
ATOM   1106  H1  TIP3  366      23.639   6.102   4.600  1.00  0.00           H
ATOM   1107  H2  TIP3  366      22.311   5.994   3.882  1.00  0.00           H
ATOM   1108  OH2 TIP3  367      26.989  25.816   9.058  1.00  0.00           O
ATOM   1109  H1  TIP3  367      26.212  26.067   8.559  1.00  0.00           H
ATOM   1110  H2  TIP3  367      27.633  25.570   8.394  1.00  0.00           H
ATOM   1111  OH2 TIP3  368      58.960  56.844  71.402  1.00  0.00           O
ATOM   1112  H1  TIP3  368      59.605  57.087  72.065  1.00  0.00           H
ATOM   1113  H2  TIP3  368      58.631  57.679  71.068  1.00  0.00           H
ATOM   1114  OH2 TIP3  369      21.220  20.738  21.250  1.00  0.00           O
ATOM   1115  H1  TIP3  369      21.199  21.088  22.140  1.00  0.00           H
ATOM   1116  H2  TIP3  369      20.573  20.033  21.255  1.00  0.00           H
ATOM   1117  OH2 TIP3  370       3.074  68.985   5.520  1.00  0.00           O
ATOM   1118  H1  TIP3  370       3.662  69.475   4.946  1.00  0.00           H
ATOM   1119  H2  TIP3  370       3.581  68.844   6.320  1.00  0.00           H
ATOM   1120  OH2 TIP3  371       9.206  44.611   1.974  1.00  0.00           O
ATOM   1121  H1  TIP3  371       9.052  44.326   1.073  1.00  0.00           H
ATOM   1122  H2  TIP3  371       8.427  44.328   2.452  1.00  0.00           H
ATOM   1123  OH2 TIP3  372       4.162  20.679   6.889  1.00  0.00           O
ATOM   1124  H1  TIP3  372       3.313  21.059   6.660  1.00  0.00           H
ATOM   1125  H2  TIP3  372       4.517  21.269   7.553  1.00  0.00           H
ATOM   1126  OH2 TIP3  373      19.706  29.942  58.652  1.00  0.00           O
ATOM   1127  H1  TIP3  373      19.404  29.269  58.043  1.00  0.00           H
ATOM   1128  H2  TIP3  373      19.716  29.507  59.505  1.00  0.00           H
ATOM   1129  OH2 TIP3  374      35.404  62.797   7.084  1.00  0.00           O
ATOM   1130  H1  TIP3  374      36.014  62.434   7.726  1.00  0.00           H
ATOM   1131  H2  TIP3  374      34.601  62.290   7.202  1.00  0.00           H
ATOM   1132  OH2 TIP3  375       0.355  69.574  14.357  1.00  0.00           O
ATOM   1133  H1  TIP3  375       1.159  69.818  14.815  1.00  0.00           H
ATOM   1134  H2  TIP3  375      -0.234  70.316  14.494  1.00  0.00           H
ATOM   1135  OH2 TIP3  376      14.372  69.062   3.163  1.00  0.00           O
ATOM   1136  H1  TIP3  376      15.041  69.572   2.706  1.00  0.00           H
ATOM   1137  H2  TIP3  376      13.977  69.681   3.777  1.00  0.00           H
ATOM   1138  OH2 TIP3  377      52.658   5.865  15.912  1.00  0.00           O
ATOM   1139  H1  TIP3  377      53.570   5.797  16.194  1.00  0.00           H
ATOM   1140  H2  TIP3  377      52.668   5.575  14.999  1.00  0.00           H
ATOM   1141  OH2 TIP3  378      52.567  21.647  28.593  1.00  0.00           O
ATOM   1142  H1  TIP3  378      52.691  20.704  28.708  1.00  0.00           H
ATOM   1143  H2  TIP3  378      52.523  21.993  29.484  1.00  0.00           H
ATOM   1144  OH2 TIP3  379       1.241  30.739  17.811  1.00  0.00           O
ATOM   1145  H1  TIP3  379       0.330  30.758  18.103  1.00  0.00           H
ATOM   1146  H2  TIP3  379       1.353  29.867  17.430  1.00  0.00           H
ATOM   1147  OH2 TIP3  380      34.042  23.814  36.143  1.00  0.00           O
ATOM   1148  H1  TIP3  380      33.164  24.059  36.436  1.00  0.00           H
ATOM   1149  H2  TIP3  380      34.042  24.000  35.204  1.00  0.00           H
ATOM   1150  OH2 TIP3  381      53.628  32.201  44.356  1.00  0.00           O
ATOM   1151  H1  TIP3  381      53.450  31.507  44.990  1.00  0.00           H
ATOM   1152  H2  TIP3  381      54.551  32.418  44.490  1.00  0.00           H
ATOM   1153  OH2 TIP3  382      15.174  66.840  65.608  1.00  0.00           O
ATOM   1154  H1  TIP3  382      14.530  66.132  65.626  1.00  0.00           H
ATOM   1155  H2  TIP3  382      15.797  66.579  64.930  1.00  0.00           H
ATOM   1156  OH2 TIP3  383      24.576  60.264  33.646  1.00  0.00           O
ATOM   1157  H1  TIP3  383      24.564  60.383  34.595  1.00  0.00           H
ATOM   1158  H2  TIP3  383      23.921  60.881  33.319  1.00  0.00           H
ATOM   1159  OH2 TIP3  384      55.726  61.446  33.593  1.00  0.00           O
ATOM   1160  H1  TIP3  384      55.687  62.402  33.632  1.00  0.00           H
ATOM   1161  H2  TIP3  384      56.299  61.260  32.848  1.00  0.00           H
ATOM   1162  OH2 TIP3  385      28.250  40.481  20.800  1.00  0.00           O
ATOM   1163  H1  TIP3  385      28.462  40.823  21.669  1.00  0.00           H
ATOM   1164  H2  TIP3  385      28.542  39.570  20.823  1.00  0.00           H
ATOM   1165  OH2 TIP3  386       5.639  56.674  69.544  1.00  0.00           O
ATOM   1166  H1  TIP3  386       4.987  57.138  70.068  1.00  0.00           H
ATOM   1167  H2  TIP3  386       5.151  55.965  69.125  1.00  0.00           H
ATOM   1168  OH2 TIP3  387      52.339  42.308  72.980  1.00  0.00           O
ATOM   1169  H1  TIP3  387      51.426  42.503  73.192  1.00  0.00           H
ATOM   1170  H2  TIP3  387      52.653  41.790  73.722  1.00  0.00           H
ATOM   1171  OH2 TIP3  388      24.873  58.040  41.522  1.00  0.00           O
ATOM   1172  H1  TIP3  388      24.202  57.465  41.154  1.00  0.00           H
ATOM   1173  H2  TIP3  388      24.693  58.897  41.135  1.00  0.00           H
ATOM   1174  OH2 TIP3  389       6.556  22.488  41.171  1.00  0.00           O
ATOM   1175  H1  TIP3  389       6.067  21.956  41.800  1.00  0.00           H
ATOM   1176  H2  TIP3  389       5.881  22.917  40.644  1.00  0.00           H
ATOM   1177  OH2 TIP3  390      27.930  70.939  18.818  1.00  0.00           O
ATOM   1178  H1  TIP3  390      28.646  70.653  19.386  1.00  0.00           H
ATOM   1179  H2  TIP3  390      28.061  70.454  18.003  1.00  0.00           H
ATOM   1180  OH2 TIP3  391      39.765   7.387  52.087  1.00  0.00           O
ATOM   1181  H1  TIP3  391      39.588   6.452  52.186  1.00  0.00           H
ATOM   1182  H2  TIP3  391      40.236   7.456  51.256  1.00  0.00           H
ATOM   1183  OH2 TIP3  392      49.037  43.548  48.554  1.00  0.00           O
ATOM   1184  H1  TIP3  392      49.418  42.705  48.311  1.00  0.00           H
ATOM   1185  H2  TIP3  392      48.287  43.324  49.105  1.00  0.00           H
ATOM   1186  OH2 TIP3  393      59.567  22.689  23.925  1.00  0.00           O
ATOM   1187  H1  TIP3  393      60.142  22.001  23.592  1.00  0.00           H
ATOM   1188  H2  TIP3  393      58.791  22.223  24.238  1.00  0.00           H
ATOM   1189  OH2 TIP3  394       4.177  57.442  53.286  1.00  0.00           O
ATOM   1190  H1  TIP3  394       4.638  58.129  52.806  1.00  0.00           H
ATOM   1191  H2  TIP3  394       3.340  57.350  52.830  1.00  0.00           H
ATOM   1192  OH2 TIP3  395      60.679  26.674  28.738  1.00  0.00           O
ATOM   1193  H1  TIP3  395      60.256  25.969  28.247  1.00  0.00           H
ATOM   1194  H2  TIP3  395      60.257  27.473  28.423  1.00  0.00           H
ATOM   1195  OH2 TIP3  396      53.141  12.297  30.010  1.00  0.00           O
ATOM   1196  H1  TIP3  396      52.647  12.609  30.768  1.00  0.00           H
ATOM   1197  H2  TIP3  396      53.694  13.037  29.762  1.00  0.00           H
ATOM   1198  OH2 TIP3  397      10.137  10.408   6.096  1.00  0.00           O
ATOM   1199  H1  TIP3  397       9.817  11.309   6.049  1.00  0.00           H
ATOM   1200  H2  TIP3  397      10.865  10.445   6.716  1.00  0.00           H
ATOM   1201  OH2 TIP3  398      29.606  12.267   3.615  1.00  0.00           O
ATOM   1202  H1  TIP3  398      30.195  12.965   3.331  1.00  0.00           H
ATOM   1203  H2  TIP3  398      28.968  12.186   2.906  1.00  0.00           H
ATOM   1204  OH2 TIP3  399      30.530  67.022  35.010  1.00  0.00           O
ATOM   1205  H1  TIP3  399      30.565  67.736  34.374  1.00  0.00           H
ATOM   1206  H2  TIP3  399      31.447  66.794  35.166  1.00  0.00           H
ATOM   1207  OH2 TIP3  400       1.784  59.067  18.544  1.00  0.00           O
ATOM   1208  H1  TIP3  400       2.169  58.832  17.700  1.00  0.00           H
ATOM   1209  H2  TIP3  400       2.481  58.904  19.180  1.00  0.00           H
ATOM   1210  OH2 TIP3  401      39.073  64.300   4.068  1.00  0.00           O
ATOM   1211  H1  TIP3  401      38.437  64.658   4.687  1.00  0.00           H
ATOM   1212  H2  TIP3  401      38.642  63.530   3.699  1.00  0.00           H
ATOM   1213  OH2 TIP3  402      48.670  58.714  36.200  1.00  0.00           O
ATOM   1214  H1  TIP3  402      49.483  59.154  36.447  1.00  0.00           H
ATOM   1215  H2  TIP3  402      48.433  59.101  35.357  1.00  0.00           H
ATOM   1216  OH2 TIP3  403      27.802  64.459  72.956  1.00  0.00           O
ATOM   1217  H1  TIP3  403      27.991  65.389  73.085  1.00  0.00           H
ATOM   1218  H2  TIP3  403      26.917  64.442  72.593  1.00  0.00           H
ATOM   1219  OH2 TIP3  404      49.711   0.860  47.887  1.00  0.00           O
ATOM   1220  H1  TIP3  404      49.075   0.298  47.443  1.00  0.00           H
ATOM   1221  H2  TIP3  404      49.575   1.726  47.503  1.00  0.00           H
ATOM   1222  OH2 TIP3  405      12.692  27.049  62.718  1.00  0.00           O
ATOM   1223  H1  TIP3  405      12.520  27.796  62.145  1.00  0.00           H
ATOM   1224  H2  TIP3  405      12.534  27.383  63.601  1.00  0.00           H
ATOM   1225  OH2 TIP3  406      12.236  67.604   4.794  1.00  0.00           O
ATOM   1226  H1  TIP3  406      12.797  67.682   4.023  1.00  0.00           H
ATOM   1227  H2  TIP3  406      11.630  68.343   4.727  1.00  0.00           H
ATOM   1228  OH2 TIP3  407      55.880  13.034  28.221  1.00  0.00           O
ATOM   1229  H1  TIP3  407      55.316  12.618  27.570  1.00  0.00           H
ATOM   1230  H2  TIP3  407      56.543  12.374  28.421  1.00  0.00           H
ATOM   1231  OH2 TIP3  408      14.118  21.345  10.398  1.00  0.00           O
ATOM   1232  H1  TIP3  408      13.808  21.482  11.293  1.00  0.00           H
ATOM   1233  H2  TIP3  408      13.325  21.368   9.862  1.00  0.00           H
ATOM   1234  OH2 TIP3  409      56.459  43.511  10.587  1.00  0.00           O
ATOM   1235  H1  TIP3  409      57.052  43.205   9.901  1.00  0.00           H
ATOM   1236  H2  TIP3  409      55.587  43.439  10.200  1.00  0.00           H
ATOM   1237  OH2 TIP3  410      22.605  30.560  68.503  1.00  0.00           O
ATOM   1238  H1  TIP3  410      22.923  29.671  68.665  1.00  0.00           H
ATOM   1239  H2  TIP3  410      23.315  31.127  68.805  1.00  0.00           H
ATOM   1240  OH2 TIP3  411      47.103  35.407  15.582  1.00  0.00           O
ATOM   1241  H1  TIP3  411      46.147  35.454  15.555  1.00  0.00           H
ATOM   1242  H2  TIP3  411      47.294  34.820  16.314  1.00  0.00           H
ATOM   1243  OH2 TIP3  412      43.334   7.868  65.849  1.00  0.00           O
ATOM   1244  H1  TIP3  412      43.846   8.596  66.200  1.00  0.00           H
ATOM   1245  H2  TIP3  412      42.583   7.796  66.438  1.00  0.00           H
ATOM   1246  OH2 TIP3  413      40.566  23.117  32.756  1.00  0.00           O
ATOM   1247  H1  TIP3  413      40.419  22.177  32.653  1.00  0.00           H
ATOM   1248  H2  TIP3  413      41.157  23.187  33.505  1.00  0.00           H
ATOM   1249  OH2 TIP3  414      11.846  27.716  49.909  1.00  0.00           O
ATOM   1250  H1  TIP3  414      11.415  26.869  49.792  1.00  0.00           H
ATOM   1251  H2  TIP3  414      11.172  28.277  50.294  1.00  0.00           H
ATOM   1252  OH2 TIP3  415      72.516  47.919  49.793  1.00  0.00           O
ATOM   1253  H1  TIP3  415      72.693  47.221  49.162  1.00  0.00           H
ATOM   1254  H2  TIP3  415      73.154  48.600  49.582  1.00  0.00           H
ATOM   1255  OH2 TIP3  416      27.213  68.334  42.474  1.00  0.00           O
ATOM   1256  H1  TIP3  416      26.507  68.157  43.096  1.00  0.00           H
ATOM   1257  H2  TIP3  416      26.767  68.645  41.687  1.00  0.00           H
ATOM   1258  OH2 TIP3  417      23.046  50.246  28.396  1.00  0.00           O
ATOM   1259  H1  TIP3  417      23.346  50.648  29.211  1.00  0.00           H
ATOM   1260  H2  TIP3  417      22.799  50.985  27.840  1.00  0.00           H
ATOM   1261  OH2 TIP3  418      71.938   4.111  45.515  1.00  0.00           O
ATOM   1262  H1  TIP3  418      72.762   4.289  45.968  1.00  0.00           H
ATOM   1263  H2  TIP3  418      71.901   4.766  44.819  1.00  0.00           H
ATOM   1264  OH2 TIP3  419      35.369  43.793  59.927  1.00  0.00           O
ATOM   1265  H1  TIP3  419      34.765  43.070  60.093  1.00  0.00           H
ATOM   1266  H2  TIP3  419      35.542  44.165  60.792  1.00  0.00           H
ATOM   1267  OH2 TIP3  420      29.028  31.666  10.594  1.00  0.00           O
ATOM   1268  H1  TIP3  420      28.270  31.095  10.470  1.00  0.00           H
ATOM   1269  H2  TIP3  420      28.930  32.345   9.927  1.00  0.00           H
ATOM   1270  OH2 TIP3  421      64.926  50.596  54.630  1.00  0.00           O
ATOM   1271  H1  TIP3  421      64.836  49.761  54.170  1.00  0.00           H
ATOM   1272  H2  TIP3  421      65.835  50.608  54.929  1.00  0.00           H
ATOM   1273  OH2 TIP3  422      31.468  23.926  50.424  1.00  0.00           O
ATOM   1274  H1  TIP3  422      32.093  24.024  51.143  1.00  0.00           H
ATOM   1275  H2  TIP3  422      30.846  24.643  50.547  1.00  0.00           H
ATOM   1276  OH2 TIP3  423      56.792  16.738  34.812  1.00  0.00           O
ATOM   1277  H1  TIP3  423      57.051  17.359  35.492  1.00  0.00           H
ATOM   1278  H2  TIP3  423      55.835  16.749  34.827  1.00  0.00           H
ATOM   1279  OH2 TIP3  424      40.711  18.699  22.015  1.00  0.00           O
ATOM   1280  H1  TIP3  424      41.507  18.195  22.188  1.00  0.00           H
ATOM   1281  H2  TIP3  424      41.025  19.524  21.645  1.00  0.00           H
ATOM   1282  OH2 TIP3  425       9.066  68.256  67.425  1.00  0.00           O
ATOM   1283  H1  TIP3  425       9.117  67.315  67.256  1.00  0.00           H
ATOM   1284  H2  TIP3  425       9.832  68.445  67.966  1.00  0.00           H
ATOM   1285  OH2 TIP3  426      32.721  59.217   5.967  1.00  0.00           O
ATOM   1286  H1  TIP3  426      32.057  59.407   5.304  1.00  0.00           H
ATOM   1287  H2  TIP3  426      33.459  58.861   5.472  1.00  0.00           H
ATOM   1288  OH2 TIP3  427      15.461  10.519   5.228  1.00  0.00           O
ATOM   1289  H1  TIP3  427      15.190  11.155   4.566  1.00  0.00           H
ATOM   1290  H2  TIP3  427      16.417  10.519   5.183  1.00  0.00           H
ATOM   1291  OH2 TIP3  428      62.800  59.677  39.521  1.00  0.00           O
ATOM   1292  H1  TIP3  428      62.594  59.300  40.377  1.00  0.00           H
ATOM   1293  H2  TIP3  428      63.472  60.334  39.705  1.00  0.00           H
ATOM   1294  OH2 TIP3  429      55.732   5.631  13.713  1.00  0.00           O
ATOM   1295  H1  TIP3  429      56.445   6.137  13.325  1.00  0.00           H
ATOM   1296  H2  TIP3  429      55.248   5.283  12.964  1.00  0.00           H
ATOM   1297  OH2 TIP3  430       0.314  23.460  20.923  1.00  0.00           O
ATOM   1298  H1  TIP3  430      -0.398  23.133  21.473  1.00  0.00           H
ATOM   1299  H2  TIP3  430      -0.117  24.035  20.290  1.00  0.00           H
ATOM   1300  OH2 TIP3  431       6.862  47.942  63.762  1.00  0.00           O
ATOM   1301  H1  TIP3  431       6.295  48.482  64.313  1.00  0.00           H
ATOM   1302  H2  TIP3  431       6.356  47.802  62.962  1.00  0.00           H
ATOM   1303  OH2 TIP3  432      47.660  59.269  61.149  1.00  0.00           O
ATOM   1304  H1  TIP3  432      47.353  58.741  60.412  1.00  0.00           H
ATOM   1305  H2  TIP3  432      47.106  59.000  61.882  1.00  0.00           H
ATOM   1306  OH2 TIP3  433      64.681   6.833  67.183  1.00  0.00           O
ATOM   1307  H1  TIP3  433      65.178   6.248  67.755  1.00  0.00           H
ATOM   1308  H2  TIP3  433      64.736   6.427  66.318  1.00  0.00           H
ATOM   1309  OH2 TIP3  434      48.965  51.112   2.137  1.00  0.00           O
ATOM   1310  H1  TIP3  434      49.534  51.882   2.135  1.00  0.00           H
ATOM   1311  H2  TIP3  434      49.357  50.526   2.785  1.00  0.00           H
ATOM   1312  OH2 TIP3  435       0.266  45.829   0.560  1.00  0.00           O
ATOM   1313  H1  TIP3  435       0.913  45.584  -0.101  1.00  0.00           H
ATOM   1314  H2  TIP3  435      -0.579  45.693   0.131  1.00  0.00           H
ATOM   1315  OH2 TIP3  436      39.344  62.492   8.307  1.00  0.00           O
ATOM   1316  H1  TIP3  436      39.889  62.881   7.623  1.00  0.00           H
ATOM   1317  H2  TIP3  436      39.895  62.504   9.090  1.00  0.00           H
ATOM   1318  OH2 TIP3  437      62.680   1.392  72.556  1.00  0.00           O
ATOM   1319  H1  TIP3  437      63.295   1.736  71.909  1.00  0.00           H
ATOM   1320  H2  TIP3  437      62.087   2.122  72.736  1.00  0.00           H
ATOM   1321  OH2 TIP3  438      66.222  11.238  52.567  1.00  0.00           O
ATOM   1322  H1  TIP3  438      66.255  11.515  53.483  1.00  0.00           H
ATOM   1323  H2  TIP3  438      65.449  11.677  52.212  1.00  0.00           H
ATOM   1324  OH2 TIP3  439      53.333  53.722  27.722  1.00  0.00           O
ATOM   1325  H1  TIP3  439      54.130  53.346  28.096  1.00  0.00           H
ATOM   1326  H2  TIP3  439      52.758  53.860  28.475  1.00  0.00           H
ATOM   1327  OH2 TIP3  440      35.013  34.925   0.262  1.00  0.00           O
ATOM   1328  H1  TIP3  440      35.045  34.037  -0.095  1.00  0.00           H
ATOM   1329  H2  TIP3  440      35.915  35.240   0.203  1.00  0.00           H
ATOM   1330  OH2 TIP3  441      53.800  21.360   3.822  1.00  0.00           O
ATOM   1331  H1  TIP3  441      52.940  21.676   3.544  1.00  0.00           H
ATOM   1332  H2  TIP3  441      54.377  21.552   3.083  1.00  0.00           H
ATOM   1333  OH2 TIP3  442      54.757  23.446  19.649  1.00  0.00           O
ATOM   1334  H1  TIP3  442      54.268  24.116  19.171  1.00  0.00           H
ATOM   1335  H2  TIP3  442      54.104  23.024  20.207  1.00  0.00           H
ATOM   1336  OH2 TIP3  443      68.685  58.361  43.832  1.00  0.00           O
ATOM   1337  H1  TIP3  443      68.077  57.639  43.996  1.00  0.00           H
ATOM   1338  H2  TIP3  443      69.449  57.945  43.432  1.00  0.00           H
ATOM   1339  OH2 TIP3  444      10.486  24.168  63.920  1.00  0.00           O
ATOM   1340  H1  TIP3  444      10.491  24.902  63.305  1.00  0.00           H
ATOM   1341  H2  TIP3  444       9.915  24.455  64.632  1.00  0.00           H
ATOM   1342  OH2 TIP3  445      36.898  37.439  54.433  1.00  0.00           O
ATOM   1343  H1  TIP3  445      37.261  36.728  54.961  1.00  0.00           H
ATOM   1344  H2  TIP3  445      36.033  37.124  54.170  1.00  0.00           H
ATOM   1345  OH2 TIP3  446      55.680   4.327  43.199  1.00  0.00           O
ATOM   1346  H1  TIP3  446      54.833   3.930  43.402  1.00  0.00           H
ATOM   1347  H2  TIP3  446      55.790   4.191  42.258  1.00  0.00           H
ATOM   1348  OH2 TIP3  447      35.428  27.282   8.705  1.00  0.00           O
ATOM   1349  H1  TIP3  447      35.570  28.165   8.364  1.00  0.00           H
ATOM   1350  H2  TIP3  447      35.783  27.307   9.594  1.00  0.00           H
ATOM   1351  OH2 TIP3  448      71.447   4.418  13.866  1.00  0.00           O
ATOM   1352  H1  TIP3  448      72.011   4.851  14.506  1.00  0.00           H
ATOM   1353  H2  TIP3  448      71.833   4.638  13.018  1.00  0.00           H
ATOM   1354  OH2 TIP3  449      52.578  56.461  40.592  1.00  0.00           O
ATOM   1355  H1  TIP3  449      52.678  57.413  40.619  1.00  0.00           H
ATOM   1356  H2  TIP3  449      53.313  56.128  41.106  1.00  0.00           H
ATOM   1357  OH2 TIP3  450      51.035  50.499  53.235  1.00  0.00           O
ATOM   1358  H1  TIP3  450      51.124  51.450  53.294  1.00  0.00           H
ATOM   1359  H2  TIP3  450      51.400  50.173  54.058  1.00  0.00           H
ATOM   1360  OH2 TIP3  451       1.425  32.776  32.521  1.00  0.00           O
ATOM   1361  H1  TIP3  451       1.296  31.900  32.883  1.00  0.00           H
ATOM   1362  H2  TIP3  451       2.375  32.895  32.514  1.00  0.00           H
ATOM   1363  OH2 TIP3  452      36.500  27.664   3.375  1.00  0.00           O
ATOM   1364  H1  TIP3  452      35.946  27.018   2.936  1.00  0.00           H
ATOM   1365  H2  TIP3  452      36.587  27.336   4.270  1.00  0.00           H
ATOM   1366  OH2 TIP3  453      21.059  14.877  26.011  1.00  0.00           O
ATOM   1367  H1  TIP3  453      20.714  14.117  26.480  1.00  0.00           H
ATOM   1368  H2  TIP3  453      20.344  15.147  25.435  1.00  0.00           H
ATOM   1369  OH2 TIP3  454      40.911  66.893  49.665  1.00  0.00           O
ATOM   1370  H1  TIP3  454      40.955  65.963  49.441  1.00  0.00           H
ATOM   1371  H2  TIP3  454      40.558  66.909  50.554  1.00  0.00           H
ATOM   1372  OH2 TIP3  455      30.167  55.691  32.145  1.00  0.00           O
ATOM   1373  H1  TIP3  455      30.939  55.785  31.587  1.00  0.00           H
ATOM   1374  H2  TIP3  455      30.518  55.455  33.003  1.00  0.00           H
ATOM   1375  OH2 TIP3  456      30.279  45.531  48.268  1.00  0.00           O
ATOM   1376  H1  TIP3  456      31.187  45.396  47.999  1.00  0.00           H
ATOM   1377  H2  TIP3  456      30.328  45.689  49.211  1.00  0.00           H
ATOM   1378  OH2 TIP3  457      34.627  12.440  62.187  1.00  0.00           O
ATOM   1379  H1  TIP3  457      34.054  11.673  62.226  1.00  0.00           H
ATOM   1380  H2  TIP3  457      34.246  12.989  61.502  1.00  0.00           H
ATOM   1381  OH2 TIP3  458      53.348  36.201  41.901  1.00  0.00           O
ATOM   1382  H1  TIP3  458      52.455  35.855  41.917  1.00  0.00           H
ATOM   1383  H2  TIP3  458      53.283  37.011  41.396  1.00  0.00           H
ATOM   1384  OH2 TIP3  459      35.027  15.374  64.714  1.00  0.00           O
ATOM   1385  H1  TIP3  459      35.655  15.861  65.248  1.00  0.00           H
ATOM   1386  H2  TIP3  459      35.353  15.463  63.818  1.00  0.00           H
ATOM   1387  OH2 TIP3  460      13.032   8.681  18.023  1.00  0.00           O
ATOM   1388  H1  TIP3  460      13.766   9.068  18.501  1.00  0.00           H
ATOM   1389  H2  TIP3  460      12.438   8.370  18.706  1.00  0.00           H
ATOM   1390  OH2 TIP3  461       5.162  11.550  28.933  1.00  0.00           O
ATOM   1391  H1  TIP3  461       6.051  11.507  29.285  1.00  0.00           H
ATOM   1392  H2  TIP3  461       4.939  12.481  28.958  1.00  0.00           H
ATOM   1393  OH2 TIP3  462      20.964  66.031  50.238  1.00  0.00           O
ATOM   1394  H1  TIP3  462      20.957  66.983  50.131  1.00  0.00           H
ATOM   1395  H2  TIP3  462      20.465  65.876  51.039  1.00  0.00           H
ATOM   1396  OH2 TIP3  463      35.880  23.876   0.368  1.00  0.00           O
ATOM   1397  H1  TIP3  463      35.199  23.215   0.495  1.00  0.00           H
ATOM   1398  H2  TIP3  463      35.837  24.419   1.155  1.00  0.00           H
ATOM   1399  OH2 TIP3  464      34.887  71.725  62.183  1.00  0.00           O
ATOM   1400  H1  TIP3  464      34.462  72.577  62.287  1.00  0.00           H
ATOM   1401  H2  TIP3  464      35.436  71.634  62.961  1.00  0.00           H
ATOM   1402  OH2 TIP3  465      50.224  29.298  64.370  1.00  0.00           O
ATOM   1403  H1  TIP3  465      49.543  29.963  64.466  1.00  0.00           H
ATOM   1404  H2  TIP3  465      50.976  29.654  64.842  1.00  0.00           H
ATOM   1405  OH2 TIP3  466      18.955  66.300  60.858  1.00  0.00           O
ATOM   1406  H1  TIP3  466      18.166  66.148  61.378  1.00  0.00           H
ATOM   1407  H2  TIP3  466      19.479  65.509  60.980  1.00  0.00           H
ATOM   1408  OH2 TIP3  467      10.498  72.039  71.700  1.00  0.00           O
ATOM   1409  H1  TIP3  467      10.070  72.555  72.383  1.00  0.00           H
ATOM   1410  H2  TIP3  467      10.842  71.273  72.158  1.00  0.00           H
ATOM   1411  OH2 TIP3  468      34.427  66.886  58.695  1.00  0.00           O
ATOM   1412  H1  TIP3  468      34.927  67.480  59.255  1.00  0.00           H
ATOM   1413  H2  TIP3  468      34.272  66.115  59.241  1.00  0.00           H
ATOM   1414  OH2 TIP3  469      12.196  56.261  64.266  1.00  0.00           O
ATOM   1415  H1  TIP3  469      13.114  56.105  64.488  1.00  0.00           H
ATOM   1416  H2  TIP3  469      12.042  57.174  64.508  1.00  0.00           H
ATOM   1417  OH2 TIP3  470      17.087  11.928  46.192  1.00  0.00           O
ATOM   1418  H1  TIP3  470      17.042  12.827  45.866  1.00  0.00           H
ATOM   1419  H2  TIP3  470      16.331  11.492  45.799  1.00  0.00           H
ATOM   1420  OH2 TIP3  471      41.755  33.671   3.986  1.00  0.00           O
ATOM   1421  H1  TIP3  471      41.657  34.176   4.793  1.00  0.00           H
ATOM   1422  H2  TIP3  471      42.021  34.317   3.330  1.00  0.00           H
ATOM   1423  OH2 TIP3  472       5.717  68.021  38.231  1.00  0.00           O
ATOM   1424  H1  TIP3  472       6.197  68.791  38.537  1.00  0.00           H
ATOM   1425  H2  TIP3  472       6.150  67.283  38.659  1.00  0.00           H
ATOM   1426  OH2 TIP3  473      50.736  18.622  13.544  1.00  0.00           O
ATOM   1427  H1  TIP3  473      50.771  18.655  12.588  1.00  0.00           H
ATOM   1428  H2  TIP3  473      50.688  17.688  13.750  1.00  0.00           H
ATOM   1429  OH2 TIP3  474      16.122   2.610  33.198  1.00  0.00           O
ATOM   1430  H1  TIP3  474      16.850   2.436  33.794  1.00  0.00           H
ATOM   1431  H2  TIP3  474      16.132   3.560  33.078  1.00  0.00           H
ATOM   1432  OH2 TIP3  475       4.943  32.757  15.754  1.00  0.00           O
ATOM   1433  H1  TIP3  475       4.416  32.066  15.352  1.00  0.00           H
ATOM   1434  H2  TIP3  475       4.307  33.317  16.199  1.00  0.00           H
ATOM   1435  OH2 TIP3  476       1.642  10.214   8.281  1.00  0.00           O
ATOM   1436  H1  TIP3  476       1.252   9.343   8.350  1.00  0.00           H
ATOM   1437  H2  TIP3  476       1.472  10.482   7.378  1.00  0.00           H
ATOM   1438  OH2 TIP3  477      12.527  64.892  72.972  1.00  0.00           O
ATOM   1439  H1  TIP3  477      12.890  64.848  73.856  1.00  0.00           H
ATOM   1440  H2  TIP3  477      11.600  65.092  73.102  1.00  0.00           H
ATOM   1441  OH2 TIP3  478      21.497  54.112  10.887  1.00  0.00           O
ATOM   1442  H1  TIP3  478      20.678  53.806  10.497  1.00  0.00           H
ATOM   1443  H2  TIP3  478      22.149  53.466  10.615  1.00  0.00           H
ATOM   1444  OH2 TIP3  479      38.945  70.448  17.476  1.00  0.00           O
ATOM   1445  H1  TIP3  479      39.818  70.344  17.097  1.00  0.00           H
ATOM   1446  H2  TIP3  479      38.390  69.859  16.966  1.00  0.00           H
ATOM   1447  OH2 TIP3  480      49.368  70.459  16.085  1.00  0.00           O
ATOM   1448  H1  TIP3  480      49.195  71.328  16.449  1.00  0.00           H
ATOM   1449  H2  TIP3  480      49.958  70.048  16.716  1.00  0.00           H
ATOM   1450  OH2 TIP3  481      46.992  24.264   1.194  1.00  0.00           O
ATOM   1451  H1  TIP3  481      46.533  24.699   1.913  1.00  0.00           H
ATOM   1452  H2  TIP3  481      47.602  23.666   1.626  1.00  0.00           H
ATOM   1453  OH2 TIP3  482      28.862  59.733  63.784  1.00  0.00           O
ATOM   1454  H1  TIP3  482      29.722  59.471  63.455  1.00  0.00           H
ATOM   1455  H2  TIP3  482      28.451  60.186  63.049  1.00  0.00           H
ATOM   1456  OH2 TIP3  483      32.054  30.012  24.165  1.00  0.00           O
ATOM   1457  H1  TIP3  483      31.854  30.914  23.917  1.00  0.00           H
ATOM   1458  H2  TIP3  483      32.628  29.693  23.468  1.00  0.00           H
ATOM   1459  OH2 TIP3  484      34.954  45.578  58.041  1.00  0.00           O
ATOM   1460  H1  TIP3  484      35.060  45.063  58.841  1.00  0.00           H
ATOM   1461  H2  TIP3  484      35.025  46.488  58.330  1.00  0.00           H
ATOM   1462  OH2 TIP3  485       4.234  14.184  25.672  1.00  0.00           O
ATOM   1463  H1  TIP3  485       3.289  14.233  25.526  1.00  0.00           H
ATOM   1464  H2  TIP3  485       4.518  15.097  25.710  1.00  0.00           H
ATOM   1465  OH2 TIP3  486      32.093  22.444  23.122  1.00  0.00           O
ATOM   1466  H1  TIP3  486      31.168  22.509  23.361  1.00  0.00           H
ATOM   1467  H2  TIP3  486      32.166  21.599  22.678  1.00  0.00           H
ATOM   1468  OH2 TIP3  487       1.194  44.888  29.677  1.00  0.00           O
ATOM   1469  H1  TIP3  487       0.979  45.006  30.602  1.00  0.00           H
ATOM   1470  H2  TIP3  487       1.161  45.771  29.309  1.00  0.00           H
ATOM   1471  OH2 TIP3  488      43.141   9.259  62.728  1.00  0.00           O
ATOM   1472  H1  TIP3  488      43.339   8.367  62.443  1.00  0.00           H
ATOM   1473  H2  TIP3  488      43.818   9.798  62.319  1.00  0.00           H
ATOM   1474  OH2 TIP3  489      39.114  30.428  47.692  1.00  0.00           O
ATOM   1475  H1  TIP3  489      39.458  29.815  48.342  1.00  0.00           H
ATOM   1476  H2  TIP3  489      39.035  29.909  46.891  1.00  0.00           H
ATOM   1477  OH2 TIP3  490      27.206  25.005  48.599  1.00  0.00           O
ATOM   1478  H1  TIP3  490      26.510  24.355  48.503  1.00  0.00           H
ATOM   1479  H2  TIP3  490      27.750  24.670  49.312  1.00  0.00           H
ATOM   1480  OH2 TIP3  491       2.366  12.954  43.317  1.00  0.00           O
ATOM   1481  H1  TIP3  491       1.449  13.013  43.584  1.00  0.00           H
ATOM   1482  H2  TIP3  491       2.407  13.434  42.490  1.00  0.00           H
ATOM   1483  OH2 TIP3  492      34.238  56.175  68.090  1.00  0.00           O
ATOM   1484  H1  TIP3  492      34.869  56.031  68.796  1.00  0.00           H
ATOM   1485  H2  TIP3  492      33.418  56.382  68.539  1.00  0.00           H
ATOM   1486  OH2 TIP3  493      48.743  12.570  35.251  1.00  0.00           O
ATOM   1487  H1  TIP3  493      49.134  12.344  34.407  1.00  0.00           H
ATOM   1488  H2  TIP3  493      47.828  12.764  35.048  1.00  0.00           H
ATOM   1489  OH2 TIP3  494      57.367  38.086  69.065  1.00  0.00           O
ATOM   1490  H1  TIP3  494      57.941  38.830  68.882  1.00  0.00           H
ATOM   1491  H2  TIP3  494      57.371  38.008  70.019  1.00  0.00           H
ATOM   1492  OH2 TIP3  495       4.737   6.258  26.736  1.00  0.00           O
ATOM   1493  H1  TIP3  495       4.483   6.154  25.819  1.00  0.00           H
ATOM   1494  H2  TIP3  495       5.666   6.029  26.755  1.00  0.00           H
ATOM   1495  OH2 TIP3  496      22.304  17.043  33.256  1.00  0.00           O
ATOM   1496  H1  TIP3  496      21.814  17.228  32.454  1.00  0.00           H
ATOM   1497  H2  TIP3  496      21.863  16.283  33.636  1.00  0.00           H
ATOM   1498  OH2 TIP3  497       3.617  64.967  26.808  1.00  0.00           O
ATOM   1499  H1  TIP3  497       4.186  65.614  26.392  1.00  0.00           H
ATOM   1500  H2  TIP3  497       3.874  64.979  27.730  1.00  0.00           H
ATOM   1501  OH2 TIP3  498      31.871  32.877  63.067  1.00  0.00           O
ATOM   1502  H1  TIP3  498      31.709  32.182  62.429  1.00  0.00           H
ATOM   1503  H2  TIP3  498      32.824  32.949  63.107  1.00  0.00           H
ATOM   1504  OH2 TIP3  499      72.874  21.675  45.319  1.00  0.00           O
ATOM   1505  H1  TIP3  499      72.210  22.086  44.765  1.00  0.00           H
ATOM   1506  H2  TIP3  499      72.411  20.964  45.762  1.00  0.00           H
ATOM   1507  OH2 TIP3  500      21.310  47.136  13.479  1.00  0.00           O
ATOM   1508  H1  TIP3  500      20.781  47.853  13.830  1.00  0.00           H
ATOM   1509  H2  TIP3  500      20.673  46.527  13.107  1.00  0.00           H
ATOM   1510  OH2 TIP3  501      60.226  58.515  13.652  1.00  0.00           O
ATOM   1511  H1  TIP3  501      59.973  57.730  13.167  1.00  0.00           H
ATOM   1512  H2  TIP3  501      59.946  58.343  14.551  1.00  0.00           H
ATOM   1513  OH2 TIP3  502      46.657  11.172  64.904  1.00  0.00           O
ATOM   1514  H1  TIP3  502      46.084  11.482  64.202  1.00  0.00           H
ATOM   1515  H2  TIP3  502      47.537  11.422  64.623  1.00  0.00           H
ATOM   1516  OH2 TIP3  503      63.751  30.565  16.775  1.00  0.00           O
ATOM   1517  H1  TIP3  503      63.675  30.521  15.822  1.00  0.00           H
ATOM   1518  H2  TIP3  503      64.470  29.969  16.986  1.00  0.00           H
ATOM   1519  OH2 TIP3  504      23.376  21.991   8.031  1.00  0.00           O
ATOM   1520  H1  TIP3  504      23.191  22.514   7.251  1.00  0.00           H
ATOM   1521  H2  TIP3  504      23.822  21.212   7.697  1.00  0.00           H
ATOM   1522  OH2 TIP3  505      68.614  13.699   6.733  1.00  0.00           O
ATOM   1523  H1  TIP3  505      68.277  14.071   5.918  1.00  0.00           H
ATOM   1524  H2  TIP3  505      69.222  14.360   7.064  1.00  0.00           H
ATOM   1525  OH2 TIP3  506      50.441  69.997  65.371  1.00  0.00           O
ATOM   1526  H1  TIP3  506      49.601  70.016  64.912  1.00  0.00           H
ATOM   1527  H2  TIP3  506      50.793  70.880  65.262  1.00  0.00           H
ATOM   1528  OH2 TIP3  507      66.214  13.537  54.309  1.00  0.00           O
ATOM   1529  H1  TIP3  507      65.726  14.129  54.881  1.00  0.00           H
ATOM   1530  H2  TIP3  507      65.923  13.764  53.426  1.00  0.00           H
ATOM   1531  OH2 TIP3  508      18.957   7.292   0.343  1.00  0.00           O
ATOM   1532  H1  TIP3  508      19.388   6.879   1.091  1.00  0.00           H
ATOM   1533  H2  TIP3  508      18.564   6.564  -0.139  1.00  0.00           H
ATOM   1534  OH2 TIP3  509      35.722  49.001  12.887  1.00  0.00           O
ATOM   1535  H1  TIP3  509      35.873  48.057  12.944  1.00  0.00           H
ATOM   1536  H2  TIP3  509      34.783  49.104  13.041  1.00  0.00           H
ATOM   1537  OH2 TIP3  510      51.813  11.354  20.671  1.00  0.00           O
ATOM   1538  H1  TIP3  510      51.776  10.771  19.912  1.00  0.00           H
ATOM   1539  H2  TIP3  510      52.574  11.912  20.508  1.00  0.00           H
ATOM   1540  OH2 TIP3  511      24.714  10.614  48.156  1.00  0.00           O
ATOM   1541  H1  TIP3  511      25.547  10.607  48.628  1.00  0.00           H
ATOM   1542  H2  TIP3  511      24.887  10.117  47.356  1.00  0.00           H
ATOM   1543  OH2 TIP3  512      57.768  37.090   8.409  1.00  0.00           O
ATOM   1544  H1  TIP3  512      58.211  36.366   8.851  1.00  0.00           H
ATOM   1545  H2  TIP3  512      58.243  37.195   7.585  1.00  0.00           H
ATOM   1546  OH2 TIP3  513       9.901  42.780  18.425  1.00  0.00           O
ATOM   1547  H1  TIP3  513      10.219  41.915  18.680  1.00  0.00           H
ATOM   1548  H2  TIP3  513      10.344  42.964  17.596  1.00  0.00           H
ATOM   1549  OH2 TIP3  514      30.142   1.177  50.076  1.00  0.00           O
ATOM   1550  H1  TIP3  514      30.110   0.790  50.951  1.00  0.00           H
ATOM   1551  H2  TIP3  514      30.881   1.784  50.110  1.00  0.00           H
ATOM   1552  OH2 TIP3  515      42.101  57.928  47.464  1.00  0.00           O
ATOM   1553  H1  TIP3  515      41.208  57.998  47.802  1.00  0.00           H
ATOM   1554  H2  TIP3  515      42.632  57.717  48.231  1.00  0.00           H
ATOM   1555  OH2 TIP3  516      43.776  34.721  73.116  1.00  0.00           O
ATOM   1556  H1  TIP3  516      44.558  34.486  73.614  1.00  0.00           H
ATOM   1557  H2  TIP3  516      43.366  33.883  72.902  1.00  0.00           H
ATOM   1558  OH2 TIP3  517      63.930   6.120  47.980  1.00  0.00           O
ATOM   1559  H1  TIP3  517      64.549   5.930  47.275  1.00  0.00           H
ATOM   1560  H2  TIP3  517      63.102   5.746  47.679  1.00  0.00           H
ATOM   1561  OH2 TIP3  518      45.428  54.633  59.643  1.00  0.00           O
ATOM   1562  H1  TIP3  518      45.126  53.753  59.866  1.00  0.00           H
ATOM   1563  H2  TIP3  518      44.756  54.975  59.053  1.00  0.00           H
ATOM   1564  OH2 TIP3  519       4.509  66.967  53.978  1.00  0.00           O
ATOM   1565  H1  TIP3  519       4.167  66.567  54.778  1.00  0.00           H
ATOM   1566  H2  TIP3  519       4.882  67.800  54.267  1.00  0.00           H
ATOM   1567  OH2 TIP3  520      19.747  54.583   7.219  1.00  0.00           O
ATOM   1568  H1  TIP3  520      19.610  53.903   7.878  1.00  0.00           H
ATOM   1569  H2  TIP3  520      20.234  54.147   6.520  1.00  0.00           H
ATOM   1570  OH2 TIP3  521      12.786   4.238  25.984  1.00  0.00           O
ATOM   1571  H1  TIP3  521      12.483   3.971  25.116  1.00  0.00           H
ATOM   1572  H2  TIP3  521      12.067   4.004  26.571  1.00  0.00           H
ATOM   1573  OH2 TIP3  522      56.257  43.614  57.094  1.00  0.00           O
ATOM   1574  H1  TIP3  522      55.357  43.460  57.384  1.00  0.00           H
ATOM   1575  H2  TIP3  522      56.285  43.263  56.204  1.00  0.00           H
ATOM   1576  OH2 TIP3  523      43.860  62.082  70.428  1.00  0.00           O
ATOM   1577  H1  TIP3  523      44.313  62.865  70.739  1.00  0.00           H
ATOM   1578  H2  TIP3  523      44.005  61.431  71.115  1.00  0.00           H
ATOM   1579  OH2 TIP3  524      16.331  37.674  36.509  1.00  0.00           O
ATOM   1580  H1  TIP3  524      16.688  38.414  37.000  1.00  0.00           H
ATOM   1581  H2  TIP3  524      17.090  37.122  36.320  1.00  0.00           H
ATOM   1582  OH2 TIP3  525      69.279   9.636  34.181  1.00  0.00           O
ATOM   1583  H1  TIP3  525      68.384   9.521  34.500  1.00  0.00           H
ATOM   1584  H2  TIP3  525      69.225  10.378  33.578  1.00  0.00           H
ATOM   1585  OH2 TIP3  526      15.576  15.543  39.512  1.00  0.00           O
ATOM   1586  H1  TIP3  526      14.722  15.110  39.513  1.00  0.00           H
ATOM   1587  H2  TIP3  526      15.386  16.450  39.752  1.00  0.00           H
ATOM   1588  OH2 TIP3  527      60.578  70.246  71.201  1.00  0.00           O
ATOM   1589  H1  TIP3  527      61.299  70.319  71.825  1.00  0.00           H
ATOM   1590  H2  TIP3  527      61.002  70.241  70.343  1.00  0.00           H
ATOM   1591  OH2 TIP3  528      49.765  57.214  13.885  1.00  0.00           O
ATOM   1592  H1  TIP3  528      48.920  56.769  13.818  1.00  0.00           H
ATOM   1593  H2  TIP3  528      50.359  56.681  13.355  1.00  0.00           H
ATOM   1594  OH2 TIP3  529      47.099  15.505  71.027  1.00  0.00           O
ATOM   1595  H1  TIP3  529      47.957  15.901  70.876  1.00  0.00           H
ATOM   1596  H2  TIP3  529      47.044  14.798  70.384  1.00  0.00           H
ATOM   1597  OH2 TIP3  530      45.715  16.074  53.769  1.00  0.00           O
ATOM   1598  H1  TIP3  530      46.079  16.921  53.512  1.00  0.00           H
ATOM   1599  H2  TIP3  530      44.834  16.277  54.085  1.00  0.00           H
ATOM   1600  OH2 TIP3  531      59.384  30.786  72.046  1.00  0.00           O
ATOM   1601  H1  TIP3  531      59.897  30.300  71.400  1.00  0.00           H
ATOM   1602  H2  TIP3  531      59.431  30.254  72.840  1.00  0.00           H
ATOM   1603  OH2 TIP3  532       8.814  25.391  29.896  1.00  0.00           O
ATOM   1604  H1  TIP3  532       8.342  24.726  29.395  1.00  0.00           H
ATOM   1605  H2  TIP3  532       8.127  25.903  30.323  1.00  0.00           H
ATOM   1606  OH2 TIP3  533      39.347  48.952   0.858  1.00  0.00           O
ATOM   1607  H1  TIP3  533      40.286  49.022   0.687  1.00  0.00           H
ATOM   1608  H2  TIP3  533      39.100  48.100   0.497  1.00  0.00           H
ATOM   1609  OH2 TIP3  534       4.648  45.508  15.029  1.00  0.00           O
ATOM   1610  H1  TIP3  534       3.948  45.496  15.682  1.00  0.00           H
ATOM   1611  H2  TIP3  534       4.212  45.292  14.205  1.00  0.00           H
ATOM   1612  OH2 TIP3  535      56.657  59.527  52.190  1.00  0.00           O
ATOM   1613  H1  TIP3  535      55.908  60.021  52.525  1.00  0.00           H
ATOM   1614  H2  TIP3  535      56.894  59.973  51.376  1.00  0.00           H
ATOM   1615  OH2 TIP3  536      46.836  39.599  49.675  1.00  0.00           O
ATOM   1616  H1  TIP3  536      46.639  39.160  48.847  1.00  0.00           H
ATOM   1617  H2  TIP3  536      46.135  39.324  50.265  1.00  0.00           H
ATOM   1618  OH2 TIP3  537      55.014  44.857  15.255  1.00  0.00           O
ATOM   1619  H1  TIP3  537      54.897  45.774  15.005  1.00  0.00           H
ATOM   1620  H2  TIP3  537      55.292  44.422  14.449  1.00  0.00           H
ATOM   1621  OH2 TIP3  538       1.636  60.050  63.781  1.00  0.00           O
ATOM   1622  H1  TIP3  538       1.150  59.846  62.982  1.00  0.00           H
ATOM   1623  H2  TIP3  538       2.556  59.963  63.531  1.00  0.00           H
ATOM   1624  OH2 TIP3  539      51.058  42.331  60.879  1.00  0.00           O
ATOM   1625  H1  TIP3  539      51.990  42.474  60.716  1.00  0.00           H
ATOM   1626  H2  TIP3  539      50.840  42.948  61.578  1.00  0.00           H
ATOM   1627  OH2 TIP3  540       9.656  54.632  37.628  1.00  0.00           O
ATOM   1628  H1  TIP3  540       9.775  55.262  38.339  1.00  0.00           H
ATOM   1629  H2  TIP3  540       9.739  55.154  36.830  1.00  0.00           H
ATOM   1630  OH2 TIP3  541      17.420  49.179  55.752  1.00  0.00           O
ATOM   1631  H1  TIP3  541      16.758  49.324  55.076  1.00  0.00           H
ATOM   1632  H2  TIP3  541      17.815  48.337  55.524  1.00  0.00           H
ATOM   1633  OH2 TIP3  542      67.727  50.665  59.918  1.00  0.00           O
ATOM   1634  H1  TIP3  542      68.311  50.702  59.161  1.00  0.00           H
ATOM   1635  H2  TIP3  542      67.373  49.776  59.905  1.00  0.00           H
ATOM   1636  OH2 TIP3  543      24.581  38.353  22.950  1.00  0.00           O
ATOM   1637  H1  TIP3  543      25.471  38.033  22.803  1.00  0.00           H
ATOM   1638  H2  TIP3  543      24.690  39.282  23.154  1.00  0.00           H
ATOM   1639  OH2 TIP3  544      18.591  64.172  11.290  1.00  0.00           O
ATOM   1640  H1  TIP3  544      19.508  63.950  11.448  1.00  0.00           H
ATOM   1641  H2  TIP3  544      18.116  63.355  11.443  1.00  0.00           H
ATOM   1642  OH2 TIP3  545      38.555  42.963  22.871  1.00  0.00           O
ATOM   1643  H1  TIP3  545      38.227  43.840  23.070  1.00  0.00           H
ATOM   1644  H2  TIP3  545      39.193  42.783  23.562  1.00  0.00           H
ATOM   1645  OH2 TIP3  546      19.739  52.176  69.836  1.00  0.00           O
ATOM   1646  H1  TIP3  546      19.875  51.231  69.760  1.00  0.00           H
ATOM   1647  H2  TIP3  546      20.621  52.541  69.901  1.00  0.00           H
ATOM   1648  OH2 TIP3  547      32.139  15.145  50.140  1.00  0.00           O
ATOM   1649  H1  TIP3  547      32.160  14.800  49.247  1.00  0.00           H
ATOM   1650  H2  TIP3  547      31.639  14.497  50.636  1.00  0.00           H
ATOM   1651  OH2 TIP3  548      19.339  45.222  33.689  1.00  0.00           O
ATOM   1652  H1  TIP3  548      19.613  45.992  33.191  1.00  0.00           H
ATOM   1653  H2  TIP3  548      20.087  45.021  34.251  1.00  0.00           H
ATOM   1654  OH2 TIP3  549      28.776  30.807   5.728  1.00  0.00           O
ATOM   1655  H1  TIP3  549      28.245  30.114   5.336  1.00  0.00           H
ATOM   1656  H2  TIP3  549      29.112  31.303   4.981  1.00  0.00           H
ATOM   1657  OH2 TIP3  550      73.052  29.002  65.573  1.00  0.00           O
ATOM   1658  H1  TIP3  550      73.491  28.518  64.874  1.00  0.00           H
ATOM   1659  H2  TIP3  550      72.308  29.424  65.142  1.00  0.00           H
ATOM   1660  OH2 TIP3  551      36.178  58.803  60.083  1.00  0.00           O
ATOM   1661  H1  TIP3  551      35.620  58.409  59.413  1.00  0.00           H
ATOM   1662  H2  TIP3  551      36.568  59.564  59.653  1.00  0.00           H
ATOM   1663  OH2 TIP3  552      53.204  17.289  22.129  1.00  0.00           O
ATOM   1664  H1  TIP3  552      53.423  17.387  23.056  1.00  0.00           H
ATOM   1665  H2  TIP3  552      53.363  18.155  21.753  1.00  0.00           H
ATOM   1666  OH2 TIP3  553      19.816  40.726  70.266  1.00  0.00           O
ATOM   1667  H1  TIP3  553      19.651  41.543  70.738  1.00  0.00           H
ATOM   1668  H2  TIP3  553      20.212  40.148  70.918  1.00  0.00           H
ATOM   1669  OH2 TIP3  554      19.967  54.898  45.287  1.00  0.00           O
ATOM   1670  H1  TIP3  554      20.181  54.951  44.355  1.00  0.00           H
ATOM   1671  H2  TIP3  554      19.218  55.485  45.394  1.00  0.00           H
ATOM   1672  OH2 TIP3  555      65.921  44.043  51.226  1.00  0.00           O
ATOM   1673  H1  TIP3  555      65.197  43.438  51.390  1.00  0.00           H
ATOM   1674  H2  TIP3  555      65.578  44.900  51.479  1.00  0.00           H
ATOM   1675  OH2 TIP3  556       9.568  61.975   8.434  1.00  0.00           O
ATOM   1676  H1  TIP3  556      10.132  62.097   7.670  1.00  0.00           H
ATOM   1677  H2  TIP3  556       8.916  62.672   8.365  1.00  0.00           H
ATOM   1678  OH2 TIP3  557      25.586  53.420   9.854  1.00  0.00           O
ATOM   1679  H1  TIP3  557      26.440  53.840   9.757  1.00  0.00           H
ATOM   1680  H2  TIP3  557      25.588  52.718   9.203  1.00  0.00           H
ATOM   1681  OH2 TIP3  558      69.269  52.409  24.339  1.00  0.00           O
ATOM   1682  H1  TIP3  558      68.496  52.277  23.790  1.00  0.00           H
ATOM   1683  H2  TIP3  558      69.938  52.736  23.737  1.00  0.00           H
ATOM   1684  OH2 TIP3  559      53.534  67.908  32.413  1.00  0.00           O
ATOM   1685  H1  TIP3  559      54.415  67.542  32.492  1.00  0.00           H
ATOM   1686  H2  TIP3  559      53.183  67.517  31.613  1.00  0.00           H
ATOM   1687  OH2 TIP3  560      24.799  41.092  60.980  1.00  0.00           O
ATOM   1688  H1  TIP3  560      23.854  41.244  60.982  1.00  0.00           H
ATOM   1689  H2  TIP3  560      24.893  40.173  60.730  1.00  0.00           H
ATOM   1690  OH2 TIP3  561      16.549  53.127  67.761  1.00  0.00           O
ATOM   1691  H1  TIP3  561      15.708  52.709  67.946  1.00  0.00           H
ATOM   1692  H2  TIP3  561      16.379  54.063  67.866  1.00  0.00           H
ATOM   1693  OH2 TIP3  562      41.059  16.686  41.079  1.00  0.00           O
ATOM   1694  H1  TIP3  562      40.389  17.242  41.478  1.00  0.00           H
ATOM   1695  H2  TIP3  562      40.591  16.191  40.407  1.00  0.00           H
ATOM   1696  OH2 TIP3  563      44.846  10.087  25.863  1.00  0.00           O
ATOM   1697  H1  TIP3  563      45.011  10.678  26.598  1.00  0.00           H
ATOM   1698  H2  TIP3  563      45.713   9.904  25.502  1.00  0.00           H
ATOM   1699  OH2 TIP3  564      56.760   9.087  42.971  1.00  0.00           O
ATOM   1700  H1  TIP3  564      56.681   8.580  42.163  1.00  0.00           H
ATOM   1701  H2  TIP3  564      55.858   9.208  43.268  1.00  0.00           H
ATOM   1702  OH2 TIP3  565      58.954  33.315  11.702  1.00  0.00           O
ATOM   1703  H1  TIP3  565      58.375  33.552  12.427  1.00  0.00           H
ATOM   1704  H2  TIP3  565      58.368  33.206  10.953  1.00  0.00           H
ATOM   1705  OH2 TIP3  566      34.209  24.883   8.171  1.00  0.00           O
ATOM   1706  H1  TIP3  566      34.812  24.171   7.958  1.00  0.00           H
ATOM   1707  H2  TIP3  566      34.763  25.557   8.564  1.00  0.00           H
ATOM   1708  OH2 TIP3  567      69.697  36.453  63.792  1.00  0.00           O
ATOM   1709  H1  TIP3  567      69.250  35.757  64.274  1.00  0.00           H
ATOM   1710  H2  TIP3  567      70.506  36.602  64.281  1.00  0.00           H
ATOM   1711  OH2 TIP3  568      66.799  41.214  41.913  1.00  0.00           O
ATOM   1712  H1  TIP3  568      66.644  40.270  41.886  1.00  0.00           H
ATOM   1713  H2  TIP3  568      66.681  41.503  41.007  1.00  0.00           H
ATOM   1714  OH2 TIP3  569      57.435  23.180  19.062  1.00  0.00           O
ATOM   1715  H1  TIP3  569      56.482  23.110  19.128  1.00  0.00           H
ATOM   1716  H2  TIP3  569      57.765  22.671  19.802  1.00  0.00           H
ATOM   1717  OH2 TIP3  570      61.874  28.070  21.580  1.00  0.00           O
ATOM   1718  H1  TIP3  570      61.152  27.617  22.016  1.00  0.00           H
ATOM   1719  H2  TIP3  570      62.359  27.375  21.135  1.00  0.00           H
ATOM   1720  OH2 TIP3  571      58.137   0.162   5.312  1.00  0.00           O
ATOM   1721  H1  TIP3  571      57.594  -0.352   4.714  1.00  0.00           H
ATOM   1722  H2  TIP3  571      58.829   0.523   4.758  1.00  0.00           H
ATOM   1723  OH2 TIP3  572      51.890  39.861   7.853  1.00  0.00           O
ATOM   1724  H1  TIP3  572      51.131  40.138   7.339  1.00  0.00           H
ATOM   1725  H2  TIP3  572      51.629  39.023   8.234  1.00  0.00           H
ATOM   1726  OH2 TIP3  573      31.541  19.942  56.503  1.00  0.00           O
ATOM   1727  H1  TIP3  573      31.517  20.865  56.251  1.00  0.00           H
ATOM   1728  H2  TIP3  573      30.659  19.760  56.828  1.00  0.00           H
ATOM   1729  OH2 TIP3  574      19.233  25.238  63.835  1.00  0.00           O
ATOM   1730  H1  TIP3  574      19.571  26.134  63.847  1.00  0.00           H
ATOM   1731  H2  TIP3  574      19.838  24.762  63.266  1.00  0.00           H
ATOM   1732  OH2 TIP3  575      31.375  42.437   2.682  1.00  0.00           O
ATOM   1733  H1  TIP3  575      30.665  42.323   3.313  1.00  0.00           H
ATOM   1734  H2  TIP3  575      31.277  43.338   2.372  1.00  0.00           H
ATOM   1735  OH2 TIP3  576      63.281  34.461  11.644  1.00  0.00           O
ATOM   1736  H1  TIP3  576      62.417  34.076  11.493  1.00  0.00           H
ATOM   1737  H2  TIP3  576      63.561  34.098  12.485  1.00  0.00           H
ATOM   1738  OH2 TIP3  577      11.770  38.241  30.805  1.00  0.00           O
ATOM   1739  H1  TIP3  577      12.209  38.597  30.032  1.00  0.00           H
ATOM   1740  H2  TIP3  577      11.107  38.895  31.026  1.00  0.00           H
ATOM   1741  OH2 TIP3  578       5.779  64.801  12.244  1.00  0.00           O
ATOM   1742  H1  TIP3  578       4.872  64.504  12.309  1.00  0.00           H
ATOM   1743  H2  TIP3  578       5.739  65.739  12.435  1.00  0.00           H
ATOM   1744  OH2 TIP3  579      38.649  53.727  14.568  1.00  0.00           O
ATOM   1745  H1  TIP3  579      38.909  53.565  13.661  1.00  0.00           H
ATOM   1746  H2  TIP3  579      37.829  54.214  14.500  1.00  0.00           H
ATOM   1747  OH2 TIP3  580      62.672  67.763  24.369  1.00  0.00           O
ATOM   1748  H1  TIP3  580      63.393  67.863  24.990  1.00  0.00           H
ATOM   1749  H2  TIP3  580      62.447  68.659  24.116  1.00  0.00           H
ATOM   1750  OH2 TIP3  581       0.745  18.710   9.320  1.00  0.00           O
ATOM   1751  H1  TIP3  581       0.597  18.264  10.155  1.00  0.00           H
ATOM   1752  H2  TIP3  581       1.260  19.483   9.549  1.00  0.00           H
ATOM   1753  OH2 TIP3  582      71.516  71.659  15.892  1.00  0.00           O
ATOM   1754  H1  TIP3  582      70.952  71.051  16.371  1.00  0.00           H
ATOM   1755  H2  TIP3  582      72.270  71.791  16.467  1.00  0.00           H
ATOM   1756  OH2 TIP3  583       8.887  22.401  18.866  1.00  0.00           O
ATOM   1757  H1  TIP3  583       8.022  22.114  18.572  1.00  0.00           H
ATOM   1758  H2  TIP3  583       8.766  22.620  19.789  1.00  0.00           H
ATOM   1759  OH2 TIP3  584      12.181  59.105  25.258  1.00  0.00           O
ATOM   1760  H1  TIP3  584      11.393  58.620  25.015  1.00  0.00           H
ATOM   1761  H2  TIP3  584      12.888  58.668  24.782  1.00  0.00           H
ATOM   1762  OH2 TIP3  585      37.948  33.528  13.577  1.00  0.00           O
ATOM   1763  H1  TIP3  585      38.527  34.261  13.370  1.00  0.00           H
ATOM   1764  H2  TIP3  585      37.776  33.616  14.515  1.00  0.00           H
ATOM   1765  OH2 TIP3  586      72.637  60.472  54.567  1.00  0.00           O
ATOM   1766  H1  TIP3  586      73.017  60.189  55.399  1.00  0.00           H
ATOM   1767  H2  TIP3  586      72.093  59.735  54.289  1.00  0.00           H
ATOM   1768  OH2 TIP3  587      12.328  61.457  71.844  1.00  0.00           O
ATOM   1769  H1  TIP3  587      13.264  61.347  71.678  1.00  0.00           H
ATOM   1770  H2  TIP3  587      12.226  62.389  72.037  1.00  0.00           H
ATOM   1771  OH2 TIP3  588      52.697  58.611  17.772  1.00  0.00           O
ATOM   1772  H1  TIP3  588      52.333  57.933  17.203  1.00  0.00           H
ATOM   1773  H2  TIP3  588      52.711  59.399  17.228  1.00  0.00           H
ATOM   1774  OH2 TIP3  589      64.058   4.349  27.366  1.00  0.00           O
ATOM   1775  H1  TIP3  589      63.495   5.073  27.093  1.00  0.00           H
ATOM   1776  H2  TIP3  589      64.909   4.546  26.975  1.00  0.00           H
ATOM   1777  OH2 TIP3  590      62.780   1.029   2.521  1.00  0.00           O
ATOM   1778  H1  TIP3  590      62.808   0.102   2.759  1.00  0.00           H
ATOM   1779  H2  TIP3  590      62.690   1.029   1.568  1.00  0.00           H
ATOM   1780  OH2 TIP3  591      26.855  44.418  20.048  1.00  0.00           O
ATOM   1781  H1  TIP3  591      26.692  44.547  19.114  1.00  0.00           H
ATOM   1782  H2  TIP3  591      26.028  44.652  20.471  1.00  0.00           H
ATOM   1783  OH2 TIP3  592      34.380  26.406  58.548  1.00  0.00           O
ATOM   1784  H1  TIP3  592      34.924  26.253  59.320  1.00  0.00           H
ATOM   1785  H2  TIP3  592      33.487  26.454  58.890  1.00  0.00           H
ATOM   1786  OH2 TIP3  593      26.244  17.568  28.440  1.00  0.00           O
ATOM   1787  H1  TIP3  593      25.553  16.983  28.752  1.00  0.00           H
ATOM   1788  H2  TIP3  593      26.252  17.443  27.491  1.00  0.00           H
ATOM   1789  OH2 TIP3  594      57.355   9.062  60.407  1.00  0.00           O
ATOM   1790  H1  TIP3  594      57.768   8.668  61.175  1.00  0.00           H
ATOM   1791  H2  TIP3  594      58.083   9.267  59.821  1.00  0.00           H
ATOM   1792  OH2 TIP3  595      34.057  52.833  37.911  1.00  0.00           O
ATOM   1793  H1  TIP3  595      33.345  52.452  37.396  1.00  0.00           H
ATOM   1794  H2  TIP3  595      33.617  53.298  38.622  1.00  0.00           H
ATOM   1795  OH2 TIP3  596      35.812  18.958  63.321  1.00  0.00           O
ATOM   1796  H1  TIP3  596      36.199  18.471  64.048  1.00  0.00           H
ATOM   1797  H2  TIP3  596      36.500  19.564  63.045  1.00  0.00           H
ATOM   1798  OH2 TIP3  597      61.658  50.697  14.204  1.00  0.00           O
ATOM   1799  H1  TIP3  597      62.045  50.259  14.962  1.00  0.00           H
ATOM   1800  H2  TIP3  597      60.725  50.493  14.260  1.00  0.00           H
ATOM   1801  OH2 TIP3  598      58.498  14.772  13.520  1.00  0.00           O
ATOM   1802  H1  TIP3  598      59.324  14.289  13.541  1.00  0.00           H
ATOM   1803  H2  TIP3  598      57.909  14.264  14.077  1.00  0.00           H
ATOM   1804  OH2 TIP3  599      44.594  52.388  17.282  1.00  0.00           O
ATOM   1805  H1  TIP3  599      43.665  52.617  17.280  1.00  0.00           H
ATOM   1806  H2  TIP3  599      44.993  53.009  17.891  1.00  0.00           H
ATOM   1807  OH2 TIP3  600      26.290  54.348  67.277  1.00  0.00           O
ATOM   1808  H1  TIP3  600      26.923  53.678  67.020  1.00  0.00           H
ATOM   1809  H2  TIP3  600      26.780  55.169  67.237  1.00  0.00           H
ATOM   1810  OH2 TIP3  601      16.740   7.488  70.729  1.00  0.00           O
ATOM   1811  H1  TIP3  601      17.526   7.969  70.986  1.00  0.00           H
ATOM   1812  H2  TIP3  601      16.151   7.572  71.478  1.00  0.00           H
ATOM   1813  OH2 TIP3  602      35.514   2.727  58.365  1.00  0.00           O
ATOM   1814  H1  TIP3  602      35.160   1.922  57.988  1.00  0.00           H
ATOM   1815  H2  TIP3  602      35.959   3.158  57.636  1.00  0.00           H
ATOM   1816  OH2 TIP3  603      61.982  13.779  20.770  1.00  0.00           O
ATOM   1817  H1  TIP3  603      62.446  13.208  21.383  1.00  0.00           H
ATOM   1818  H2  TIP3  603      62.567  13.846  20.015  1.00  0.00           H
ATOM   1819  OH2 TIP3  604      45.733   1.582  57.580  1.00  0.00           O
ATOM   1820  H1  TIP3  604      44.848   1.456  57.924  1.00  0.00           H
ATOM   1821  H2  TIP3  604      46.267   0.943  58.053  1.00  0.00           H
ATOM   1822  OH2 TIP3  605      70.958  14.026  41.449  1.00  0.00           O
ATOM   1823  H1  TIP3  605      70.180  14.558  41.281  1.00  0.00           H
ATOM   1824  H2  TIP3  605      70.860  13.269  40.871  1.00  0.00           H
ATOM   1825  OH2 TIP3  606      22.193  14.821   7.999  1.00  0.00           O
ATOM   1826  H1  TIP3  606      21.795  13.951   7.968  1.00  0.00           H
ATOM   1827  H2  TIP3  606      21.815  15.230   8.778  1.00  0.00           H
ATOM   1828  OH2 TIP3  607      36.150  64.942  26.824  1.00  0.00           O
ATOM   1829  H1  TIP3  607      36.251  64.253  27.481  1.00  0.00           H
ATOM   1830  H2  TIP3  607      35.642  65.622  27.267  1.00  0.00           H
ATOM   1831  OH2 TIP3  608      28.415  32.784  69.604  1.00  0.00           O
ATOM   1832  H1  TIP3  608      27.937  31.968  69.457  1.00  0.00           H
ATOM   1833  H2  TIP3  608      27.758  33.470  69.492  1.00  0.00           H
ATOM   1834  OH2 TIP3  609      63.650  47.511  41.808  1.00  0.00           O
ATOM   1835  H1  TIP3  609      63.442  46.944  41.066  1.00  0.00           H
ATOM   1836  H2  TIP3  609      63.889  48.348  41.409  1.00  0.00           H
ATOM   1837  OH2 TIP3  610      68.650  24.698  73.177  1.00  0.00           O
ATOM   1838  H1  TIP3  610      68.338  25.596  73.062  1.00  0.00           H
ATOM   1839  H2  TIP3  610      67.928  24.152  72.866  1.00  0.00           H
ATOM   1840  OH2 TIP3  611      48.659  62.413   3.173  1.00  0.00           O
ATOM   1841  H1  TIP3  611      48.211  62.890   3.871  1.00  0.00           H
ATOM   1842  H2  TIP3  611      49.373  61.954   3.616  1.00  0.00           H
ATOM   1843  OH2 TIP3  612       9.165  23.644   4.552  1.00  0.00           O
ATOM   1844  H1  TIP3  612       9.634  23.205   3.842  1.00  0.00           H
ATOM   1845  H2  TIP3  612       8.300  23.233   4.558  1.00  0.00           H
ATOM   1846  OH2 TIP3  613      68.899  47.188  14.793  1.00  0.00           O
ATOM   1847  H1  TIP3  613      68.780  47.258  15.740  1.00  0.00           H
ATOM   1848  H2  TIP3  613      69.846  47.123  14.674  1.00  0.00           H
ATOM   1849  OH2 TIP3  614      25.242   9.559  45.024  1.00  0.00           O
ATOM   1850  H1  TIP3  614      25.456   8.643  44.846  1.00  0.00           H
ATOM   1851  H2  TIP3  614      25.939   9.860  45.607  1.00  0.00           H
ATOM   1852  OH2 TIP3  615      20.912  61.515  52.088  1.00  0.00           O
ATOM   1853  H1  TIP3  615      20.077  61.943  51.901  1.00  0.00           H
ATOM   1854  H2  TIP3  615      21.187  61.884  52.927  1.00  0.00           H
ATOM   1855  OH2 TIP3  616      42.935  24.226  44.833  1.00  0.00           O
ATOM   1856  H1  TIP3  616      42.837  23.577  45.529  1.00  0.00           H
ATOM   1857  H2  TIP3  616      42.122  24.730  44.859  1.00  0.00           H
ATOM   1858  OH2 TIP3  617      17.258  61.529  12.058  1.00  0.00           O
ATOM   1859  H1  TIP3  617      16.979  60.615  12.008  1.00  0.00           H
ATOM   1860  H2  TIP3  617      17.464  61.667  12.982  1.00  0.00           H
ATOM   1861  OH2 TIP3  618      15.190  42.458  27.033  1.00  0.00           O
ATOM   1862  H1  TIP3  618      14.844  42.129  27.863  1.00  0.00           H
ATOM   1863  H2  TIP3  618      16.132  42.297  27.085  1.00  0.00           H
ATOM   1864  OH2 TIP3  619      53.817  32.278  61.740  1.00  0.00           O
ATOM   1865  H1  TIP3  619      54.135  31.529  62.244  1.00  0.00           H
ATOM   1866  H2  TIP3  619      53.495  32.892  62.401  1.00  0.00           H
ATOM   1867  OH2 TIP3  620      36.859  13.620   3.080  1.00  0.00           O
ATOM   1868  H1  TIP3  620      36.852  13.980   3.966  1.00  0.00           H
ATOM   1869  H2  TIP3  620      37.161  12.718   3.190  1.00  0.00           H
ATOM   1870  OH2 TIP3  621      72.398  40.036  62.596  1.00  0.00           O
ATOM   1871  H1  TIP3  621      73.267  40.381  62.391  1.00  0.00           H
ATOM   1872  H2  TIP3  621      71.860  40.813  62.748  1.00  0.00           H
ATOM   1873  OH2 TIP3  622      64.047  39.619  27.160  1.00  0.00           O
ATOM   1874  H1  TIP3  622      63.399  38.988  26.846  1.00  0.00           H
ATOM   1875  H2  TIP3  622      63.913  40.393  26.614  1.00  0.00           H
ATOM   1876  OH2 TIP3  623      29.534  10.009  44.653  1.00  0.00           O
ATOM   1877  H1  TIP3  623      29.558   9.499  43.843  1.00  0.00           H
ATOM   1878  H2  TIP3  623      30.454  10.142  44.881  1.00  0.00           H
ATOM   1879  OH2 TIP3  624      62.311  61.020  67.959  1.00  0.00           O
ATOM   1880  H1  TIP3  624      61.606  61.651  68.101  1.00  0.00           H
ATOM   1881  H2  TIP3  624      62.711  60.908  68.821  1.00  0.00           H
ATOM   1882  OH2 TIP3  625       8.098   8.984   7.223  1.00  0.00           O
ATOM   1883  H1  TIP3  625       8.253   9.054   8.165  1.00  0.00           H
ATOM   1884  H2  TIP3  625       8.810   9.485   6.824  1.00  0.00           H
ATOM   1885  OH2 TIP3  626       7.277  32.560   7.198  1.00  0.00           O
ATOM   1886  H1  TIP3  626       6.759  33.352   7.054  1.00  0.00           H
ATOM   1887  H2  TIP3  626       8.181  32.832   7.038  1.00  0.00           H
ATOM   1888  OH2 TIP3  627      65.810  36.511  30.476  1.00  0.00           O
ATOM   1889  H1  TIP3  627      66.594  36.770  29.993  1.00  0.00           H
ATOM   1890  H2  TIP3  627      65.428  35.805  29.953  1.00  0.00           H
ATOM   1891  OH2 TIP3  628      48.507  13.457   5.074  1.00  0.00           O
ATOM   1892  H1  TIP3  628      48.701  13.460   6.012  1.00  0.00           H
ATOM   1893  H2  TIP3  628      49.365  13.497   4.652  1.00  0.00           H
ATOM   1894  OH2 TIP3  629       8.900  66.235   2.689  1.00  0.00           O
ATOM   1895  H1  TIP3  629       9.608  65.796   3.159  1.00  0.00           H
ATOM   1896  H2  TIP3  629       8.134  65.681   2.837  1.00  0.00           H
ATOM   1897  OH2 TIP3  630       0.436  50.436   7.201  1.00  0.00           O
ATOM   1898  H1  TIP3  630       0.916  51.205   6.894  1.00  0.00           H
ATOM   1899  H2  TIP3  630       0.672  50.360   8.126  1.00  0.00           H
ATOM   1900  OH2 TIP3  631      57.590  28.248  38.919  1.00  0.00           O
ATOM   1901  H1  TIP3  631      58.542  28.195  38.996  1.00  0.00           H
ATOM   1902  H2  TIP3  631      57.267  28.073  39.803  1.00  0.00           H
ATOM   1903  OH2 TIP3  632      70.839  11.337  21.207  1.00  0.00           O
ATOM   1904  H1  TIP3  632      71.698  11.066  21.530  1.00  0.00           H
ATOM   1905  H2  TIP3  632      70.714  12.216  21.563  1.00  0.00           H
ATOM   1906  OH2 TIP3  633      25.376  56.060  49.693  1.00  0.00           O
ATOM   1907  H1  TIP3  633      25.459  55.436  50.414  1.00  0.00           H
ATOM   1908  H2  TIP3  633      24.948  56.822  50.083  1.00  0.00           H
ATOM   1909  OH2 TIP3  634      62.140  51.003  67.002  1.00  0.00           O
ATOM   1910  H1  TIP3  634      61.622  51.763  66.739  1.00  0.00           H
ATOM   1911  H2  TIP3  634      63.016  51.178  66.657  1.00  0.00           H
ATOM   1912  OH2 TIP3  635      42.821  15.254   1.791  1.00  0.00           O
ATOM   1913  H1  TIP3  635      43.716  14.924   1.875  1.00  0.00           H
ATOM   1914  H2  TIP3  635      42.300  14.480   1.575  1.00  0.00           H
ATOM   1915  OH2 TIP3  636      49.798   1.100  22.572  1.00  0.00           O
ATOM   1916  H1  TIP3  636      48.848   1.217  22.557  1.00  0.00           H
ATOM   1917  H2  TIP3  636      50.106   1.532  21.775  1.00  0.00           H
ATOM   1918  OH2 TIP3  637      36.859  53.819  59.428  1.00  0.00           O
ATOM   1919  H1  TIP3  637      37.202  54.242  60.215  1.00  0.00           H
ATOM   1920  H2  TIP3  637      37.525  53.980  58.760  1.00  0.00           H
ATOM   1921  OH2 TIP3  638      20.945  64.304   8.328  1.00  0.00           O
ATOM   1922  H1  TIP3  638      21.245  63.433   8.070  1.00  0.00           H
ATOM   1923  H2  TIP3  638      20.176  64.466   7.781  1.00  0.00           H
ATOM   1924  OH2 TIP3  639       9.579  46.215  59.450  1.00  0.00           O
ATOM   1925  H1  TIP3  639       9.942  45.503  59.976  1.00  0.00           H
ATOM   1926  H2  TIP3  639       9.503  46.949  60.060  1.00  0.00           H
ATOM   1927  OH2 TIP3  640      37.872  15.510  27.086  1.00  0.00           O
ATOM   1928  H1  TIP3  640      37.514  16.351  27.370  1.00  0.00           H
ATOM   1929  H2  TIP3  640      38.413  15.724  26.326  1.00  0.00           H
ATOM   1930  OH2 TIP3  641      20.637  28.405  28.337  1.00  0.00           O
ATOM   1931  H1  TIP3  641      20.610  29.207  27.814  1.00  0.00           H
ATOM   1932  H2  TIP3  641      21.477  28.004  28.117  1.00  0.00           H
ATOM   1933  OH2 TIP3  642      45.162  70.959  10.698  1.00  0.00           O
ATOM   1934  H1  TIP3  642      44.518  70.268  10.852  1.00  0.00           H
ATOM   1935  H2  TIP3  642      44.750  71.751  11.042  1.00  0.00           H
ATOM   1936  OH2 TIP3  643      38.964  18.062  51.320  1.00  0.00           O
ATOM   1937  H1  TIP3  643      39.267  18.316  50.448  1.00  0.00           H
ATOM   1938  H2  TIP3  643      38.146  17.590  51.161  1.00  0.00           H
ATOM   1939  OH2 TIP3  644      41.174  10.288  49.283  1.00  0.00           O
ATOM   1940  H1  TIP3  644      40.578  10.385  50.027  1.00  0.00           H
ATOM   1941  H2  TIP3  644      40.645  10.521  48.520  1.00  0.00           H
ATOM   1942  OH2 TIP3  645      51.517  31.592  53.940  1.00  0.00           O
ATOM   1943  H1  TIP3  645      52.152  31.183  53.352  1.00  0.00           H
ATOM   1944  H2  TIP3  645      52.021  32.250  54.417  1.00  0.00           H
ATOM   1945  OH2 TIP3  646      27.225  37.619  22.993  1.00  0.00           O
ATOM   1946  H1  TIP3  646      27.066  36.688  23.144  1.00  0.00           H
ATOM   1947  H2  TIP3  646      27.948  37.838  23.581  1.00  0.00           H
ATOM   1948  OH2 TIP3  647      28.389  22.181  50.127  1.00  0.00           O
ATOM   1949  H1  TIP3  647      27.686  22.103  50.771  1.00  0.00           H
ATOM   1950  H2  TIP3  647      28.853  22.982  50.374  1.00  0.00           H
ATOM   1951  OH2 TIP3  648      36.599  16.820  50.842  1.00  0.00           O
ATOM   1952  H1  TIP3  648      36.026  17.570  51.001  1.00  0.00           H
ATOM   1953  H2  TIP3  648      36.355  16.513  49.968  1.00  0.00           H
ATOM   1954  OH2 TIP3  649      16.006  57.746  51.481  1.00  0.00           O
ATOM   1955  H1  TIP3  649      15.950  57.271  52.310  1.00  0.00           H
ATOM   1956  H2  TIP3  649      15.734  57.109  50.820  1.00  0.00           H
ATOM   1957  OH2 TIP3  650      35.848  16.634  11.712  1.00  0.00           O
ATOM   1958  H1  TIP3  650      36.359  17.443  11.728  1.00  0.00           H
ATOM   1959  H2  TIP3  650      34.940  16.922  11.806  1.00  0.00           H
ATOM   1960  OH2 TIP3  651      14.749  25.187  60.872  1.00  0.00           O
ATOM   1961  H1  TIP3  651      14.234  25.812  60.362  1.00  0.00           H
ATOM   1962  H2  TIP3  651      14.473  25.330  61.777  1.00  0.00           H
ATOM   1963  OH2 TIP3  652       6.674  70.116  12.248  1.00  0.00           O
ATOM   1964  H1  TIP3  652       6.363  69.290  12.617  1.00  0.00           H
ATOM   1965  H2  TIP3  652       7.347  69.859  11.617  1.00  0.00           H
ATOM   1966  OH2 TIP3  653      24.964  30.525  12.914  1.00  0.00           O
ATOM   1967  H1  TIP3  653      25.114  30.900  13.782  1.00  0.00           H
ATOM   1968  H2  TIP3  653      24.442  31.183  12.455  1.00  0.00           H
ATOM   1969  OH2 TIP3  654      33.839  54.935  24.028  1.00  0.00           O
ATOM   1970  H1  TIP3  654      34.105  54.555  24.865  1.00  0.00           H
ATOM   1971  H2  TIP3  654      32.925  55.190  24.161  1.00  0.00           H
ATOM   1972  OH2 TIP3  655      60.228  20.923  36.650  1.00  0.00           O
ATOM   1973  H1  TIP3  655      59.743  21.213  35.878  1.00  0.00           H
ATOM   1974  H2  TIP3  655      60.994  21.497  36.682  1.00  0.00           H
ATOM   1975  OH2 TIP3  656      51.944   7.311  32.020  1.00  0.00           O
ATOM   1976  H1  TIP3  656      51.580   7.990  32.589  1.00  0.00           H
ATOM   1977  H2  TIP3  656      51.279   6.623  32.010  1.00  0.00           H
ATOM   1978  OH2 TIP3  657      35.446  30.869  50.927  1.00  0.00           O
ATOM   1979  H1  TIP3  657      36.095  30.870  51.630  1.00  0.00           H
ATOM   1980  H2  TIP3  657      35.764  30.212  50.307  1.00  0.00           H
ATOM   1981  OH2 TIP3  658      26.204  71.394  12.021  1.00  0.00           O
ATOM   1982  H1  TIP3  658      25.728  71.051  12.777  1.00  0.00           H
ATOM   1983  H2  TIP3  658      26.000  70.784  11.312  1.00  0.00           H
ATOM   1984  OH2 TIP3  659       1.965  23.995  13.444  1.00  0.00           O
ATOM   1985  H1  TIP3  659       2.560  24.437  14.049  1.00  0.00           H
ATOM   1986  H2  TIP3  659       2.329  24.172  12.576  1.00  0.00           H
ATOM   1987  OH2 TIP3  660      28.168   9.448  57.807  1.00  0.00           O
ATOM   1988  H1  TIP3  660      28.799   9.917  57.260  1.00  0.00           H
ATOM   1989  H2  TIP3  660      28.278   8.528  57.564  1.00  0.00           H
ATOM   1990  OH2 TIP3  661      10.215  48.243   3.405  1.00  0.00           O
ATOM   1991  H1  TIP3  661      10.851  47.558   3.199  1.00  0.00           H
ATOM   1992  H2  TIP3  661      10.252  48.327   4.357  1.00  0.00           H
ATOM   1993  OH2 TIP3  662      67.286  69.321  55.543  1.00  0.00           O
ATOM   1994  H1  TIP3  662      66.823  69.945  54.985  1.00  0.00           H
ATOM   1995  H2  TIP3  662      67.685  69.859  56.227  1.00  0.00           H
ATOM   1996  OH2 TIP3  663       7.691  17.526  21.402  1.00  0.00           O
ATOM   1997  H1  TIP3  663       7.866  18.458  21.533  1.00  0.00           H
ATOM   1998  H2  TIP3  663       7.617  17.427  20.453  1.00  0.00           H
ATOM   1999  OH2 TIP3  664      14.737  32.153   9.522  1.00  0.00           O
ATOM   2000  H1  TIP3  664      14.858  33.040   9.184  1.00  0.00           H
ATOM   2001  H2  TIP3  664      15.455  31.649   9.139  1.00  0.00           H
ATOM   2002  OH2 TIP3  665      10.207  55.965   3.159  1.00  0.00           O
ATOM   2003  H1  TIP3  665       9.395  55.563   3.467  1.00  0.00           H
ATOM   2004  H2  TIP3  665       9.937  56.526   2.432  1.00  0.00           H
ATOM   2005  OH2 TIP3  666      14.371   1.082  65.792  1.00  0.00           O
ATOM   2006  H1  TIP3  666      13.981   0.749  64.984  1.00  0.00           H
ATOM   2007  H2  TIP3  666      15.296   0.845  65.728  1.00  0.00           H
ATOM   2008  OH2 TIP3  667      41.744  13.059  56.493  1.00  0.00           O
ATOM   2009  H1  TIP3  667      42.675  13.267  56.564  1.00  0.00           H
ATOM   2010  H2  TIP3  667      41.301  13.786  56.931  1.00  0.00           H
ATOM   2011  OH2 TIP3  668      15.840  33.499  60.235  1.00  0.00           O
ATOM   2012  H1  TIP3  668      16.503  33.514  60.926  1.00  0.00           H
ATOM   2013  H2  TIP3  668      16.261  33.040  59.509  1.00  0.00           H
ATOM   2014  OH2 TIP3  669      46.810   6.873   4.026  1.00  0.00           O
ATOM   2015  H1  TIP3  669      46.158   6.444   4.579  1.00  0.00           H
ATOM   2016  H2  TIP3  669      46.311   7.207   3.281  1.00  0.00           H
ATOM   2017  OH2 TIP3  670      53.993  61.467  57.871  1.00  0.00           O
ATOM   2018  H1  TIP3  670      54.674  61.148  57.279  1.00  0.00           H
ATOM   2019  H2  TIP3  670      53.405  60.721  57.984  1.00  0.00           H
ATOM   2020  OH2 TIP3  671      28.862  37.147  44.708  1.00  0.00           O
ATOM   2021  H1  TIP3  671      28.582  37.425  43.836  1.00  0.00           H
ATOM   2022  H2  TIP3  671      28.220  36.487  44.968  1.00  0.00           H
ATOM   2023  OH2 TIP3  672       7.728  37.534  56.104  1.00  0.00           O
ATOM   2024  H1  TIP3  672       6.786  37.391  56.200  1.00  0.00           H
ATOM   2025  H2  TIP3  672       7.826  37.909  55.229  1.00  0.00           H
ATOM   2026  OH2 TIP3  673       0.686   4.885  22.893  1.00  0.00           O
ATOM   2027  H1  TIP3  673      -0.212   5.184  22.748  1.00  0.00           H
ATOM   2028  H2  TIP3  673       1.199   5.328  22.217  1.00  0.00           H
ATOM   2029  OH2 TIP3  674      26.733  49.060  11.138  1.00  0.00           O
ATOM   2030  H1  TIP3  674      27.257  48.624  10.466  1.00  0.00           H
ATOM   2031  H2  TIP3  674      26.687  48.428  11.855  1.00  0.00           H
ATOM   2032  OH2 TIP3  675      17.326   8.757  62.378  1.00  0.00           O
ATOM   2033  H1  TIP3  675      16.493   9.211  62.249  1.00  0.00           H
ATOM   2034  H2  TIP3  675      17.124   8.056  62.997  1.00  0.00           H
ATOM   2035  OH2 TIP3  676      60.605  26.412  54.737  1.00  0.00           O
ATOM   2036  H1  TIP3  676      61.437  25.993  54.957  1.00  0.00           H
ATOM   2037  H2  TIP3  676      60.017  26.168  55.452  1.00  0.00           H
ATOM   2038  OH2 TIP3  677      61.443  24.362  14.300  1.00  0.00           O
ATOM   2039  H1  TIP3  677      60.904  24.957  14.820  1.00  0.00           H
ATOM   2040  H2  TIP3  677      61.851  24.923  13.640  1.00  0.00           H
ATOM   2041  OH2 TIP3  678      64.909  19.190  49.717  1.00  0.00           O
ATOM   2042  H1  TIP3  678      65.542  19.859  49.979  1.00  0.00           H
ATOM   2043  H2  TIP3  678      64.147  19.685  49.417  1.00  0.00           H
ATOM   2044  OH2 TIP3  679      27.926   1.708  21.061  1.00  0.00           O
ATOM   2045  H1  TIP3  679      28.883   1.713  21.028  1.00  0.00           H
ATOM   2046  H2  TIP3  679      27.705   0.869  21.465  1.00  0.00           H
ATOM   2047  OH2 TIP3  680      36.009  67.066  41.803  1.00  0.00           O
ATOM   2048  H1  TIP3  680      35.442  67.553  41.206  1.00  0.00           H
ATOM   2049  H2  TIP3  680      35.411  66.508  42.300  1.00  0.00           H
ATOM   2050  OH2 TIP3  681      68.626  37.633  26.228  1.00  0.00           O
ATOM   2051  H1  TIP3  681      69.156  37.459  25.450  1.00  0.00           H
ATOM   2052  H2  TIP3  681      69.213  38.106  26.818  1.00  0.00           H
ATOM   2053  OH2 TIP3  682      31.823   3.772  64.833  1.00  0.00           O
ATOM   2054  H1  TIP3  682      32.340   4.499  64.485  1.00  0.00           H
ATOM   2055  H2  TIP3  682      31.745   3.161  64.101  1.00  0.00           H
ATOM   2056  OH2 TIP3  683      49.536  51.734  47.012  1.00  0.00           O
ATOM   2057  H1  TIP3  683      48.604  51.680  46.800  1.00  0.00           H
ATOM   2058  H2  TIP3  683      49.591  51.449  47.924  1.00  0.00           H
ATOM   2059  OH2 TIP3  684      64.579  13.859  66.720  1.00  0.00           O
ATOM   2060  H1  TIP3  684      65.117  13.534  67.442  1.00  0.00           H
ATOM   2061  H2  TIP3  684      64.009  13.123  66.496  1.00  0.00           H
ATOM   2062  OH2 TIP3  685      49.922  15.435  42.975  1.00  0.00           O
ATOM   2063  H1  TIP3  685      50.873  15.371  42.882  1.00  0.00           H
ATOM   2064  H2  TIP3  685      49.778  16.283  43.395  1.00  0.00           H
ATOM   2065  OH2 TIP3  686      33.686  30.287  71.845  1.00  0.00           O
ATOM   2066  H1  TIP3  686      33.841  30.279  70.900  1.00  0.00           H
ATOM   2067  H2  TIP3  686      33.434  31.190  72.039  1.00  0.00           H
ATOM   2068  OH2 TIP3  687      12.247   7.922  24.317  1.00  0.00           O
ATOM   2069  H1  TIP3  687      13.167   8.146  24.458  1.00  0.00           H
ATOM   2070  H2  TIP3  687      11.808   8.766  24.211  1.00  0.00           H
ATOM   2071  OH2 TIP3  688      38.090  62.685  46.078  1.00  0.00           O
ATOM   2072  H1  TIP3  688      37.498  62.531  45.341  1.00  0.00           H
ATOM   2073  H2  TIP3  688      38.747  63.291  45.735  1.00  0.00           H
ATOM   2074  OH2 TIP3  689      32.201  14.844  63.449  1.00  0.00           O
ATOM   2075  H1  TIP3  689      32.736  14.133  63.802  1.00  0.00           H
ATOM   2076  H2  TIP3  689      32.650  15.106  62.645  1.00  0.00           H
ATOM   2077  OH2 TIP3  690      57.617  20.705  39.953  1.00  0.00           O
ATOM   2078  H1  TIP3  690      58.223  19.996  39.738  1.00  0.00           H
ATOM   2079  H2  TIP3  690      58.011  21.484  39.562  1.00  0.00           H
ATOM   2080  OH2 TIP3  691      62.583  59.054  47.412  1.00  0.00           O
ATOM   2081  H1  TIP3  691      61.875  59.526  46.973  1.00  0.00           H
ATOM   2082  H2  TIP3  691      62.192  58.218  47.667  1.00  0.00           H
ATOM   2083  OH2 TIP3  692      66.811  52.596  69.536  1.00  0.00           O
ATOM   2084  H1  TIP3  692      66.510  52.683  70.440  1.00  0.00           H
ATOM   2085  H2  TIP3  692      67.270  53.417  69.356  1.00  0.00           H
ATOM   2086  OH2 TIP3  693      39.762  14.101  51.650  1.00  0.00           O
ATOM   2087  H1  TIP3  693      40.661  14.190  51.966  1.00  0.00           H
ATOM   2088  H2  TIP3  693      39.223  14.457  52.356  1.00  0.00           H
ATOM   2089  OH2 TIP3  694      38.356  24.468  33.278  1.00  0.00           O
ATOM   2090  H1  TIP3  694      38.024  23.628  33.595  1.00  0.00           H
ATOM   2091  H2  TIP3  694      39.253  24.282  33.002  1.00  0.00           H
ATOM   2092  OH2 TIP3  695      23.264  13.988  20.868  1.00  0.00           O
ATOM   2093  H1  TIP3  695      23.551  14.307  21.724  1.00  0.00           H
ATOM   2094  H2  TIP3  695      22.344  13.756  20.996  1.00  0.00           H
ATOM   2095  OH2 TIP3  696      25.870  27.264  63.830  1.00  0.00           O
ATOM   2096  H1  TIP3  696      26.007  27.956  63.182  1.00  0.00           H
ATOM   2097  H2  TIP3  696      25.671  27.731  64.641  1.00  0.00           H
ATOM   2098  OH2 TIP3  697      23.190   3.975  12.453  1.00  0.00           O
ATOM   2099  H1  TIP3  697      22.933   3.186  12.931  1.00  0.00           H
ATOM   2100  H2  TIP3  697      22.381   4.282  12.045  1.00  0.00           H
ATOM   2101  OH2 TIP3  698      35.674  18.599  45.280  1.00  0.00           O
ATOM   2102  H1  TIP3  698      36.571  18.289  45.407  1.00  0.00           H
ATOM   2103  H2  TIP3  698      35.710  19.531  45.495  1.00  0.00           H
ATOM   2104  OH2 TIP3  699       6.628  40.929  35.995  1.00  0.00           O
ATOM   2105  H1  TIP3  699       7.351  41.446  35.640  1.00  0.00           H
ATOM   2106  H2  TIP3  699       6.911  40.020  35.896  1.00  0.00           H
ATOM   2107  OH2 TIP3  700       2.805  71.967  49.972  1.00  0.00           O
ATOM   2108  H1  TIP3  700       2.061  71.442  49.675  1.00  0.00           H
ATOM   2109  H2  TIP3  700       2.978  71.658  50.861  1.00  0.00           H
ATOM   2110  OH2 TIP3  701      38.647  46.297  62.292  1.00  0.00           O
ATOM   2111  H1  TIP3  701      38.056  46.343  63.044  1.00  0.00           H
ATOM   2112  H2  TIP3  701      38.124  46.612  61.555  1.00  0.00           H
ATOM   2113  OH2 TIP3  702      28.821  53.845  48.438  1.00  0.00           O
ATOM   2114  H1  TIP3  702      28.842  53.320  47.638  1.00  0.00           H
ATOM   2115  H2  TIP3  702      28.358  54.644  48.189  1.00  0.00           H
ATOM   2116  OH2 TIP3  703      67.413  67.412  64.599  1.00  0.00           O
ATOM   2117  H1  TIP3  703      67.414  66.660  65.192  1.00  0.00           H
ATOM   2118  H2  TIP3  703      67.418  67.027  63.723  1.00  0.00           H
ATOM   2119  OH2 TIP3  704      10.116  27.299  44.265  1.00  0.00           O
ATOM   2120  H1  TIP3  704       9.696  27.165  43.415  1.00  0.00           H
ATOM   2121  H2  TIP3  704       9.578  26.799  44.879  1.00  0.00           H
ATOM   2122  OH2 TIP3  705      68.141  24.300   4.948  1.00  0.00           O
ATOM   2123  H1  TIP3  705      68.696  24.355   4.170  1.00  0.00           H
ATOM   2124  H2  TIP3  705      67.798  25.186   5.062  1.00  0.00           H
ATOM   2125  OH2 TIP3  706      27.709  10.209  10.922  1.00  0.00           O
ATOM   2126  H1  TIP3  706      26.851   9.790  10.862  1.00  0.00           H
ATOM   2127  H2  TIP3  706      28.332   9.482  10.923  1.00  0.00           H
ATOM   2128  OH2 TIP3  707      16.094  29.983  32.727  1.00  0.00           O
ATOM   2129  H1  TIP3  707      16.462  29.672  31.900  1.00  0.00           H
ATOM   2130  H2  TIP3  707      16.826  29.949  33.343  1.00  0.00           H
ATOM   2131  OH2 TIP3  708      54.001  66.779  52.981  1.00  0.00           O
ATOM   2132  H1  TIP3  708      53.362  66.728  53.692  1.00  0.00           H
ATOM   2133  H2  TIP3  708      54.821  67.019  53.412  1.00  0.00           H
ATOM   2134  OH2 TIP3  709      65.863  58.133  49.025  1.00  0.00           O
ATOM   2135  H1  TIP3  709      65.542  58.226  48.129  1.00  0.00           H
ATOM   2136  H2  TIP3  709      66.207  57.240  49.065  1.00  0.00           H
ATOM   2137  OH2 TIP3  710      70.588  12.079  39.455  1.00  0.00           O
ATOM   2138  H1  TIP3  710      70.253  11.895  38.577  1.00  0.00           H
ATOM   2139  H2  TIP3  710      71.064  11.286  39.702  1.00  0.00           H
ATOM   2140  OH2 TIP3  711      22.038  39.526  24.283  1.00  0.00           O
ATOM   2141  H1  TIP3  711      22.401  38.770  24.745  1.00  0.00           H
ATOM   2142  H2  TIP3  711      22.392  40.284  24.748  1.00  0.00           H
ATOM   2143  OH2 TIP3  712       2.160  58.991  11.666  1.00  0.00           O
ATOM   2144  H1  TIP3  712       2.717  59.615  11.200  1.00  0.00           H
ATOM   2145  H2  TIP3  712       1.675  58.539  10.975  1.00  0.00           H
ATOM   2146  OH2 TIP3  713      10.757  36.477  28.305  1.00  0.00           O
ATOM   2147  H1  TIP3  713      11.040  36.498  29.219  1.00  0.00           H
ATOM   2148  H2  TIP3  713      11.423  35.954  27.858  1.00  0.00           H
ATOM   2149  OH2 TIP3  714      19.517  35.313  64.620  1.00  0.00           O
ATOM   2150  H1  TIP3  714      19.602  36.161  65.056  1.00  0.00           H
ATOM   2151  H2  TIP3  714      18.734  34.922  65.007  1.00  0.00           H
ATOM   2152  OH2 TIP3  715      58.099  54.755  28.541  1.00  0.00           O
ATOM   2153  H1  TIP3  715      58.704  55.106  27.887  1.00  0.00           H
ATOM   2154  H2  TIP3  715      57.602  54.084  28.073  1.00  0.00           H
ATOM   2155  OH2 TIP3  716      63.987  41.476  42.652  1.00  0.00           O
ATOM   2156  H1  TIP3  716      64.828  41.793  42.323  1.00  0.00           H
ATOM   2157  H2  TIP3  716      64.021  40.528  42.523  1.00  0.00           H
ATOM   2158  OH2 TIP3  717      18.102  39.676  30.716  1.00  0.00           O
ATOM   2159  H1  TIP3  717      17.253  39.802  30.292  1.00  0.00           H
ATOM   2160  H2  TIP3  717      17.890  39.305  31.572  1.00  0.00           H
ATOM   2161  OH2 TIP3  718      66.100  28.332  14.849  1.00  0.00           O
ATOM   2162  H1  TIP3  718      66.865  27.949  15.280  1.00  0.00           H
ATOM   2163  H2  TIP3  718      65.391  28.229  15.483  1.00  0.00           H
ATOM   2164  OH2 TIP3  719       5.766  23.473  46.603  1.00  0.00           O
ATOM   2165  H1  TIP3  719       5.739  23.891  47.464  1.00  0.00           H
ATOM   2166  H2  TIP3  719       4.999  22.901  46.590  1.00  0.00           H
ATOM   2167  OH2 TIP3  720      30.727   2.061  25.282  1.00  0.00           O
ATOM   2168  H1  TIP3  720      30.123   1.320  25.236  1.00  0.00           H
ATOM   2169  H2  TIP3  720      30.467   2.628  24.556  1.00  0.00           H
ATOM   2170  OH2 TIP3  721      65.848  44.823  25.822  1.00  0.00           O
ATOM   2171  H1  TIP3  721      66.704  45.188  25.593  1.00  0.00           H
ATOM   2172  H2  TIP3  721      66.040  44.160  26.485  1.00  0.00           H
ATOM   2173  OH2 TIP3  722      34.557  30.643   3.789  1.00  0.00           O
ATOM   2174  H1  TIP3  722      34.680  30.919   4.697  1.00  0.00           H
ATOM   2175  H2  TIP3  722      35.445  30.572   3.437  1.00  0.00           H
ATOM   2176  OH2 TIP3  723      24.228  24.810   1.461  1.00  0.00           O
ATOM   2177  H1  TIP3  723      23.341  25.113   1.655  1.00  0.00           H
ATOM   2178  H2  TIP3  723      24.123  23.885   1.241  1.00  0.00           H
ATOM   2179  OH2 TIP3  724      26.204  36.602  61.944  1.00  0.00           O
ATOM   2180  H1  TIP3  724      25.516  36.864  62.556  1.00  0.00           H
ATOM   2181  H2  TIP3  724      26.944  37.170  62.158  1.00  0.00           H
ATOM   2182  OH2 TIP3  725      36.794  29.221  21.614  1.00  0.00           O
ATOM   2183  H1  TIP3  725      37.108  28.800  20.815  1.00  0.00           H
ATOM   2184  H2  TIP3  725      37.381  29.966  21.740  1.00  0.00           H
ATOM   2185  OH2 TIP3  726      68.336  69.694  38.117  1.00  0.00           O
ATOM   2186  H1  TIP3  726      67.821  69.896  38.899  1.00  0.00           H
ATOM   2187  H2  TIP3  726      67.686  69.583  37.424  1.00  0.00           H
ATOM   2188  OH2 TIP3  727      52.362  54.918  22.737  1.00  0.00           O
ATOM   2189  H1  TIP3  727      52.378  54.140  22.180  1.00  0.00           H
ATOM   2190  H2  TIP3  727      52.953  54.707  23.460  1.00  0.00           H
ATOM   2191  OH2 TIP3  728       8.272   0.123  34.057  1.00  0.00           O
ATOM   2192  H1  TIP3  728       8.192   0.693  33.292  1.00  0.00           H
ATOM   2193  H2  TIP3  728       9.124  -0.300  33.953  1.00  0.00           H
ATOM   2194  OH2 TIP3  729      43.753  16.743  64.918  1.00  0.00           O
ATOM   2195  H1  TIP3  729      44.680  16.528  65.023  1.00  0.00           H
ATOM   2196  H2  TIP3  729      43.308  15.896  64.918  1.00  0.00           H
ATOM   2197  OH2 TIP3  730      42.751  65.636  44.802  1.00  0.00           O
ATOM   2198  H1  TIP3  730      42.101  66.337  44.770  1.00  0.00           H
ATOM   2199  H2  TIP3  730      43.507  65.988  44.332  1.00  0.00           H
ATOM   2200  OH2 TIP3  731      15.661   4.867  17.964  1.00  0.00           O
ATOM   2201  H1  TIP3  731      15.959   5.689  18.355  1.00  0.00           H
ATOM   2202  H2  TIP3  731      16.451   4.331  17.901  1.00  0.00           H
ATOM   2203  OH2 TIP3  732      47.590  57.861   2.528  1.00  0.00           O
ATOM   2204  H1  TIP3  732      48.541  57.857   2.421  1.00  0.00           H
ATOM   2205  H2  TIP3  732      47.386  56.999   2.890  1.00  0.00           H
ATOM   2206  OH2 TIP3  733       7.463  31.520  42.405  1.00  0.00           O
ATOM   2207  H1  TIP3  733       8.363  31.198  42.343  1.00  0.00           H
ATOM   2208  H2  TIP3  733       7.552  32.424  42.708  1.00  0.00           H
ATOM   2209  OH2 TIP3  734      27.466  70.255  54.825  1.00  0.00           O
ATOM   2210  H1  TIP3  734      26.638  70.265  55.307  1.00  0.00           H
ATOM   2211  H2  TIP3  734      27.231  70.535  53.940  1.00  0.00           H
ATOM   2212  OH2 TIP3  735      56.399  28.081  22.142  1.00  0.00           O
ATOM   2213  H1  TIP3  735      56.783  28.027  23.017  1.00  0.00           H
ATOM   2214  H2  TIP3  735      56.472  27.193  21.792  1.00  0.00           H
ATOM   2215  OH2 TIP3  736       0.793  26.574  70.854  1.00  0.00           O
ATOM   2216  H1  TIP3  736       0.142  27.027  70.318  1.00  0.00           H
ATOM   2217  H2  TIP3  736       0.401  26.535  71.727  1.00  0.00           H
ATOM   2218  OH2 TIP3  737      54.632  15.562  72.728  1.00  0.00           O
ATOM   2219  H1  TIP3  737      55.499  15.686  72.342  1.00  0.00           H
ATOM   2220  H2  TIP3  737      54.137  15.088  72.060  1.00  0.00           H
ATOM   2221  OH2 TIP3  738       2.937  46.926  26.482  1.00  0.00           O
ATOM   2222  H1  TIP3  738       2.657  46.700  25.595  1.00  0.00           H
ATOM   2223  H2  TIP3  738       3.891  46.846  26.461  1.00  0.00           H
ATOM   2224  OH2 TIP3  739      24.882   5.739  45.485  1.00  0.00           O
ATOM   2225  H1  TIP3  739      25.535   5.160  45.876  1.00  0.00           H
ATOM   2226  H2  TIP3  739      25.389   6.341  44.941  1.00  0.00           H
ATOM   2227  OH2 TIP3  740      45.222  54.992  17.814  1.00  0.00           O
ATOM   2228  H1  TIP3  740      45.063  55.346  16.939  1.00  0.00           H
ATOM   2229  H2  TIP3  740      44.852  55.645  18.408  1.00  0.00           H
ATOM   2230  OH2 TIP3  741      31.295  42.608  39.909  1.00  0.00           O
ATOM   2231  H1  TIP3  741      32.073  42.943  40.354  1.00  0.00           H
ATOM   2232  H2  TIP3  741      30.568  43.097  40.295  1.00  0.00           H
ATOM   2233  OH2 TIP3  742       2.841  27.567  53.397  1.00  0.00           O
ATOM   2234  H1  TIP3  742       3.263  26.725  53.226  1.00  0.00           H
ATOM   2235  H2  TIP3  742       2.662  27.926  52.528  1.00  0.00           H
ATOM   2236  OH2 TIP3  743      24.044  21.278  24.037  1.00  0.00           O
ATOM   2237  H1  TIP3  743      23.751  21.581  23.178  1.00  0.00           H
ATOM   2238  H2  TIP3  743      23.443  20.567  24.259  1.00  0.00           H
ATOM   2239  OH2 TIP3  744      67.737  17.385  17.409  1.00  0.00           O
ATOM   2240  H1  TIP3  744      67.722  17.339  18.365  1.00  0.00           H
ATOM   2241  H2  TIP3  744      66.893  17.769  17.174  1.00  0.00           H
ATOM   2242  OH2 TIP3  745      61.724  34.278  29.123  1.00  0.00           O
ATOM   2243  H1  TIP3  745      62.068  34.283  30.016  1.00  0.00           H
ATOM   2244  H2  TIP3  745      62.163  33.540  28.701  1.00  0.00           H
ATOM   2245  OH2 TIP3  746      32.941  49.767  13.112  1.00  0.00           O
ATOM   2246  H1  TIP3  746      33.057  50.713  13.029  1.00  0.00           H
ATOM   2247  H2  TIP3  746      32.158  49.575  12.597  1.00  0.00           H
ATOM   2248  OH2 TIP3  747      48.505  71.524  42.692  1.00  0.00           O
ATOM   2249  H1  TIP3  747      47.667  71.984  42.639  1.00  0.00           H
ATOM   2250  H2  TIP3  747      49.152  72.217  42.818  1.00  0.00           H
ATOM   2251  OH2 TIP3  748      38.175  23.128  59.037  1.00  0.00           O
ATOM   2252  H1  TIP3  748      38.545  22.427  59.573  1.00  0.00           H
ATOM   2253  H2  TIP3  748      38.934  23.545  58.629  1.00  0.00           H
ATOM   2254  OH2 TIP3  749       9.395  13.583  40.707  1.00  0.00           O
ATOM   2255  H1  TIP3  749       9.865  14.078  40.036  1.00  0.00           H
ATOM   2256  H2  TIP3  749       8.656  14.142  40.944  1.00  0.00           H
ATOM   2257  OH2 TIP3  750       2.490  31.204  11.809  1.00  0.00           O
ATOM   2258  H1  TIP3  750       3.220  31.252  11.192  1.00  0.00           H
ATOM   2259  H2  TIP3  750       2.629  31.943  12.402  1.00  0.00           H
ATOM   2260  OH2 TIP3  751      21.405  62.318  54.676  1.00  0.00           O
ATOM   2261  H1  TIP3  751      20.699  62.387  55.319  1.00  0.00           H
ATOM   2262  H2  TIP3  751      21.727  63.214  54.577  1.00  0.00           H
ATOM   2263  OH2 TIP3  752      42.393  27.332  24.853  1.00  0.00           O
ATOM   2264  H1  TIP3  752      42.234  26.458  24.496  1.00  0.00           H
ATOM   2265  H2  TIP3  752      42.654  27.857  24.097  1.00  0.00           H
ATOM   2266  OH2 TIP3  753      23.851  13.533  55.264  1.00  0.00           O
ATOM   2267  H1  TIP3  753      23.090  14.084  55.445  1.00  0.00           H
ATOM   2268  H2  TIP3  753      24.594  14.137  55.282  1.00  0.00           H
ATOM   2269  OH2 TIP3  754      45.226  23.222  56.587  1.00  0.00           O
ATOM   2270  H1  TIP3  754      45.571  22.500  56.062  1.00  0.00           H
ATOM   2271  H2  TIP3  754      44.428  23.489  56.133  1.00  0.00           H
ATOM   2272  OH2 TIP3  755       8.889   2.949  62.830  1.00  0.00           O
ATOM   2273  H1  TIP3  755       8.080   3.376  62.549  1.00  0.00           H
ATOM   2274  H2  TIP3  755       9.368   2.785  62.018  1.00  0.00           H
ATOM   2275  OH2 TIP3  756      71.085  55.592   7.416  1.00  0.00           O
ATOM   2276  H1  TIP3  756      70.487  54.946   7.039  1.00  0.00           H
ATOM   2277  H2  TIP3  756      70.952  56.379   6.887  1.00  0.00           H
ATOM   2278  OH2 TIP3  757      21.849   8.857  65.975  1.00  0.00           O
ATOM   2279  H1  TIP3  757      21.010   8.556  65.627  1.00  0.00           H
ATOM   2280  H2  TIP3  757      22.497   8.276  65.577  1.00  0.00           H
ATOM   2281  OH2 TIP3  758      17.928   3.890  52.193  1.00  0.00           O
ATOM   2282  H1  TIP3  758      18.306   3.398  52.921  1.00  0.00           H
ATOM   2283  H2  TIP3  758      18.660   4.030  51.592  1.00  0.00           H
ATOM   2284  OH2 TIP3  759      62.458  71.488  19.460  1.00  0.00           O
ATOM   2285  H1  TIP3  759      62.736  70.572  19.487  1.00  0.00           H
ATOM   2286  H2  TIP3  759      62.941  71.906  20.173  1.00  0.00           H
ATOM   2287  OH2 TIP3  760      39.009  72.558  20.585  1.00  0.00           O
ATOM   2288  H1  TIP3  760      39.278  73.254  21.184  1.00  0.00           H
ATOM   2289  H2  TIP3  760      39.780  71.995  20.509  1.00  0.00           H
ATOM   2290  OH2 TIP3  761       6.601  59.498  30.291  1.00  0.00           O
ATOM   2291  H1  TIP3  761       6.698  59.530  31.243  1.00  0.00           H
ATOM   2292  H2  TIP3  761       7.080  60.264  29.975  1.00  0.00           H
ATOM   2293  OH2 TIP3  762      38.230  22.338  41.654  1.00  0.00           O
ATOM   2294  H1  TIP3  762      37.626  21.691  42.018  1.00  0.00           H
ATOM   2295  H2  TIP3  762      38.581  22.795  42.419  1.00  0.00           H
ATOM   2296  OH2 TIP3  763      67.904   1.523  47.065  1.00  0.00           O
ATOM   2297  H1  TIP3  763      68.824   1.587  46.809  1.00  0.00           H
ATOM   2298  H2  TIP3  763      67.929   1.245  47.981  1.00  0.00           H
ATOM   2299  OH2 TIP3  764      38.630  62.631  33.630  1.00  0.00           O
ATOM   2300  H1  TIP3  764      38.168  62.005  34.188  1.00  0.00           H
ATOM   2301  H2  TIP3  764      37.992  63.327  33.472  1.00  0.00           H
ATOM   2302  OH2 TIP3  765      15.201  52.934  36.236  1.00  0.00           O
ATOM   2303  H1  TIP3  765      15.995  52.851  36.764  1.00  0.00           H
ATOM   2304  H2  TIP3  765      14.749  52.098  36.349  1.00  0.00           H
ATOM   2305  OH2 TIP3  766      40.968  69.556  34.177  1.00  0.00           O
ATOM   2306  H1  TIP3  766      40.610  68.817  33.685  1.00  0.00           H
ATOM   2307  H2  TIP3  766      40.662  69.418  35.073  1.00  0.00           H
ATOM   2308  OH2 TIP3  767      24.880  64.846  30.188  1.00  0.00           O
ATOM   2309  H1  TIP3  767      25.746  64.444  30.253  1.00  0.00           H
ATOM   2310  H2  TIP3  767      24.723  65.221  31.055  1.00  0.00           H
ATOM   2311  OH2 TIP3  768       8.094  43.672  38.169  1.00  0.00           O
ATOM   2312  H1  TIP3  768       8.681  44.390  38.407  1.00  0.00           H
ATOM   2313  H2  TIP3  768       8.254  43.531  37.236  1.00  0.00           H
ATOM   2314  OH2 TIP3  769      22.755  20.653  12.456  1.00  0.00           O
ATOM   2315  H1  TIP3  769      22.664  19.822  11.991  1.00  0.00           H
ATOM   2316  H2  TIP3  769      21.895  20.803  12.851  1.00  0.00           H
ATOM   2317  OH2 TIP3  770      38.941  15.104  10.840  1.00  0.00           O
ATOM   2318  H1  TIP3  770      38.299  15.076  11.550  1.00  0.00           H
ATOM   2319  H2  TIP3  770      39.235  16.015  10.817  1.00  0.00           H
ATOM   2320  OH2 TIP3  771      48.251  34.647  69.318  1.00  0.00           O
ATOM   2321  H1  TIP3  771      47.988  33.727  69.366  1.00  0.00           H
ATOM   2322  H2  TIP3  771      47.456  35.135  69.530  1.00  0.00           H
ATOM   2323  OH2 TIP3  772       3.194  61.991  47.276  1.00  0.00           O
ATOM   2324  H1  TIP3  772       2.994  61.138  46.892  1.00  0.00           H
ATOM   2325  H2  TIP3  772       3.621  62.478  46.570  1.00  0.00           H
ATOM   2326  OH2 TIP3  773      60.699   3.097  31.570  1.00  0.00           O
ATOM   2327  H1  TIP3  773      61.306   3.325  32.273  1.00  0.00           H
ATOM   2328  H2  TIP3  773      60.870   3.745  30.886  1.00  0.00           H
ATOM   2329  OH2 TIP3  774      13.760  16.198   9.110  1.00  0.00           O
ATOM   2330  H1  TIP3  774      13.170  16.213   9.864  1.00  0.00           H
ATOM   2331  H2  TIP3  774      14.254  17.016   9.176  1.00  0.00           H
ATOM   2332  OH2 TIP3  775      14.986  17.605  18.654  1.00  0.00           O
ATOM   2333  H1  TIP3  775      14.143  17.230  18.400  1.00  0.00           H
ATOM   2334  H2  TIP3  775      14.774  18.487  18.959  1.00  0.00           H
ATOM   2335  OH2 TIP3  776       7.115  23.038  21.014  1.00  0.00           O
ATOM   2336  H1  TIP3  776       7.329  23.732  21.637  1.00  0.00           H
ATOM   2337  H2  TIP3  776       6.162  23.071  20.935  1.00  0.00           H
ATOM   2338  OH2 TIP3  777      68.957  40.961  20.104  1.00  0.00           O
ATOM   2339  H1  TIP3  777      69.670  40.450  19.721  1.00  0.00           H
ATOM   2340  H2  TIP3  777      68.833  40.586  20.975  1.00  0.00           H
ATOM   2341  OH2 TIP3  778      20.486   4.498  28.078  1.00  0.00           O
ATOM   2342  H1  TIP3  778      20.187   4.331  27.184  1.00  0.00           H
ATOM   2343  H2  TIP3  778      21.349   4.086  28.123  1.00  0.00           H
ATOM   2344  OH2 TIP3  779      64.686  50.608   3.867  1.00  0.00           O
ATOM   2345  H1  TIP3  779      64.072  50.521   3.137  1.00  0.00           H
ATOM   2346  H2  TIP3  779      65.473  50.984   3.474  1.00  0.00           H
ATOM   2347  OH2 TIP3  780      54.512  46.574   7.656  1.00  0.00           O
ATOM   2348  H1  TIP3  780      54.869  46.741   6.783  1.00  0.00           H
ATOM   2349  H2  TIP3  780      55.269  46.303   8.176  1.00  0.00           H
ATOM   2350  OH2 TIP3  781      68.332  46.285  45.417  1.00  0.00           O
ATOM   2351  H1  TIP3  781      68.571  46.969  46.042  1.00  0.00           H
ATOM   2352  H2  TIP3  781      68.231  46.746  44.584  1.00  0.00           H
ATOM   2353  OH2 TIP3  782      26.631  64.992  49.804  1.00  0.00           O
ATOM   2354  H1  TIP3  782      26.083  65.751  50.003  1.00  0.00           H
ATOM   2355  H2  TIP3  782      26.298  64.669  48.967  1.00  0.00           H
ATOM   2356  OH2 TIP3  783      54.172  49.141  17.797  1.00  0.00           O
ATOM   2357  H1  TIP3  783      54.649  48.311  17.797  1.00  0.00           H
ATOM   2358  H2  TIP3  783      54.179  49.423  16.882  1.00  0.00           H
ATOM   2359  OH2 TIP3  784       1.986  43.365  13.971  1.00  0.00           O
ATOM   2360  H1  TIP3  784       1.385  42.767  14.416  1.00  0.00           H
ATOM   2361  H2  TIP3  784       1.720  43.331  13.052  1.00  0.00           H
ATOM   2362  OH2 TIP3  785      29.617  59.967   9.913  1.00  0.00           O
ATOM   2363  H1  TIP3  785      30.220  59.436   9.392  1.00  0.00           H
ATOM   2364  H2  TIP3  785      29.408  59.419  10.670  1.00  0.00           H
ATOM   2365  OH2 TIP3  786      65.089  57.954  45.934  1.00  0.00           O
ATOM   2366  H1  TIP3  786      64.588  58.769  45.885  1.00  0.00           H
ATOM   2367  H2  TIP3  786      65.138  57.648  45.029  1.00  0.00           H
ATOM   2368  OH2 TIP3  787      66.114   0.210  27.914  1.00  0.00           O
ATOM   2369  H1  TIP3  787      66.881  -0.197  28.317  1.00  0.00           H
ATOM   2370  H2  TIP3  787      65.765  -0.463  27.329  1.00  0.00           H
ATOM   2371  OH2 TIP3  788      65.090  55.910   9.935  1.00  0.00           O
ATOM   2372  H1  TIP3  788      64.872  54.990   9.789  1.00  0.00           H
ATOM   2373  H2  TIP3  788      66.024  55.970   9.735  1.00  0.00           H
ATOM   2374  OH2 TIP3  789      30.016  18.972  45.865  1.00  0.00           O
ATOM   2375  H1  TIP3  789      30.196  18.957  46.805  1.00  0.00           H
ATOM   2376  H2  TIP3  789      30.880  19.010  45.455  1.00  0.00           H
ATOM   2377  OH2 TIP3  790      32.884  65.615  32.871  1.00  0.00           O
ATOM   2378  H1  TIP3  790      32.837  65.046  32.102  1.00  0.00           H
ATOM   2379  H2  TIP3  790      32.614  65.056  33.600  1.00  0.00           H
ATOM   2380  OH2 TIP3  791      21.126  51.165  46.981  1.00  0.00           O
ATOM   2381  H1  TIP3  791      21.608  51.982  46.852  1.00  0.00           H
ATOM   2382  H2  TIP3  791      20.675  51.282  47.817  1.00  0.00           H
ATOM   2383  OH2 TIP3  792      25.345  20.559  31.594  1.00  0.00           O
ATOM   2384  H1  TIP3  792      25.393  21.319  32.174  1.00  0.00           H
ATOM   2385  H2  TIP3  792      25.935  20.772  30.870  1.00  0.00           H
ATOM   2386  OH2 TIP3  793      71.451  46.370  51.934  1.00  0.00           O
ATOM   2387  H1  TIP3  793      72.158  46.893  51.555  1.00  0.00           H
ATOM   2388  H2  TIP3  793      70.829  46.252  51.216  1.00  0.00           H
ATOM   2389  OH2 TIP3  794      41.482  19.939   4.742  1.00  0.00           O
ATOM   2390  H1  TIP3  794      41.019  19.202   5.139  1.00  0.00           H
ATOM   2391  H2  TIP3  794      41.320  19.847   3.803  1.00  0.00           H
ATOM   2392  OH2 TIP3  795      42.249  36.468   1.469  1.00  0.00           O
ATOM   2393  H1  TIP3  795      41.741  36.894   0.779  1.00  0.00           H
ATOM   2394  H2  TIP3  795      42.825  35.861   1.003  1.00  0.00           H
ATOM   2395  OH2 TIP3  796      60.428  61.314   2.366  1.00  0.00           O
ATOM   2396  H1  TIP3  796      60.280  62.228   2.124  1.00  0.00           H
ATOM   2397  H2  TIP3  796      59.558  60.915   2.337  1.00  0.00           H
ATOM   2398  OH2 TIP3  797      19.880  49.808   9.903  1.00  0.00           O
ATOM   2399  H1  TIP3  797      20.486  49.912  10.636  1.00  0.00           H
ATOM   2400  H2  TIP3  797      20.006  48.905   9.613  1.00  0.00           H
ATOM   2401  OH2 TIP3  798      18.554  43.553  26.928  1.00  0.00           O
ATOM   2402  H1  TIP3  798      18.704  44.430  27.280  1.00  0.00           H
ATOM   2403  H2  TIP3  798      18.512  42.988  27.699  1.00  0.00           H
ATOM   2404  OH2 TIP3  799      19.071  70.253  38.598  1.00  0.00           O
ATOM   2405  H1  TIP3  799      19.335  69.993  37.716  1.00  0.00           H
ATOM   2406  H2  TIP3  799      19.155  69.454  39.119  1.00  0.00           H
ATOM   2407  OH2 TIP3  800       4.473  72.645  15.688  1.00  0.00           O
ATOM   2408  H1  TIP3  800       5.349  72.836  15.352  1.00  0.00           H
ATOM   2409  H2  TIP3  800       4.260  73.396  16.242  1.00  0.00           H
ATOM   2410  OH2 TIP3  801      47.941   2.878  49.367  1.00  0.00           O
ATOM   2411  H1  TIP3  801      47.229   3.479  49.145  1.00  0.00           H
ATOM   2412  H2  TIP3  801      47.780   2.105  48.826  1.00  0.00           H
ATOM   2413  OH2 TIP3  802       1.132  33.702  47.943  1.00  0.00           O
ATOM   2414  H1  TIP3  802       1.249  32.974  47.332  1.00  0.00           H
ATOM   2415  H2  TIP3  802       2.004  33.850  48.309  1.00  0.00           H
ATOM   2416  OH2 TIP3  803      12.472   1.045   0.400  1.00  0.00           O
ATOM   2417  H1  TIP3  803      12.597   1.785  -0.195  1.00  0.00           H
ATOM   2418  H2  TIP3  803      11.534   1.047   0.591  1.00  0.00           H
ATOM   2419  OH2 TIP3  804      56.938  10.891  71.482  1.00  0.00           O
ATOM   2420  H1  TIP3  804      56.014  10.779  71.703  1.00  0.00           H
ATOM   2421  H2  TIP3  804      57.405  10.690  72.293  1.00  0.00           H
ATOM   2422  OH2 TIP3  805       5.227  71.789  36.180  1.00  0.00           O
ATOM   2423  H1  TIP3  805       5.970  71.769  35.577  1.00  0.00           H
ATOM   2424  H2  TIP3  805       4.785  72.617  35.989  1.00  0.00           H
ATOM   2425  OH2 TIP3  806      23.082  47.734  29.623  1.00  0.00           O
ATOM   2426  H1  TIP3  806      23.289  48.521  29.119  1.00  0.00           H
ATOM   2427  H2  TIP3  806      23.602  47.043  29.213  1.00  0.00           H
ATOM   2428  OH2 TIP3  807      70.080  12.603  52.370  1.00  0.00           O
ATOM   2429  H1  TIP3  807      69.994  13.397  51.841  1.00  0.00           H
ATOM   2430  H2  TIP3  807      69.692  12.835  53.214  1.00  0.00           H
ATOM   2431  OH2 TIP3  808      15.295  51.664  48.978  1.00  0.00           O
ATOM   2432  H1  TIP3  808      15.656  52.535  49.144  1.00  0.00           H
ATOM   2433  H2  TIP3  808      15.269  51.248  49.840  1.00  0.00           H
ATOM   2434  OH2 TIP3  809      37.120  57.673  37.779  1.00  0.00           O
ATOM   2435  H1  TIP3  809      37.579  57.008  37.267  1.00  0.00           H
ATOM   2436  H2  TIP3  809      37.634  57.754  38.584  1.00  0.00           H
ATOM   2437  OH2 TIP3  810      21.544  15.130  57.430  1.00  0.00           O
ATOM   2438  H1  TIP3  810      21.559  15.585  58.272  1.00  0.00           H
ATOM   2439  H2  TIP3  810      20.899  15.609  56.910  1.00  0.00           H
ATOM   2440  OH2 TIP3  811      68.641  44.913  52.245  1.00  0.00           O
ATOM   2441  H1  TIP3  811      69.089  44.087  52.064  1.00  0.00           H
ATOM   2442  H2  TIP3  811      67.710  44.694  52.207  1.00  0.00           H
ATOM   2443  OH2 TIP3  812      32.081  21.021   6.658  1.00  0.00           O
ATOM   2444  H1  TIP3  812      31.394  20.411   6.927  1.00  0.00           H
ATOM   2445  H2  TIP3  812      31.905  21.817   7.160  1.00  0.00           H
ATOM   2446  OH2 TIP3  813      22.105  28.117  39.991  1.00  0.00           O
ATOM   2447  H1  TIP3  813      22.238  28.465  39.109  1.00  0.00           H
ATOM   2448  H2  TIP3  813      22.257  27.176  39.903  1.00  0.00           H
ATOM   2449  OH2 TIP3  814      33.854  17.901  32.030  1.00  0.00           O
ATOM   2450  H1  TIP3  814      34.401  17.208  31.661  1.00  0.00           H
ATOM   2451  H2  TIP3  814      33.389  18.266  31.278  1.00  0.00           H
ATOM   2452  OH2 TIP3  815      17.434   2.718  19.913  1.00  0.00           O
ATOM   2453  H1  TIP3  815      18.035   3.106  19.276  1.00  0.00           H
ATOM   2454  H2  TIP3  815      16.883   2.130  19.397  1.00  0.00           H
ATOM   2455  OH2 TIP3  816      31.779  31.212  10.057  1.00  0.00           O
ATOM   2456  H1  TIP3  816      31.689  30.733   9.234  1.00  0.00           H
ATOM   2457  H2  TIP3  816      30.888  31.487  10.274  1.00  0.00           H
ATOM   2458  OH2 TIP3  817      50.121  37.563  60.260  1.00  0.00           O
ATOM   2459  H1  TIP3  817      50.941  37.177  59.952  1.00  0.00           H
ATOM   2460  H2  TIP3  817      50.171  37.503  61.214  1.00  0.00           H
ATOM   2461  OH2 TIP3  818      30.196  23.857  19.599  1.00  0.00           O
ATOM   2462  H1  TIP3  818      30.342  23.351  18.799  1.00  0.00           H
ATOM   2463  H2  TIP3  818      31.021  24.320  19.743  1.00  0.00           H
ATOM   2464  OH2 TIP3  819      69.190  47.520  53.456  1.00  0.00           O
ATOM   2465  H1  TIP3  819      70.107  47.528  53.179  1.00  0.00           H
ATOM   2466  H2  TIP3  819      68.817  46.749  53.028  1.00  0.00           H
ATOM   2467  OH2 TIP3  820       5.637  44.768  35.345  1.00  0.00           O
ATOM   2468  H1  TIP3  820       5.544  45.373  36.081  1.00  0.00           H
ATOM   2469  H2  TIP3  820       6.345  45.138  34.818  1.00  0.00           H
ATOM   2470  OH2 TIP3  821      12.289  33.377   0.199  1.00  0.00           O
ATOM   2471  H1  TIP3  821      13.157  33.124  -0.113  1.00  0.00           H
ATOM   2472  H2  TIP3  821      11.727  32.635  -0.027  1.00  0.00           H
ATOM   2473  OH2 TIP3  822      33.114  23.184  28.341  1.00  0.00           O
ATOM   2474  H1  TIP3  822      32.845  23.187  27.423  1.00  0.00           H
ATOM   2475  H2  TIP3  822      33.143  22.258  28.580  1.00  0.00           H
ATOM   2476  OH2 TIP3  823      62.267   9.316  53.344  1.00  0.00           O
ATOM   2477  H1  TIP3  823      62.102   9.886  54.095  1.00  0.00           H
ATOM   2478  H2  TIP3  823      63.152   8.982  53.486  1.00  0.00           H
ATOM   2479  OH2 TIP3  824      13.471  34.382  45.919  1.00  0.00           O
ATOM   2480  H1  TIP3  824      14.154  34.587  46.558  1.00  0.00           H
ATOM   2481  H2  TIP3  824      13.781  33.588  45.483  1.00  0.00           H
ATOM   2482  OH2 TIP3  825      60.139  39.748  64.723  1.00  0.00           O
ATOM   2483  H1  TIP3  825      61.058  40.012  64.767  1.00  0.00           H
ATOM   2484  H2  TIP3  825      59.707  40.462  64.254  1.00  0.00           H
ATOM   2485  OH2 TIP3  826      70.955  51.117  46.995  1.00  0.00           O
ATOM   2486  H1  TIP3  826      70.491  51.679  46.374  1.00  0.00           H
ATOM   2487  H2  TIP3  826      70.346  51.011  47.725  1.00  0.00           H
ATOM   2488  OH2 TIP3  827      46.737  61.531  38.382  1.00  0.00           O
ATOM   2489  H1  TIP3  827      46.812  60.604  38.610  1.00  0.00           H
ATOM   2490  H2  TIP3  827      46.532  61.532  37.447  1.00  0.00           H
ATOM   2491  OH2 TIP3  828      42.829  13.939  64.816  1.00  0.00           O
ATOM   2492  H1  TIP3  828      42.592  14.039  63.894  1.00  0.00           H
ATOM   2493  H2  TIP3  828      42.701  13.008  64.997  1.00  0.00           H
ATOM   2494  OH2 TIP3  829      39.750  22.162  16.315  1.00  0.00           O
ATOM   2495  H1  TIP3  829      39.092  21.920  16.967  1.00  0.00           H
ATOM   2496  H2  TIP3  829      39.468  23.019  15.996  1.00  0.00           H
ATOM   2497  OH2 TIP3  830      46.431  62.170  20.352  1.00  0.00           O
ATOM   2498  H1  TIP3  830      46.524  61.701  19.523  1.00  0.00           H
ATOM   2499  H2  TIP3  830      45.861  62.911  20.146  1.00  0.00           H
ATOM   2500  OH2 TIP3  831      16.213   3.725  66.339  1.00  0.00           O
ATOM   2501  H1  TIP3  831      16.560   2.853  66.154  1.00  0.00           H
ATOM   2502  H2  TIP3  831      15.997   4.085  65.479  1.00  0.00           H
ATOM   2503  OH2 TIP3  832       3.579   5.074  52.418  1.00  0.00           O
ATOM   2504  H1  TIP3  832       3.844   5.554  51.633  1.00  0.00           H
ATOM   2505  H2  TIP3  832       2.836   4.541  52.134  1.00  0.00           H
ATOM   2506  OH2 TIP3  833      65.282  49.361  71.118  1.00  0.00           O
ATOM   2507  H1  TIP3  833      65.112  48.883  71.929  1.00  0.00           H
ATOM   2508  H2  TIP3  833      64.428  49.419  70.689  1.00  0.00           H
ATOM   2509  OH2 TIP3  834      60.303  33.126  72.837  1.00  0.00           O
ATOM   2510  H1  TIP3  834      60.190  32.230  72.519  1.00  0.00           H
ATOM   2511  H2  TIP3  834      60.693  33.596  72.100  1.00  0.00           H
ATOM   2512  OH2 TIP3  835      42.504  60.951  34.346  1.00  0.00           O
ATOM   2513  H1  TIP3  835      42.354  60.082  34.717  1.00  0.00           H
ATOM   2514  H2  TIP3  835      43.394  60.912  33.995  1.00  0.00           H
ATOM   2515  OH2 TIP3  836      13.925  19.839  61.262  1.00  0.00           O
ATOM   2516  H1  TIP3  836      14.093  18.903  61.370  1.00  0.00           H
ATOM   2517  H2  TIP3  836      14.663  20.157  60.742  1.00  0.00           H
ATOM   2518  OH2 TIP3  837      72.999  37.277   3.264  1.00  0.00           O
ATOM   2519  H1  TIP3  837      72.331  36.656   2.972  1.00  0.00           H
ATOM   2520  H2  TIP3  837      73.349  36.893   4.068  1.00  0.00           H
ATOM   2521  OH2 TIP3  838      10.772  25.201  48.884  1.00  0.00           O
ATOM   2522  H1  TIP3  838      11.232  25.313  48.052  1.00  0.00           H
ATOM   2523  H2  TIP3  838      10.350  24.345  48.812  1.00  0.00           H
ATOM   2524  OH2 TIP3  839      41.450  35.834  45.831  1.00  0.00           O
ATOM   2525  H1  TIP3  839      41.347  36.683  46.260  1.00  0.00           H
ATOM   2526  H2  TIP3  839      41.067  35.207  46.444  1.00  0.00           H
ATOM   2527  OH2 TIP3  840      26.427  23.148  17.262  1.00  0.00           O
ATOM   2528  H1  TIP3  840      26.206  23.436  16.376  1.00  0.00           H
ATOM   2529  H2  TIP3  840      26.802  23.924  17.680  1.00  0.00           H
ATOM   2530  OH2 TIP3  841      34.399  62.069  28.745  1.00  0.00           O
ATOM   2531  H1  TIP3  841      34.796  62.155  27.878  1.00  0.00           H
ATOM   2532  H2  TIP3  841      35.130  62.168  29.355  1.00  0.00           H
ATOM   2533  OH2 TIP3  842      49.860  15.130  30.966  1.00  0.00           O
ATOM   2534  H1  TIP3  842      50.383  14.329  30.945  1.00  0.00           H
ATOM   2535  H2  TIP3  842      48.964  14.836  30.803  1.00  0.00           H
ATOM   2536  OH2 TIP3  843      34.675  17.742   6.488  1.00  0.00           O
ATOM   2537  H1  TIP3  843      33.764  17.453   6.544  1.00  0.00           H
ATOM   2538  H2  TIP3  843      35.052  17.212   5.785  1.00  0.00           H
ATOM   2539  OH2 TIP3  844      20.027  29.880   0.622  1.00  0.00           O
ATOM   2540  H1  TIP3  844      20.797  29.390   0.909  1.00  0.00           H
ATOM   2541  H2  TIP3  844      19.363  29.209   0.459  1.00  0.00           H
ATOM   2542  OH2 TIP3  845      61.371   6.688   6.009  1.00  0.00           O
ATOM   2543  H1  TIP3  845      60.415   6.719   6.036  1.00  0.00           H
ATOM   2544  H2  TIP3  845      61.636   6.661   6.929  1.00  0.00           H
ATOM   2545  OH2 TIP3  846      13.394  30.928  39.038  1.00  0.00           O
ATOM   2546  H1  TIP3  846      13.413  30.205  39.665  1.00  0.00           H
ATOM   2547  H2  TIP3  846      12.592  30.788  38.535  1.00  0.00           H
ATOM   2548  OH2 TIP3  847      19.125   5.838  55.807  1.00  0.00           O
ATOM   2549  H1  TIP3  847      18.954   6.472  56.503  1.00  0.00           H
ATOM   2550  H2  TIP3  847      19.032   6.341  54.997  1.00  0.00           H
ATOM   2551  OH2 TIP3  848      41.363  12.248  43.281  1.00  0.00           O
ATOM   2552  H1  TIP3  848      41.441  11.343  43.582  1.00  0.00           H
ATOM   2553  H2  TIP3  848      42.217  12.638  43.468  1.00  0.00           H
ATOM   2554  OH2 TIP3  849      61.903   5.983  13.063  1.00  0.00           O
ATOM   2555  H1  TIP3  849      61.751   5.039  13.104  1.00  0.00           H
ATOM   2556  H2  TIP3  849      61.566   6.318  13.894  1.00  0.00           H
ATOM   2557  OH2 TIP3  850      30.131  54.415   3.681  1.00  0.00           O
ATOM   2558  H1  TIP3  850      30.245  55.362   3.767  1.00  0.00           H
ATOM   2559  H2  TIP3  850      31.015  54.080   3.532  1.00  0.00           H
ATOM   2560  OH2 TIP3  851      17.862  60.920  72.940  1.00  0.00           O
ATOM   2561  H1  TIP3  851      18.507  60.513  73.518  1.00  0.00           H
ATOM   2562  H2  TIP3  851      18.204  60.775  72.058  1.00  0.00           H
ATOM   2563  OH2 TIP3  852      53.759  34.034  39.568  1.00  0.00           O
ATOM   2564  H1  TIP3  852      53.220  34.512  40.197  1.00  0.00           H
ATOM   2565  H2  TIP3  852      54.159  33.330  40.079  1.00  0.00           H
ATOM   2566  OH2 TIP3  853      55.709  13.582  24.315  1.00  0.00           O
ATOM   2567  H1  TIP3  853      56.426  13.032  23.998  1.00  0.00           H
ATOM   2568  H2  TIP3  853      56.031  14.478  24.214  1.00  0.00           H
ATOM   2569  OH2 TIP3  854      44.632  63.733  43.575  1.00  0.00           O
ATOM   2570  H1  TIP3  854      44.585  62.784  43.689  1.00  0.00           H
ATOM   2571  H2  TIP3  854      44.843  64.070  44.446  1.00  0.00           H
ATOM   2572  OH2 TIP3  855      32.498  26.955  62.803  1.00  0.00           O
ATOM   2573  H1  TIP3  855      31.681  26.675  63.215  1.00  0.00           H
ATOM   2574  H2  TIP3  855      32.860  27.605  63.405  1.00  0.00           H
ATOM   2575  OH2 TIP3  856       8.702  35.656  16.849  1.00  0.00           O
ATOM   2576  H1  TIP3  856       8.993  34.749  16.946  1.00  0.00           H
ATOM   2577  H2  TIP3  856       9.136  36.124  17.563  1.00  0.00           H
ATOM   2578  OH2 TIP3  857       1.098  27.706  38.197  1.00  0.00           O
ATOM   2579  H1  TIP3  857       0.859  28.629  38.104  1.00  0.00           H
ATOM   2580  H2  TIP3  857       1.938  27.721  38.656  1.00  0.00           H
ATOM   2581  OH2 TIP3  858      39.573  24.471  21.021  1.00  0.00           O
ATOM   2582  H1  TIP3  858      39.512  24.114  21.907  1.00  0.00           H
ATOM   2583  H2  TIP3  858      38.722  24.281  20.626  1.00  0.00           H
ATOM   2584  OH2 TIP3  859      72.973   4.402  54.919  1.00  0.00           O
ATOM   2585  H1  TIP3  859      72.552   3.652  54.500  1.00  0.00           H
ATOM   2586  H2  TIP3  859      73.361   4.895  54.196  1.00  0.00           H
ATOM   2587  OH2 TIP3  860      60.904  22.707   5.045  1.00  0.00           O
ATOM   2588  H1  TIP3  860      60.588  22.530   5.931  1.00  0.00           H
ATOM   2589  H2  TIP3  860      60.247  23.293   4.669  1.00  0.00           H
ATOM   2590  OH2 TIP3  861      14.150  13.850   7.767  1.00  0.00           O
ATOM   2591  H1  TIP3  861      14.261  14.640   8.297  1.00  0.00           H
ATOM   2592  H2  TIP3  861      15.005  13.713   7.360  1.00  0.00           H
ATOM   2593  OH2 TIP3  862      41.167  40.557  53.164  1.00  0.00           O
ATOM   2594  H1  TIP3  862      40.287  40.902  53.014  1.00  0.00           H
ATOM   2595  H2  TIP3  862      41.466  40.999  53.958  1.00  0.00           H
ATOM   2596  OH2 TIP3  863      46.454  36.761   1.985  1.00  0.00           O
ATOM   2597  H1  TIP3  863      45.980  35.951   1.800  1.00  0.00           H
ATOM   2598  H2  TIP3  863      46.841  36.622   2.849  1.00  0.00           H
ATOM   2599  OH2 TIP3  864      18.630  32.202  52.618  1.00  0.00           O
ATOM   2600  H1  TIP3  864      17.850  32.588  53.016  1.00  0.00           H
ATOM   2601  H2  TIP3  864      18.308  31.781  51.821  1.00  0.00           H
ATOM   2602  OH2 TIP3  865      60.973   4.271  28.646  1.00  0.00           O
ATOM   2603  H1  TIP3  865      60.952   5.065  28.112  1.00  0.00           H
ATOM   2604  H2  TIP3  865      61.891   4.177  28.899  1.00  0.00           H
ATOM   2605  OH2 TIP3  866      25.750   5.635  32.346  1.00  0.00           O
ATOM   2606  H1  TIP3  866      25.020   6.234  32.187  1.00  0.00           H
ATOM   2607  H2  TIP3  866      26.303   6.093  32.978  1.00  0.00           H
ATOM   2608  OH2 TIP3  867      60.706  11.382  28.226  1.00  0.00           O
ATOM   2609  H1  TIP3  867      61.593  11.024  28.204  1.00  0.00           H
ATOM   2610  H2  TIP3  867      60.823  12.323  28.097  1.00  0.00           H
ATOM   2611  OH2 TIP3  868       8.994  73.010  43.393  1.00  0.00           O
ATOM   2612  H1  TIP3  868       9.895  72.752  43.588  1.00  0.00           H
ATOM   2613  H2  TIP3  868       8.469  72.248  43.637  1.00  0.00           H
ATOM   2614  OH2 TIP3  869      21.218  32.767  60.345  1.00  0.00           O
ATOM   2615  H1  TIP3  869      21.094  33.586  60.825  1.00  0.00           H
ATOM   2616  H2  TIP3  869      21.032  32.083  60.988  1.00  0.00           H
ATOM   2617  OH2 TIP3  870      57.834  45.914  63.499  1.00  0.00           O
ATOM   2618  H1  TIP3  870      57.169  46.076  62.830  1.00  0.00           H
ATOM   2619  H2  TIP3  870      57.369  46.019  64.330  1.00  0.00           H
ATOM   2620  OH2 TIP3  871       7.392  47.332  48.799  1.00  0.00           O
ATOM   2621  H1  TIP3  871       7.623  48.156  49.228  1.00  0.00           H
ATOM   2622  H2  TIP3  871       6.523  47.120  49.138  1.00  0.00           H
ATOM   2623  OH2 TIP3  872      66.770  52.233  25.790  1.00  0.00           O
ATOM   2624  H1  TIP3  872      67.664  51.898  25.719  1.00  0.00           H
ATOM   2625  H2  TIP3  872      66.406  51.785  26.554  1.00  0.00           H
ATOM   2626  OH2 TIP3  873       5.283  46.459  37.682  1.00  0.00           O
ATOM   2627  H1  TIP3  873       5.604  46.075  38.497  1.00  0.00           H
ATOM   2628  H2  TIP3  873       4.732  47.191  37.962  1.00  0.00           H
ATOM   2629  OH2 TIP3  874      39.563  58.410  39.376  1.00  0.00           O
ATOM   2630  H1  TIP3  874      39.260  59.294  39.586  1.00  0.00           H
ATOM   2631  H2  TIP3  874      40.240  58.540  38.712  1.00  0.00           H
ATOM   2632  OH2 TIP3  875       0.808  58.355  46.464  1.00  0.00           O
ATOM   2633  H1  TIP3  875       0.454  58.264  45.580  1.00  0.00           H
ATOM   2634  H2  TIP3  875       1.688  58.708  46.335  1.00  0.00           H
ATOM   2635  OH2 TIP3  876      17.590  22.649  63.330  1.00  0.00           O
ATOM   2636  H1  TIP3  876      18.022  23.269  63.917  1.00  0.00           H
ATOM   2637  H2  TIP3  876      17.517  23.116  62.498  1.00  0.00           H
ATOM   2638  OH2 TIP3  877      38.256  72.619  14.843  1.00  0.00           O
ATOM   2639  H1  TIP3  877      38.670  72.026  14.216  1.00  0.00           H
ATOM   2640  H2  TIP3  877      37.459  72.915  14.404  1.00  0.00           H
ATOM   2641  OH2 TIP3  878      15.443  19.386  27.471  1.00  0.00           O
ATOM   2642  H1  TIP3  878      15.821  20.096  27.989  1.00  0.00           H
ATOM   2643  H2  TIP3  878      15.647  19.615  26.564  1.00  0.00           H
ATOM   2644  OH2 TIP3  879      35.098  60.790  14.285  1.00  0.00           O
ATOM   2645  H1  TIP3  879      34.698  59.924  14.201  1.00  0.00           H
ATOM   2646  H2  TIP3  879      35.633  60.885  13.497  1.00  0.00           H
ATOM   2647  OH2 TIP3  880      17.674  19.689  37.582  1.00  0.00           O
ATOM   2648  H1  TIP3  880      18.350  20.358  37.696  1.00  0.00           H
ATOM   2649  H2  TIP3  880      18.127  18.961  37.157  1.00  0.00           H
ATOM   2650  OH2 TIP3  881      50.966   2.618  51.130  1.00  0.00           O
ATOM   2651  H1  TIP3  881      50.347   1.987  50.764  1.00  0.00           H
ATOM   2652  H2  TIP3  881      50.939   2.461  52.074  1.00  0.00           H
ATOM   2653  OH2 TIP3  882      17.142   1.307  43.294  1.00  0.00           O
ATOM   2654  H1  TIP3  882      16.847   2.197  43.485  1.00  0.00           H
ATOM   2655  H2  TIP3  882      17.658   1.392  42.492  1.00  0.00           H
ATOM   2656  OH2 TIP3  883      24.130   3.779  48.648  1.00  0.00           O
ATOM   2657  H1  TIP3  883      24.277   4.725  48.655  1.00  0.00           H
ATOM   2658  H2  TIP3  883      23.196   3.683  48.463  1.00  0.00           H
ATOM   2659  OH2 TIP3  884      23.068  65.556  48.434  1.00  0.00           O
ATOM   2660  H1  TIP3  884      22.642  65.797  49.257  1.00  0.00           H
ATOM   2661  H2  TIP3  884      23.378  64.662  48.578  1.00  0.00           H
ATOM   2662  OH2 TIP3  885      30.270  27.438  47.936  1.00  0.00           O
ATOM   2663  H1  TIP3  885      30.122  27.518  48.879  1.00  0.00           H
ATOM   2664  H2  TIP3  885      30.066  26.524  47.738  1.00  0.00           H
ATOM   2665  OH2 TIP3  886      24.929  59.588   6.720  1.00  0.00           O
ATOM   2666  H1  TIP3  886      24.295  59.360   7.400  1.00  0.00           H
ATOM   2667  H2  TIP3  886      24.972  58.812   6.162  1.00  0.00           H
ATOM   2668  OH2 TIP3  887       8.321  56.587   7.443  1.00  0.00           O
ATOM   2669  H1  TIP3  887       8.290  57.538   7.550  1.00  0.00           H
ATOM   2670  H2  TIP3  887       9.094  56.315   7.937  1.00  0.00           H
ATOM   2671  OH2 TIP3  888      58.064   0.194  38.349  1.00  0.00           O
ATOM   2672  H1  TIP3  888      58.258  -0.509  37.728  1.00  0.00           H
ATOM   2673  H2  TIP3  888      57.140   0.072  38.568  1.00  0.00           H
ATOM   2674  OH2 TIP3  889      32.491  50.726  42.098  1.00  0.00           O
ATOM   2675  H1  TIP3  889      33.143  50.735  42.799  1.00  0.00           H
ATOM   2676  H2  TIP3  889      31.813  51.334  42.393  1.00  0.00           H
ATOM   2677  OH2 TIP3  890      28.090   2.686  66.731  1.00  0.00           O
ATOM   2678  H1  TIP3  890      27.774   2.558  65.837  1.00  0.00           H
ATOM   2679  H2  TIP3  890      27.300   2.657  67.272  1.00  0.00           H
ATOM   2680  OH2 TIP3  891      16.254  44.467  19.833  1.00  0.00           O
ATOM   2681  H1  TIP3  891      16.152  44.124  20.720  1.00  0.00           H
ATOM   2682  H2  TIP3  891      15.484  45.021  19.700  1.00  0.00           H
ATOM   2683  OH2 TIP3  892      14.927  36.052  26.430  1.00  0.00           O
ATOM   2684  H1  TIP3  892      14.093  36.421  26.137  1.00  0.00           H
ATOM   2685  H2  TIP3  892      14.821  35.942  27.375  1.00  0.00           H
ATOM   2686  OH2 TIP3  893       7.024  49.552  38.671  1.00  0.00           O
ATOM   2687  H1  TIP3  893       6.556  49.391  37.851  1.00  0.00           H
ATOM   2688  H2  TIP3  893       7.586  50.304  38.482  1.00  0.00           H
ATOM   2689  OH2 TIP3  894      71.490  54.249  27.431  1.00  0.00           O
ATOM   2690  H1  TIP3  894      72.106  54.855  27.844  1.00  0.00           H
ATOM   2691  H2  TIP3  894      71.713  54.277  26.500  1.00  0.00           H
ATOM   2692  OH2 TIP3  895      35.638  19.291  14.240  1.00  0.00           O
ATOM   2693  H1  TIP3  895      36.036  20.137  14.448  1.00  0.00           H
ATOM   2694  H2  TIP3  895      34.807  19.514  13.820  1.00  0.00           H
ATOM   2695  OH2 TIP3  896      38.350  65.184  47.975  1.00  0.00           O
ATOM   2696  H1  TIP3  896      37.445  64.874  48.020  1.00  0.00           H
ATOM   2697  H2  TIP3  896      38.708  64.767  47.192  1.00  0.00           H
ATOM   2698  OH2 TIP3  897      41.977  41.896  71.017  1.00  0.00           O
ATOM   2699  H1  TIP3  897      42.865  41.731  70.698  1.00  0.00           H
ATOM   2700  H2  TIP3  897      41.508  42.233  70.254  1.00  0.00           H
ATOM   2701  OH2 TIP3  898      58.752  24.602   4.806  1.00  0.00           O
ATOM   2702  H1  TIP3  898      57.917  25.008   5.041  1.00  0.00           H
ATOM   2703  H2  TIP3  898      58.811  24.708   3.856  1.00  0.00           H
ATOM   2704  OH2 TIP3  899      38.156  40.486  62.732  1.00  0.00           O
ATOM   2705  H1  TIP3  899      37.431  40.384  63.349  1.00  0.00           H
ATOM   2706  H2  TIP3  899      38.125  41.407  62.475  1.00  0.00           H
ATOM   2707  OH2 TIP3  900      30.262  63.469  71.974  1.00  0.00           O
ATOM   2708  H1  TIP3  900      30.434  63.972  71.178  1.00  0.00           H
ATOM   2709  H2  TIP3  900      29.361  63.693  72.209  1.00  0.00           H
ATOM   2710  OH2 TIP3  901      26.080   2.708   2.668  1.00  0.00           O
ATOM   2711  H1  TIP3  901      26.050   2.094   3.401  1.00  0.00           H
ATOM   2712  H2  TIP3  901      26.666   2.296   2.034  1.00  0.00           H
ATOM   2713  OH2 TIP3  902      68.501   9.670  52.050  1.00  0.00           O
ATOM   2714  H1  TIP3  902      67.756  10.269  52.095  1.00  0.00           H
ATOM   2715  H2  TIP3  902      69.068  10.043  51.375  1.00  0.00           H
ATOM   2716  OH2 TIP3  903       9.979  36.111  51.373  1.00  0.00           O
ATOM   2717  H1  TIP3  903      10.366  35.418  51.907  1.00  0.00           H
ATOM   2718  H2  TIP3  903      10.236  35.894  50.476  1.00  0.00           H
ATOM   2719  OH2 TIP3  904      10.799  19.260  67.896  1.00  0.00           O
ATOM   2720  H1  TIP3  904      10.358  19.900  67.337  1.00  0.00           H
ATOM   2721  H2  TIP3  904      11.631  19.090  67.455  1.00  0.00           H
ATOM   2722  OH2 TIP3  905      27.242  23.834  34.606  1.00  0.00           O
ATOM   2723  H1  TIP3  905      27.372  24.684  35.027  1.00  0.00           H
ATOM   2724  H2  TIP3  905      28.094  23.402  34.671  1.00  0.00           H
ATOM   2725  OH2 TIP3  906      13.739  40.075   7.855  1.00  0.00           O
ATOM   2726  H1  TIP3  906      14.081  39.318   7.380  1.00  0.00           H
ATOM   2727  H2  TIP3  906      12.789  39.964   7.832  1.00  0.00           H
ATOM   2728  OH2 TIP3  907      22.450  72.561  60.691  1.00  0.00           O
ATOM   2729  H1  TIP3  907      23.201  73.128  60.863  1.00  0.00           H
ATOM   2730  H2  TIP3  907      22.765  71.936  60.038  1.00  0.00           H
ATOM   2731  OH2 TIP3  908       9.988  71.920   7.514  1.00  0.00           O
ATOM   2732  H1  TIP3  908      10.801  71.725   7.980  1.00  0.00           H
ATOM   2733  H2  TIP3  908       9.758  72.806   7.793  1.00  0.00           H
ATOM   2734  OH2 TIP3  909      60.933  62.273  20.058  1.00  0.00           O
ATOM   2735  H1  TIP3  909      61.091  62.562  20.957  1.00  0.00           H
ATOM   2736  H2  TIP3  909      60.078  62.642  19.834  1.00  0.00           H
ATOM   2737  OH2 TIP3  910      32.158  19.888  59.056  1.00  0.00           O
ATOM   2738  H1  TIP3  910      31.515  20.530  59.357  1.00  0.00           H
ATOM   2739  H2  TIP3  910      32.043  19.861  58.106  1.00  0.00           H
ATOM   2740  OH2 TIP3  911      18.289   9.779  28.001  1.00  0.00           O
ATOM   2741  H1  TIP3  911      17.359   9.569  27.921  1.00  0.00           H
ATOM   2742  H2  TIP3  911      18.735   8.939  27.895  1.00  0.00           H
ATOM   2743  OH2 TIP3  912      68.896  57.626  17.990  1.00  0.00           O
ATOM   2744  H1  TIP3  912      68.257  57.251  17.383  1.00  0.00           H
ATOM   2745  H2  TIP3  912      68.367  58.004  18.692  1.00  0.00           H
ATOM   2746  OH2 TIP3  913      55.438  40.577  69.024  1.00  0.00           O
ATOM   2747  H1  TIP3  913      56.025  41.005  68.400  1.00  0.00           H
ATOM   2748  H2  TIP3  913      55.135  39.792  68.568  1.00  0.00           H
ATOM   2749  OH2 TIP3  914       6.867  64.721  46.408  1.00  0.00           O
ATOM   2750  H1  TIP3  914       6.664  64.246  47.213  1.00  0.00           H
ATOM   2751  H2  TIP3  914       6.253  65.455  46.400  1.00  0.00           H
ATOM   2752  OH2 TIP3  915      41.734  62.667  54.342  1.00  0.00           O
ATOM   2753  H1  TIP3  915      41.362  61.810  54.551  1.00  0.00           H
ATOM   2754  H2  TIP3  915      41.348  62.897  53.497  1.00  0.00           H
ATOM   2755  OH2 TIP3  916      34.089  23.493  59.701  1.00  0.00           O
ATOM   2756  H1  TIP3  916      33.310  24.039  59.802  1.00  0.00           H
ATOM   2757  H2  TIP3  916      34.276  23.176  60.585  1.00  0.00           H
ATOM   2758  OH2 TIP3  917      25.530  37.932  16.764  1.00  0.00           O
ATOM   2759  H1  TIP3  917      26.446  37.709  16.600  1.00  0.00           H
ATOM   2760  H2  TIP3  917      25.264  37.347  17.474  1.00  0.00           H
ATOM   2761  OH2 TIP3  918      62.268  34.591   1.161  1.00  0.00           O
ATOM   2762  H1  TIP3  918      61.829  35.114   1.833  1.00  0.00           H
ATOM   2763  H2  TIP3  918      61.641  34.553   0.439  1.00  0.00           H
ATOM   2764  OH2 TIP3  919      50.572  23.587   5.963  1.00  0.00           O
ATOM   2765  H1  TIP3  919      50.049  22.886   5.575  1.00  0.00           H
ATOM   2766  H2  TIP3  919      50.177  24.393   5.632  1.00  0.00           H
ATOM   2767  OH2 TIP3  920      22.655  35.909   4.819  1.00  0.00           O
ATOM   2768  H1  TIP3  920      23.204  36.549   5.273  1.00  0.00           H
ATOM   2769  H2  TIP3  920      23.021  35.060   5.069  1.00  0.00           H
ATOM   2770  OH2 TIP3  921      62.419  59.237  72.037  1.00  0.00           O
ATOM   2771  H1  TIP3  921      63.349  59.016  72.093  1.00  0.00           H
ATOM   2772  H2  TIP3  921      62.117  58.804  71.238  1.00  0.00           H
ATOM   2773  OH2 TIP3  922      13.792   4.621  49.667  1.00  0.00           O
ATOM   2774  H1  TIP3  922      13.895   5.176  48.894  1.00  0.00           H
ATOM   2775  H2  TIP3  922      14.086   3.755  49.383  1.00  0.00           H
ATOM   2776  OH2 TIP3  923      21.952  40.480  45.097  1.00  0.00           O
ATOM   2777  H1  TIP3  923      21.597  39.638  44.815  1.00  0.00           H
ATOM   2778  H2  TIP3  923      21.365  40.765  45.798  1.00  0.00           H
ATOM   2779  OH2 TIP3  924      61.744  67.040  71.211  1.00  0.00           O
ATOM   2780  H1  TIP3  924      61.160  67.005  71.968  1.00  0.00           H
ATOM   2781  H2  TIP3  924      62.264  66.239  71.273  1.00  0.00           H
ATOM   2782  OH2 TIP3  925      10.593  31.484  72.395  1.00  0.00           O
ATOM   2783  H1  TIP3  925      11.320  31.138  71.879  1.00  0.00           H
ATOM   2784  H2  TIP3  925       9.923  31.706  71.748  1.00  0.00           H
ATOM   2785  OH2 TIP3  926      53.814  69.535   6.608  1.00  0.00           O
ATOM   2786  H1  TIP3  926      53.990  69.459   7.546  1.00  0.00           H
ATOM   2787  H2  TIP3  926      52.860  69.574   6.545  1.00  0.00           H
ATOM   2788  OH2 TIP3  927      43.587  41.010  17.049  1.00  0.00           O
ATOM   2789  H1  TIP3  927      44.391  41.507  17.198  1.00  0.00           H
ATOM   2790  H2  TIP3  927      43.559  40.878  16.101  1.00  0.00           H
ATOM   2791  OH2 TIP3  928      56.717  11.613  41.704  1.00  0.00           O
ATOM   2792  H1  TIP3  928      56.534  10.838  42.234  1.00  0.00           H
ATOM   2793  H2  TIP3  928      57.247  11.286  40.976  1.00  0.00           H
ATOM   2794  OH2 TIP3  929       5.311  54.372  38.181  1.00  0.00           O
ATOM   2795  H1  TIP3  929       4.682  53.902  37.633  1.00  0.00           H
ATOM   2796  H2  TIP3  929       6.117  53.859  38.116  1.00  0.00           H
ATOM   2797  OH2 TIP3  930      48.637  69.446  71.211  1.00  0.00           O
ATOM   2798  H1  TIP3  930      48.112  68.777  70.771  1.00  0.00           H
ATOM   2799  H2  TIP3  930      49.330  69.658  70.586  1.00  0.00           H
ATOM   2800  OH2 TIP3  931      57.041  36.695  45.214  1.00  0.00           O
ATOM   2801  H1  TIP3  931      56.928  37.583  44.875  1.00  0.00           H
ATOM   2802  H2  TIP3  931      56.371  36.179  44.765  1.00  0.00           H
ATOM   2803  OH2 TIP3  932      19.722  34.732  37.266  1.00  0.00           O
ATOM   2804  H1  TIP3  932      19.643  35.135  38.131  1.00  0.00           H
ATOM   2805  H2  TIP3  932      20.551  34.255  37.299  1.00  0.00           H
ATOM   2806  OH2 TIP3  933      65.959  32.573  11.428  1.00  0.00           O
ATOM   2807  H1  TIP3  933      65.831  33.518  11.510  1.00  0.00           H
ATOM   2808  H2  TIP3  933      66.888  32.439  11.615  1.00  0.00           H
ATOM   2809  OH2 TIP3  934      26.742  38.605  49.707  1.00  0.00           O
ATOM   2810  H1  TIP3  934      26.042  39.250  49.806  1.00  0.00           H
ATOM   2811  H2  TIP3  934      27.549  39.119  49.740  1.00  0.00           H
ATOM   2812  OH2 TIP3  935      46.178  69.438  68.985  1.00  0.00           O
ATOM   2813  H1  TIP3  935      46.051  68.777  68.304  1.00  0.00           H
ATOM   2814  H2  TIP3  935      46.678  70.132  68.556  1.00  0.00           H
ATOM   2815  OH2 TIP3  936      64.089  46.826  56.064  1.00  0.00           O
ATOM   2816  H1  TIP3  936      64.365  46.274  55.333  1.00  0.00           H
ATOM   2817  H2  TIP3  936      63.166  46.609  56.194  1.00  0.00           H
ATOM   2818  OH2 TIP3  937      45.370  13.492  66.621  1.00  0.00           O
ATOM   2819  H1  TIP3  937      45.668  12.789  66.043  1.00  0.00           H
ATOM   2820  H2  TIP3  937      44.659  13.102  67.127  1.00  0.00           H
ATOM   2821  OH2 TIP3  938      57.127  27.237  48.909  1.00  0.00           O
ATOM   2822  H1  TIP3  938      56.274  26.804  48.911  1.00  0.00           H
ATOM   2823  H2  TIP3  938      57.118  27.791  49.689  1.00  0.00           H
ATOM   2824  OH2 TIP3  939      10.690  70.517  21.303  1.00  0.00           O
ATOM   2825  H1  TIP3  939      10.635  70.512  22.259  1.00  0.00           H
ATOM   2826  H2  TIP3  939      10.517  69.610  21.048  1.00  0.00           H
ATOM   2827  OH2 TIP3  940      32.255  56.603  49.380  1.00  0.00           O
ATOM   2828  H1  TIP3  940      31.730  57.023  48.699  1.00  0.00           H
ATOM   2829  H2  TIP3  940      31.652  56.494  50.115  1.00  0.00           H
ATOM   2830  OH2 TIP3  941      22.595  65.181   2.999  1.00  0.00           O
ATOM   2831  H1  TIP3  941      21.650  65.068   2.896  1.00  0.00           H
ATOM   2832  H2  TIP3  941      22.789  64.810   3.860  1.00  0.00           H
ATOM   2833  OH2 TIP3  942      17.413  35.362  68.655  1.00  0.00           O
ATOM   2834  H1  TIP3  942      16.900  36.147  68.848  1.00  0.00           H
ATOM   2835  H2  TIP3  942      16.937  34.652  69.085  1.00  0.00           H
ATOM   2836  OH2 TIP3  943      60.548  22.523  53.713  1.00  0.00           O
ATOM   2837  H1  TIP3  943      61.246  22.347  53.082  1.00  0.00           H
ATOM   2838  H2  TIP3  943      59.753  22.578  53.182  1.00  0.00           H
ATOM   2839  OH2 TIP3  944      46.530  12.987  24.220  1.00  0.00           O
ATOM   2840  H1  TIP3  944      46.065  12.165  24.376  1.00  0.00           H
ATOM   2841  H2  TIP3  944      45.845  13.608  23.973  1.00  0.00           H
ATOM   2842  OH2 TIP3  945      10.069  58.955  41.267  1.00  0.00           O
ATOM   2843  H1  TIP3  945      10.928  59.150  40.894  1.00  0.00           H
ATOM   2844  H2  TIP3  945      10.054  59.430  42.098  1.00  0.00           H
ATOM   2845  OH2 TIP3  946      37.266  66.061  54.725  1.00  0.00           O
ATOM   2846  H1  TIP3  946      37.925  65.368  54.771  1.00  0.00           H
ATOM   2847  H2  TIP3  946      37.521  66.585  53.965  1.00  0.00           H
ATOM   2848  OH2 TIP3  947      27.878  31.886  58.510  1.00  0.00           O
ATOM   2849  H1  TIP3  947      27.069  31.894  57.999  1.00  0.00           H
ATOM   2850  H2  TIP3  947      27.588  31.926  59.421  1.00  0.00           H
ATOM   2851  OH2 TIP3  948      49.800  41.426   6.511  1.00  0.00           O
ATOM   2852  H1  TIP3  948      48.866  41.295   6.676  1.00  0.00           H
ATOM   2853  H2  TIP3  948      49.867  41.497   5.559  1.00  0.00           H
ATOM   2854  OH2 TIP3  949      15.146  57.978  42.034  1.00  0.00           O
ATOM   2855  H1  TIP3  949      15.848  58.331  42.581  1.00  0.00           H
ATOM   2856  H2  TIP3  949      15.592  57.645  41.256  1.00  0.00           H
ATOM   2857  OH2 TIP3  950      30.580  63.518  15.525  1.00  0.00           O
ATOM   2858  H1  TIP3  950      31.472  63.313  15.245  1.00  0.00           H
ATOM   2859  H2  TIP3  950      30.434  62.962  16.290  1.00  0.00           H
ATOM   2860  OH2 TIP3  951      32.694  14.632  22.731  1.00  0.00           O
ATOM   2861  H1  TIP3  951      33.554  14.995  22.943  1.00  0.00           H
ATOM   2862  H2  TIP3  951      32.085  15.356  22.878  1.00  0.00           H
ATOM   2863  OH2 TIP3  952      20.048   1.313   6.167  1.00  0.00           O
ATOM   2864  H1  TIP3  952      19.524   1.305   6.968  1.00  0.00           H
ATOM   2865  H2  TIP3  952      20.950   1.205   6.468  1.00  0.00           H
ATOM   2866  OH2 TIP3  953      20.795  67.284  19.676  1.00  0.00           O
ATOM   2867  H1  TIP3  953      20.777  66.847  18.825  1.00  0.00           H
ATOM   2868  H2  TIP3  953      21.437  67.986  19.572  1.00  0.00           H
ATOM   2869  OH2 TIP3  954      57.939  62.762  20.297  1.00  0.00           O
ATOM   2870  H1  TIP3  954      57.797  63.695  20.137  1.00  0.00           H
ATOM   2871  H2  TIP3  954      57.435  62.322  19.613  1.00  0.00           H
ATOM   2872  OH2 TIP3  955      51.911  56.705  15.962  1.00  0.00           O
ATOM   2873  H1  TIP3  955      51.307  56.799  15.225  1.00  0.00           H
ATOM   2874  H2  TIP3  955      52.391  55.898  15.777  1.00  0.00           H
ATOM   2875  OH2 TIP3  956      33.986  53.082  65.834  1.00  0.00           O
ATOM   2876  H1  TIP3  956      33.774  52.888  66.747  1.00  0.00           H
ATOM   2877  H2  TIP3  956      34.478  52.317  65.535  1.00  0.00           H
ATOM   2878  OH2 TIP3  957      67.441  56.592  26.151  1.00  0.00           O
ATOM   2879  H1  TIP3  957      67.508  55.827  25.579  1.00  0.00           H
ATOM   2880  H2  TIP3  957      67.447  56.230  27.037  1.00  0.00           H
ATOM   2881  OH2 TIP3  958       9.400  12.794  66.933  1.00  0.00           O
ATOM   2882  H1  TIP3  958       9.447  13.749  66.886  1.00  0.00           H
ATOM   2883  H2  TIP3  958       9.248  12.517  66.030  1.00  0.00           H
ATOM   2884  OH2 TIP3  959      53.414  70.220  52.283  1.00  0.00           O
ATOM   2885  H1  TIP3  959      53.932  69.760  51.622  1.00  0.00           H
ATOM   2886  H2  TIP3  959      52.600  70.448  51.835  1.00  0.00           H
ATOM   2887  OH2 TIP3  960       7.937  68.998   2.271  1.00  0.00           O
ATOM   2888  H1  TIP3  960       8.567  68.291   2.130  1.00  0.00           H
ATOM   2889  H2  TIP3  960       8.472  69.748   2.531  1.00  0.00           H
ATOM   2890  OH2 TIP3  961      50.157  15.435  40.061  1.00  0.00           O
ATOM   2891  H1  TIP3  961      50.429  14.965  40.849  1.00  0.00           H
ATOM   2892  H2  TIP3  961      49.834  14.751  39.473  1.00  0.00           H
ATOM   2893  OH2 TIP3  962      45.513  14.482   1.513  1.00  0.00           O
ATOM   2894  H1  TIP3  962      45.463  13.769   2.151  1.00  0.00           H
ATOM   2895  H2  TIP3  962      45.952  15.192   1.981  1.00  0.00           H
ATOM   2896  OH2 TIP3  963      46.387   6.327   9.263  1.00  0.00           O
ATOM   2897  H1  TIP3  963      46.703   7.014   9.851  1.00  0.00           H
ATOM   2898  H2  TIP3  963      46.986   5.595   9.406  1.00  0.00           H
ATOM   2899  OH2 TIP3  964      21.557   2.252   9.123  1.00  0.00           O
ATOM   2900  H1  TIP3  964      21.707   3.020   8.572  1.00  0.00           H
ATOM   2901  H2  TIP3  964      21.991   1.536   8.660  1.00  0.00           H
ATOM   2902  OH2 TIP3  965      22.010  46.786  52.630  1.00  0.00           O
ATOM   2903  H1  TIP3  965      22.399  46.226  53.303  1.00  0.00           H
ATOM   2904  H2  TIP3  965      22.491  46.569  51.831  1.00  0.00           H
ATOM   2905  OH2 TIP3  966       2.219  68.179  28.504  1.00  0.00           O
ATOM   2906  H1  TIP3  966       2.864  67.524  28.772  1.00  0.00           H
ATOM   2907  H2  TIP3  966       2.705  68.775  27.935  1.00  0.00           H
ATOM   2908  OH2 TIP3  967      72.529  21.544  39.107  1.00  0.00           O
ATOM   2909  H1  TIP3  967      72.982  21.149  39.851  1.00  0.00           H
ATOM   2910  H2  TIP3  967      73.191  22.091  38.685  1.00  0.00           H
ATOM   2911  OH2 TIP3  968      28.280  71.711  50.766  1.00  0.00           O
ATOM   2912  H1  TIP3  968      28.473  71.919  49.852  1.00  0.00           H
ATOM   2913  H2  TIP3  968      28.133  70.765  50.770  1.00  0.00           H
ATOM   2914  OH2 TIP3  969      43.690  18.479   5.736  1.00  0.00           O
ATOM   2915  H1  TIP3  969      43.679  18.128   4.845  1.00  0.00           H
ATOM   2916  H2  TIP3  969      42.857  18.942   5.822  1.00  0.00           H
ATOM   2917  OH2 TIP3  970      32.420  20.348  65.334  1.00  0.00           O
ATOM   2918  H1  TIP3  970      33.148  20.937  65.535  1.00  0.00           H
ATOM   2919  H2  TIP3  970      32.809  19.662  64.792  1.00  0.00           H
ATOM   2920  OH2 TIP3  971      25.235  38.512  10.587  1.00  0.00           O
ATOM   2921  H1  TIP3  971      25.455  38.371  11.508  1.00  0.00           H
ATOM   2922  H2  TIP3  971      24.342  38.179  10.500  1.00  0.00           H
ATOM   2923  OH2 TIP3  972      56.902  23.559  57.120  1.00  0.00           O
ATOM   2924  H1  TIP3  972      56.002  23.606  57.442  1.00  0.00           H
ATOM   2925  H2  TIP3  972      56.891  22.849  56.477  1.00  0.00           H
ATOM   2926  OH2 TIP3  973       3.775  17.897  37.559  1.00  0.00           O
ATOM   2927  H1  TIP3  973       2.845  18.003  37.758  1.00  0.00           H
ATOM   2928  H2  TIP3  973       4.216  18.025  38.399  1.00  0.00           H
ATOM   2929  OH2 TIP3  974      30.745   8.219  33.000  1.00  0.00           O
ATOM   2930  H1  TIP3  974      31.114   9.071  32.766  1.00  0.00           H
ATOM   2931  H2  TIP3  974      29.799   8.362  33.010  1.00  0.00           H
ATOM   2932  OH2 TIP3  975      69.368  55.676  54.976  1.00  0.00           O
ATOM   2933  H1  TIP3  975      69.762  54.913  55.399  1.00  0.00           H
ATOM   2934  H2  TIP3  975      68.697  55.972  55.592  1.00  0.00           H
ATOM   2935  OH2 TIP3  976      52.257  22.646  42.438  1.00  0.00           O
ATOM   2936  H1  TIP3  976      51.769  22.556  41.619  1.00  0.00           H
ATOM   2937  H2  TIP3  976      52.033  21.862  42.939  1.00  0.00           H
ATOM   2938  OH2 TIP3  977      39.726  23.255  50.664  1.00  0.00           O
ATOM   2939  H1  TIP3  977      38.950  22.696  50.696  1.00  0.00           H
ATOM   2940  H2  TIP3  977      40.429  22.710  51.016  1.00  0.00           H
ATOM   2941  OH2 TIP3  978      40.630  63.626  45.690  1.00  0.00           O
ATOM   2942  H1  TIP3  978      41.410  64.172  45.588  1.00  0.00           H
ATOM   2943  H2  TIP3  978      40.299  63.514  44.799  1.00  0.00           H
ATOM   2944  OH2 TIP3  979      13.640   0.055  25.886  1.00  0.00           O
ATOM   2945  H1  TIP3  979      13.309   0.379  25.049  1.00  0.00           H
ATOM   2946  H2  TIP3  979      13.591   0.810  26.472  1.00  0.00           H
ATOM   2947  OH2 TIP3  980      37.859  55.887  56.578  1.00  0.00           O
ATOM   2948  H1  TIP3  980      38.356  55.389  55.929  1.00  0.00           H
ATOM   2949  H2  TIP3  980      37.212  56.371  56.065  1.00  0.00           H
ATOM   2950  OH2 TIP3  981      24.465  55.748   2.606  1.00  0.00           O
ATOM   2951  H1  TIP3  981      23.563  55.721   2.924  1.00  0.00           H
ATOM   2952  H2  TIP3  981      24.550  54.968   2.058  1.00  0.00           H
ATOM   2953  OH2 TIP3  982       3.412  53.285  24.183  1.00  0.00           O
ATOM   2954  H1  TIP3  982       2.593  52.901  24.495  1.00  0.00           H
ATOM   2955  H2  TIP3  982       3.141  54.057  23.686  1.00  0.00           H
ATOM   2956  OH2 TIP3  983      48.380   4.454   4.588  1.00  0.00           O
ATOM   2957  H1  TIP3  983      48.512   5.401   4.622  1.00  0.00           H
ATOM   2958  H2  TIP3  983      47.551   4.343   4.122  1.00  0.00           H
ATOM   2959  OH2 TIP3  984      65.391  22.698  55.534  1.00  0.00           O
ATOM   2960  H1  TIP3  984      66.119  23.090  56.017  1.00  0.00           H
ATOM   2961  H2  TIP3  984      65.567  21.758  55.556  1.00  0.00           H
ATOM   2962  OH2 TIP3  985       7.189  54.758  31.382  1.00  0.00           O
ATOM   2963  H1  TIP3  985       7.959  54.996  31.897  1.00  0.00           H
ATOM   2964  H2  TIP3  985       7.209  55.352  30.631  1.00  0.00           H
ATOM   2965  OH2 TIP3  986      41.610  49.527  71.088  1.00  0.00           O
ATOM   2966  H1  TIP3  986      41.856  48.667  71.428  1.00  0.00           H
ATOM   2967  H2  TIP3  986      42.428  50.024  71.079  1.00  0.00           H
ATOM   2968  OH2 TIP3  987      31.243  49.039   1.479  1.00  0.00           O
ATOM   2969  H1  TIP3  987      30.806  48.301   1.054  1.00  0.00           H
ATOM   2970  H2  TIP3  987      30.827  49.814   1.102  1.00  0.00           H
ATOM   2971  OH2 TIP3  988      10.610  43.876  69.579  1.00  0.00           O
ATOM   2972  H1  TIP3  988      10.520  43.854  70.532  1.00  0.00           H
ATOM   2973  H2  TIP3  988      10.515  44.800  69.350  1.00  0.00           H
ATOM   2974  OH2 TIP3  989       8.090  40.148  23.210  1.00  0.00           O
ATOM   2975  H1  TIP3  989       7.512  40.288  23.960  1.00  0.00           H
ATOM   2976  H2  TIP3  989       8.894  40.616  23.436  1.00  0.00           H
ATOM   2977  OH2 TIP3  990      17.646   0.733  69.329  1.00  0.00           O
ATOM   2978  H1  TIP3  990      18.550   0.419  69.310  1.00  0.00           H
ATOM   2979  H2  TIP3  990      17.561   1.267  68.539  1.00  0.00           H
ATOM   2980  OH2 TIP3  991       1.707  40.755  72.420  1.00  0.00           O
ATOM   2981  H1  TIP3  991       2.067  40.188  73.102  1.00  0.00           H
ATOM   2982  H2  TIP3  991       2.457  40.970  71.866  1.00  0.00           H
ATOM   2983  OH2 TIP3  992      12.226  48.653  20.082  1.00  0.00           O
ATOM   2984  H1  TIP3  992      11.806  48.436  20.915  1.00  0.00           H
ATOM   2985  H2  TIP3  992      11.786  49.452  19.792  1.00  0.00           H
ATOM   2986  OH2 TIP3  993      10.631  31.021  38.043  1.00  0.00           O
ATOM   2987  H1  TIP3  993      10.992  31.412  37.248  1.00  0.00           H
ATOM   2988  H2  TIP3  993      10.420  30.122  37.794  1.00  0.00           H
ATOM   2989  OH2 TIP3  994      68.430  25.094  43.971  1.00  0.00           O
ATOM   2990  H1  TIP3  994      67.805  25.599  44.491  1.00  0.00           H
ATOM   2991  H2  TIP3  994      67.908  24.390  43.586  1.00  0.00           H
ATOM   2992  OH2 TIP3  995      16.530  70.022  36.118  1.00  0.00           O
ATOM   2993  H1  TIP3  995      16.195  69.751  35.263  1.00  0.00           H
ATOM   2994  H2  TIP3  995      17.297  69.468  36.261  1.00  0.00           H
ATOM   2995  OH2 TIP3  996      18.027  53.792  28.427  1.00  0.00           O
ATOM   2996  H1  TIP3  996      17.950  52.930  28.836  1.00  0.00           H
ATOM   2997  H2  TIP3  996      18.961  53.996  28.470  1.00  0.00           H
ATOM   2998  OH2 TIP3  997      55.892  37.857  54.798  1.00  0.00           O
ATOM   2999  H1  TIP3  997      56.264  38.690  54.508  1.00  0.00           H
ATOM   3000  H2  TIP3  997      56.581  37.459  55.331  1.00  0.00           H
ATOM   3001  OH2 TIP3  998      53.525  62.107  17.197  1.00  0.00           O
ATOM   3002  H1  TIP3  998      52.684  61.656  17.264  1.00  0.00           H
ATOM   3003  H2  TIP3  998      53.508  62.519  16.333  1.00  0.00           H
ATOM   3004  OH2 TIP3  999       6.480  30.415  44.580  1.00  0.00           O
ATOM   3005  H1  TIP3  999       6.820  30.939  43.855  1.00  0.00           H
ATOM   3006  H2  TIP3  999       7.175  30.435  45.238  1.00  0.00           H
ATOM   3007  OH2 TIP3 1000      19.468  12.363  35.949  1.00  0.00           O
ATOM   3008  H1  TIP3 1000      18.631  11.898  35.945  1.00  0.00           H
ATOM   3009  H2  TIP3 1000      19.509  12.776  36.811  1.00  0.00           H
ATOM   3010  OH2 TIP3 1001      50.258   5.872  11.343  1.00  0.00           O
ATOM   3011  H1  TIP3 1001      50.732   5.311  11.957  1.00  0.00           H
ATOM   3012  H2  TIP3 1001      50.520   6.761  11.580  1.00  0.00           H
ATOM   3013  OH2 TIP3 1002      21.885  33.031  37.173  1.00  0.00           O
ATOM   3014  H1  TIP3 1002      22.565  33.472  36.664  1.00  0.00           H
ATOM   3015  H2  TIP3 1002      22.194  33.077  38.077  1.00  0.00           H
ATOM   3016  OH2 TIP3 1003      39.776  39.998  66.642  1.00  0.00           O
ATOM   3017  H1  TIP3 1003      39.602  39.624  67.506  1.00  0.00           H
ATOM   3018  H2  TIP3 1003      39.729  39.252  66.044  1.00  0.00           H
ATOM   3019  OH2 TIP3 1004      12.030  68.229  65.949  1.00  0.00           O
ATOM   3020  H1  TIP3 1004      11.793  68.922  66.566  1.00  0.00           H
ATOM   3021  H2  TIP3 1004      12.807  67.822  66.332  1.00  0.00           H
ATOM   3022  OH2 TIP3 1005      43.060  60.409  40.496  1.00  0.00           O
ATOM   3023  H1  TIP3 1005      43.352  60.215  39.606  1.00  0.00           H
ATOM   3024  H2  TIP3 1005      43.856  60.677  40.957  1.00  0.00           H
ATOM   3025  OH2 TIP3 1006      53.688  60.807   6.726  1.00  0.00           O
ATOM   3026  H1  TIP3 1006      53.455  60.032   6.216  1.00  0.00           H
ATOM   3027  H2  TIP3 1006      53.140  60.753   7.509  1.00  0.00           H
ATOM   3028  OH2 TIP3 1007      32.119  36.153  42.788  1.00  0.00           O
ATOM   3029  H1  TIP3 1007      31.634  35.435  43.194  1.00  0.00           H
ATOM   3030  H2  TIP3 1007      31.644  36.336  41.977  1.00  0.00           H
ATOM   3031  OH2 TIP3 1008      16.871  27.722  69.309  1.00  0.00           O
ATOM   3032  H1  TIP3 1008      17.734  27.320  69.208  1.00  0.00           H
ATOM   3033  H2  TIP3 1008      16.269  26.981  69.381  1.00  0.00           H
ATOM   3034  OH2 TIP3 1009      71.623  66.706  63.256  1.00  0.00           O
ATOM   3035  H1  TIP3 1009      71.453  66.034  62.596  1.00  0.00           H
ATOM   3036  H2  TIP3 1009      72.396  66.393  63.725  1.00  0.00           H
ATOM   3037  OH2 TIP3 1010       9.262  62.218  13.549  1.00  0.00           O
ATOM   3038  H1  TIP3 1010       8.319  62.371  13.495  1.00  0.00           H
ATOM   3039  H2  TIP3 1010       9.475  62.359  14.472  1.00  0.00           H
ATOM   3040  OH2 TIP3 1011      14.389  42.311  38.349  1.00  0.00           O
ATOM   3041  H1  TIP3 1011      14.259  41.606  37.716  1.00  0.00           H
ATOM   3042  H2  TIP3 1011      15.297  42.586  38.219  1.00  0.00           H
ATOM   3043  OH2 TIP3 1012      59.028  60.204  49.351  1.00  0.00           O
ATOM   3044  H1  TIP3 1012      58.776  59.344  49.017  1.00  0.00           H
ATOM   3045  H2  TIP3 1012      58.202  60.679  49.440  1.00  0.00           H
ATOM   3046  OH2 TIP3 1013      43.353  33.201  18.017  1.00  0.00           O
ATOM   3047  H1  TIP3 1013      43.063  33.420  17.132  1.00  0.00           H
ATOM   3048  H2  TIP3 1013      43.352  34.036  18.484  1.00  0.00           H
ATOM   3049  OH2 TIP3 1014      38.886   2.463  38.890  1.00  0.00           O
ATOM   3050  H1  TIP3 1014      38.497   3.286  39.184  1.00  0.00           H
ATOM   3051  H2  TIP3 1014      38.138   1.916  38.651  1.00  0.00           H
ATOM   3052  OH2 TIP3 1015      58.520   9.194   3.731  1.00  0.00           O
ATOM   3053  H1  TIP3 1015      59.094   9.956   3.815  1.00  0.00           H
ATOM   3054  H2  TIP3 1015      57.982   9.211   4.523  1.00  0.00           H
ATOM   3055  OH2 TIP3 1016      59.604  54.561  17.892  1.00  0.00           O
ATOM   3056  H1  TIP3 1016      60.326  54.615  17.265  1.00  0.00           H
ATOM   3057  H2  TIP3 1016      59.705  55.338  18.441  1.00  0.00           H
ATOM   3058  OH2 TIP3 1017      12.426  13.805   5.214  1.00  0.00           O
ATOM   3059  H1  TIP3 1017      13.105  14.191   5.768  1.00  0.00           H
ATOM   3060  H2  TIP3 1017      12.906  13.409   4.487  1.00  0.00           H
ATOM   3061  OH2 TIP3 1018      40.821  40.858  62.560  1.00  0.00           O
ATOM   3062  H1  TIP3 1018      39.977  40.461  62.773  1.00  0.00           H
ATOM   3063  H2  TIP3 1018      41.282  40.907  63.397  1.00  0.00           H
ATOM   3064  OH2 TIP3 1019      10.854  64.724  49.489  1.00  0.00           O
ATOM   3065  H1  TIP3 1019      10.091  64.499  48.957  1.00  0.00           H
ATOM   3066  H2  TIP3 1019      11.456  63.989  49.370  1.00  0.00           H
ATOM   3067  OH2 TIP3 1020      44.998  27.477  25.789  1.00  0.00           O
ATOM   3068  H1  TIP3 1020      44.234  27.415  25.217  1.00  0.00           H
ATOM   3069  H2  TIP3 1020      44.706  28.019  26.522  1.00  0.00           H
ATOM   3070  OH2 TIP3 1021      18.459   7.506  25.086  1.00  0.00           O
ATOM   3071  H1  TIP3 1021      19.078   7.463  25.816  1.00  0.00           H
ATOM   3072  H2  TIP3 1021      17.695   7.957  25.445  1.00  0.00           H
ATOM   3073  OH2 TIP3 1022      50.629  17.266  62.046  1.00  0.00           O
ATOM   3074  H1  TIP3 1022      50.293  17.602  62.877  1.00  0.00           H
ATOM   3075  H2  TIP3 1022      51.564  17.468  62.066  1.00  0.00           H
ATOM   3076  OH2 TIP3 1023      65.809   9.642  17.755  1.00  0.00           O
ATOM   3077  H1  TIP3 1023      64.940   9.243  17.801  1.00  0.00           H
ATOM   3078  H2  TIP3 1023      66.340   9.008  17.273  1.00  0.00           H
ATOM   3079  OH2 TIP3 1024      62.954  49.127  57.512  1.00  0.00           O
ATOM   3080  H1  TIP3 1024      63.487  48.610  56.908  1.00  0.00           H
ATOM   3081  H2  TIP3 1024      62.832  49.966  57.067  1.00  0.00           H
ATOM   3082  OH2 TIP3 1025      29.713  39.592  37.005  1.00  0.00           O
ATOM   3083  H1  TIP3 1025      29.850  38.963  37.714  1.00  0.00           H
ATOM   3084  H2  TIP3 1025      29.004  39.215  36.484  1.00  0.00           H
ATOM   3085  OH2 TIP3 1026      39.134   7.844  25.040  1.00  0.00           O
ATOM   3086  H1  TIP3 1026      39.206   8.747  24.731  1.00  0.00           H
ATOM   3087  H2  TIP3 1026      38.434   7.463  24.509  1.00  0.00           H
ATOM   3088  OH2 TIP3 1027      72.759  32.472  36.205  1.00  0.00           O
ATOM   3089  H1  TIP3 1027      72.545  33.023  36.959  1.00  0.00           H
ATOM   3090  H2  TIP3 1027      73.600  32.806  35.895  1.00  0.00           H
ATOM   3091  OH2 TIP3 1028      69.522  24.921  61.422  1.00  0.00           O
ATOM   3092  H1  TIP3 1028      68.780  24.320  61.365  1.00  0.00           H
ATOM   3093  H2  TIP3 1028      69.794  24.880  62.339  1.00  0.00           H
ATOM   3094  OH2 TIP3 1029       9.712  42.092  42.451  1.00  0.00           O
ATOM   3095  H1  TIP3 1029       9.259  42.623  41.796  1.00  0.00           H
ATOM   3096  H2  TIP3 1029      10.636  42.318  42.346  1.00  0.00           H
ATOM   3097  OH2 TIP3 1030      24.456  47.979  13.337  1.00  0.00           O
ATOM   3098  H1  TIP3 1030      23.766  47.429  13.709  1.00  0.00           H
ATOM   3099  H2  TIP3 1030      25.014  47.370  12.853  1.00  0.00           H
ATOM   3100  OH2 TIP3 1031      21.483  66.039  10.937  1.00  0.00           O
ATOM   3101  H1  TIP3 1031      21.042  66.808  10.578  1.00  0.00           H
ATOM   3102  H2  TIP3 1031      21.198  65.316  10.378  1.00  0.00           H
ATOM   3103  OH2 TIP3 1032      26.252  60.396  72.417  1.00  0.00           O
ATOM   3104  H1  TIP3 1032      26.069  61.175  72.942  1.00  0.00           H
ATOM   3105  H2  TIP3 1032      26.646  60.735  71.613  1.00  0.00           H
ATOM   3106  OH2 TIP3 1033       7.807  57.546  57.210  1.00  0.00           O
ATOM   3107  H1  TIP3 1033       7.439  57.265  58.047  1.00  0.00           H
ATOM   3108  H2  TIP3 1033       7.097  57.418  56.580  1.00  0.00           H
ATOM   3109  OH2 TIP3 1034      57.862  60.091   1.356  1.00  0.00           O
ATOM   3110  H1  TIP3 1034      57.709  59.940   0.423  1.00  0.00           H
ATOM   3111  H2  TIP3 1034      57.466  60.945   1.529  1.00  0.00           H
ATOM   3112  OH2 TIP3 1035      44.050  12.921  43.527  1.00  0.00           O
ATOM   3113  H1  TIP3 1035      44.924  12.999  43.146  1.00  0.00           H
ATOM   3114  H2  TIP3 1035      43.998  13.640  44.158  1.00  0.00           H
ATOM   3115  OH2 TIP3 1036      67.159  21.445   7.109  1.00  0.00           O
ATOM   3116  H1  TIP3 1036      66.416  21.330   7.702  1.00  0.00           H
ATOM   3117  H2  TIP3 1036      67.671  22.153   7.502  1.00  0.00           H
ATOM   3118  OH2 TIP3 1037      27.856   8.533  30.545  1.00  0.00           O
ATOM   3119  H1  TIP3 1037      27.405   9.338  30.293  1.00  0.00           H
ATOM   3120  H2  TIP3 1037      28.170   8.165  29.718  1.00  0.00           H
ATOM   3121  OH2 TIP3 1038      10.715   0.695  38.802  1.00  0.00           O
ATOM   3122  H1  TIP3 1038      10.337   1.444  39.262  1.00  0.00           H
ATOM   3123  H2  TIP3 1038      11.611   0.636  39.133  1.00  0.00           H
ATOM   3124  OH2 TIP3 1039      18.372  61.136  33.171  1.00  0.00           O
ATOM   3125  H1  TIP3 1039      18.323  60.485  33.871  1.00  0.00           H
ATOM   3126  H2  TIP3 1039      17.670  61.755  33.370  1.00  0.00           H
ATOM   3127  OH2 TIP3 1040      42.688  57.754  52.383  1.00  0.00           O
ATOM   3128  H1  TIP3 1040      43.237  57.192  52.929  1.00  0.00           H
ATOM   3129  H2  TIP3 1040      43.302  58.355  51.962  1.00  0.00           H
ATOM   3130  OH2 TIP3 1041      68.575  12.510  49.414  1.00  0.00           O
ATOM   3131  H1  TIP3 1041      67.897  11.935  49.059  1.00  0.00           H
ATOM   3132  H2  TIP3 1041      68.129  13.344  49.562  1.00  0.00           H
ATOM   3133  OH2 TIP3 1042      23.136  64.741  54.155  1.00  0.00           O
ATOM   3134  H1  TIP3 1042      22.533  65.408  54.485  1.00  0.00           H
ATOM   3135  H2  TIP3 1042      23.899  65.234  53.854  1.00  0.00           H
ATOM   3136  OH2 TIP3 1043      17.542   4.622   0.091  1.00  0.00           O
ATOM   3137  H1  TIP3 1043      16.854   4.838   0.720  1.00  0.00           H
ATOM   3138  H2  TIP3 1043      18.355   4.690   0.593  1.00  0.00           H
ATOM   3139  OH2 TIP3 1044      68.382  60.550   6.142  1.00  0.00           O
ATOM   3140  H1  TIP3 1044      67.783  61.164   6.565  1.00  0.00           H
ATOM   3141  H2  TIP3 1044      68.895  60.181   6.861  1.00  0.00           H
ATOM   3142  OH2 TIP3 1045      66.833  55.582  66.672  1.00  0.00           O
ATOM   3143  H1  TIP3 1045      67.533  55.907  66.106  1.00  0.00           H
ATOM   3144  H2  TIP3 1045      67.212  54.820  67.108  1.00  0.00           H
ATOM   3145  OH2 TIP3 1046       6.440  41.486  48.663  1.00  0.00           O
ATOM   3146  H1  TIP3 1046       7.139  41.922  49.151  1.00  0.00           H
ATOM   3147  H2  TIP3 1046       5.674  42.046  48.789  1.00  0.00           H
ATOM   3148  OH2 TIP3 1047      16.362  17.138   1.936  1.00  0.00           O
ATOM   3149  H1  TIP3 1047      15.727  17.517   1.329  1.00  0.00           H
ATOM   3150  H2  TIP3 1047      16.035  17.375   2.804  1.00  0.00           H
ATOM   3151  OH2 TIP3 1048      64.232  54.360  68.196  1.00  0.00           O
ATOM   3152  H1  TIP3 1048      64.550  53.611  67.692  1.00  0.00           H
ATOM   3153  H2  TIP3 1048      64.964  54.977  68.198  1.00  0.00           H
ATOM   3154  OH2 TIP3 1049      16.648  12.533  57.561  1.00  0.00           O
ATOM   3155  H1  TIP3 1049      17.069  11.990  56.895  1.00  0.00           H
ATOM   3156  H2  TIP3 1049      15.710  12.425  57.400  1.00  0.00           H
ATOM   3157  OH2 TIP3 1050      48.886  40.463  61.171  1.00  0.00           O
ATOM   3158  H1  TIP3 1050      49.329  39.681  61.502  1.00  0.00           H
ATOM   3159  H2  TIP3 1050      49.584  41.111  61.073  1.00  0.00           H
ATOM   3160  OH2 TIP3 1051      64.613  12.927  26.309  1.00  0.00           O
ATOM   3161  H1  TIP3 1051      64.087  13.718  26.190  1.00  0.00           H
ATOM   3162  H2  TIP3 1051      65.278  12.975  25.621  1.00  0.00           H
ATOM   3163  OH2 TIP3 1052      71.463  29.131  48.198  1.00  0.00           O
ATOM   3164  H1  TIP3 1052      72.159  28.480  48.109  1.00  0.00           H
ATOM   3165  H2  TIP3 1052      70.819  28.887  47.533  1.00  0.00           H
ATOM   3166  OH2 TIP3 1053      43.279  27.174  39.000  1.00  0.00           O
ATOM   3167  H1  TIP3 1053      43.934  27.280  38.310  1.00  0.00           H
ATOM   3168  H2  TIP3 1053      43.783  26.918  39.772  1.00  0.00           H
ATOM   3169  OH2 TIP3 1054      13.015  29.322   9.291  1.00  0.00           O
ATOM   3170  H1  TIP3 1054      13.610  30.072   9.268  1.00  0.00           H
ATOM   3171  H2  TIP3 1054      12.593  29.376  10.148  1.00  0.00           H
ATOM   3172  OH2 TIP3 1055      20.509  40.697  54.709  1.00  0.00           O
ATOM   3173  H1  TIP3 1055      19.956  41.381  54.332  1.00  0.00           H
ATOM   3174  H2  TIP3 1055      21.367  41.110  54.809  1.00  0.00           H
ATOM   3175  OH2 TIP3 1056       5.338  53.888  55.794  1.00  0.00           O
ATOM   3176  H1  TIP3 1056       4.426  54.128  55.959  1.00  0.00           H
ATOM   3177  H2  TIP3 1056       5.364  53.668  54.863  1.00  0.00           H
ATOM   3178  OH2 TIP3 1057      71.026  33.323  43.647  1.00  0.00           O
ATOM   3179  H1  TIP3 1057      70.870  33.912  44.384  1.00  0.00           H
ATOM   3180  H2  TIP3 1057      71.543  32.607  44.016  1.00  0.00           H
ATOM   3181  OH2 TIP3 1058      51.333  13.429  23.004  1.00  0.00           O
ATOM   3182  H1  TIP3 1058      50.412  13.637  22.848  1.00  0.00           H
ATOM   3183  H2  TIP3 1058      51.528  12.726  22.385  1.00  0.00           H
ATOM   3184  OH2 TIP3 1059      63.592   4.231   2.725  1.00  0.00           O
ATOM   3185  H1  TIP3 1059      63.630   5.167   2.526  1.00  0.00           H
ATOM   3186  H2  TIP3 1059      62.656   4.036   2.783  1.00  0.00           H
ATOM   3187  OH2 TIP3 1060       1.951   0.617  14.329  1.00  0.00           O
ATOM   3188  H1  TIP3 1060       2.472  -0.145  14.584  1.00  0.00           H
ATOM   3189  H2  TIP3 1060       2.320   0.888  13.488  1.00  0.00           H
ATOM   3190  OH2 TIP3 1061       4.522   5.661  24.083  1.00  0.00           O
ATOM   3191  H1  TIP3 1061       4.600   6.169  23.276  1.00  0.00           H
ATOM   3192  H2  TIP3 1061       4.853   4.793  23.854  1.00  0.00           H
ATOM   3193  OH2 TIP3 1062      53.021  64.610  13.420  1.00  0.00           O
ATOM   3194  H1  TIP3 1062      52.067  64.662  13.480  1.00  0.00           H
ATOM   3195  H2  TIP3 1062      53.241  65.120  12.640  1.00  0.00           H
ATOM   3196  OH2 TIP3 1063      61.370  28.926  52.677  1.00  0.00           O
ATOM   3197  H1  TIP3 1063      62.027  28.337  53.048  1.00  0.00           H
ATOM   3198  H2  TIP3 1063      61.290  28.652  51.764  1.00  0.00           H
ATOM   3199  OH2 TIP3 1064       9.780  63.320  63.102  1.00  0.00           O
ATOM   3200  H1  TIP3 1064       9.263  62.523  62.988  1.00  0.00           H
ATOM   3201  H2  TIP3 1064      10.166  63.481  62.242  1.00  0.00           H
ATOM   3202  OH2 TIP3 1065       0.481   9.940  31.409  1.00  0.00           O
ATOM   3203  H1  TIP3 1065       0.793   9.044  31.531  1.00  0.00           H
ATOM   3204  H2  TIP3 1065      -0.140   9.882  30.683  1.00  0.00           H
ATOM   3205  OH2 TIP3 1066      16.095   5.786  52.563  1.00  0.00           O
ATOM   3206  H1  TIP3 1066      16.735   5.084  52.447  1.00  0.00           H
ATOM   3207  H2  TIP3 1066      15.925   6.104  51.677  1.00  0.00           H
ATOM   3208  OH2 TIP3 1067      35.475   7.638  20.643  1.00  0.00           O
ATOM   3209  H1  TIP3 1067      35.009   7.188  19.938  1.00  0.00           H
ATOM   3210  H2  TIP3 1067      36.392   7.395  20.517  1.00  0.00           H
ATOM   3211  OH2 TIP3 1068       8.498  47.932  34.429  1.00  0.00           O
ATOM   3212  H1  TIP3 1068       9.081  48.046  35.179  1.00  0.00           H
ATOM   3213  H2  TIP3 1068       8.379  48.815  34.081  1.00  0.00           H
ATOM   3214  OH2 TIP3 1069      22.353  65.935  24.533  1.00  0.00           O
ATOM   3215  H1  TIP3 1069      23.170  65.676  24.108  1.00  0.00           H
ATOM   3216  H2  TIP3 1069      22.629  66.450  25.290  1.00  0.00           H
ATOM   3217  OH2 TIP3 1070      16.834  43.169  71.221  1.00  0.00           O
ATOM   3218  H1  TIP3 1070      17.206  43.342  70.356  1.00  0.00           H
ATOM   3219  H2  TIP3 1070      15.897  43.335  71.116  1.00  0.00           H
ATOM   3220  OH2 TIP3 1071      70.684   5.556  62.551  1.00  0.00           O
ATOM   3221  H1  TIP3 1071      70.613   5.344  61.620  1.00  0.00           H
ATOM   3222  H2  TIP3 1071      71.537   5.981  62.636  1.00  0.00           H
ATOM   3223  OH2 TIP3 1072      18.798  17.181  15.341  1.00  0.00           O
ATOM   3224  H1  TIP3 1072      18.823  18.109  15.109  1.00  0.00           H
ATOM   3225  H2  TIP3 1072      19.570  16.806  14.917  1.00  0.00           H
ATOM   3226  OH2 TIP3 1073      60.977  18.618  58.694  1.00  0.00           O
ATOM   3227  H1  TIP3 1073      60.357  18.130  58.152  1.00  0.00           H
ATOM   3228  H2  TIP3 1073      60.429  19.087  59.322  1.00  0.00           H
ATOM   3229  OH2 TIP3 1074      46.256  69.878  40.062  1.00  0.00           O
ATOM   3230  H1  TIP3 1074      47.125  70.270  39.981  1.00  0.00           H
ATOM   3231  H2  TIP3 1074      45.686  70.446  39.544  1.00  0.00           H
ATOM   3232  OH2 TIP3 1075      70.903   2.521  17.722  1.00  0.00           O
ATOM   3233  H1  TIP3 1075      71.622   1.954  17.440  1.00  0.00           H
ATOM   3234  H2  TIP3 1075      70.761   2.289  18.640  1.00  0.00           H
ATOM   3235  OH2 TIP3 1076       8.426  36.600  20.194  1.00  0.00           O
ATOM   3236  H1  TIP3 1076       8.168  36.731  21.106  1.00  0.00           H
ATOM   3237  H2  TIP3 1076       8.706  35.685  20.153  1.00  0.00           H
ATOM   3238  OH2 TIP3 1077      69.206  11.643  32.019  1.00  0.00           O
ATOM   3239  H1  TIP3 1077      69.975  11.709  31.454  1.00  0.00           H
ATOM   3240  H2  TIP3 1077      69.169  12.484  32.475  1.00  0.00           H
ATOM   3241  OH2 TIP3 1078       7.912  40.217  72.752  1.00  0.00           O
ATOM   3242  H1  TIP3 1078       8.046  39.792  71.904  1.00  0.00           H
ATOM   3243  H2  TIP3 1078       7.505  39.543  73.296  1.00  0.00           H
ATOM   3244  OH2 TIP3 1079      53.156  46.120  63.459  1.00  0.00           O
ATOM   3245  H1  TIP3 1079      52.306  45.838  63.122  1.00  0.00           H
ATOM   3246  H2  TIP3 1079      53.556  45.321  63.801  1.00  0.00           H
ATOM   3247  OH2 TIP3 1080      24.387  22.294   3.887  1.00  0.00           O
ATOM   3248  H1  TIP3 1080      24.510  22.553   2.974  1.00  0.00           H
ATOM   3249  H2  TIP3 1080      25.275  22.200   4.232  1.00  0.00           H
ATOM   3250  OH2 TIP3 1081      13.120  27.081  19.092  1.00  0.00           O
ATOM   3251  H1  TIP3 1081      13.173  26.951  20.039  1.00  0.00           H
ATOM   3252  H2  TIP3 1081      13.167  28.030  18.977  1.00  0.00           H
ATOM   3253  OH2 TIP3 1082      38.016  31.009  17.140  1.00  0.00           O
ATOM   3254  H1  TIP3 1082      38.963  30.949  17.271  1.00  0.00           H
ATOM   3255  H2  TIP3 1082      37.871  31.911  16.852  1.00  0.00           H
ATOM   3256  OH2 TIP3 1083       7.476  23.765  68.828  1.00  0.00           O
ATOM   3257  H1  TIP3 1083       6.717  24.008  68.298  1.00  0.00           H
ATOM   3258  H2  TIP3 1083       8.067  23.327  68.215  1.00  0.00           H
ATOM   3259  OH2 TIP3 1084       0.883  10.274  16.947  1.00  0.00           O
ATOM   3260  H1  TIP3 1084       1.522  10.954  16.732  1.00  0.00           H
ATOM   3261  H2  TIP3 1084       0.158  10.746  17.355  1.00  0.00           H
ATOM   3262  OH2 TIP3 1085      27.010  17.611   9.917  1.00  0.00           O
ATOM   3263  H1  TIP3 1085      26.584  16.789  10.163  1.00  0.00           H
ATOM   3264  H2  TIP3 1085      26.390  18.034   9.323  1.00  0.00           H
ATOM   3265  OH2 TIP3 1086      38.182  72.357  58.934  1.00  0.00           O
ATOM   3266  H1  TIP3 1086      37.246  72.178  58.845  1.00  0.00           H
ATOM   3267  H2  TIP3 1086      38.321  72.446  59.877  1.00  0.00           H
ATOM   3268  OH2 TIP3 1087      26.508  67.733   2.013  1.00  0.00           O
ATOM   3269  H1  TIP3 1087      25.676  67.308   1.805  1.00  0.00           H
ATOM   3270  H2  TIP3 1087      26.609  67.613   2.958  1.00  0.00           H
ATOM   3271  OH2 TIP3 1088      32.026  26.985  59.936  1.00  0.00           O
ATOM   3272  H1  TIP3 1088      32.130  27.087  60.882  1.00  0.00           H
ATOM   3273  H2  TIP3 1088      32.458  27.754  59.564  1.00  0.00           H
ATOM   3274  OH2 TIP3 1089      21.005  43.417  13.208  1.00  0.00           O
ATOM   3275  H1  TIP3 1089      21.901  43.527  13.528  1.00  0.00           H
ATOM   3276  H2  TIP3 1089      20.456  43.579  13.975  1.00  0.00           H
ATOM   3277  OH2 TIP3 1090       5.702  49.903  46.916  1.00  0.00           O
ATOM   3278  H1  TIP3 1090       6.439  49.294  46.975  1.00  0.00           H
ATOM   3279  H2  TIP3 1090       5.430  49.862  45.999  1.00  0.00           H
ATOM   3280  OH2 TIP3 1091       6.558  16.568   5.453  1.00  0.00           O
ATOM   3281  H1  TIP3 1091       6.063  16.356   4.662  1.00  0.00           H
ATOM   3282  H2  TIP3 1091       6.645  15.733   5.913  1.00  0.00           H
ATOM   3283  OH2 TIP3 1092      36.218  69.312  46.240  1.00  0.00           O
ATOM   3284  H1  TIP3 1092      36.733  68.832  45.591  1.00  0.00           H
ATOM   3285  H2  TIP3 1092      36.528  70.215  46.171  1.00  0.00           H
ATOM   3286  OH2 TIP3 1093       8.106  43.756  20.281  1.00  0.00           O
ATOM   3287  H1  TIP3 1093       8.222  44.649  20.605  1.00  0.00           H
ATOM   3288  H2  TIP3 1093       8.822  43.632  19.658  1.00  0.00           H
ATOM   3289  OH2 TIP3 1094      41.054  14.666  53.996  1.00  0.00           O
ATOM   3290  H1  TIP3 1094      41.061  14.002  54.684  1.00  0.00           H
ATOM   3291  H2  TIP3 1094      40.320  15.238  54.222  1.00  0.00           H
ATOM   3292  OH2 TIP3 1095      10.203  32.529  67.881  1.00  0.00           O
ATOM   3293  H1  TIP3 1095      10.175  33.411  67.510  1.00  0.00           H
ATOM   3294  H2  TIP3 1095      11.096  32.228  67.718  1.00  0.00           H
ATOM   3295  OH2 TIP3 1096       5.427  42.428  23.124  1.00  0.00           O
ATOM   3296  H1  TIP3 1096       5.158  41.517  23.012  1.00  0.00           H
ATOM   3297  H2  TIP3 1096       4.970  42.900  22.428  1.00  0.00           H
ATOM   3298  OH2 TIP3 1097      47.994  51.418   8.246  1.00  0.00           O
ATOM   3299  H1  TIP3 1097      48.938  51.395   8.403  1.00  0.00           H
ATOM   3300  H2  TIP3 1097      47.902  51.247   7.309  1.00  0.00           H
ATOM   3301  OH2 TIP3 1098      53.634  27.515  24.087  1.00  0.00           O
ATOM   3302  H1  TIP3 1098      52.691  27.362  24.026  1.00  0.00           H
ATOM   3303  H2  TIP3 1098      53.966  26.771  24.590  1.00  0.00           H
ATOM   3304  OH2 TIP3 1099      32.976  41.057  47.229  1.00  0.00           O
ATOM   3305  H1  TIP3 1099      32.330  41.521  47.761  1.00  0.00           H
ATOM   3306  H2  TIP3 1099      32.577  40.204  47.057  1.00  0.00           H
ATOM   3307  OH2 TIP3 1100      12.954  34.839  50.814  1.00  0.00           O
ATOM   3308  H1  TIP3 1100      13.078  33.905  50.982  1.00  0.00           H
ATOM   3309  H2  TIP3 1100      13.789  35.130  50.446  1.00  0.00           H
ATOM   3310  OH2 TIP3 1101      21.902  42.441  38.886  1.00  0.00           O
ATOM   3311  H1  TIP3 1101      22.137  41.984  38.079  1.00  0.00           H
ATOM   3312  H2  TIP3 1101      22.240  43.328  38.768  1.00  0.00           H
ATOM   3313  OH2 TIP3 1102      53.235  33.466  14.828  1.00  0.00           O
ATOM   3314  H1  TIP3 1102      54.088  33.713  15.186  1.00  0.00           H
ATOM   3315  H2  TIP3 1102      52.733  33.169  15.587  1.00  0.00           H
ATOM   3316  OH2 TIP3 1103      33.917  21.357  43.791  1.00  0.00           O
ATOM   3317  H1  TIP3 1103      33.786  22.059  44.428  1.00  0.00           H
ATOM   3318  H2  TIP3 1103      33.440  21.647  43.013  1.00  0.00           H
ATOM   3319  OH2 TIP3 1104      27.357  70.650  65.574  1.00  0.00           O
ATOM   3320  H1  TIP3 1104      27.198  70.833  66.500  1.00  0.00           H
ATOM   3321  H2  TIP3 1104      28.309  70.578  65.503  1.00  0.00           H
ATOM   3322  OH2 TIP3 1105      52.656   2.346   5.415  1.00  0.00           O
ATOM   3323  H1  TIP3 1105      52.340   2.642   4.561  1.00  0.00           H
ATOM   3324  H2  TIP3 1105      51.876   2.007   5.855  1.00  0.00           H
ATOM   3325  OH2 TIP3 1106      63.840  71.130  55.658  1.00  0.00           O
ATOM   3326  H1  TIP3 1106      64.389  71.800  56.065  1.00  0.00           H
ATOM   3327  H2  TIP3 1106      63.335  70.761  56.383  1.00  0.00           H
ATOM   3328  OH2 TIP3 1107       2.003  13.611   8.375  1.00  0.00           O
ATOM   3329  H1  TIP3 1107       2.381  14.298   7.826  1.00  0.00           H
ATOM   3330  H2  TIP3 1107       2.625  13.509   9.096  1.00  0.00           H
ATOM   3331  OH2 TIP3 1108      19.807  22.920  26.917  1.00  0.00           O
ATOM   3332  H1  TIP3 1108      20.528  22.982  27.543  1.00  0.00           H
ATOM   3333  H2  TIP3 1108      19.469  23.813  26.851  1.00  0.00           H
ATOM   3334  OH2 TIP3 1109       5.894  10.035  63.003  1.00  0.00           O
ATOM   3335  H1  TIP3 1109       6.641  10.370  62.509  1.00  0.00           H
ATOM   3336  H2  TIP3 1109       5.360   9.579  62.352  1.00  0.00           H
ATOM   3337  OH2 TIP3 1110      36.403  57.078  71.239  1.00  0.00           O
ATOM   3338  H1  TIP3 1110      35.959  57.636  70.600  1.00  0.00           H
ATOM   3339  H2  TIP3 1110      35.878  57.159  72.035  1.00  0.00           H
ATOM   3340  OH2 TIP3 1111       0.269   6.113  61.651  1.00  0.00           O
ATOM   3341  H1  TIP3 1111       0.443   5.279  61.215  1.00  0.00           H
ATOM   3342  H2  TIP3 1111       0.761   6.757  61.143  1.00  0.00           H
ATOM   3343  OH2 TIP3 1112      24.883  27.897  60.985  1.00  0.00           O
ATOM   3344  H1  TIP3 1112      24.294  27.198  61.270  1.00  0.00           H
ATOM   3345  H2  TIP3 1112      25.438  27.488  60.322  1.00  0.00           H
ATOM   3346  OH2 TIP3 1113      31.012  13.386  58.557  1.00  0.00           O
ATOM   3347  H1  TIP3 1113      31.339  12.797  57.877  1.00  0.00           H
ATOM   3348  H2  TIP3 1113      30.096  13.132  58.674  1.00  0.00           H
ATOM   3349  OH2 TIP3 1114      61.270  12.518   9.621  1.00  0.00           O
ATOM   3350  H1  TIP3 1114      60.509  11.961   9.460  1.00  0.00           H
ATOM   3351  H2  TIP3 1114      61.063  12.978  10.435  1.00  0.00           H
ATOM   3352  OH2 TIP3 1115      53.692  42.581  57.828  1.00  0.00           O
ATOM   3353  H1  TIP3 1115      52.890  42.610  57.307  1.00  0.00           H
ATOM   3354  H2  TIP3 1115      53.819  41.652  58.022  1.00  0.00           H
ATOM   3355  OH2 TIP3 1116      30.562  61.552  17.481  1.00  0.00           O
ATOM   3356  H1  TIP3 1116      31.407  61.373  17.893  1.00  0.00           H
ATOM   3357  H2  TIP3 1116      30.134  60.697  17.430  1.00  0.00           H
ATOM   3358  OH2 TIP3 1117      47.779  10.577  55.094  1.00  0.00           O
ATOM   3359  H1  TIP3 1117      47.522  11.160  54.380  1.00  0.00           H
ATOM   3360  H2  TIP3 1117      47.296   9.767  54.929  1.00  0.00           H
ATOM   3361  OH2 TIP3 1118      64.456  22.563  44.277  1.00  0.00           O
ATOM   3362  H1  TIP3 1118      64.168  22.367  45.169  1.00  0.00           H
ATOM   3363  H2  TIP3 1118      63.748  23.089  43.906  1.00  0.00           H
ATOM   3364  OH2 TIP3 1119      64.123  11.781  35.730  1.00  0.00           O
ATOM   3365  H1  TIP3 1119      64.954  12.063  35.348  1.00  0.00           H
ATOM   3366  H2  TIP3 1119      63.824  11.074  35.158  1.00  0.00           H
ATOM   3367  OH2 TIP3 1120      32.727  40.283  24.443  1.00  0.00           O
ATOM   3368  H1  TIP3 1120      33.635  40.559  24.316  1.00  0.00           H
ATOM   3369  H2  TIP3 1120      32.206  41.030  24.149  1.00  0.00           H
ATOM   3370  OH2 TIP3 1121      16.760  68.223  22.273  1.00  0.00           O
ATOM   3371  H1  TIP3 1121      17.097  68.988  21.807  1.00  0.00           H
ATOM   3372  H2  TIP3 1121      17.248  67.485  21.908  1.00  0.00           H
ATOM   3373  OH2 TIP3 1122      18.707  65.654  67.513  1.00  0.00           O
ATOM   3374  H1  TIP3 1122      18.547  66.131  68.328  1.00  0.00           H
ATOM   3375  H2  TIP3 1122      17.953  65.071  67.424  1.00  0.00           H
ATOM   3376  OH2 TIP3 1123      52.266  21.593  64.369  1.00  0.00           O
ATOM   3377  H1  TIP3 1123      52.241  22.428  63.902  1.00  0.00           H
ATOM   3378  H2  TIP3 1123      51.353  21.308  64.402  1.00  0.00           H
ATOM   3379  OH2 TIP3 1124      68.090  62.129  31.196  1.00  0.00           O
ATOM   3380  H1  TIP3 1124      68.480  61.376  30.752  1.00  0.00           H
ATOM   3381  H2  TIP3 1124      68.357  62.033  32.110  1.00  0.00           H
ATOM   3382  OH2 TIP3 1125      41.123  43.389  46.322  1.00  0.00           O
ATOM   3383  H1  TIP3 1125      40.621  43.531  45.519  1.00  0.00           H
ATOM   3384  H2  TIP3 1125      40.909  44.140  46.875  1.00  0.00           H
ATOM   3385  OH2 TIP3 1126      40.222  40.132  17.043  1.00  0.00           O
ATOM   3386  H1  TIP3 1126      40.924  40.024  17.685  1.00  0.00           H
ATOM   3387  H2  TIP3 1126      40.656  40.038  16.195  1.00  0.00           H
ATOM   3388  OH2 TIP3 1127      64.201  17.226  24.776  1.00  0.00           O
ATOM   3389  H1  TIP3 1127      63.403  17.749  24.861  1.00  0.00           H
ATOM   3390  H2  TIP3 1127      64.611  17.543  23.972  1.00  0.00           H
ATOM   3391  OH2 TIP3 1128       6.778  50.693  27.009  1.00  0.00           O
ATOM   3392  H1  TIP3 1128       7.040  51.174  27.794  1.00  0.00           H
ATOM   3393  H2  TIP3 1128       6.243  51.314  26.514  1.00  0.00           H
ATOM   3394  OH2 TIP3 1129      36.530  23.827  70.732  1.00  0.00           O
ATOM   3395  H1  TIP3 1129      37.057  23.030  70.677  1.00  0.00           H
ATOM   3396  H2  TIP3 1129      36.239  23.860  71.644  1.00  0.00           H
ATOM   3397  OH2 TIP3 1130      40.856  23.664  58.161  1.00  0.00           O
ATOM   3398  H1  TIP3 1130      40.958  24.267  57.424  1.00  0.00           H
ATOM   3399  H2  TIP3 1130      41.339  22.881  57.897  1.00  0.00           H
ATOM   3400  OH2 TIP3 1131      11.733  33.952  16.407  1.00  0.00           O
ATOM   3401  H1  TIP3 1131      11.911  34.765  16.880  1.00  0.00           H
ATOM   3402  H2  TIP3 1131      11.634  34.224  15.494  1.00  0.00           H
ATOM   3403  OH2 TIP3 1132      67.731  44.714  13.685  1.00  0.00           O
ATOM   3404  H1  TIP3 1132      67.462  44.271  14.489  1.00  0.00           H
ATOM   3405  H2  TIP3 1132      68.131  45.531  13.984  1.00  0.00           H
ATOM   3406  OH2 TIP3 1133      50.376  24.014  53.967  1.00  0.00           O
ATOM   3407  H1  TIP3 1133      51.229  24.099  54.393  1.00  0.00           H
ATOM   3408  H2  TIP3 1133      50.353  23.110  53.654  1.00  0.00           H
ATOM   3409  OH2 TIP3 1134      25.231  37.822  13.761  1.00  0.00           O
ATOM   3410  H1  TIP3 1134      24.970  37.291  14.513  1.00  0.00           H
ATOM   3411  H2  TIP3 1134      26.187  37.790  13.765  1.00  0.00           H
ATOM   3412  OH2 TIP3 1135      41.391  34.515  70.594  1.00  0.00           O
ATOM   3413  H1  TIP3 1135      42.266  34.148  70.463  1.00  0.00           H
ATOM   3414  H2  TIP3 1135      40.817  33.752  70.654  1.00  0.00           H
ATOM   3415  OH2 TIP3 1136      60.691  35.638  11.309  1.00  0.00           O
ATOM   3416  H1  TIP3 1136      60.064  35.065  11.751  1.00  0.00           H
ATOM   3417  H2  TIP3 1136      60.429  35.616  10.389  1.00  0.00           H
ATOM   3418  OH2 TIP3 1137      51.293  60.570   4.090  1.00  0.00           O
ATOM   3419  H1  TIP3 1137      51.432  61.396   4.554  1.00  0.00           H
ATOM   3420  H2  TIP3 1137      52.082  60.456   3.561  1.00  0.00           H
ATOM   3421  OH2 TIP3 1138      46.457  58.494  44.016  1.00  0.00           O
ATOM   3422  H1  TIP3 1138      45.822  58.696  44.703  1.00  0.00           H
ATOM   3423  H2  TIP3 1138      47.242  58.981  44.264  1.00  0.00           H
ATOM   3424  OH2 TIP3 1139       6.458   5.003   3.291  1.00  0.00           O
ATOM   3425  H1  TIP3 1139       6.746   4.700   4.152  1.00  0.00           H
ATOM   3426  H2  TIP3 1139       7.183   5.539   2.970  1.00  0.00           H
ATOM   3427  OH2 TIP3 1140      62.851  24.733   4.488  1.00  0.00           O
ATOM   3428  H1  TIP3 1140      62.340  23.927   4.557  1.00  0.00           H
ATOM   3429  H2  TIP3 1140      62.914  25.055   5.387  1.00  0.00           H
ATOM   3430  OH2 TIP3 1141      42.011  23.501   7.958  1.00  0.00           O
ATOM   3431  H1  TIP3 1141      42.241  23.470   8.886  1.00  0.00           H
ATOM   3432  H2  TIP3 1141      41.476  24.290   7.869  1.00  0.00           H
ATOM   3433  OH2 TIP3 1142      17.381  48.443  12.839  1.00  0.00           O
ATOM   3434  H1  TIP3 1142      17.037  48.828  12.033  1.00  0.00           H
ATOM   3435  H2  TIP3 1142      17.988  49.101  13.180  1.00  0.00           H
ATOM   3436  OH2 TIP3 1143      48.725  69.576  48.203  1.00  0.00           O
ATOM   3437  H1  TIP3 1143      48.690  70.154  47.441  1.00  0.00           H
ATOM   3438  H2  TIP3 1143      48.480  68.716  47.863  1.00  0.00           H
ATOM   3439  OH2 TIP3 1144      17.071  30.599  26.366  1.00  0.00           O
ATOM   3440  H1  TIP3 1144      16.733  31.450  26.643  1.00  0.00           H
ATOM   3441  H2  TIP3 1144      16.842  30.540  25.439  1.00  0.00           H
ATOM   3442  OH2 TIP3 1145      62.326  54.579  26.565  1.00  0.00           O
ATOM   3443  H1  TIP3 1145      62.035  54.380  27.455  1.00  0.00           H
ATOM   3444  H2  TIP3 1145      63.274  54.685  26.640  1.00  0.00           H
ATOM   3445  OH2 TIP3 1146      28.907  44.422  30.541  1.00  0.00           O
ATOM   3446  H1  TIP3 1146      28.768  45.307  30.203  1.00  0.00           H
ATOM   3447  H2  TIP3 1146      28.567  43.847  29.856  1.00  0.00           H
ATOM   3448  OH2 TIP3 1147      46.141  10.548  39.408  1.00  0.00           O
ATOM   3449  H1  TIP3 1147      45.413  10.257  39.957  1.00  0.00           H
ATOM   3450  H2  TIP3 1147      46.249   9.849  38.763  1.00  0.00           H
ATOM   3451  OH2 TIP3 1148      20.942  45.539  19.941  1.00  0.00           O
ATOM   3452  H1  TIP3 1148      20.780  46.254  20.556  1.00  0.00           H
ATOM   3453  H2  TIP3 1148      20.281  44.881  20.157  1.00  0.00           H
ATOM   3454  OH2 TIP3 1149      61.749   9.651   7.009  1.00  0.00           O
ATOM   3455  H1  TIP3 1149      61.563   9.653   7.948  1.00  0.00           H
ATOM   3456  H2  TIP3 1149      61.875   8.727   6.791  1.00  0.00           H
ATOM   3457  OH2 TIP3 1150      61.183  57.144  48.982  1.00  0.00           O
ATOM   3458  H1  TIP3 1150      61.140  57.512  49.864  1.00  0.00           H
ATOM   3459  H2  TIP3 1150      61.428  56.229  49.115  1.00  0.00           H
ATOM   3460  OH2 TIP3 1151      19.377  53.492  72.347  1.00  0.00           O
ATOM   3461  H1  TIP3 1151      18.748  53.151  72.982  1.00  0.00           H
ATOM   3462  H2  TIP3 1151      18.972  53.326  71.495  1.00  0.00           H
ATOM   3463  OH2 TIP3 1152      30.207  11.266  12.203  1.00  0.00           O
ATOM   3464  H1  TIP3 1152      30.751  10.795  11.572  1.00  0.00           H
ATOM   3465  H2  TIP3 1152      29.444  11.548  11.698  1.00  0.00           H
ATOM   3466  OH2 TIP3 1153      17.945  54.583  32.321  1.00  0.00           O
ATOM   3467  H1  TIP3 1153      17.690  54.850  33.204  1.00  0.00           H
ATOM   3468  H2  TIP3 1153      18.225  55.394  31.896  1.00  0.00           H
ATOM   3469  OH2 TIP3 1154       6.472  51.836  18.755  1.00  0.00           O
ATOM   3470  H1  TIP3 1154       5.819  52.528  18.653  1.00  0.00           H
ATOM   3471  H2  TIP3 1154       7.228  52.274  19.145  1.00  0.00           H
ATOM   3472  OH2 TIP3 1155      18.554   8.874  31.337  1.00  0.00           O
ATOM   3473  H1  TIP3 1155      18.724   8.427  30.508  1.00  0.00           H
ATOM   3474  H2  TIP3 1155      18.179   9.717  31.082  1.00  0.00           H
ATOM   3475  OH2 TIP3 1156      22.138   8.225  28.810  1.00  0.00           O
ATOM   3476  H1  TIP3 1156      22.340   9.146  28.972  1.00  0.00           H
ATOM   3477  H2  TIP3 1156      22.302   8.103  27.875  1.00  0.00           H
ATOM   3478  OH2 TIP3 1157      71.021  16.665  29.104  1.00  0.00           O
ATOM   3479  H1  TIP3 1157      71.112  16.260  28.241  1.00  0.00           H
ATOM   3480  H2  TIP3 1157      70.524  17.467  28.942  1.00  0.00           H
ATOM   3481  OH2 TIP3 1158       6.669  42.747  45.852  1.00  0.00           O
ATOM   3482  H1  TIP3 1158       7.397  42.788  45.231  1.00  0.00           H
ATOM   3483  H2  TIP3 1158       6.939  42.092  46.496  1.00  0.00           H
ATOM   3484  OH2 TIP3 1159      42.849  53.705  45.942  1.00  0.00           O
ATOM   3485  H1  TIP3 1159      42.454  52.847  46.093  1.00  0.00           H
ATOM   3486  H2  TIP3 1159      43.219  53.951  46.790  1.00  0.00           H
ATOM   3487  OH2 TIP3 1160      41.080  69.305  68.690  1.00  0.00           O
ATOM   3488  H1  TIP3 1160      41.054  70.238  68.904  1.00  0.00           H
ATOM   3489  H2  TIP3 1160      41.635  69.253  67.911  1.00  0.00           H
ATOM   3490  OH2 TIP3 1161      23.765   4.374   1.625  1.00  0.00           O
ATOM   3491  H1  TIP3 1161      23.559   4.756   2.478  1.00  0.00           H
ATOM   3492  H2  TIP3 1161      24.296   3.604   1.829  1.00  0.00           H
ATOM   3493  OH2 TIP3 1162       4.471   7.109   4.604  1.00  0.00           O
ATOM   3494  H1  TIP3 1162       5.357   7.390   4.831  1.00  0.00           H
ATOM   3495  H2  TIP3 1162       4.593   6.485   3.888  1.00  0.00           H
ATOM   3496  OH2 TIP3 1163       1.141  51.209  52.330  1.00  0.00           O
ATOM   3497  H1  TIP3 1163       1.618  50.436  52.030  1.00  0.00           H
ATOM   3498  H2  TIP3 1163       0.268  51.116  51.949  1.00  0.00           H
ATOM   3499  OH2 TIP3 1164      43.165  18.369  60.138  1.00  0.00           O
ATOM   3500  H1  TIP3 1164      42.928  18.155  61.041  1.00  0.00           H
ATOM   3501  H2  TIP3 1164      43.707  17.634  59.851  1.00  0.00           H
ATOM   3502  OH2 TIP3 1165      47.435  18.647  17.330  1.00  0.00           O
ATOM   3503  H1  TIP3 1165      47.821  18.493  18.192  1.00  0.00           H
ATOM   3504  H2  TIP3 1165      47.780  17.942  16.783  1.00  0.00           H
ATOM   3505  OH2 TIP3 1166      70.758   0.763  63.124  1.00  0.00           O
ATOM   3506  H1  TIP3 1166      70.168   1.507  63.002  1.00  0.00           H
ATOM   3507  H2  TIP3 1166      71.635   1.144  63.079  1.00  0.00           H
ATOM   3508  OH2 TIP3 1167      65.793  71.832  42.876  1.00  0.00           O
ATOM   3509  H1  TIP3 1167      66.190  72.468  43.470  1.00  0.00           H
ATOM   3510  H2  TIP3 1167      65.220  72.354  42.314  1.00  0.00           H
ATOM   3511  OH2 TIP3 1168      12.499  35.504  23.264  1.00  0.00           O
ATOM   3512  H1  TIP3 1168      12.449  36.177  23.943  1.00  0.00           H
ATOM   3513  H2  TIP3 1168      13.437  35.345  23.153  1.00  0.00           H
ATOM   3514  OH2 TIP3 1169      51.447  30.668  26.225  1.00  0.00           O
ATOM   3515  H1  TIP3 1169      51.545  30.246  25.372  1.00  0.00           H
ATOM   3516  H2  TIP3 1169      52.128  31.341  26.239  1.00  0.00           H
ATOM   3517  OH2 TIP3 1170      14.301  30.963  63.896  1.00  0.00           O
ATOM   3518  H1  TIP3 1170      13.711  30.447  64.446  1.00  0.00           H
ATOM   3519  H2  TIP3 1170      14.619  30.344  63.239  1.00  0.00           H
ATOM   3520  OH2 TIP3 1171      62.291  28.494  32.087  1.00  0.00           O
ATOM   3521  H1  TIP3 1171      63.245  28.442  32.144  1.00  0.00           H
ATOM   3522  H2  TIP3 1171      62.013  27.598  31.899  1.00  0.00           H
ATOM   3523  OH2 TIP3 1172      60.913  23.705  72.374  1.00  0.00           O
ATOM   3524  H1  TIP3 1172      60.655  24.207  71.601  1.00  0.00           H
ATOM   3525  H2  TIP3 1172      60.641  22.808  72.180  1.00  0.00           H
ATOM   3526  OH2 TIP3 1173      68.507  56.413  47.091  1.00  0.00           O
ATOM   3527  H1  TIP3 1173      68.302  56.428  48.026  1.00  0.00           H
ATOM   3528  H2  TIP3 1173      69.390  56.778  47.034  1.00  0.00           H
ATOM   3529  OH2 TIP3 1174      54.908  25.705  48.558  1.00  0.00           O
ATOM   3530  H1  TIP3 1174      54.204  25.601  47.918  1.00  0.00           H
ATOM   3531  H2  TIP3 1174      55.115  24.812  48.834  1.00  0.00           H
ATOM   3532  OH2 TIP3 1175      17.861  14.648  15.415  1.00  0.00           O
ATOM   3533  H1  TIP3 1175      17.920  15.603  15.432  1.00  0.00           H
ATOM   3534  H2  TIP3 1175      17.140  14.441  16.011  1.00  0.00           H
ATOM   3535  OH2 TIP3 1176      14.144  62.174  21.575  1.00  0.00           O
ATOM   3536  H1  TIP3 1176      13.562  62.652  20.985  1.00  0.00           H
ATOM   3537  H2  TIP3 1176      13.673  62.149  22.408  1.00  0.00           H
ATOM   3538  OH2 TIP3 1177      55.482  46.549   4.591  1.00  0.00           O
ATOM   3539  H1  TIP3 1177      56.273  46.932   4.213  1.00  0.00           H
ATOM   3540  H2  TIP3 1177      55.793  45.783   5.074  1.00  0.00           H
ATOM   3541  OH2 TIP3 1178      13.458   5.612  71.672  1.00  0.00           O
ATOM   3542  H1  TIP3 1178      13.088   4.896  71.155  1.00  0.00           H
ATOM   3543  H2  TIP3 1178      12.820   5.759  72.370  1.00  0.00           H
ATOM   3544  OH2 TIP3 1179      30.654  68.723  56.509  1.00  0.00           O
ATOM   3545  H1  TIP3 1179      29.914  68.279  56.096  1.00  0.00           H
ATOM   3546  H2  TIP3 1179      31.412  68.182  56.288  1.00  0.00           H
ATOM   3547  OH2 TIP3 1180      71.941  63.544  40.411  1.00  0.00           O
ATOM   3548  H1  TIP3 1180      72.347  62.820  39.935  1.00  0.00           H
ATOM   3549  H2  TIP3 1180      71.519  64.071  39.732  1.00  0.00           H
ATOM   3550  OH2 TIP3 1181      44.205  58.041  18.580  1.00  0.00           O
ATOM   3551  H1  TIP3 1181      44.021  58.928  18.270  1.00  0.00           H
ATOM   3552  H2  TIP3 1181      45.158  57.966  18.541  1.00  0.00           H
ATOM   3553  OH2 TIP3 1182      29.243  23.627  61.439  1.00  0.00           O
ATOM   3554  H1  TIP3 1182      29.758  22.856  61.675  1.00  0.00           H
ATOM   3555  H2  TIP3 1182      28.511  23.279  60.929  1.00  0.00           H
ATOM   3556  OH2 TIP3 1183      48.077  66.403  64.531  1.00  0.00           O
ATOM   3557  H1  TIP3 1183      47.664  65.684  64.052  1.00  0.00           H
ATOM   3558  H2  TIP3 1183      47.641  66.404  65.384  1.00  0.00           H
ATOM   3559  OH2 TIP3 1184      34.670  50.137  61.920  1.00  0.00           O
ATOM   3560  H1  TIP3 1184      34.347  50.160  62.821  1.00  0.00           H
ATOM   3561  H2  TIP3 1184      33.897  50.309  61.383  1.00  0.00           H
ATOM   3562  OH2 TIP3 1185      65.739  51.075  19.447  1.00  0.00           O
ATOM   3563  H1  TIP3 1185      65.959  51.822  20.004  1.00  0.00           H
ATOM   3564  H2  TIP3 1185      66.542  50.554  19.417  1.00  0.00           H
ATOM   3565  OH2 TIP3 1186      28.142  28.090  13.815  1.00  0.00           O
ATOM   3566  H1  TIP3 1186      28.934  28.397  13.373  1.00  0.00           H
ATOM   3567  H2  TIP3 1186      27.584  27.765  13.109  1.00  0.00           H
ATOM   3568  OH2 TIP3 1187       7.076  71.922  39.260  1.00  0.00           O
ATOM   3569  H1  TIP3 1187       6.400  72.357  38.740  1.00  0.00           H
ATOM   3570  H2  TIP3 1187       7.515  71.338  38.642  1.00  0.00           H
ATOM   3571  OH2 TIP3 1188      22.829  73.029  40.338  1.00  0.00           O
ATOM   3572  H1  TIP3 1188      22.476  73.558  41.053  1.00  0.00           H
ATOM   3573  H2  TIP3 1188      22.364  73.336  39.560  1.00  0.00           H
ATOM   3574  OH2 TIP3 1189      71.556  44.793  24.660  1.00  0.00           O
ATOM   3575  H1  TIP3 1189      72.288  44.860  25.273  1.00  0.00           H
ATOM   3576  H2  TIP3 1189      71.041  44.052  24.981  1.00  0.00           H
ATOM   3577  OH2 TIP3 1190      42.880  16.965  11.554  1.00  0.00           O
ATOM   3578  H1  TIP3 1190      42.391  16.628  12.306  1.00  0.00           H
ATOM   3579  H2  TIP3 1190      42.472  16.547  10.796  1.00  0.00           H
ATOM   3580  OH2 TIP3 1191      55.834  41.756   6.720  1.00  0.00           O
ATOM   3581  H1  TIP3 1191      55.891  42.710   6.666  1.00  0.00           H
ATOM   3582  H2  TIP3 1191      55.148  41.520   6.096  1.00  0.00           H
ATOM   3583  OH2 TIP3 1192      72.714  54.494  18.365  1.00  0.00           O
ATOM   3584  H1  TIP3 1192      73.281  54.651  17.610  1.00  0.00           H
ATOM   3585  H2  TIP3 1192      71.839  54.391  17.991  1.00  0.00           H
ATOM   3586  OH2 TIP3 1193      14.076  44.928  43.413  1.00  0.00           O
ATOM   3587  H1  TIP3 1193      13.389  44.266  43.330  1.00  0.00           H
ATOM   3588  H2  TIP3 1193      13.697  45.716  43.024  1.00  0.00           H
ATOM   3589  OH2 TIP3 1194      63.692   1.477  20.119  1.00  0.00           O
ATOM   3590  H1  TIP3 1194      64.536   1.095  19.878  1.00  0.00           H
ATOM   3591  H2  TIP3 1194      63.575   1.239  21.038  1.00  0.00           H
ATOM   3592  OH2 TIP3 1195      30.897  61.217  24.330  1.00  0.00           O
ATOM   3593  H1  TIP3 1195      30.787  62.017  23.816  1.00  0.00           H
ATOM   3594  H2  TIP3 1195      30.008  60.884  24.451  1.00  0.00           H
ATOM   3595  OH2 TIP3 1196      38.374  32.573   3.950  1.00  0.00           O
ATOM   3596  H1  TIP3 1196      39.202  32.844   3.553  1.00  0.00           H
ATOM   3597  H2  TIP3 1196      38.235  31.681   3.633  1.00  0.00           H
ATOM   3598  OH2 TIP3 1197      30.515  56.161  18.007  1.00  0.00           O
ATOM   3599  H1  TIP3 1197      31.256  56.665  17.670  1.00  0.00           H
ATOM   3600  H2  TIP3 1197      30.537  56.307  18.953  1.00  0.00           H
ATOM   3601  OH2 TIP3 1198      33.380  57.433  36.909  1.00  0.00           O
ATOM   3602  H1  TIP3 1198      32.637  57.413  37.513  1.00  0.00           H
ATOM   3603  H2  TIP3 1198      33.345  56.591  36.456  1.00  0.00           H
ATOM   3604  OH2 TIP3 1199      16.351  35.869   4.057  1.00  0.00           O
ATOM   3605  H1  TIP3 1199      16.616  35.946   4.974  1.00  0.00           H
ATOM   3606  H2  TIP3 1199      16.288  36.772   3.748  1.00  0.00           H
ATOM   3607  OH2 TIP3 1200      58.247  46.710  53.814  1.00  0.00           O
ATOM   3608  H1  TIP3 1200      57.706  46.570  54.592  1.00  0.00           H
ATOM   3609  H2  TIP3 1200      57.629  46.681  53.084  1.00  0.00           H
ATOM   3610  OH2 TIP3 1201      73.166  57.360  54.870  1.00  0.00           O
ATOM   3611  H1  TIP3 1201      74.068  57.679  54.834  1.00  0.00           H
ATOM   3612  H2  TIP3 1201      73.204  56.600  55.450  1.00  0.00           H
ATOM   3613  OH2 TIP3 1202      24.296  47.568  65.648  1.00  0.00           O
ATOM   3614  H1  TIP3 1202      23.804  48.340  65.366  1.00  0.00           H
ATOM   3615  H2  TIP3 1202      23.644  46.868  65.684  1.00  0.00           H
ATOM   3616  OH2 TIP3 1203      28.377  43.303  49.914  1.00  0.00           O
ATOM   3617  H1  TIP3 1203      27.767  44.041  49.916  1.00  0.00           H
ATOM   3618  H2  TIP3 1203      29.192  43.665  50.264  1.00  0.00           H
ATOM   3619  OH2 TIP3 1204      16.888  25.773  53.217  1.00  0.00           O
ATOM   3620  H1  TIP3 1204      17.378  25.643  52.405  1.00  0.00           H
ATOM   3621  H2  TIP3 1204      15.990  25.526  52.997  1.00  0.00           H
ATOM   3622  OH2 TIP3 1205      14.591  59.499  54.840  1.00  0.00           O
ATOM   3623  H1  TIP3 1205      14.007  58.856  55.241  1.00  0.00           H
ATOM   3624  H2  TIP3 1205      15.335  59.555  55.440  1.00  0.00           H
ATOM   3625  OH2 TIP3 1206      67.292  42.302   5.989  1.00  0.00           O
ATOM   3626  H1  TIP3 1206      66.953  43.169   5.765  1.00  0.00           H
ATOM   3627  H2  TIP3 1206      66.524  41.814   6.285  1.00  0.00           H
ATOM   3628  OH2 TIP3 1207      34.681  45.659  66.764  1.00  0.00           O
ATOM   3629  H1  TIP3 1207      34.357  45.873  67.639  1.00  0.00           H
ATOM   3630  H2  TIP3 1207      33.922  45.773  66.192  1.00  0.00           H
ATOM   3631  OH2 TIP3 1208      66.368  21.026  17.131  1.00  0.00           O
ATOM   3632  H1  TIP3 1208      65.760  20.288  17.168  1.00  0.00           H
ATOM   3633  H2  TIP3 1208      65.804  21.800  17.106  1.00  0.00           H
ATOM   3634  OH2 TIP3 1209      55.452  38.262   5.462  1.00  0.00           O
ATOM   3635  H1  TIP3 1209      56.184  38.422   4.866  1.00  0.00           H
ATOM   3636  H2  TIP3 1209      54.695  38.647   5.021  1.00  0.00           H
ATOM   3637  OH2 TIP3 1210      23.847  45.670  11.660  1.00  0.00           O
ATOM   3638  H1  TIP3 1210      23.007  45.966  12.009  1.00  0.00           H
ATOM   3639  H2  TIP3 1210      24.055  44.886  12.168  1.00  0.00           H
ATOM   3640  OH2 TIP3 1211      36.844  55.619  34.742  1.00  0.00           O
ATOM   3641  H1  TIP3 1211      35.978  55.515  35.137  1.00  0.00           H
ATOM   3642  H2  TIP3 1211      37.439  55.697  35.488  1.00  0.00           H
ATOM   3643  OH2 TIP3 1212      68.045  53.353  36.664  1.00  0.00           O
ATOM   3644  H1  TIP3 1212      67.726  54.170  37.047  1.00  0.00           H
ATOM   3645  H2  TIP3 1212      68.923  53.564  36.346  1.00  0.00           H
ATOM   3646  OH2 TIP3 1213      53.388  55.149   7.337  1.00  0.00           O
ATOM   3647  H1  TIP3 1213      52.973  54.782   6.556  1.00  0.00           H
ATOM   3648  H2  TIP3 1213      54.294  55.308   7.075  1.00  0.00           H
ATOM   3649  OH2 TIP3 1214      28.422  51.080  55.247  1.00  0.00           O
ATOM   3650  H1  TIP3 1214      28.679  50.384  54.643  1.00  0.00           H
ATOM   3651  H2  TIP3 1214      29.180  51.192  55.821  1.00  0.00           H
ATOM   3652  OH2 TIP3 1215      43.659  54.301   3.220  1.00  0.00           O
ATOM   3653  H1  TIP3 1215      42.816  53.954   3.513  1.00  0.00           H
ATOM   3654  H2  TIP3 1215      44.297  53.641   3.491  1.00  0.00           H
ATOM   3655  OH2 TIP3 1216      50.000  38.314  66.643  1.00  0.00           O
ATOM   3656  H1  TIP3 1216      50.237  37.778  67.400  1.00  0.00           H
ATOM   3657  H2  TIP3 1216      50.654  39.013  66.629  1.00  0.00           H
ATOM   3658  OH2 TIP3 1217      40.262  36.889  72.940  1.00  0.00           O
ATOM   3659  H1  TIP3 1217      39.583  37.362  73.420  1.00  0.00           H
ATOM   3660  H2  TIP3 1217      39.844  36.069  72.677  1.00  0.00           H
ATOM   3661  OH2 TIP3 1218       9.303  63.966  57.729  1.00  0.00           O
ATOM   3662  H1  TIP3 1218       9.684  64.772  57.380  1.00  0.00           H
ATOM   3663  H2  TIP3 1218       9.767  63.818  58.553  1.00  0.00           H
ATOM   3664  OH2 TIP3 1219      19.863  36.731   0.140  1.00  0.00           O
ATOM   3665  H1  TIP3 1219      19.985  36.170  -0.627  1.00  0.00           H
ATOM   3666  H2  TIP3 1219      20.485  36.393   0.785  1.00  0.00           H
ATOM   3667  OH2 TIP3 1220       9.339  12.784  15.534  1.00  0.00           O
ATOM   3668  H1  TIP3 1220       9.105  12.281  16.314  1.00  0.00           H
ATOM   3669  H2  TIP3 1220       9.311  13.697  15.820  1.00  0.00           H
ATOM   3670  OH2 TIP3 1221       1.738  62.345   4.653  1.00  0.00           O
ATOM   3671  H1  TIP3 1221       2.387  62.238   5.349  1.00  0.00           H
ATOM   3672  H2  TIP3 1221       1.881  61.596   4.074  1.00  0.00           H
ATOM   3673  OH2 TIP3 1222      24.063   6.183  10.418  1.00  0.00           O
ATOM   3674  H1  TIP3 1222      25.006   6.067  10.306  1.00  0.00           H
ATOM   3675  H2  TIP3 1222      23.854   5.693  11.214  1.00  0.00           H
ATOM   3676  OH2 TIP3 1223      69.104  12.265  43.872  1.00  0.00           O
ATOM   3677  H1  TIP3 1223      68.680  11.992  44.686  1.00  0.00           H
ATOM   3678  H2  TIP3 1223      69.337  13.181  44.018  1.00  0.00           H
ATOM   3679  OH2 TIP3 1224      52.610   1.385  69.236  1.00  0.00           O
ATOM   3680  H1  TIP3 1224      51.944   0.882  68.768  1.00  0.00           H
ATOM   3681  H2  TIP3 1224      52.113   2.018  69.754  1.00  0.00           H
ATOM   3682  OH2 TIP3 1225      62.795  47.854  17.076  1.00  0.00           O
ATOM   3683  H1  TIP3 1225      62.943  48.411  17.840  1.00  0.00           H
ATOM   3684  H2  TIP3 1225      63.125  46.995  17.337  1.00  0.00           H
ATOM   3685  OH2 TIP3 1226      49.097  72.476  53.084  1.00  0.00           O
ATOM   3686  H1  TIP3 1226      49.208  73.416  53.230  1.00  0.00           H
ATOM   3687  H2  TIP3 1226      49.099  72.095  53.962  1.00  0.00           H
ATOM   3688  OH2 TIP3 1227      61.441  44.884  62.625  1.00  0.00           O
ATOM   3689  H1  TIP3 1227      61.164  44.395  61.850  1.00  0.00           H
ATOM   3690  H2  TIP3 1227      62.388  44.981  62.522  1.00  0.00           H
ATOM   3691  OH2 TIP3 1228      35.926  60.078  51.824  1.00  0.00           O
ATOM   3692  H1  TIP3 1228      35.282  60.480  52.406  1.00  0.00           H
ATOM   3693  H2  TIP3 1228      35.435  59.407  51.349  1.00  0.00           H
ATOM   3694  OH2 TIP3 1229      22.692   5.897  55.526  1.00  0.00           O
ATOM   3695  H1  TIP3 1229      23.184   5.344  56.133  1.00  0.00           H
ATOM   3696  H2  TIP3 1229      22.601   5.364  54.736  1.00  0.00           H
ATOM   3697  OH2 TIP3 1230      37.751  62.582  50.919  1.00  0.00           O
ATOM   3698  H1  TIP3 1230      37.044  61.972  51.133  1.00  0.00           H
ATOM   3699  H2  TIP3 1230      37.310  63.419  50.779  1.00  0.00           H
ATOM   3700  OH2 TIP3 1231      58.839  55.610  51.195  1.00  0.00           O
ATOM   3701  H1  TIP3 1231      59.174  55.230  50.383  1.00  0.00           H
ATOM   3702  H2  TIP3 1231      57.889  55.621  51.081  1.00  0.00           H
ATOM   3703  OH2 TIP3 1232      42.269  16.522  72.581  1.00  0.00           O
ATOM   3704  H1  TIP3 1232      42.095  15.975  73.347  1.00  0.00           H
ATOM   3705  H2  TIP3 1232      43.195  16.376  72.387  1.00  0.00           H
ATOM   3706  OH2 TIP3 1233      17.389  28.459   0.617  1.00  0.00           O
ATOM   3707  H1  TIP3 1233      17.408  27.509   0.505  1.00  0.00           H
ATOM   3708  H2  TIP3 1233      17.180  28.588   1.542  1.00  0.00           H
ATOM   3709  OH2 TIP3 1234      66.333  38.434  53.473  1.00  0.00           O
ATOM   3710  H1  TIP3 1234      67.257  38.329  53.698  1.00  0.00           H
ATOM   3711  H2  TIP3 1234      65.938  37.586  53.677  1.00  0.00           H
ATOM   3712  OH2 TIP3 1235      40.718  61.832  47.658  1.00  0.00           O
ATOM   3713  H1  TIP3 1235      40.439  62.450  46.983  1.00  0.00           H
ATOM   3714  H2  TIP3 1235      41.383  61.292  47.231  1.00  0.00           H
ATOM   3715  OH2 TIP3 1236      49.444  20.455  14.662  1.00  0.00           O
ATOM   3716  H1  TIP3 1236      49.942  19.779  14.204  1.00  0.00           H
ATOM   3717  H2  TIP3 1236      48.528  20.231  14.498  1.00  0.00           H
ATOM   3718  OH2 TIP3 1237       0.369  13.943  24.104  1.00  0.00           O
ATOM   3719  H1  TIP3 1237      -0.102  13.710  24.904  1.00  0.00           H
ATOM   3720  H2  TIP3 1237       0.558  14.876  24.199  1.00  0.00           H
ATOM   3721  OH2 TIP3 1238      61.130  51.084  40.735  1.00  0.00           O
ATOM   3722  H1  TIP3 1238      61.526  51.213  41.597  1.00  0.00           H
ATOM   3723  H2  TIP3 1238      61.470  50.239  40.439  1.00  0.00           H
ATOM   3724  OH2 TIP3 1239       1.497  30.016  69.903  1.00  0.00           O
ATOM   3725  H1  TIP3 1239       1.305  30.916  69.640  1.00  0.00           H
ATOM   3726  H2  TIP3 1239       0.674  29.547  69.772  1.00  0.00           H
ATOM   3727  OH2 TIP3 1240      24.793  47.659   9.373  1.00  0.00           O
ATOM   3728  H1  TIP3 1240      24.851  46.882   9.929  1.00  0.00           H
ATOM   3729  H2  TIP3 1240      24.877  48.395   9.980  1.00  0.00           H
ATOM   3730  OH2 TIP3 1241      39.344  69.342   2.578  1.00  0.00           O
ATOM   3731  H1  TIP3 1241      40.137  69.063   3.037  1.00  0.00           H
ATOM   3732  H2  TIP3 1241      39.608  69.403   1.660  1.00  0.00           H
ATOM   3733  OH2 TIP3 1242      43.277  40.388  46.592  1.00  0.00           O
ATOM   3734  H1  TIP3 1242      42.921  40.866  45.843  1.00  0.00           H
ATOM   3735  H2  TIP3 1242      42.691  39.640  46.700  1.00  0.00           H
ATOM   3736  OH2 TIP3 1243      60.973  38.435  49.156  1.00  0.00           O
ATOM   3737  H1  TIP3 1243      61.585  38.350  49.887  1.00  0.00           H
ATOM   3738  H2  TIP3 1243      61.027  39.356  48.903  1.00  0.00           H
ATOM   3739  OH2 TIP3 1244      23.475  70.862   1.372  1.00  0.00           O
ATOM   3740  H1  TIP3 1244      24.182  71.308   1.838  1.00  0.00           H
ATOM   3741  H2  TIP3 1244      23.628  69.932   1.537  1.00  0.00           H
ATOM   3742  OH2 TIP3 1245       6.693   8.600  56.363  1.00  0.00           O
ATOM   3743  H1  TIP3 1245       6.082   9.302  56.584  1.00  0.00           H
ATOM   3744  H2  TIP3 1245       7.324   8.595  57.083  1.00  0.00           H
ATOM   3745  OH2 TIP3 1246       7.871  23.759  10.977  1.00  0.00           O
ATOM   3746  H1  TIP3 1246       8.561  23.236  10.569  1.00  0.00           H
ATOM   3747  H2  TIP3 1246       7.665  23.294  11.788  1.00  0.00           H
ATOM   3748  OH2 TIP3 1247      15.376  61.751  35.413  1.00  0.00           O
ATOM   3749  H1  TIP3 1247      15.961  62.250  34.843  1.00  0.00           H
ATOM   3750  H2  TIP3 1247      15.082  62.384  36.068  1.00  0.00           H
ATOM   3751  OH2 TIP3 1248      42.792  64.128   0.631  1.00  0.00           O
ATOM   3752  H1  TIP3 1248      42.306  63.658  -0.047  1.00  0.00           H
ATOM   3753  H2  TIP3 1248      43.712  63.983   0.410  1.00  0.00           H
ATOM   3754  OH2 TIP3 1249      21.815  44.495  34.860  1.00  0.00           O
ATOM   3755  H1  TIP3 1249      22.097  43.803  35.458  1.00  0.00           H
ATOM   3756  H2  TIP3 1249      22.629  44.905  34.567  1.00  0.00           H
ATOM   3757  OH2 TIP3 1250      63.585  70.276  64.550  1.00  0.00           O
ATOM   3758  H1  TIP3 1250      63.764  69.683  63.820  1.00  0.00           H
ATOM   3759  H2  TIP3 1250      63.313  71.094  64.133  1.00  0.00           H
ATOM   3760  OH2 TIP3 1251      71.107  62.517  65.020  1.00  0.00           O
ATOM   3761  H1  TIP3 1251      70.934  62.514  64.078  1.00  0.00           H
ATOM   3762  H2  TIP3 1251      70.323  62.129  65.409  1.00  0.00           H
ATOM   3763  OH2 TIP3 1252       0.456  70.633  52.822  1.00  0.00           O
ATOM   3764  H1  TIP3 1252       0.247  71.303  52.171  1.00  0.00           H
ATOM   3765  H2  TIP3 1252       0.030  69.841  52.496  1.00  0.00           H
ATOM   3766  OH2 TIP3 1253       7.065  64.024  29.484  1.00  0.00           O
ATOM   3767  H1  TIP3 1253       6.359  64.277  30.079  1.00  0.00           H
ATOM   3768  H2  TIP3 1253       7.279  64.828  29.010  1.00  0.00           H
ATOM   3769  OH2 TIP3 1254      46.752  45.097   1.314  1.00  0.00           O
ATOM   3770  H1  TIP3 1254      46.406  44.229   1.106  1.00  0.00           H
ATOM   3771  H2  TIP3 1254      47.251  44.969   2.121  1.00  0.00           H
ATOM   3772  OH2 TIP3 1255      42.930   0.628  39.887  1.00  0.00           O
ATOM   3773  H1  TIP3 1255      43.838   0.784  39.627  1.00  0.00           H
ATOM   3774  H2  TIP3 1255      42.942  -0.242  40.287  1.00  0.00           H
ATOM   3775  OH2 TIP3 1256      34.513   3.217  60.851  1.00  0.00           O
ATOM   3776  H1  TIP3 1256      34.844   4.113  60.918  1.00  0.00           H
ATOM   3777  H2  TIP3 1256      34.861   2.894  60.020  1.00  0.00           H
ATOM   3778  OH2 TIP3 1257      52.040  13.193  45.889  1.00  0.00           O
ATOM   3779  H1  TIP3 1257      51.478  12.440  46.073  1.00  0.00           H
ATOM   3780  H2  TIP3 1257      52.742  13.133  46.536  1.00  0.00           H
ATOM   3781  OH2 TIP3 1258      44.354  29.756  10.690  1.00  0.00           O
ATOM   3782  H1  TIP3 1258      43.746  29.848   9.957  1.00  0.00           H
ATOM   3783  H2  TIP3 1258      43.982  30.304  11.381  1.00  0.00           H
ATOM   3784  OH2 TIP3 1259      56.160   1.180  66.693  1.00  0.00           O
ATOM   3785  H1  TIP3 1259      56.049   0.804  65.820  1.00  0.00           H
ATOM   3786  H2  TIP3 1259      55.441   1.806  66.778  1.00  0.00           H
ATOM   3787  OH2 TIP3 1260      29.310   4.539  43.095  1.00  0.00           O
ATOM   3788  H1  TIP3 1260      29.245   3.672  42.694  1.00  0.00           H
ATOM   3789  H2  TIP3 1260      28.862   5.122  42.482  1.00  0.00           H
ATOM   3790  OH2 TIP3 1261      62.965  31.161  39.239  1.00  0.00           O
ATOM   3791  H1  TIP3 1261      63.477  30.442  38.869  1.00  0.00           H
ATOM   3792  H2  TIP3 1261      63.612  31.837  39.441  1.00  0.00           H
ATOM   3793  OH2 TIP3 1262      59.518  18.086   8.859  1.00  0.00           O
ATOM   3794  H1  TIP3 1262      59.681  17.561   8.075  1.00  0.00           H
ATOM   3795  H2  TIP3 1262      59.884  17.567   9.575  1.00  0.00           H
ATOM   3796  OH2 TIP3 1263      67.944  41.801  54.711  1.00  0.00           O
ATOM   3797  H1  TIP3 1263      67.010  41.717  54.517  1.00  0.00           H
ATOM   3798  H2  TIP3 1263      68.197  42.637  54.319  1.00  0.00           H
ATOM   3799  OH2 TIP3 1264      44.344  64.828  70.404  1.00  0.00           O
ATOM   3800  H1  TIP3 1264      43.395  64.957  70.413  1.00  0.00           H
ATOM   3801  H2  TIP3 1264      44.700  65.681  70.156  1.00  0.00           H
ATOM   3802  OH2 TIP3 1265      31.742  51.626  36.258  1.00  0.00           O
ATOM   3803  H1  TIP3 1265      31.027  52.082  36.700  1.00  0.00           H
ATOM   3804  H2  TIP3 1265      31.383  50.764  36.046  1.00  0.00           H
ATOM   3805  OH2 TIP3 1266      41.096  47.182  58.655  1.00  0.00           O
ATOM   3806  H1  TIP3 1266      41.344  46.766  59.481  1.00  0.00           H
ATOM   3807  H2  TIP3 1266      40.309  47.684  58.865  1.00  0.00           H
ATOM   3808  OH2 TIP3 1267      51.726  54.494  29.530  1.00  0.00           O
ATOM   3809  H1  TIP3 1267      52.383  54.770  30.169  1.00  0.00           H
ATOM   3810  H2  TIP3 1267      51.443  55.306  29.111  1.00  0.00           H
ATOM   3811  OH2 TIP3 1268      56.450  22.604  53.698  1.00  0.00           O
ATOM   3812  H1  TIP3 1268      55.955  22.071  53.075  1.00  0.00           H
ATOM   3813  H2  TIP3 1268      56.635  22.012  54.427  1.00  0.00           H
ATOM   3814  OH2 TIP3 1269      17.733  54.353  42.993  1.00  0.00           O
ATOM   3815  H1  TIP3 1269      17.324  55.117  43.400  1.00  0.00           H
ATOM   3816  H2  TIP3 1269      17.772  53.701  43.692  1.00  0.00           H
ATOM   3817  OH2 TIP3 1270      19.751  27.254  11.791  1.00  0.00           O
ATOM   3818  H1  TIP3 1270      20.065  26.522  12.322  1.00  0.00           H
ATOM   3819  H2  TIP3 1270      20.175  27.133  10.941  1.00  0.00           H
ATOM   3820  OH2 TIP3 1271      20.987  40.929  47.514  1.00  0.00           O
ATOM   3821  H1  TIP3 1271      21.088  41.853  47.743  1.00  0.00           H
ATOM   3822  H2  TIP3 1271      20.653  40.519  48.311  1.00  0.00           H
ATOM   3823  OH2 TIP3 1272       5.111  10.836  56.419  1.00  0.00           O
ATOM   3824  H1  TIP3 1272       4.901  11.095  55.522  1.00  0.00           H
ATOM   3825  H2  TIP3 1272       4.472  11.299  56.960  1.00  0.00           H
ATOM   3826  OH2 TIP3 1273      56.755  62.340  14.047  1.00  0.00           O
ATOM   3827  H1  TIP3 1273      56.351  61.507  13.801  1.00  0.00           H
ATOM   3828  H2  TIP3 1273      57.157  62.659  13.239  1.00  0.00           H
ATOM   3829  OH2 TIP3 1274      25.322  67.047  55.205  1.00  0.00           O
ATOM   3830  H1  TIP3 1274      24.497  66.972  55.686  1.00  0.00           H
ATOM   3831  H2  TIP3 1274      25.959  67.324  55.863  1.00  0.00           H
ATOM   3832  OH2 TIP3 1275      39.258  38.272  57.350  1.00  0.00           O
ATOM   3833  H1  TIP3 1275      38.557  38.913  57.466  1.00  0.00           H
ATOM   3834  H2  TIP3 1275      39.986  38.776  56.986  1.00  0.00           H
ATOM   3835  OH2 TIP3 1276       8.898  17.359  68.486  1.00  0.00           O
ATOM   3836  H1  TIP3 1276       9.668  17.927  68.440  1.00  0.00           H
ATOM   3837  H2  TIP3 1276       8.184  17.944  68.740  1.00  0.00           H
ATOM   3838  OH2 TIP3 1277      49.462  63.181  29.242  1.00  0.00           O
ATOM   3839  H1  TIP3 1277      49.367  62.231  29.164  1.00  0.00           H
ATOM   3840  H2  TIP3 1277      48.705  63.537  28.778  1.00  0.00           H
ATOM   3841  OH2 TIP3 1278      43.380  51.823  71.444  1.00  0.00           O
ATOM   3842  H1  TIP3 1278      43.402  52.311  72.267  1.00  0.00           H
ATOM   3843  H2  TIP3 1278      42.807  52.337  70.875  1.00  0.00           H
ATOM   3844  OH2 TIP3 1279      70.600  27.631  18.338  1.00  0.00           O
ATOM   3845  H1  TIP3 1279      69.849  27.191  18.736  1.00  0.00           H
ATOM   3846  H2  TIP3 1279      70.390  27.669  17.406  1.00  0.00           H
ATOM   3847  OH2 TIP3 1280       1.710  44.626   9.365  1.00  0.00           O
ATOM   3848  H1  TIP3 1280       1.563  44.516   8.426  1.00  0.00           H
ATOM   3849  H2  TIP3 1280       2.659  44.554   9.469  1.00  0.00           H
ATOM   3850  OH2 TIP3 1281      61.739  41.200  72.015  1.00  0.00           O
ATOM   3851  H1  TIP3 1281      60.840  41.402  72.276  1.00  0.00           H
ATOM   3852  H2  TIP3 1281      62.258  41.925  72.363  1.00  0.00           H
ATOM   3853  OH2 TIP3 1282      61.426  63.421  53.079  1.00  0.00           O
ATOM   3854  H1  TIP3 1282      62.059  63.515  52.367  1.00  0.00           H
ATOM   3855  H2  TIP3 1282      60.619  63.805  52.736  1.00  0.00           H
ATOM   3856  OH2 TIP3 1283      34.373  40.296  15.864  1.00  0.00           O
ATOM   3857  H1  TIP3 1283      33.777  40.822  16.396  1.00  0.00           H
ATOM   3858  H2  TIP3 1283      34.544  40.834  15.091  1.00  0.00           H
ATOM   3859  OH2 TIP3 1284      26.120  19.950  42.637  1.00  0.00           O
ATOM   3860  H1  TIP3 1284      25.178  19.985  42.804  1.00  0.00           H
ATOM   3861  H2  TIP3 1284      26.461  19.355  43.304  1.00  0.00           H
ATOM   3862  OH2 TIP3 1285      17.440  32.076  23.586  1.00  0.00           O
ATOM   3863  H1  TIP3 1285      17.745  32.953  23.816  1.00  0.00           H
ATOM   3864  H2  TIP3 1285      16.497  32.176  23.454  1.00  0.00           H
ATOM   3865  OH2 TIP3 1286      38.260  61.332  18.552  1.00  0.00           O
ATOM   3866  H1  TIP3 1286      37.401  61.290  18.971  1.00  0.00           H
ATOM   3867  H2  TIP3 1286      38.182  60.765  17.785  1.00  0.00           H
ATOM   3868  OH2 TIP3 1287      53.718  26.270  29.795  1.00  0.00           O
ATOM   3869  H1  TIP3 1287      54.049  27.022  30.287  1.00  0.00           H
ATOM   3870  H2  TIP3 1287      52.766  26.355  29.839  1.00  0.00           H
ATOM   3871  OH2 TIP3 1288      20.851  41.525   2.393  1.00  0.00           O
ATOM   3872  H1  TIP3 1288      20.266  40.790   2.575  1.00  0.00           H
ATOM   3873  H2  TIP3 1288      21.730  41.171   2.524  1.00  0.00           H
ATOM   3874  OH2 TIP3 1289       5.620  35.371  22.831  1.00  0.00           O
ATOM   3875  H1  TIP3 1289       6.237  34.665  22.640  1.00  0.00           H
ATOM   3876  H2  TIP3 1289       6.171  36.145  22.947  1.00  0.00           H
ATOM   3877  OH2 TIP3 1290      72.144  42.147  12.917  1.00  0.00           O
ATOM   3878  H1  TIP3 1290      71.323  42.587  13.138  1.00  0.00           H
ATOM   3879  H2  TIP3 1290      72.445  41.770  13.744  1.00  0.00           H
ATOM   3880  OH2 TIP3 1291      52.626  14.897  18.413  1.00  0.00           O
ATOM   3881  H1  TIP3 1291      52.788  15.675  17.878  1.00  0.00           H
ATOM   3882  H2  TIP3 1291      53.089  15.069  19.233  1.00  0.00           H
ATOM   3883  OH2 TIP3 1292      45.668  42.574   0.778  1.00  0.00           O
ATOM   3884  H1  TIP3 1292      45.185  42.987   0.062  1.00  0.00           H
ATOM   3885  H2  TIP3 1292      45.512  41.637   0.664  1.00  0.00           H
ATOM   3886  OH2 TIP3 1293      18.565  40.845  66.438  1.00  0.00           O
ATOM   3887  H1  TIP3 1293      19.499  40.777  66.636  1.00  0.00           H
ATOM   3888  H2  TIP3 1293      18.492  41.629  65.894  1.00  0.00           H
ATOM   3889  OH2 TIP3 1294      58.588  65.676  34.611  1.00  0.00           O
ATOM   3890  H1  TIP3 1294      58.271  64.781  34.732  1.00  0.00           H
ATOM   3891  H2  TIP3 1294      58.948  65.920  35.464  1.00  0.00           H
ATOM   3892  OH2 TIP3 1295      53.651  24.933  33.158  1.00  0.00           O
ATOM   3893  H1  TIP3 1295      54.192  25.637  32.800  1.00  0.00           H
ATOM   3894  H2  TIP3 1295      52.925  25.384  33.589  1.00  0.00           H
ATOM   3895  OH2 TIP3 1296      63.107  24.329  54.101  1.00  0.00           O
ATOM   3896  H1  TIP3 1296      63.952  23.895  53.986  1.00  0.00           H
ATOM   3897  H2  TIP3 1296      62.490  23.787  53.609  1.00  0.00           H
ATOM   3898  OH2 TIP3 1297      26.234  32.146  48.949  1.00  0.00           O
ATOM   3899  H1  TIP3 1297      26.983  32.717  49.119  1.00  0.00           H
ATOM   3900  H2  TIP3 1297      25.618  32.696  48.465  1.00  0.00           H
ATOM   3901  OH2 TIP3 1298      27.831  52.089  29.768  1.00  0.00           O
ATOM   3902  H1  TIP3 1298      27.239  52.841  29.739  1.00  0.00           H
ATOM   3903  H2  TIP3 1298      28.707  52.470  29.709  1.00  0.00           H
ATOM   3904  OH2 TIP3 1299      68.546  68.423  29.712  1.00  0.00           O
ATOM   3905  H1  TIP3 1299      68.020  68.431  30.512  1.00  0.00           H
ATOM   3906  H2  TIP3 1299      68.208  69.155  29.196  1.00  0.00           H
ATOM   3907  OH2 TIP3 1300      62.387  52.012  30.587  1.00  0.00           O
ATOM   3908  H1  TIP3 1300      61.798  51.270  30.724  1.00  0.00           H
ATOM   3909  H2  TIP3 1300      62.985  51.985  31.334  1.00  0.00           H
ATOM   3910  OH2 TIP3 1301      27.106  70.477  44.929  1.00  0.00           O
ATOM   3911  H1  TIP3 1301      28.018  70.501  45.220  1.00  0.00           H
ATOM   3912  H2  TIP3 1301      26.689  71.208  45.385  1.00  0.00           H
ATOM   3913  OH2 TIP3 1302      12.177  18.447  56.510  1.00  0.00           O
ATOM   3914  H1  TIP3 1302      11.733  17.709  56.926  1.00  0.00           H
ATOM   3915  H2  TIP3 1302      13.099  18.192  56.488  1.00  0.00           H
ATOM   3916  OH2 TIP3 1303       0.567  59.653  25.262  1.00  0.00           O
ATOM   3917  H1  TIP3 1303       0.250  60.469  25.648  1.00  0.00           H
ATOM   3918  H2  TIP3 1303      -0.099  59.420  24.615  1.00  0.00           H
ATOM   3919  OH2 TIP3 1304       5.484  12.706   4.908  1.00  0.00           O
ATOM   3920  H1  TIP3 1304       5.080  11.893   5.212  1.00  0.00           H
ATOM   3921  H2  TIP3 1304       6.121  12.427   4.251  1.00  0.00           H
ATOM   3922  OH2 TIP3 1305      14.345  37.269  10.811  1.00  0.00           O
ATOM   3923  H1  TIP3 1305      13.859  37.681  11.526  1.00  0.00           H
ATOM   3924  H2  TIP3 1305      13.740  37.284  10.070  1.00  0.00           H
ATOM   3925  OH2 TIP3 1306      62.448  35.331  21.775  1.00  0.00           O
ATOM   3926  H1  TIP3 1306      63.003  34.656  22.168  1.00  0.00           H
ATOM   3927  H2  TIP3 1306      62.270  35.010  20.891  1.00  0.00           H
ATOM   3928  OH2 TIP3 1307      50.120  43.861  63.293  1.00  0.00           O
ATOM   3929  H1  TIP3 1307      50.226  44.517  62.604  1.00  0.00           H
ATOM   3930  H2  TIP3 1307      50.361  44.318  64.099  1.00  0.00           H
ATOM   3931  OH2 TIP3 1308      59.507  35.383  67.892  1.00  0.00           O
ATOM   3932  H1  TIP3 1308      59.736  36.164  67.388  1.00  0.00           H
ATOM   3933  H2  TIP3 1308      59.796  34.652  67.347  1.00  0.00           H
ATOM   3934  OH2 TIP3 1309      71.329  47.546  25.113  1.00  0.00           O
ATOM   3935  H1  TIP3 1309      71.397  46.613  24.909  1.00  0.00           H
ATOM   3936  H2  TIP3 1309      71.144  47.963  24.271  1.00  0.00           H
ATOM   3937  OH2 TIP3 1310      70.501  39.150  60.548  1.00  0.00           O
ATOM   3938  H1  TIP3 1310      70.903  39.229  59.683  1.00  0.00           H
ATOM   3939  H2  TIP3 1310      71.077  39.649  61.127  1.00  0.00           H
ATOM   3940  OH2 TIP3 1311      53.463  72.683  65.306  1.00  0.00           O
ATOM   3941  H1  TIP3 1311      53.543  72.260  66.161  1.00  0.00           H
ATOM   3942  H2  TIP3 1311      52.539  72.927  65.244  1.00  0.00           H
ATOM   3943  OH2 TIP3 1312      66.049  52.635  14.543  1.00  0.00           O
ATOM   3944  H1  TIP3 1312      66.167  52.050  15.291  1.00  0.00           H
ATOM   3945  H2  TIP3 1312      65.639  53.417  14.912  1.00  0.00           H
ATOM   3946  OH2 TIP3 1313       8.495  36.134   0.055  1.00  0.00           O
ATOM   3947  H1  TIP3 1313       8.880  36.693   0.729  1.00  0.00           H
ATOM   3948  H2  TIP3 1313       8.414  35.276   0.471  1.00  0.00           H
ATOM   3949  OH2 TIP3 1314      38.360  69.904  25.313  1.00  0.00           O
ATOM   3950  H1  TIP3 1314      38.523  69.600  24.420  1.00  0.00           H
ATOM   3951  H2  TIP3 1314      38.424  69.114  25.851  1.00  0.00           H
ATOM   3952  OH2 TIP3 1315       1.391  48.505  18.614  1.00  0.00           O
ATOM   3953  H1  TIP3 1315       1.215  48.108  19.467  1.00  0.00           H
ATOM   3954  H2  TIP3 1315       0.565  48.425  18.137  1.00  0.00           H
ATOM   3955  OH2 TIP3 1316      62.648  61.272   7.121  1.00  0.00           O
ATOM   3956  H1  TIP3 1316      62.726  61.970   6.471  1.00  0.00           H
ATOM   3957  H2  TIP3 1316      63.319  61.475   7.773  1.00  0.00           H
ATOM   3958  OH2 TIP3 1317      18.568  65.373  48.264  1.00  0.00           O
ATOM   3959  H1  TIP3 1317      18.238  65.478  49.157  1.00  0.00           H
ATOM   3960  H2  TIP3 1317      19.237  66.052  48.174  1.00  0.00           H
ATOM   3961  OH2 TIP3 1318      47.902  73.068  11.442  1.00  0.00           O
ATOM   3962  H1  TIP3 1318      47.291  73.017  12.178  1.00  0.00           H
ATOM   3963  H2  TIP3 1318      47.506  73.702  10.845  1.00  0.00           H
ATOM   3964  OH2 TIP3 1319      48.936  44.123  53.448  1.00  0.00           O
ATOM   3965  H1  TIP3 1319      48.563  43.678  54.209  1.00  0.00           H
ATOM   3966  H2  TIP3 1319      49.669  43.569  53.182  1.00  0.00           H
ATOM   3967  OH2 TIP3 1320      28.337  41.522  16.232  1.00  0.00           O
ATOM   3968  H1  TIP3 1320      27.724  41.986  15.661  1.00  0.00           H
ATOM   3969  H2  TIP3 1320      27.863  41.415  17.056  1.00  0.00           H
ATOM   3970  OH2 TIP3 1321       9.351  51.561  17.271  1.00  0.00           O
ATOM   3971  H1  TIP3 1321       9.372  52.516  17.327  1.00  0.00           H
ATOM   3972  H2  TIP3 1321       8.445  51.354  17.041  1.00  0.00           H
ATOM   3973  OH2 TIP3 1322      13.776  34.650   6.913  1.00  0.00           O
ATOM   3974  H1  TIP3 1322      14.078  34.939   6.051  1.00  0.00           H
ATOM   3975  H2  TIP3 1322      14.572  34.602   7.442  1.00  0.00           H
ATOM   3976  OH2 TIP3 1323      40.243  25.389  55.526  1.00  0.00           O
ATOM   3977  H1  TIP3 1323      40.281  24.586  55.005  1.00  0.00           H
ATOM   3978  H2  TIP3 1323      39.312  25.507  55.716  1.00  0.00           H
ATOM   3979  OH2 TIP3 1324      56.799  15.360  70.707  1.00  0.00           O
ATOM   3980  H1  TIP3 1324      57.372  15.150  71.444  1.00  0.00           H
ATOM   3981  H2  TIP3 1324      56.768  14.556  70.189  1.00  0.00           H
ATOM   3982  OH2 TIP3 1325       4.773  23.803  31.028  1.00  0.00           O
ATOM   3983  H1  TIP3 1325       4.918  24.444  31.725  1.00  0.00           H
ATOM   3984  H2  TIP3 1325       3.952  24.076  30.618  1.00  0.00           H
ATOM   3985  OH2 TIP3 1326      67.682  37.332  47.043  1.00  0.00           O
ATOM   3986  H1  TIP3 1326      67.883  36.850  46.241  1.00  0.00           H
ATOM   3987  H2  TIP3 1326      66.864  37.791  46.849  1.00  0.00           H
ATOM   3988  OH2 TIP3 1327      29.206  41.015  46.892  1.00  0.00           O
ATOM   3989  H1  TIP3 1327      28.502  41.655  46.999  1.00  0.00           H
ATOM   3990  H2  TIP3 1327      29.838  41.447  46.318  1.00  0.00           H
ATOM   3991  OH2 TIP3 1328       7.830  27.377  72.041  1.00  0.00           O
ATOM   3992  H1  TIP3 1328       8.512  28.047  71.992  1.00  0.00           H
ATOM   3993  H2  TIP3 1328       8.310  26.552  72.121  1.00  0.00           H
ATOM   3994  OH2 TIP3 1329      53.819  57.940  31.410  1.00  0.00           O
ATOM   3995  H1  TIP3 1329      53.862  58.724  30.861  1.00  0.00           H
ATOM   3996  H2  TIP3 1329      53.768  58.276  32.305  1.00  0.00           H
ATOM   3997  OH2 TIP3 1330      19.621  42.529  42.500  1.00  0.00           O
ATOM   3998  H1  TIP3 1330      19.592  42.589  41.545  1.00  0.00           H
ATOM   3999  H2  TIP3 1330      18.828  42.046  42.734  1.00  0.00           H
ATOM   4000  OH2 TIP3 1331      66.378  22.003   4.436  1.00  0.00           O
ATOM   4001  H1  TIP3 1331      66.384  21.916   5.390  1.00  0.00           H
ATOM   4002  H2  TIP3 1331      66.786  22.853   4.271  1.00  0.00           H
ATOM   4003  OH2 TIP3 1332      40.549  25.718  45.020  1.00  0.00           O
ATOM   4004  H1  TIP3 1332      41.019  26.527  44.819  1.00  0.00           H
ATOM   4005  H2  TIP3 1332      40.084  25.504  44.211  1.00  0.00           H
ATOM   4006  OH2 TIP3 1333       3.915  52.891  34.602  1.00  0.00           O
ATOM   4007  H1  TIP3 1333       4.699  53.134  34.109  1.00  0.00           H
ATOM   4008  H2  TIP3 1333       4.213  52.829  35.510  1.00  0.00           H
ATOM   4009  OH2 TIP3 1334      72.013  54.715  71.956  1.00  0.00           O
ATOM   4010  H1  TIP3 1334      71.777  54.011  72.560  1.00  0.00           H
ATOM   4011  H2  TIP3 1334      72.546  54.288  71.286  1.00  0.00           H
ATOM   4012  OH2 TIP3 1335       0.120  13.710   4.466  1.00  0.00           O
ATOM   4013  H1  TIP3 1335      -0.085  14.550   4.877  1.00  0.00           H
ATOM   4014  H2  TIP3 1335      -0.535  13.614   3.775  1.00  0.00           H
ATOM   4015  OH2 TIP3 1336      37.890  44.329  47.269  1.00  0.00           O
ATOM   4016  H1  TIP3 1336      38.045  44.010  48.158  1.00  0.00           H
ATOM   4017  H2  TIP3 1336      37.308  45.080  47.382  1.00  0.00           H
ATOM   4018  OH2 TIP3 1337       1.515  12.363  35.209  1.00  0.00           O
ATOM   4019  H1  TIP3 1337       2.229  12.986  35.345  1.00  0.00           H
ATOM   4020  H2  TIP3 1337       1.770  11.873  34.427  1.00  0.00           H
ATOM   4021  OH2 TIP3 1338      20.945  71.471  58.088  1.00  0.00           O
ATOM   4022  H1  TIP3 1338      21.396  70.899  58.709  1.00  0.00           H
ATOM   4023  H2  TIP3 1338      20.025  71.428  58.348  1.00  0.00           H
ATOM   4024  OH2 TIP3 1339      27.340   0.863  54.459  1.00  0.00           O
ATOM   4025  H1  TIP3 1339      26.799   1.425  53.904  1.00  0.00           H
ATOM   4026  H2  TIP3 1339      27.140   1.143  55.352  1.00  0.00           H
ATOM   4027  OH2 TIP3 1340      25.288  66.929  24.991  1.00  0.00           O
ATOM   4028  H1  TIP3 1340      25.720  66.078  24.924  1.00  0.00           H
ATOM   4029  H2  TIP3 1340      25.180  67.070  25.931  1.00  0.00           H
ATOM   4030  OH2 TIP3 1341      32.553  64.301  26.686  1.00  0.00           O
ATOM   4031  H1  TIP3 1341      32.549  64.907  25.945  1.00  0.00           H
ATOM   4032  H2  TIP3 1341      32.982  63.514  26.349  1.00  0.00           H
ATOM   4033  OH2 TIP3 1342      16.352   4.837  70.415  1.00  0.00           O
ATOM   4034  H1  TIP3 1342      16.747   4.804  71.286  1.00  0.00           H
ATOM   4035  H2  TIP3 1342      16.241   5.771  70.237  1.00  0.00           H
ATOM   4036  OH2 TIP3 1343      63.704  44.438  20.519  1.00  0.00           O
ATOM   4037  H1  TIP3 1343      64.268  45.160  20.245  1.00  0.00           H
ATOM   4038  H2  TIP3 1343      64.296  43.821  20.950  1.00  0.00           H
ATOM   4039  OH2 TIP3 1344      16.127  39.753  44.554  1.00  0.00           O
ATOM   4040  H1  TIP3 1344      16.868  39.719  45.159  1.00  0.00           H
ATOM   4041  H2  TIP3 1344      15.355  39.750  45.120  1.00  0.00           H
ATOM   4042  OH2 TIP3 1345       4.151  53.515  65.517  1.00  0.00           O
ATOM   4043  H1  TIP3 1345       4.881  53.291  66.093  1.00  0.00           H
ATOM   4044  H2  TIP3 1345       3.392  53.086  65.913  1.00  0.00           H
ATOM   4045  OH2 TIP3 1346      23.022  13.582  60.418  1.00  0.00           O
ATOM   4046  H1  TIP3 1346      22.073  13.455  60.404  1.00  0.00           H
ATOM   4047  H2  TIP3 1346      23.227  13.950  59.559  1.00  0.00           H
ATOM   4048  OH2 TIP3 1347       1.012  16.510  27.889  1.00  0.00           O
ATOM   4049  H1  TIP3 1347       1.649  16.605  28.597  1.00  0.00           H
ATOM   4050  H2  TIP3 1347       0.180  16.351  28.335  1.00  0.00           H
ATOM   4051  OH2 TIP3 1348      64.201  55.191  19.654  1.00  0.00           O
ATOM   4052  H1  TIP3 1348      63.563  54.479  19.616  1.00  0.00           H
ATOM   4053  H2  TIP3 1348      64.728  55.084  18.862  1.00  0.00           H
ATOM   4054  OH2 TIP3 1349      45.149   2.436   1.041  1.00  0.00           O
ATOM   4055  H1  TIP3 1349      45.310   1.650   1.564  1.00  0.00           H
ATOM   4056  H2  TIP3 1349      45.987   2.617   0.616  1.00  0.00           H
ATOM   4057  OH2 TIP3 1350      29.905  71.133  45.194  1.00  0.00           O
ATOM   4058  H1  TIP3 1350      30.745  71.152  45.653  1.00  0.00           H
ATOM   4059  H2  TIP3 1350      30.139  71.063  44.268  1.00  0.00           H
ATOM   4060  OH2 TIP3 1351      58.492  62.013  23.139  1.00  0.00           O
ATOM   4061  H1  TIP3 1351      58.507  62.214  22.204  1.00  0.00           H
ATOM   4062  H2  TIP3 1351      57.600  61.709  23.306  1.00  0.00           H
ATOM   4063  OH2 TIP3 1352      16.042   8.336  27.132  1.00  0.00           O
ATOM   4064  H1  TIP3 1352      15.680   8.247  28.014  1.00  0.00           H
ATOM   4065  H2  TIP3 1352      15.520   7.738  26.597  1.00  0.00           H
ATOM   4066  OH2 TIP3 1353       6.972  24.092  36.611  1.00  0.00           O
ATOM   4067  H1  TIP3 1353       7.811  23.646  36.724  1.00  0.00           H
ATOM   4068  H2  TIP3 1353       7.040  24.520  35.758  1.00  0.00           H
ATOM   4069  OH2 TIP3 1354      50.582   6.386  40.324  1.00  0.00           O
ATOM   4070  H1  TIP3 1354      49.683   6.427  39.998  1.00  0.00           H
ATOM   4071  H2  TIP3 1354      50.535   6.755  41.206  1.00  0.00           H
ATOM   4072  OH2 TIP3 1355      72.443  21.966   6.437  1.00  0.00           O
ATOM   4073  H1  TIP3 1355      72.498  22.917   6.338  1.00  0.00           H
ATOM   4074  H2  TIP3 1355      71.572  21.813   6.803  1.00  0.00           H
ATOM   4075  OH2 TIP3 1356      18.134  51.381  29.860  1.00  0.00           O
ATOM   4076  H1  TIP3 1356      18.903  50.837  30.035  1.00  0.00           H
ATOM   4077  H2  TIP3 1356      17.742  51.525  30.721  1.00  0.00           H
ATOM   4078  OH2 TIP3 1357      13.468  27.085   4.465  1.00  0.00           O
ATOM   4079  H1  TIP3 1357      13.028  27.066   5.315  1.00  0.00           H
ATOM   4080  H2  TIP3 1357      14.266  27.591   4.619  1.00  0.00           H
ATOM   4081  OH2 TIP3 1358      44.641   6.539  49.617  1.00  0.00           O
ATOM   4082  H1  TIP3 1358      45.557   6.438  49.879  1.00  0.00           H
ATOM   4083  H2  TIP3 1358      44.568   6.038  48.805  1.00  0.00           H
ATOM   4084  OH2 TIP3 1359      57.090  62.666   1.860  1.00  0.00           O
ATOM   4085  H1  TIP3 1359      56.789  63.222   2.579  1.00  0.00           H
ATOM   4086  H2  TIP3 1359      57.954  63.013   1.634  1.00  0.00           H
ATOM   4087  OH2 TIP3 1360      53.053   7.026  18.573  1.00  0.00           O
ATOM   4088  H1  TIP3 1360      52.759   6.265  19.073  1.00  0.00           H
ATOM   4089  H2  TIP3 1360      53.236   6.682  17.698  1.00  0.00           H
ATOM   4090  OH2 TIP3 1361      37.125   3.785  71.253  1.00  0.00           O
ATOM   4091  H1  TIP3 1361      37.801   3.527  71.879  1.00  0.00           H
ATOM   4092  H2  TIP3 1361      37.218   3.164  70.530  1.00  0.00           H
ATOM   4093  OH2 TIP3 1362      64.057  59.876  63.931  1.00  0.00           O
ATOM   4094  H1  TIP3 1362      64.045  59.075  64.454  1.00  0.00           H
ATOM   4095  H2  TIP3 1362      63.989  60.583  64.572  1.00  0.00           H
ATOM   4096  OH2 TIP3 1363      33.349  29.503  11.484  1.00  0.00           O
ATOM   4097  H1  TIP3 1363      34.258  29.417  11.199  1.00  0.00           H
ATOM   4098  H2  TIP3 1363      32.977  30.168  10.904  1.00  0.00           H
ATOM   4099  OH2 TIP3 1364      52.059  47.541  59.267  1.00  0.00           O
ATOM   4100  H1  TIP3 1364      51.281  48.023  58.986  1.00  0.00           H
ATOM   4101  H2  TIP3 1364      52.346  47.991  60.062  1.00  0.00           H
ATOM   4102  OH2 TIP3 1365      40.876  70.632   9.384  1.00  0.00           O
ATOM   4103  H1  TIP3 1365      41.615  70.381   8.830  1.00  0.00           H
ATOM   4104  H2  TIP3 1365      41.278  71.013  10.164  1.00  0.00           H
ATOM   4105  OH2 TIP3 1366      65.298  26.753  23.715  1.00  0.00           O
ATOM   4106  H1  TIP3 1366      65.400  26.294  22.882  1.00  0.00           H
ATOM   4107  H2  TIP3 1366      64.700  26.203  24.221  1.00  0.00           H
ATOM   4108  OH2 TIP3 1367      62.189  12.104  49.741  1.00  0.00           O
ATOM   4109  H1  TIP3 1367      61.455  11.696  50.202  1.00  0.00           H
ATOM   4110  H2  TIP3 1367      62.097  11.809  48.835  1.00  0.00           H
ATOM   4111  OH2 TIP3 1368      67.734  66.935   3.802  1.00  0.00           O
ATOM   4112  H1  TIP3 1368      67.566  66.005   3.955  1.00  0.00           H
ATOM   4113  H2  TIP3 1368      66.873  67.305   3.606  1.00  0.00           H
ATOM   4114  OH2 TIP3 1369      33.270  10.976   8.330  1.00  0.00           O
ATOM   4115  H1  TIP3 1369      33.184  11.898   8.574  1.00  0.00           H
ATOM   4116  H2  TIP3 1369      33.450  10.994   7.390  1.00  0.00           H
ATOM   4117  OH2 TIP3 1370      67.042  39.470  49.292  1.00  0.00           O
ATOM   4118  H1  TIP3 1370      67.687  38.776  49.154  1.00  0.00           H
ATOM   4119  H2  TIP3 1370      67.153  40.053  48.541  1.00  0.00           H
ATOM   4120  OH2 TIP3 1371      21.567   3.673  47.742  1.00  0.00           O
ATOM   4121  H1  TIP3 1371      20.675   3.999  47.859  1.00  0.00           H
ATOM   4122  H2  TIP3 1371      21.719   3.724  46.798  1.00  0.00           H
ATOM   4123  OH2 TIP3 1372      12.987   3.477  65.763  1.00  0.00           O
ATOM   4124  H1  TIP3 1372      13.389   2.611  65.828  1.00  0.00           H
ATOM   4125  H2  TIP3 1372      12.952   3.793  66.666  1.00  0.00           H
ATOM   4126  OH2 TIP3 1373       1.864  60.873  53.023  1.00  0.00           O
ATOM   4127  H1  TIP3 1373       1.033  61.057  53.462  1.00  0.00           H
ATOM   4128  H2  TIP3 1373       2.019  59.942  53.184  1.00  0.00           H
ATOM   4129  OH2 TIP3 1374      67.467  21.803  11.907  1.00  0.00           O
ATOM   4130  H1  TIP3 1374      66.663  22.311  11.791  1.00  0.00           H
ATOM   4131  H2  TIP3 1374      67.165  20.924  12.137  1.00  0.00           H
ATOM   4132  OH2 TIP3 1375      39.958  43.523  50.224  1.00  0.00           O
ATOM   4133  H1  TIP3 1375      40.077  42.865  49.539  1.00  0.00           H
ATOM   4134  H2  TIP3 1375      40.555  43.252  50.922  1.00  0.00           H
ATOM   4135  OH2 TIP3 1376      41.013  26.406   7.349  1.00  0.00           O
ATOM   4136  H1  TIP3 1376      40.159  26.840   7.362  1.00  0.00           H
ATOM   4137  H2  TIP3 1376      41.172  26.217   6.425  1.00  0.00           H
ATOM   4138  OH2 TIP3 1377      61.926   2.528  49.638  1.00  0.00           O
ATOM   4139  H1  TIP3 1377      62.005   2.172  50.523  1.00  0.00           H
ATOM   4140  H2  TIP3 1377      61.115   2.148  49.299  1.00  0.00           H
ATOM   4141  OH2 TIP3 1378      28.241  27.908  46.030  1.00  0.00           O
ATOM   4142  H1  TIP3 1378      28.284  26.961  46.157  1.00  0.00           H
ATOM   4143  H2  TIP3 1378      28.869  28.263  46.659  1.00  0.00           H
ATOM   4144  OH2 TIP3 1379      22.613  31.618  24.346  1.00  0.00           O
ATOM   4145  H1  TIP3 1379      21.751  31.687  24.756  1.00  0.00           H
ATOM   4146  H2  TIP3 1379      22.444  31.734  23.411  1.00  0.00           H
ATOM   4147  OH2 TIP3 1380      12.859  18.158  38.471  1.00  0.00           O
ATOM   4148  H1  TIP3 1380      12.254  17.582  38.939  1.00  0.00           H
ATOM   4149  H2  TIP3 1380      13.539  18.363  39.113  1.00  0.00           H
ATOM   4150  OH2 TIP3 1381       6.881  21.405  44.621  1.00  0.00           O
ATOM   4151  H1  TIP3 1381       6.066  21.330  44.125  1.00  0.00           H
ATOM   4152  H2  TIP3 1381       6.757  22.178  45.171  1.00  0.00           H
ATOM   4153  OH2 TIP3 1382      35.611  18.770  17.061  1.00  0.00           O
ATOM   4154  H1  TIP3 1382      35.527  18.812  16.109  1.00  0.00           H
ATOM   4155  H2  TIP3 1382      35.672  17.835  17.256  1.00  0.00           H
ATOM   4156  OH2 TIP3 1383      41.989  36.000  60.462  1.00  0.00           O
ATOM   4157  H1  TIP3 1383      41.234  36.206  59.909  1.00  0.00           H
ATOM   4158  H2  TIP3 1383      42.140  35.065  60.323  1.00  0.00           H
ATOM   4159  OH2 TIP3 1384      49.318  40.608  48.727  1.00  0.00           O
ATOM   4160  H1  TIP3 1384      49.781  40.132  49.415  1.00  0.00           H
ATOM   4161  H2  TIP3 1384      48.431  40.248  48.740  1.00  0.00           H
ATOM   4162  OH2 TIP3 1385       2.718  30.960  28.354  1.00  0.00           O
ATOM   4163  H1  TIP3 1385       2.646  31.698  27.749  1.00  0.00           H
ATOM   4164  H2  TIP3 1385       3.147  31.325  29.128  1.00  0.00           H
ATOM   4165  OH2 TIP3 1386      11.222  27.727  15.475  1.00  0.00           O
ATOM   4166  H1  TIP3 1386      12.169  27.723  15.334  1.00  0.00           H
ATOM   4167  H2  TIP3 1386      10.863  28.125  14.683  1.00  0.00           H
ATOM   4168  OH2 TIP3 1387      19.765  37.064  17.274  1.00  0.00           O
ATOM   4169  H1  TIP3 1387      20.682  37.329  17.200  1.00  0.00           H
ATOM   4170  H2  TIP3 1387      19.485  36.915  16.371  1.00  0.00           H
ATOM   4171  OH2 TIP3 1388      67.572  10.110  58.361  1.00  0.00           O
ATOM   4172  H1  TIP3 1388      67.393  11.017  58.111  1.00  0.00           H
ATOM   4173  H2  TIP3 1388      66.715   9.684  58.347  1.00  0.00           H
ATOM   4174  OH2 TIP3 1389       5.329  31.978  40.899  1.00  0.00           O
ATOM   4175  H1  TIP3 1389       5.203  32.914  41.054  1.00  0.00           H
ATOM   4176  H2  TIP3 1389       6.199  31.792  41.252  1.00  0.00           H
ATOM   4177  OH2 TIP3 1390      44.010   6.761  13.422  1.00  0.00           O
ATOM   4178  H1  TIP3 1390      43.816   7.117  14.289  1.00  0.00           H
ATOM   4179  H2  TIP3 1390      44.512   7.450  12.986  1.00  0.00           H
ATOM   4180  OH2 TIP3 1391      11.526  12.990  69.601  1.00  0.00           O
ATOM   4181  H1  TIP3 1391      12.441  13.149  69.367  1.00  0.00           H
ATOM   4182  H2  TIP3 1391      11.029  13.596  69.053  1.00  0.00           H
ATOM   4183  OH2 TIP3 1392      47.711  20.037   1.278  1.00  0.00           O
ATOM   4184  H1  TIP3 1392      46.812  19.748   1.126  1.00  0.00           H
ATOM   4185  H2  TIP3 1392      48.218  19.625   0.578  1.00  0.00           H
ATOM   4186  OH2 TIP3 1393      15.832  32.778  56.481  1.00  0.00           O
ATOM   4187  H1  TIP3 1393      16.614  33.144  56.895  1.00  0.00           H
ATOM   4188  H2  TIP3 1393      15.721  31.921  56.893  1.00  0.00           H
ATOM   4189  OH2 TIP3 1394      14.819  59.945  17.835  1.00  0.00           O
ATOM   4190  H1  TIP3 1394      14.515  59.897  16.929  1.00  0.00           H
ATOM   4191  H2  TIP3 1394      15.089  60.856  17.949  1.00  0.00           H
ATOM   4192  OH2 TIP3 1395      57.561  46.216   0.621  1.00  0.00           O
ATOM   4193  H1  TIP3 1395      57.847  45.482   0.077  1.00  0.00           H
ATOM   4194  H2  TIP3 1395      56.633  46.321   0.414  1.00  0.00           H
ATOM   4195  OH2 TIP3 1396       9.500  22.765  36.797  1.00  0.00           O
ATOM   4196  H1  TIP3 1396       9.603  21.888  37.167  1.00  0.00           H
ATOM   4197  H2  TIP3 1396      10.151  22.808  36.096  1.00  0.00           H
ATOM   4198  OH2 TIP3 1397      60.580  12.534   2.051  1.00  0.00           O
ATOM   4199  H1  TIP3 1397      60.643  11.939   1.303  1.00  0.00           H
ATOM   4200  H2  TIP3 1397      61.022  13.332   1.761  1.00  0.00           H
ATOM   4201  OH2 TIP3 1398      44.277  58.594   4.102  1.00  0.00           O
ATOM   4202  H1  TIP3 1398      43.539  58.581   4.711  1.00  0.00           H
ATOM   4203  H2  TIP3 1398      44.924  59.163   4.520  1.00  0.00           H
ATOM   4204  OH2 TIP3 1399      17.975  24.211  31.551  1.00  0.00           O
ATOM   4205  H1  TIP3 1399      17.307  23.632  31.917  1.00  0.00           H
ATOM   4206  H2  TIP3 1399      18.730  23.642  31.401  1.00  0.00           H
ATOM   4207  OH2 TIP3 1400      13.407  42.142  29.094  1.00  0.00           O
ATOM   4208  H1  TIP3 1400      12.916  42.896  28.768  1.00  0.00           H
ATOM   4209  H2  TIP3 1400      14.018  42.510  29.732  1.00  0.00           H
ATOM   4210  OH2 TIP3 1401      35.453  28.059  32.948  1.00  0.00           O
ATOM   4211  H1  TIP3 1401      35.857  28.371  32.139  1.00  0.00           H
ATOM   4212  H2  TIP3 1401      35.217  28.858  33.421  1.00  0.00           H
ATOM   4213  OH2 TIP3 1402      33.850  32.800  25.459  1.00  0.00           O
ATOM   4214  H1  TIP3 1402      33.962  32.232  26.222  1.00  0.00           H
ATOM   4215  H2  TIP3 1402      34.734  32.907  25.108  1.00  0.00           H
ATOM   4216  OH2 TIP3 1403      50.864  18.050  72.870  1.00  0.00           O
ATOM   4217  H1  TIP3 1403      50.516  18.935  72.983  1.00  0.00           H
ATOM   4218  H2  TIP3 1403      51.681  18.048  73.368  1.00  0.00           H
ATOM   4219  OH2 TIP3 1404      15.280  31.805  12.412  1.00  0.00           O
ATOM   4220  H1  TIP3 1404      14.966  31.418  11.594  1.00  0.00           H
ATOM   4221  H2  TIP3 1404      14.545  32.334  12.724  1.00  0.00           H
ATOM   4222  OH2 TIP3 1405      61.427  11.279  47.111  1.00  0.00           O
ATOM   4223  H1  TIP3 1405      62.255  10.978  46.737  1.00  0.00           H
ATOM   4224  H2  TIP3 1405      61.006  11.765  46.402  1.00  0.00           H
ATOM   4225  OH2 TIP3 1406      48.329  66.861  47.840  1.00  0.00           O
ATOM   4226  H1  TIP3 1406      47.394  66.864  48.042  1.00  0.00           H
ATOM   4227  H2  TIP3 1406      48.419  66.232  47.124  1.00  0.00           H
ATOM   4228  OH2 TIP3 1407      19.995  13.828  51.298  1.00  0.00           O
ATOM   4229  H1  TIP3 1407      19.698  13.038  51.749  1.00  0.00           H
ATOM   4230  H2  TIP3 1407      20.838  13.585  50.917  1.00  0.00           H
ATOM   4231  OH2 TIP3 1408      33.878  14.803  14.724  1.00  0.00           O
ATOM   4232  H1  TIP3 1408      33.707  14.041  15.279  1.00  0.00           H
ATOM   4233  H2  TIP3 1408      33.617  14.524  13.847  1.00  0.00           H
ATOM   4234  OH2 TIP3 1409      68.901  22.136  41.241  1.00  0.00           O
ATOM   4235  H1  TIP3 1409      68.235  22.783  41.471  1.00  0.00           H
ATOM   4236  H2  TIP3 1409      69.586  22.641  40.803  1.00  0.00           H
ATOM   4237  OH2 TIP3 1410       4.415  67.328  69.546  1.00  0.00           O
ATOM   4238  H1  TIP3 1410       4.060  66.984  68.727  1.00  0.00           H
ATOM   4239  H2  TIP3 1410       5.062  67.978  69.272  1.00  0.00           H
ATOM   4240  OH2 TIP3 1411      62.655  58.949  25.429  1.00  0.00           O
ATOM   4241  H1  TIP3 1411      62.223  59.733  25.768  1.00  0.00           H
ATOM   4242  H2  TIP3 1411      62.606  58.319  26.149  1.00  0.00           H
ATOM   4243  OH2 TIP3 1412      26.341  65.642  34.511  1.00  0.00           O
ATOM   4244  H1  TIP3 1412      27.084  65.862  35.074  1.00  0.00           H
ATOM   4245  H2  TIP3 1412      25.598  65.573  35.111  1.00  0.00           H
ATOM   4246  OH2 TIP3 1413      45.489  42.762  66.039  1.00  0.00           O
ATOM   4247  H1  TIP3 1413      45.840  41.886  66.200  1.00  0.00           H
ATOM   4248  H2  TIP3 1413      46.126  43.171  65.453  1.00  0.00           H
ATOM   4249  OH2 TIP3 1414      22.683  26.684  14.766  1.00  0.00           O
ATOM   4250  H1  TIP3 1414      22.883  26.087  15.488  1.00  0.00           H
ATOM   4251  H2  TIP3 1414      22.404  26.111  14.052  1.00  0.00           H
ATOM   4252  OH2 TIP3 1415      27.910  49.281  21.562  1.00  0.00           O
ATOM   4253  H1  TIP3 1415      27.309  48.555  21.729  1.00  0.00           H
ATOM   4254  H2  TIP3 1415      27.554  49.714  20.786  1.00  0.00           H
ATOM   4255  OH2 TIP3 1416       9.878  18.576  41.985  1.00  0.00           O
ATOM   4256  H1  TIP3 1416       9.779  19.385  42.486  1.00  0.00           H
ATOM   4257  H2  TIP3 1416       9.573  17.888  42.576  1.00  0.00           H
ATOM   4258  OH2 TIP3 1417      21.163  51.213  12.888  1.00  0.00           O
ATOM   4259  H1  TIP3 1417      22.043  51.184  13.264  1.00  0.00           H
ATOM   4260  H2  TIP3 1417      21.291  51.567  12.007  1.00  0.00           H
ATOM   4261  OH2 TIP3 1418      30.580  63.558  22.783  1.00  0.00           O
ATOM   4262  H1  TIP3 1418      30.068  64.314  23.070  1.00  0.00           H
ATOM   4263  H2  TIP3 1418      30.009  63.103  22.163  1.00  0.00           H
ATOM   4264  OH2 TIP3 1419      50.522  48.797  61.894  1.00  0.00           O
ATOM   4265  H1  TIP3 1419      50.825  49.344  61.169  1.00  0.00           H
ATOM   4266  H2  TIP3 1419      50.736  49.299  62.680  1.00  0.00           H
ATOM   4267  OH2 TIP3 1420      12.825   5.579  57.932  1.00  0.00           O
ATOM   4268  H1  TIP3 1420      11.914   5.866  57.985  1.00  0.00           H
ATOM   4269  H2  TIP3 1420      12.815   4.863  57.297  1.00  0.00           H
ATOM   4270  OH2 TIP3 1421      46.155   0.035  19.881  1.00  0.00           O
ATOM   4271  H1  TIP3 1421      46.318  -0.758  19.370  1.00  0.00           H
ATOM   4272  H2  TIP3 1421      45.755  -0.280  20.691  1.00  0.00           H
ATOM   4273  OH2 TIP3 1422      49.284  69.475  53.502  1.00  0.00           O
ATOM   4274  H1  TIP3 1422      49.087  70.034  54.254  1.00  0.00           H
ATOM   4275  H2  TIP3 1422      48.808  69.875  52.774  1.00  0.00           H
ATOM   4276  OH2 TIP3 1423      14.904  11.925  19.161  1.00  0.00           O
ATOM   4277  H1  TIP3 1423      14.472  12.779  19.180  1.00  0.00           H
ATOM   4278  H2  TIP3 1423      14.418  11.397  19.796  1.00  0.00           H
ATOM   4279  OH2 TIP3 1424      29.887  34.627  28.994  1.00  0.00           O
ATOM   4280  H1  TIP3 1424      29.713  33.720  28.744  1.00  0.00           H
ATOM   4281  H2  TIP3 1424      29.360  34.765  29.781  1.00  0.00           H
ATOM   4282  OH2 TIP3 1425      10.124  57.347  44.050  1.00  0.00           O
ATOM   4283  H1  TIP3 1425      10.067  58.287  43.876  1.00  0.00           H
ATOM   4284  H2  TIP3 1425      11.026  57.116  43.827  1.00  0.00           H
ATOM   4285  OH2 TIP3 1426      61.695  25.525  16.925  1.00  0.00           O
ATOM   4286  H1  TIP3 1426      61.955  24.925  16.227  1.00  0.00           H
ATOM   4287  H2  TIP3 1426      61.682  24.983  17.715  1.00  0.00           H
ATOM   4288  OH2 TIP3 1427      65.415  51.745  23.282  1.00  0.00           O
ATOM   4289  H1  TIP3 1427      65.691  52.274  24.030  1.00  0.00           H
ATOM   4290  H2  TIP3 1427      65.672  52.259  22.516  1.00  0.00           H
ATOM   4291  OH2 TIP3 1428      30.463  38.863  58.994  1.00  0.00           O
ATOM   4292  H1  TIP3 1428      30.569  38.736  58.051  1.00  0.00           H
ATOM   4293  H2  TIP3 1428      31.225  38.433  59.382  1.00  0.00           H
ATOM   4294  OH2 TIP3 1429      34.407  64.513  60.372  1.00  0.00           O
ATOM   4295  H1  TIP3 1429      33.788  64.845  61.023  1.00  0.00           H
ATOM   4296  H2  TIP3 1429      34.155  63.598  60.247  1.00  0.00           H
ATOM   4297  OH2 TIP3 1430       5.735  65.635   3.654  1.00  0.00           O
ATOM   4298  H1  TIP3 1430       5.544  66.066   2.821  1.00  0.00           H
ATOM   4299  H2  TIP3 1430       4.893  65.608   4.109  1.00  0.00           H
ATOM   4300  OH2 TIP3 1431      45.664  64.898  73.027  1.00  0.00           O
ATOM   4301  H1  TIP3 1431      45.560  64.878  72.076  1.00  0.00           H
ATOM   4302  H2  TIP3 1431      46.453  65.421  73.171  1.00  0.00           H
ATOM   4303  OH2 TIP3 1432      42.766  65.400  59.614  1.00  0.00           O
ATOM   4304  H1  TIP3 1432      43.524  65.410  59.029  1.00  0.00           H
ATOM   4305  H2  TIP3 1432      42.338  66.244  59.466  1.00  0.00           H
ATOM   4306  OH2 TIP3 1433      28.397  29.048  39.581  1.00  0.00           O
ATOM   4307  H1  TIP3 1433      28.828  29.245  40.413  1.00  0.00           H
ATOM   4308  H2  TIP3 1433      28.592  28.125  39.422  1.00  0.00           H
ATOM   4309  OH2 TIP3 1434       7.214  65.741  21.845  1.00  0.00           O
ATOM   4310  H1  TIP3 1434       6.680  65.746  22.640  1.00  0.00           H
ATOM   4311  H2  TIP3 1434       6.928  64.961  21.369  1.00  0.00           H
ATOM   4312  OH2 TIP3 1435      30.382  26.098  12.892  1.00  0.00           O
ATOM   4313  H1  TIP3 1435      30.201  26.501  13.741  1.00  0.00           H
ATOM   4314  H2  TIP3 1435      29.736  26.484  12.301  1.00  0.00           H
ATOM   4315  OH2 TIP3 1436       4.039  62.462  36.279  1.00  0.00           O
ATOM   4316  H1  TIP3 1436       4.800  62.839  36.721  1.00  0.00           H
ATOM   4317  H2  TIP3 1436       3.742  63.151  35.684  1.00  0.00           H
ATOM   4318  OH2 TIP3 1437       8.549  38.231  25.275  1.00  0.00           O
ATOM   4319  H1  TIP3 1437       7.872  37.623  25.570  1.00  0.00           H
ATOM   4320  H2  TIP3 1437       8.779  38.732  26.057  1.00  0.00           H
ATOM   4321  OH2 TIP3 1438      49.258  14.565  10.132  1.00  0.00           O
ATOM   4322  H1  TIP3 1438      48.964  14.089  10.909  1.00  0.00           H
ATOM   4323  H2  TIP3 1438      50.113  14.919  10.376  1.00  0.00           H
ATOM   4324  OH2 TIP3 1439      50.930  47.643  47.719  1.00  0.00           O
ATOM   4325  H1  TIP3 1439      50.904  46.871  47.155  1.00  0.00           H
ATOM   4326  H2  TIP3 1439      50.624  47.328  48.570  1.00  0.00           H
ATOM   4327  OH2 TIP3 1440       3.978   3.251  62.205  1.00  0.00           O
ATOM   4328  H1  TIP3 1440       4.672   3.620  62.752  1.00  0.00           H
ATOM   4329  H2  TIP3 1440       3.767   2.414  62.618  1.00  0.00           H
ATOM   4330  OH2 TIP3 1441      57.444  16.902   1.189  1.00  0.00           O
ATOM   4331  H1  TIP3 1441      58.068  17.342   1.766  1.00  0.00           H
ATOM   4332  H2  TIP3 1441      57.009  17.614   0.719  1.00  0.00           H
ATOM   4333  OH2 TIP3 1442      10.618   8.085  45.607  1.00  0.00           O
ATOM   4334  H1  TIP3 1442      10.756   9.020  45.757  1.00  0.00           H
ATOM   4335  H2  TIP3 1442       9.993   8.047  44.883  1.00  0.00           H
ATOM   4336  OH2 TIP3 1443      58.238  48.532  10.682  1.00  0.00           O
ATOM   4337  H1  TIP3 1443      57.613  47.807  10.706  1.00  0.00           H
ATOM   4338  H2  TIP3 1443      57.696  49.318  10.753  1.00  0.00           H
ATOM   4339  OH2 TIP3 1444      47.522  22.740  46.149  1.00  0.00           O
ATOM   4340  H1  TIP3 1444      46.715  22.816  45.640  1.00  0.00           H
ATOM   4341  H2  TIP3 1444      47.477  23.458  46.780  1.00  0.00           H
ATOM   4342  OH2 TIP3 1445      51.601  59.153  40.002  1.00  0.00           O
ATOM   4343  H1  TIP3 1445      50.830  58.597  40.115  1.00  0.00           H
ATOM   4344  H2  TIP3 1445      51.934  59.285  40.890  1.00  0.00           H
ATOM   4345  OH2 TIP3 1446      32.033  46.262   4.406  1.00  0.00           O
ATOM   4346  H1  TIP3 1446      32.497  46.505   3.605  1.00  0.00           H
ATOM   4347  H2  TIP3 1446      31.107  46.294   4.166  1.00  0.00           H
ATOM   4348  OH2 TIP3 1447      62.844  17.352  60.622  1.00  0.00           O
ATOM   4349  H1  TIP3 1447      62.161  17.876  61.040  1.00  0.00           H
ATOM   4350  H2  TIP3 1447      62.480  17.120  59.767  1.00  0.00           H
ATOM   4351  OH2 TIP3 1448      37.335   8.488  60.892  1.00  0.00           O
ATOM   4352  H1  TIP3 1448      37.568   8.207  60.007  1.00  0.00           H
ATOM   4353  H2  TIP3 1448      37.896   9.245  61.060  1.00  0.00           H
ATOM   4354  OH2 TIP3 1449      57.847  46.241  35.089  1.00  0.00           O
ATOM   4355  H1  TIP3 1449      58.635  46.512  34.618  1.00  0.00           H
ATOM   4356  H2  TIP3 1449      57.960  45.300  35.224  1.00  0.00           H
ATOM   4357  OH2 TIP3 1450       9.313  18.371  14.908  1.00  0.00           O
ATOM   4358  H1  TIP3 1450       9.348  18.994  15.634  1.00  0.00           H
ATOM   4359  H2  TIP3 1450       9.868  17.644  15.190  1.00  0.00           H
ATOM   4360  OH2 TIP3 1451      68.475   8.847  41.402  1.00  0.00           O
ATOM   4361  H1  TIP3 1451      67.810   9.531  41.326  1.00  0.00           H
ATOM   4362  H2  TIP3 1451      69.002   9.108  42.157  1.00  0.00           H
ATOM   4363  OH2 TIP3 1452      26.467  28.645  71.354  1.00  0.00           O
ATOM   4364  H1  TIP3 1452      25.957  28.167  72.008  1.00  0.00           H
ATOM   4365  H2  TIP3 1452      27.379  28.453  71.574  1.00  0.00           H
ATOM   4366  OH2 TIP3 1453      57.635  48.508  71.000  1.00  0.00           O
ATOM   4367  H1  TIP3 1453      56.744  48.852  70.940  1.00  0.00           H
ATOM   4368  H2  TIP3 1453      57.988  48.893  71.802  1.00  0.00           H
ATOM   4369  OH2 TIP3 1454       9.655  34.871  62.723  1.00  0.00           O
ATOM   4370  H1  TIP3 1454       8.811  34.852  62.271  1.00  0.00           H
ATOM   4371  H2  TIP3 1454      10.040  34.013  62.548  1.00  0.00           H
ATOM   4372  OH2 TIP3 1455       0.043  44.976   4.881  1.00  0.00           O
ATOM   4373  H1  TIP3 1455       0.576  45.681   4.513  1.00  0.00           H
ATOM   4374  H2  TIP3 1455       0.237  44.216   4.331  1.00  0.00           H
ATOM   4375  OH2 TIP3 1456      10.981   9.197   3.792  1.00  0.00           O
ATOM   4376  H1  TIP3 1456      10.592   9.499   4.613  1.00  0.00           H
ATOM   4377  H2  TIP3 1456      11.756   8.704   4.061  1.00  0.00           H
ATOM   4378  OH2 TIP3 1457      33.797  54.490  51.739  1.00  0.00           O
ATOM   4379  H1  TIP3 1457      33.231  55.261  51.699  1.00  0.00           H
ATOM   4380  H2  TIP3 1457      34.672  54.825  51.544  1.00  0.00           H
ATOM   4381  OH2 TIP3 1458      22.283   3.085  60.729  1.00  0.00           O
ATOM   4382  H1  TIP3 1458      22.627   3.492  61.524  1.00  0.00           H
ATOM   4383  H2  TIP3 1458      22.977   2.492  60.443  1.00  0.00           H
ATOM   4384  OH2 TIP3 1459      63.120  19.295  14.744  1.00  0.00           O
ATOM   4385  H1  TIP3 1459      62.799  19.981  14.158  1.00  0.00           H
ATOM   4386  H2  TIP3 1459      64.005  19.108  14.431  1.00  0.00           H
ATOM   4387  OH2 TIP3 1460      11.565  15.470  67.990  1.00  0.00           O
ATOM   4388  H1  TIP3 1460      10.779  15.983  67.800  1.00  0.00           H
ATOM   4389  H2  TIP3 1460      11.925  15.255  67.130  1.00  0.00           H
ATOM   4390  OH2 TIP3 1461      39.790  56.277  58.471  1.00  0.00           O
ATOM   4391  H1  TIP3 1461      39.162  56.361  57.753  1.00  0.00           H
ATOM   4392  H2  TIP3 1461      39.249  56.116  59.245  1.00  0.00           H
ATOM   4393  OH2 TIP3 1462      70.655  25.321  56.614  1.00  0.00           O
ATOM   4394  H1  TIP3 1462      71.601  25.354  56.756  1.00  0.00           H
ATOM   4395  H2  TIP3 1462      70.478  24.409  56.382  1.00  0.00           H
ATOM   4396  OH2 TIP3 1463       6.168   8.864  27.218  1.00  0.00           O
ATOM   4397  H1  TIP3 1463       5.512   9.559  27.273  1.00  0.00           H
ATOM   4398  H2  TIP3 1463       5.667   8.054  27.314  1.00  0.00           H
ATOM   4399  OH2 TIP3 1464      56.069  60.090  38.443  1.00  0.00           O
ATOM   4400  H1  TIP3 1464      56.432  60.628  39.146  1.00  0.00           H
ATOM   4401  H2  TIP3 1464      55.400  59.555  38.872  1.00  0.00           H
ATOM   4402  OH2 TIP3 1465      14.999  11.925  28.828  1.00  0.00           O
ATOM   4403  H1  TIP3 1465      15.076  11.901  29.781  1.00  0.00           H
ATOM   4404  H2  TIP3 1465      15.362  12.775  28.579  1.00  0.00           H
ATOM   4405  OH2 TIP3 1466      25.906  40.071  47.226  1.00  0.00           O
ATOM   4406  H1  TIP3 1466      25.050  40.314  47.580  1.00  0.00           H
ATOM   4407  H2  TIP3 1466      26.407  40.887  47.228  1.00  0.00           H
ATOM   4408  OH2 TIP3 1467      22.940  53.120  58.439  1.00  0.00           O
ATOM   4409  H1  TIP3 1467      22.875  53.399  59.352  1.00  0.00           H
ATOM   4410  H2  TIP3 1467      23.862  52.892  58.322  1.00  0.00           H
ATOM   4411  OH2 TIP3 1468      36.917  17.262  65.606  1.00  0.00           O
ATOM   4412  H1  TIP3 1468      37.408  16.637  66.139  1.00  0.00           H
ATOM   4413  H2  TIP3 1468      37.348  18.102  65.763  1.00  0.00           H
ATOM   4414  OH2 TIP3 1469      20.921  63.947  36.358  1.00  0.00           O
ATOM   4415  H1  TIP3 1469      21.515  63.711  37.070  1.00  0.00           H
ATOM   4416  H2  TIP3 1469      20.388  64.657  36.714  1.00  0.00           H
ATOM   4417  OH2 TIP3 1470      11.561  42.721   6.782  1.00  0.00           O
ATOM   4418  H1  TIP3 1470      12.389  42.375   6.448  1.00  0.00           H
ATOM   4419  H2  TIP3 1470      11.694  42.791   7.727  1.00  0.00           H
ATOM   4420  OH2 TIP3 1471      46.118  45.282  62.882  1.00  0.00           O
ATOM   4421  H1  TIP3 1471      45.228  44.938  62.959  1.00  0.00           H
ATOM   4422  H2  TIP3 1471      46.103  45.810  62.084  1.00  0.00           H
ATOM   4423  OH2 TIP3 1472      56.177  23.295  42.368  1.00  0.00           O
ATOM   4424  H1  TIP3 1472      55.739  22.886  41.622  1.00  0.00           H
ATOM   4425  H2  TIP3 1472      55.509  23.858  42.760  1.00  0.00           H
ATOM   4426  OH2 TIP3 1473      38.208  27.198  16.540  1.00  0.00           O
ATOM   4427  H1  TIP3 1473      37.418  27.177  17.081  1.00  0.00           H
ATOM   4428  H2  TIP3 1473      37.923  27.589  15.714  1.00  0.00           H
ATOM   4429  OH2 TIP3 1474      27.439  63.534  59.508  1.00  0.00           O
ATOM   4430  H1  TIP3 1474      27.620  62.980  58.749  1.00  0.00           H
ATOM   4431  H2  TIP3 1474      28.303  63.809  59.817  1.00  0.00           H
ATOM   4432  OH2 TIP3 1475      63.807  24.411  62.624  1.00  0.00           O
ATOM   4433  H1  TIP3 1475      63.982  24.069  61.747  1.00  0.00           H
ATOM   4434  H2  TIP3 1475      64.350  23.875  63.202  1.00  0.00           H
ATOM   4435  OH2 TIP3 1476      22.748  57.918  30.307  1.00  0.00           O
ATOM   4436  H1  TIP3 1476      22.620  58.849  30.491  1.00  0.00           H
ATOM   4437  H2  TIP3 1476      23.438  57.646  30.912  1.00  0.00           H
ATOM   4438  OH2 TIP3 1477      49.188  24.941  69.724  1.00  0.00           O
ATOM   4439  H1  TIP3 1477      49.758  24.367  69.213  1.00  0.00           H
ATOM   4440  H2  TIP3 1477      49.334  24.677  70.632  1.00  0.00           H
ATOM   4441  OH2 TIP3 1478       8.624  53.807  19.487  1.00  0.00           O
ATOM   4442  H1  TIP3 1478       8.534  54.449  20.191  1.00  0.00           H
ATOM   4443  H2  TIP3 1478       9.407  53.307  19.716  1.00  0.00           H
ATOM   4444  OH2 TIP3 1479      48.574  19.431  10.348  1.00  0.00           O
ATOM   4445  H1  TIP3 1479      47.658  19.164  10.273  1.00  0.00           H
ATOM   4446  H2  TIP3 1479      48.696  20.070   9.646  1.00  0.00           H
ATOM   4447  OH2 TIP3 1480      28.267  49.449   5.115  1.00  0.00           O
ATOM   4448  H1  TIP3 1480      29.014  50.047   5.140  1.00  0.00           H
ATOM   4449  H2  TIP3 1480      27.881  49.512   5.989  1.00  0.00           H
ATOM   4450  OH2 TIP3 1481       1.013  18.683  70.673  1.00  0.00           O
ATOM   4451  H1  TIP3 1481       0.899  18.868  69.741  1.00  0.00           H
ATOM   4452  H2  TIP3 1481       1.876  18.272  70.732  1.00  0.00           H
ATOM   4453  OH2 TIP3 1482      60.963  16.112  54.771  1.00  0.00           O
ATOM   4454  H1  TIP3 1482      60.754  16.866  55.322  1.00  0.00           H
ATOM   4455  H2  TIP3 1482      60.337  15.439  55.038  1.00  0.00           H
ATOM   4456  OH2 TIP3 1483       8.802  39.498  43.315  1.00  0.00           O
ATOM   4457  H1  TIP3 1483       8.749  38.944  42.536  1.00  0.00           H
ATOM   4458  H2  TIP3 1483       9.273  40.278  43.022  1.00  0.00           H
ATOM   4459  OH2 TIP3 1484      63.107   1.886  66.125  1.00  0.00           O
ATOM   4460  H1  TIP3 1484      63.880   2.356  66.437  1.00  0.00           H
ATOM   4461  H2  TIP3 1484      62.791   1.408  66.892  1.00  0.00           H
ATOM   4462  OH2 TIP3 1485      16.252  48.796  19.524  1.00  0.00           O
ATOM   4463  H1  TIP3 1485      16.826  48.703  20.284  1.00  0.00           H
ATOM   4464  H2  TIP3 1485      15.946  47.907  19.344  1.00  0.00           H
ATOM   4465  OH2 TIP3 1486      17.610  59.124  43.067  1.00  0.00           O
ATOM   4466  H1  TIP3 1486      17.114  59.890  42.780  1.00  0.00           H
ATOM   4467  H2  TIP3 1486      18.271  58.998  42.386  1.00  0.00           H
ATOM   4468  OH2 TIP3 1487      53.622  14.482  60.034  1.00  0.00           O
ATOM   4469  H1  TIP3 1487      53.342  15.343  59.721  1.00  0.00           H
ATOM   4470  H2  TIP3 1487      53.348  13.876  59.346  1.00  0.00           H
ATOM   4471  OH2 TIP3 1488      58.974  68.671  41.835  1.00  0.00           O
ATOM   4472  H1  TIP3 1488      59.798  68.184  41.825  1.00  0.00           H
ATOM   4473  H2  TIP3 1488      58.931  69.088  40.974  1.00  0.00           H
ATOM   4474  OH2 TIP3 1489      31.820  55.750  62.549  1.00  0.00           O
ATOM   4475  H1  TIP3 1489      32.309  56.470  62.151  1.00  0.00           H
ATOM   4476  H2  TIP3 1489      32.418  55.385  63.201  1.00  0.00           H
ATOM   4477  OH2 TIP3 1490      54.431  50.264  15.130  1.00  0.00           O
ATOM   4478  H1  TIP3 1490      53.978  50.743  14.436  1.00  0.00           H
ATOM   4479  H2  TIP3 1490      54.843  50.945  15.662  1.00  0.00           H
ATOM   4480  OH2 TIP3 1491      63.664  30.919  11.510  1.00  0.00           O
ATOM   4481  H1  TIP3 1491      63.027  31.576  11.228  1.00  0.00           H
ATOM   4482  H2  TIP3 1491      64.515  31.338  11.380  1.00  0.00           H
ATOM   4483  OH2 TIP3 1492      27.204  55.563  18.729  1.00  0.00           O
ATOM   4484  H1  TIP3 1492      27.334  55.212  19.610  1.00  0.00           H
ATOM   4485  H2  TIP3 1492      26.269  55.451  18.561  1.00  0.00           H
ATOM   4486  OH2 TIP3 1493      45.066  32.247   6.604  1.00  0.00           O
ATOM   4487  H1  TIP3 1493      45.609  32.631   7.293  1.00  0.00           H
ATOM   4488  H2  TIP3 1493      45.245  31.308   6.654  1.00  0.00           H
ATOM   4489  OH2 TIP3 1494      38.081  42.658  19.756  1.00  0.00           O
ATOM   4490  H1  TIP3 1494      37.632  41.813  19.787  1.00  0.00           H
ATOM   4491  H2  TIP3 1494      38.297  42.849  20.669  1.00  0.00           H
ATOM   4492  OH2 TIP3 1495      37.027  28.924   0.054  1.00  0.00           O
ATOM   4493  H1  TIP3 1495      37.254  28.831  -0.871  1.00  0.00           H
ATOM   4494  H2  TIP3 1495      36.093  28.714   0.094  1.00  0.00           H
ATOM   4495  OH2 TIP3 1496      70.042  58.926  53.624  1.00  0.00           O
ATOM   4496  H1  TIP3 1496      69.524  58.150  53.411  1.00  0.00           H
ATOM   4497  H2  TIP3 1496      69.490  59.424  54.227  1.00  0.00           H
ATOM   4498  OH2 TIP3 1497       6.326  12.026  47.678  1.00  0.00           O
ATOM   4499  H1  TIP3 1497       6.418  11.354  48.354  1.00  0.00           H
ATOM   4500  H2  TIP3 1497       6.208  12.842  48.165  1.00  0.00           H
ATOM   4501  OH2 TIP3 1498      36.646  50.569  22.855  1.00  0.00           O
ATOM   4502  H1  TIP3 1498      36.125  51.369  22.931  1.00  0.00           H
ATOM   4503  H2  TIP3 1498      37.472  50.778  23.292  1.00  0.00           H
ATOM   4504  OH2 TIP3 1499      27.632  12.656   9.839  1.00  0.00           O
ATOM   4505  H1  TIP3 1499      27.617  11.844  10.345  1.00  0.00           H
ATOM   4506  H2  TIP3 1499      28.553  12.914   9.826  1.00  0.00           H
ATOM   4507  OH2 TIP3 1500      62.625  31.951  23.734  1.00  0.00           O
ATOM   4508  H1  TIP3 1500      62.374  31.764  22.829  1.00  0.00           H
ATOM   4509  H2  TIP3 1500      63.145  31.193  24.001  1.00  0.00           H
ATOM   4510  OH2 TIP3 1501      24.565  32.632  19.013  1.00  0.00           O
ATOM   4511  H1  TIP3 1501      24.582  33.143  19.822  1.00  0.00           H
ATOM   4512  H2  TIP3 1501      24.451  31.727  19.302  1.00  0.00           H
ATOM   4513  OH2 TIP3 1502      64.810  28.039  10.323  1.00  0.00           O
ATOM   4514  H1  TIP3 1502      65.206  27.460  10.975  1.00  0.00           H
ATOM   4515  H2  TIP3 1502      64.105  28.483  10.794  1.00  0.00           H
ATOM   4516  OH2 TIP3 1503      24.777  67.932  71.764  1.00  0.00           O
ATOM   4517  H1  TIP3 1503      25.003  67.125  71.303  1.00  0.00           H
ATOM   4518  H2  TIP3 1503      24.421  67.638  72.603  1.00  0.00           H
ATOM   4519  OH2 TIP3 1504       1.775  55.592  37.547  1.00  0.00           O
ATOM   4520  H1  TIP3 1504       1.848  54.704  37.897  1.00  0.00           H
ATOM   4521  H2  TIP3 1504       1.353  55.481  36.695  1.00  0.00           H
ATOM   4522  OH2 TIP3 1505       1.300  35.942   5.281  1.00  0.00           O
ATOM   4523  H1  TIP3 1505       1.856  35.171   5.166  1.00  0.00           H
ATOM   4524  H2  TIP3 1505       1.280  36.083   6.228  1.00  0.00           H
ATOM   4525  OH2 TIP3 1506       1.097  45.605  66.689  1.00  0.00           O
ATOM   4526  H1  TIP3 1506       0.583  44.858  66.995  1.00  0.00           H
ATOM   4527  H2  TIP3 1506       1.904  45.217  66.350  1.00  0.00           H
ATOM   4528  OH2 TIP3 1507      66.345  62.042  37.727  1.00  0.00           O
ATOM   4529  H1  TIP3 1507      67.167  62.521  37.621  1.00  0.00           H
ATOM   4530  H2  TIP3 1507      66.481  61.224  37.248  1.00  0.00           H
ATOM   4531  OH2 TIP3 1508      41.513  34.753  42.750  1.00  0.00           O
ATOM   4532  H1  TIP3 1508      40.745  35.051  43.237  1.00  0.00           H
ATOM   4533  H2  TIP3 1508      42.256  35.135  43.216  1.00  0.00           H
ATOM   4534  OH2 TIP3 1509      38.266  18.384  54.245  1.00  0.00           O
ATOM   4535  H1  TIP3 1509      37.316  18.413  54.135  1.00  0.00           H
ATOM   4536  H2  TIP3 1509      38.613  18.762  53.437  1.00  0.00           H
ATOM   4537  OH2 TIP3 1510       0.836  62.778   9.765  1.00  0.00           O
ATOM   4538  H1  TIP3 1510       1.775  62.948   9.694  1.00  0.00           H
ATOM   4539  H2  TIP3 1510       0.514  62.827   8.865  1.00  0.00           H
ATOM   4540  OH2 TIP3 1511      62.408   5.122  10.539  1.00  0.00           O
ATOM   4541  H1  TIP3 1511      61.710   5.102  11.194  1.00  0.00           H
ATOM   4542  H2  TIP3 1511      63.194   4.858  11.018  1.00  0.00           H
ATOM   4543  OH2 TIP3 1512      26.654  32.215  32.602  1.00  0.00           O
ATOM   4544  H1  TIP3 1512      26.964  32.089  31.705  1.00  0.00           H
ATOM   4545  H2  TIP3 1512      25.884  31.651  32.672  1.00  0.00           H
ATOM   4546  OH2 TIP3 1513      45.039  37.181  53.910  1.00  0.00           O
ATOM   4547  H1  TIP3 1513      44.739  36.276  53.826  1.00  0.00           H
ATOM   4548  H2  TIP3 1513      44.237  37.703  53.890  1.00  0.00           H
ATOM   4549  OH2 TIP3 1514      58.828  20.257  65.356  1.00  0.00           O
ATOM   4550  H1  TIP3 1514      58.795  19.997  64.435  1.00  0.00           H
ATOM   4551  H2  TIP3 1514      59.280  19.536  65.793  1.00  0.00           H
ATOM   4552  OH2 TIP3 1515      29.266  28.505  18.534  1.00  0.00           O
ATOM   4553  H1  TIP3 1515      29.241  29.072  17.763  1.00  0.00           H
ATOM   4554  H2  TIP3 1515      28.714  28.949  19.177  1.00  0.00           H
ATOM   4555  OH2 TIP3 1516      62.886  33.925  55.547  1.00  0.00           O
ATOM   4556  H1  TIP3 1516      62.033  34.301  55.762  1.00  0.00           H
ATOM   4557  H2  TIP3 1516      62.810  33.002  55.788  1.00  0.00           H
ATOM   4558  OH2 TIP3 1517      22.077  18.516  62.171  1.00  0.00           O
ATOM   4559  H1  TIP3 1517      22.180  18.943  61.320  1.00  0.00           H
ATOM   4560  H2  TIP3 1517      21.335  18.966  62.576  1.00  0.00           H
ATOM   4561  OH2 TIP3 1518      68.262  45.499  24.922  1.00  0.00           O
ATOM   4562  H1  TIP3 1518      68.269  46.434  24.719  1.00  0.00           H
ATOM   4563  H2  TIP3 1518      68.723  45.091  24.189  1.00  0.00           H
ATOM   4564  OH2 TIP3 1519      59.276  59.071  11.087  1.00  0.00           O
ATOM   4565  H1  TIP3 1519      60.093  58.718  10.732  1.00  0.00           H
ATOM   4566  H2  TIP3 1519      59.468  59.238  12.010  1.00  0.00           H
ATOM   4567  OH2 TIP3 1520      48.097  13.034  45.435  1.00  0.00           O
ATOM   4568  H1  TIP3 1520      48.207  13.255  44.511  1.00  0.00           H
ATOM   4569  H2  TIP3 1520      48.989  12.948  45.770  1.00  0.00           H
ATOM   4570  OH2 TIP3 1521      24.239  55.387  24.208  1.00  0.00           O
ATOM   4571  H1  TIP3 1521      24.429  55.564  23.287  1.00  0.00           H
ATOM   4572  H2  TIP3 1521      24.715  56.066  24.687  1.00  0.00           H
ATOM   4573  OH2 TIP3 1522      29.176  30.603  21.259  1.00  0.00           O
ATOM   4574  H1  TIP3 1522      28.899  30.908  22.123  1.00  0.00           H
ATOM   4575  H2  TIP3 1522      30.029  30.196  21.411  1.00  0.00           H
ATOM   4576  OH2 TIP3 1523      52.105  32.403  48.883  1.00  0.00           O
ATOM   4577  H1  TIP3 1523      52.931  32.125  48.488  1.00  0.00           H
ATOM   4578  H2  TIP3 1523      52.364  32.981  49.600  1.00  0.00           H
ATOM   4579  OH2 TIP3 1524      70.088  50.004   5.553  1.00  0.00           O
ATOM   4580  H1  TIP3 1524      69.824  50.023   6.473  1.00  0.00           H
ATOM   4581  H2  TIP3 1524      69.267  49.914   5.070  1.00  0.00           H
ATOM   4582  OH2 TIP3 1525      72.433  31.613  13.641  1.00  0.00           O
ATOM   4583  H1  TIP3 1525      71.590  32.060  13.717  1.00  0.00           H
ATOM   4584  H2  TIP3 1525      72.535  31.451  12.703  1.00  0.00           H
ATOM   4585  OH2 TIP3 1526      56.161   6.433  31.479  1.00  0.00           O
ATOM   4586  H1  TIP3 1526      56.311   6.678  30.565  1.00  0.00           H
ATOM   4587  H2  TIP3 1526      55.270   6.083  31.490  1.00  0.00           H
ATOM   4588  OH2 TIP3 1527      58.531  65.575  14.863  1.00  0.00           O
ATOM   4589  H1  TIP3 1527      59.374  66.028  14.890  1.00  0.00           H
ATOM   4590  H2  TIP3 1527      58.032  66.038  14.190  1.00  0.00           H
ATOM   4591  OH2 TIP3 1528      66.066  62.482  67.207  1.00  0.00           O
ATOM   4592  H1  TIP3 1528      65.839  61.564  67.352  1.00  0.00           H
ATOM   4593  H2  TIP3 1528      65.224  62.920  67.077  1.00  0.00           H
ATOM   4594  OH2 TIP3 1529      23.603  50.342  48.418  1.00  0.00           O
ATOM   4595  H1  TIP3 1529      24.047  51.169  48.229  1.00  0.00           H
ATOM   4596  H2  TIP3 1529      22.804  50.372  47.893  1.00  0.00           H
ATOM   4597  OH2 TIP3 1530      32.112  71.492  30.133  1.00  0.00           O
ATOM   4598  H1  TIP3 1530      32.739  71.791  29.474  1.00  0.00           H
ATOM   4599  H2  TIP3 1530      32.469  70.661  30.445  1.00  0.00           H
ATOM   4600  OH2 TIP3 1531      38.149   5.216  17.954  1.00  0.00           O
ATOM   4601  H1  TIP3 1531      37.701   5.996  18.282  1.00  0.00           H
ATOM   4602  H2  TIP3 1531      38.050   4.571  18.654  1.00  0.00           H
ATOM   4603  OH2 TIP3 1532      73.011   1.874  61.638  1.00  0.00           O
ATOM   4604  H1  TIP3 1532      73.455   2.430  60.998  1.00  0.00           H
ATOM   4605  H2  TIP3 1532      72.080   1.987  61.449  1.00  0.00           H
ATOM   4606  OH2 TIP3 1533      48.369  66.632  43.176  1.00  0.00           O
ATOM   4607  H1  TIP3 1533      49.285  66.580  42.902  1.00  0.00           H
ATOM   4608  H2  TIP3 1533      47.968  67.245  42.560  1.00  0.00           H
ATOM   4609  OH2 TIP3 1534      70.531  61.453  44.361  1.00  0.00           O
ATOM   4610  H1  TIP3 1534      70.888  61.816  45.172  1.00  0.00           H
ATOM   4611  H2  TIP3 1534      69.656  61.147  44.600  1.00  0.00           H
ATOM   4612  OH2 TIP3 1535      28.758  55.851  56.214  1.00  0.00           O
ATOM   4613  H1  TIP3 1535      28.146  55.865  56.949  1.00  0.00           H
ATOM   4614  H2  TIP3 1535      29.232  56.680  56.280  1.00  0.00           H
ATOM   4615  OH2 TIP3 1536      64.100  37.662  17.780  1.00  0.00           O
ATOM   4616  H1  TIP3 1536      63.755  36.828  17.463  1.00  0.00           H
ATOM   4617  H2  TIP3 1536      64.996  37.694  17.444  1.00  0.00           H
ATOM   4618  OH2 TIP3 1537       0.326  29.073   9.503  1.00  0.00           O
ATOM   4619  H1  TIP3 1537       1.051  28.449   9.546  1.00  0.00           H
ATOM   4620  H2  TIP3 1537      -0.436  28.540   9.278  1.00  0.00           H
ATOM   4621  OH2 TIP3 1538      47.488  55.898  51.296  1.00  0.00           O
ATOM   4622  H1  TIP3 1538      47.813  55.778  52.188  1.00  0.00           H
ATOM   4623  H2  TIP3 1538      47.670  56.816  51.095  1.00  0.00           H
ATOM   4624  OH2 TIP3 1539      25.717  72.038   2.720  1.00  0.00           O
ATOM   4625  H1  TIP3 1539      26.021  72.861   3.103  1.00  0.00           H
ATOM   4626  H2  TIP3 1539      26.512  71.620   2.388  1.00  0.00           H
ATOM   4627  OH2 TIP3 1540      23.692   7.733   5.464  1.00  0.00           O
ATOM   4628  H1  TIP3 1540      24.506   8.234   5.410  1.00  0.00           H
ATOM   4629  H2  TIP3 1540      23.748   7.275   6.303  1.00  0.00           H
ATOM   4630  OH2 TIP3 1541      51.194  62.487  41.027  1.00  0.00           O
ATOM   4631  H1  TIP3 1541      51.042  63.428  41.121  1.00  0.00           H
ATOM   4632  H2  TIP3 1541      51.587  62.224  41.859  1.00  0.00           H
ATOM   4633  OH2 TIP3 1542      60.797   9.020  26.955  1.00  0.00           O
ATOM   4634  H1  TIP3 1542      59.911   8.746  26.720  1.00  0.00           H
ATOM   4635  H2  TIP3 1542      60.686   9.534  27.755  1.00  0.00           H
ATOM   4636  OH2 TIP3 1543      69.350  61.755  71.673  1.00  0.00           O
ATOM   4637  H1  TIP3 1543      70.154  61.270  71.857  1.00  0.00           H
ATOM   4638  H2  TIP3 1543      68.761  61.526  72.392  1.00  0.00           H
ATOM   4639  OH2 TIP3 1544      58.731  46.388  57.076  1.00  0.00           O
ATOM   4640  H1  TIP3 1544      58.927  45.471  56.884  1.00  0.00           H
ATOM   4641  H2  TIP3 1544      57.789  46.470  56.925  1.00  0.00           H
ATOM   4642  OH2 TIP3 1545      55.198  28.742  37.729  1.00  0.00           O
ATOM   4643  H1  TIP3 1545      56.002  28.529  38.203  1.00  0.00           H
ATOM   4644  H2  TIP3 1545      55.243  28.214  36.932  1.00  0.00           H
ATOM   4645  OH2 TIP3 1546      33.041  68.736   4.808  1.00  0.00           O
ATOM   4646  H1  TIP3 1546      33.439  68.052   4.269  1.00  0.00           H
ATOM   4647  H2  TIP3 1546      32.114  68.502   4.846  1.00  0.00           H
ATOM   4648  OH2 TIP3 1547      35.058  20.025  59.489  1.00  0.00           O
ATOM   4649  H1  TIP3 1547      35.160  19.110  59.227  1.00  0.00           H
ATOM   4650  H2  TIP3 1547      34.135  20.220  59.327  1.00  0.00           H
ATOM   4651  OH2 TIP3 1548      63.686  29.189  59.011  1.00  0.00           O
ATOM   4652  H1  TIP3 1548      63.650  28.789  58.143  1.00  0.00           H
ATOM   4653  H2  TIP3 1548      63.062  28.684  59.534  1.00  0.00           H
ATOM   4654  OH2 TIP3 1549       4.395  13.826  53.484  1.00  0.00           O
ATOM   4655  H1  TIP3 1549       4.085  14.679  53.788  1.00  0.00           H
ATOM   4656  H2  TIP3 1549       5.338  13.940  53.370  1.00  0.00           H
ATOM   4657  OH2 TIP3 1550      53.356  40.423  18.121  1.00  0.00           O
ATOM   4658  H1  TIP3 1550      53.348  39.723  17.467  1.00  0.00           H
ATOM   4659  H2  TIP3 1550      53.537  41.218  17.620  1.00  0.00           H
ATOM   4660  OH2 TIP3 1551      24.920  27.627  66.517  1.00  0.00           O
ATOM   4661  H1  TIP3 1551      25.694  27.308  66.982  1.00  0.00           H
ATOM   4662  H2  TIP3 1551      24.258  27.735  67.200  1.00  0.00           H
ATOM   4663  OH2 TIP3 1552      33.130  58.700  43.560  1.00  0.00           O
ATOM   4664  H1  TIP3 1552      33.962  58.968  43.950  1.00  0.00           H
ATOM   4665  H2  TIP3 1552      33.108  59.144  42.712  1.00  0.00           H
ATOM   4666  OH2 TIP3 1553       5.841  66.007  25.339  1.00  0.00           O
ATOM   4667  H1  TIP3 1553       6.300  66.795  25.630  1.00  0.00           H
ATOM   4668  H2  TIP3 1553       6.419  65.286  25.590  1.00  0.00           H
ATOM   4669  OH2 TIP3 1554      70.648  45.854   6.151  1.00  0.00           O
ATOM   4670  H1  TIP3 1554      70.227  46.370   5.463  1.00  0.00           H
ATOM   4671  H2  TIP3 1554      71.477  45.572   5.766  1.00  0.00           H
ATOM   4672  OH2 TIP3 1555      25.761  10.040  69.550  1.00  0.00           O
ATOM   4673  H1  TIP3 1555      25.017   9.477  69.335  1.00  0.00           H
ATOM   4674  H2  TIP3 1555      25.388  10.732  70.096  1.00  0.00           H
ATOM   4675  OH2 TIP3 1556      47.569  24.337  67.399  1.00  0.00           O
ATOM   4676  H1  TIP3 1556      47.814  23.848  68.185  1.00  0.00           H
ATOM   4677  H2  TIP3 1556      47.020  25.051  67.723  1.00  0.00           H
ATOM   4678  OH2 TIP3 1557      51.915  38.151  19.629  1.00  0.00           O
ATOM   4679  H1  TIP3 1557      52.471  37.373  19.590  1.00  0.00           H
ATOM   4680  H2  TIP3 1557      52.525  38.886  19.579  1.00  0.00           H
ATOM   4681  OH2 TIP3 1558      31.289  34.905  49.089  1.00  0.00           O
ATOM   4682  H1  TIP3 1558      30.764  35.302  48.395  1.00  0.00           H
ATOM   4683  H2  TIP3 1558      32.180  34.894  48.739  1.00  0.00           H
ATOM   4684  OH2 TIP3 1559      30.212  61.621  51.673  1.00  0.00           O
ATOM   4685  H1  TIP3 1559      30.229  61.548  52.627  1.00  0.00           H
ATOM   4686  H2  TIP3 1559      29.618  62.351  51.498  1.00  0.00           H
ATOM   4687  OH2 TIP3 1560      66.217  69.667   5.817  1.00  0.00           O
ATOM   4688  H1  TIP3 1560      66.798  69.771   6.571  1.00  0.00           H
ATOM   4689  H2  TIP3 1560      66.041  70.561   5.525  1.00  0.00           H
ATOM   4690  OH2 TIP3 1561      10.490  69.444  34.850  1.00  0.00           O
ATOM   4691  H1  TIP3 1561      10.300  68.716  34.258  1.00  0.00           H
ATOM   4692  H2  TIP3 1561      10.957  69.042  35.583  1.00  0.00           H
ATOM   4693  OH2 TIP3 1562      30.268  57.975  56.281  1.00  0.00           O
ATOM   4694  H1  TIP3 1562      30.514  57.953  57.206  1.00  0.00           H
ATOM   4695  H2  TIP3 1562      31.036  57.635  55.821  1.00  0.00           H
ATOM   4696  OH2 TIP3 1563      27.145  13.322  50.442  1.00  0.00           O
ATOM   4697  H1  TIP3 1563      27.270  12.439  50.094  1.00  0.00           H
ATOM   4698  H2  TIP3 1563      26.507  13.214  51.147  1.00  0.00           H
ATOM   4699  OH2 TIP3 1564      43.315   6.977  35.431  1.00  0.00           O
ATOM   4700  H1  TIP3 1564      43.743   6.625  34.651  1.00  0.00           H
ATOM   4701  H2  TIP3 1564      42.511   6.464  35.517  1.00  0.00           H
ATOM   4702  OH2 TIP3 1565      65.305  26.888  69.625  1.00  0.00           O
ATOM   4703  H1  TIP3 1565      65.517  27.813  69.749  1.00  0.00           H
ATOM   4704  H2  TIP3 1565      65.992  26.560  69.043  1.00  0.00           H
ATOM   4705  OH2 TIP3 1566      68.347  44.297  22.143  1.00  0.00           O
ATOM   4706  H1  TIP3 1566      68.551  43.537  22.687  1.00  0.00           H
ATOM   4707  H2  TIP3 1566      68.906  44.198  21.372  1.00  0.00           H
ATOM   4708  OH2 TIP3 1567      19.471  58.240  47.513  1.00  0.00           O
ATOM   4709  H1  TIP3 1567      19.190  58.877  48.170  1.00  0.00           H
ATOM   4710  H2  TIP3 1567      20.417  58.165  47.641  1.00  0.00           H
ATOM   4711  OH2 TIP3 1568      17.568  19.331  55.455  1.00  0.00           O
ATOM   4712  H1  TIP3 1568      17.530  18.483  55.014  1.00  0.00           H
ATOM   4713  H2  TIP3 1568      17.602  19.970  54.743  1.00  0.00           H
ATOM   4714  OH2 TIP3 1569       6.545  39.465  45.309  1.00  0.00           O
ATOM   4715  H1  TIP3 1569       7.381  39.508  44.843  1.00  0.00           H
ATOM   4716  H2  TIP3 1569       5.905  39.809  44.686  1.00  0.00           H
ATOM   4717  OH2 TIP3 1570      52.898  50.690  19.452  1.00  0.00           O
ATOM   4718  H1  TIP3 1570      53.325  49.887  19.155  1.00  0.00           H
ATOM   4719  H2  TIP3 1570      52.939  51.277  18.698  1.00  0.00           H
ATOM   4720  OH2 TIP3 1571      11.584  72.968  44.111  1.00  0.00           O
ATOM   4721  H1  TIP3 1571      11.602  72.165  44.632  1.00  0.00           H
ATOM   4722  H2  TIP3 1571      11.760  72.678  43.216  1.00  0.00           H
ATOM   4723  OH2 TIP3 1572      16.448  33.162  63.906  1.00  0.00           O
ATOM   4724  H1  TIP3 1572      15.786  32.485  64.045  1.00  0.00           H
ATOM   4725  H2  TIP3 1572      17.078  32.762  63.306  1.00  0.00           H
ATOM   4726  OH2 TIP3 1573      52.074  50.152  55.888  1.00  0.00           O
ATOM   4727  H1  TIP3 1573      53.022  50.022  55.861  1.00  0.00           H
ATOM   4728  H2  TIP3 1573      51.965  51.064  56.160  1.00  0.00           H
ATOM   4729  OH2 TIP3 1574      41.193   5.146  32.511  1.00  0.00           O
ATOM   4730  H1  TIP3 1574      40.538   5.694  32.943  1.00  0.00           H
ATOM   4731  H2  TIP3 1574      41.830   4.948  33.198  1.00  0.00           H
ATOM   4732  OH2 TIP3 1575      63.488  52.318  62.486  1.00  0.00           O
ATOM   4733  H1  TIP3 1575      64.241  52.473  61.915  1.00  0.00           H
ATOM   4734  H2  TIP3 1575      62.807  52.900  62.149  1.00  0.00           H
ATOM   4735  OH2 TIP3 1576      22.676  37.007  59.138  1.00  0.00           O
ATOM   4736  H1  TIP3 1576      21.786  36.956  59.489  1.00  0.00           H
ATOM   4737  H2  TIP3 1576      22.894  36.104  58.905  1.00  0.00           H
ATOM   4738  OH2 TIP3 1577      45.957  23.224  52.142  1.00  0.00           O
ATOM   4739  H1  TIP3 1577      45.407  24.005  52.077  1.00  0.00           H
ATOM   4740  H2  TIP3 1577      45.436  22.604  52.652  1.00  0.00           H
ATOM   4741  OH2 TIP3 1578      61.550  70.651  57.317  1.00  0.00           O
ATOM   4742  H1  TIP3 1578      61.578  70.010  56.606  1.00  0.00           H
ATOM   4743  H2  TIP3 1578      60.673  71.030  57.264  1.00  0.00           H
ATOM   4744  OH2 TIP3 1579      42.236  41.568  55.542  1.00  0.00           O
ATOM   4745  H1  TIP3 1579      42.168  41.139  56.395  1.00  0.00           H
ATOM   4746  H2  TIP3 1579      41.526  42.210  55.538  1.00  0.00           H
ATOM   4747  OH2 TIP3 1580      42.205  11.986  51.978  1.00  0.00           O
ATOM   4748  H1  TIP3 1580      41.596  11.734  51.284  1.00  0.00           H
ATOM   4749  H2  TIP3 1580      42.435  12.893  51.778  1.00  0.00           H
ATOM   4750  OH2 TIP3 1581      39.541  23.300  72.469  1.00  0.00           O
ATOM   4751  H1  TIP3 1581      39.770  23.725  71.643  1.00  0.00           H
ATOM   4752  H2  TIP3 1581      38.972  23.928  72.913  1.00  0.00           H
ATOM   4753  OH2 TIP3 1582      65.040  13.507   6.563  1.00  0.00           O
ATOM   4754  H1  TIP3 1582      64.172  13.197   6.822  1.00  0.00           H
ATOM   4755  H2  TIP3 1582      65.630  13.152   7.228  1.00  0.00           H
ATOM   4756  OH2 TIP3 1583      39.902  17.865  56.439  1.00  0.00           O
ATOM   4757  H1  TIP3 1583      40.499  18.613  56.430  1.00  0.00           H
ATOM   4758  H2  TIP3 1583      39.293  18.035  55.720  1.00  0.00           H
ATOM   4759  OH2 TIP3 1584      11.088  50.652  39.653  1.00  0.00           O
ATOM   4760  H1  TIP3 1584      11.410  51.179  40.385  1.00  0.00           H
ATOM   4761  H2  TIP3 1584      11.224  51.203  38.882  1.00  0.00           H
ATOM   4762  OH2 TIP3 1585      52.393  62.823  33.459  1.00  0.00           O
ATOM   4763  H1  TIP3 1585      52.893  63.573  33.782  1.00  0.00           H
ATOM   4764  H2  TIP3 1585      52.036  62.415  34.247  1.00  0.00           H
ATOM   4765  OH2 TIP3 1586       9.779  30.183  59.240  1.00  0.00           O
ATOM   4766  H1  TIP3 1586       9.938  29.749  58.402  1.00  0.00           H
ATOM   4767  H2  TIP3 1586       9.340  29.521  59.774  1.00  0.00           H
ATOM   4768  OH2 TIP3 1587      51.390  48.310  66.360  1.00  0.00           O
ATOM   4769  H1  TIP3 1587      51.031  48.075  67.216  1.00  0.00           H
ATOM   4770  H2  TIP3 1587      52.286  47.975  66.376  1.00  0.00           H
ATOM   4771  OH2 TIP3 1588      28.031  47.727  31.273  1.00  0.00           O
ATOM   4772  H1  TIP3 1588      28.287  48.603  31.561  1.00  0.00           H
ATOM   4773  H2  TIP3 1588      28.859  47.281  31.094  1.00  0.00           H
ATOM   4774  OH2 TIP3 1589      52.103  23.667  62.175  1.00  0.00           O
ATOM   4775  H1  TIP3 1589      51.487  23.642  61.442  1.00  0.00           H
ATOM   4776  H2  TIP3 1589      52.349  24.589  62.251  1.00  0.00           H
ATOM   4777  OH2 TIP3 1590      25.180  26.836  72.815  1.00  0.00           O
ATOM   4778  H1  TIP3 1590      24.481  27.487  72.889  1.00  0.00           H
ATOM   4779  H2  TIP3 1590      25.058  26.266  73.574  1.00  0.00           H
ATOM   4780  OH2 TIP3 1591      56.202  46.759  51.633  1.00  0.00           O
ATOM   4781  H1  TIP3 1591      56.260  47.640  51.264  1.00  0.00           H
ATOM   4782  H2  TIP3 1591      55.288  46.672  51.904  1.00  0.00           H
ATOM   4783  OH2 TIP3 1592      57.739  14.354   3.539  1.00  0.00           O
ATOM   4784  H1  TIP3 1592      58.338  14.991   3.150  1.00  0.00           H
ATOM   4785  H2  TIP3 1592      57.792  14.519   4.481  1.00  0.00           H
ATOM   4786  OH2 TIP3 1593      10.401  31.458   1.956  1.00  0.00           O
ATOM   4787  H1  TIP3 1593      10.156  31.471   1.031  1.00  0.00           H
ATOM   4788  H2  TIP3 1593      11.349  31.323   1.952  1.00  0.00           H
ATOM   4789  OH2 TIP3 1594      16.885  13.721  12.632  1.00  0.00           O
ATOM   4790  H1  TIP3 1594      17.152  14.129  13.456  1.00  0.00           H
ATOM   4791  H2  TIP3 1594      17.463  12.964  12.542  1.00  0.00           H
ATOM   4792  OH2 TIP3 1595      19.450   0.547  20.251  1.00  0.00           O
ATOM   4793  H1  TIP3 1595      18.749   1.096  19.901  1.00  0.00           H
ATOM   4794  H2  TIP3 1595      18.998  -0.127  20.758  1.00  0.00           H
ATOM   4795  OH2 TIP3 1596      11.380  64.045  13.386  1.00  0.00           O
ATOM   4796  H1  TIP3 1596      12.139  63.517  13.138  1.00  0.00           H
ATOM   4797  H2  TIP3 1596      10.627  63.486  13.199  1.00  0.00           H
ATOM   4798  OH2 TIP3 1597      63.846  65.486  61.395  1.00  0.00           O
ATOM   4799  H1  TIP3 1597      62.890  65.430  61.416  1.00  0.00           H
ATOM   4800  H2  TIP3 1597      64.132  64.983  62.157  1.00  0.00           H
ATOM   4801  OH2 TIP3 1598      50.923  51.710  44.040  1.00  0.00           O
ATOM   4802  H1  TIP3 1598      50.706  52.634  43.916  1.00  0.00           H
ATOM   4803  H2  TIP3 1598      50.762  51.547  44.969  1.00  0.00           H
ATOM   4804  OH2 TIP3 1599      12.341  20.613   8.189  1.00  0.00           O
ATOM   4805  H1  TIP3 1599      11.968  19.884   7.694  1.00  0.00           H
ATOM   4806  H2  TIP3 1599      11.625  21.243   8.265  1.00  0.00           H
ATOM   4807  OH2 TIP3 1600      20.566   8.775  45.231  1.00  0.00           O
ATOM   4808  H1  TIP3 1600      20.989   8.134  45.803  1.00  0.00           H
ATOM   4809  H2  TIP3 1600      21.213   9.474  45.135  1.00  0.00           H
ATOM   4810  OH2 TIP3 1601       2.591  35.353  64.900  1.00  0.00           O
ATOM   4811  H1  TIP3 1601       2.590  34.561  64.364  1.00  0.00           H
ATOM   4812  H2  TIP3 1601       3.401  35.299  65.407  1.00  0.00           H
ATOM   4813  OH2 TIP3 1602      29.005  38.081  47.233  1.00  0.00           O
ATOM   4814  H1  TIP3 1602      28.651  38.951  47.049  1.00  0.00           H
ATOM   4815  H2  TIP3 1602      28.888  37.596  46.417  1.00  0.00           H
ATOM   4816  OH2 TIP3 1603       6.107   0.028  12.117  1.00  0.00           O
ATOM   4817  H1  TIP3 1603       6.394  -0.544  12.829  1.00  0.00           H
ATOM   4818  H2  TIP3 1603       5.682  -0.560  11.492  1.00  0.00           H
ATOM   4819  OH2 TIP3 1604      55.101  18.904  64.941  1.00  0.00           O
ATOM   4820  H1  TIP3 1604      54.283  19.103  65.396  1.00  0.00           H
ATOM   4821  H2  TIP3 1604      55.364  18.049  65.281  1.00  0.00           H
ATOM   4822  OH2 TIP3 1605      18.937  43.007  64.953  1.00  0.00           O
ATOM   4823  H1  TIP3 1605      18.599  43.903  64.955  1.00  0.00           H
ATOM   4824  H2  TIP3 1605      19.638  43.017  64.302  1.00  0.00           H
ATOM   4825  OH2 TIP3 1606      54.133  63.320  38.493  1.00  0.00           O
ATOM   4826  H1  TIP3 1606      54.749  63.603  37.817  1.00  0.00           H
ATOM   4827  H2  TIP3 1606      53.539  62.721  38.042  1.00  0.00           H
ATOM   4828  OH2 TIP3 1607      18.587   1.876  40.836  1.00  0.00           O
ATOM   4829  H1  TIP3 1607      18.344   1.005  40.523  1.00  0.00           H
ATOM   4830  H2  TIP3 1607      19.480   1.773  41.164  1.00  0.00           H
ATOM   4831  OH2 TIP3 1608      53.827  69.458  56.045  1.00  0.00           O
ATOM   4832  H1  TIP3 1608      52.960  69.355  55.653  1.00  0.00           H
ATOM   4833  H2  TIP3 1608      53.699  70.099  56.744  1.00  0.00           H
ATOM   4834  OH2 TIP3 1609       5.620  62.455   8.052  1.00  0.00           O
ATOM   4835  H1  TIP3 1609       5.288  63.348   7.961  1.00  0.00           H
ATOM   4836  H2  TIP3 1609       6.542  62.515   7.799  1.00  0.00           H
ATOM   4837  OH2 TIP3 1610      51.574  21.401  18.784  1.00  0.00           O
ATOM   4838  H1  TIP3 1610      50.870  21.817  18.287  1.00  0.00           H
ATOM   4839  H2  TIP3 1610      52.371  21.625  18.305  1.00  0.00           H
ATOM   4840  OH2 TIP3 1611      69.545  58.906  48.232  1.00  0.00           O
ATOM   4841  H1  TIP3 1611      69.742  59.773  48.586  1.00  0.00           H
ATOM   4842  H2  TIP3 1611      69.317  58.380  48.998  1.00  0.00           H
ATOM   4843  OH2 TIP3 1612      18.166  25.841  23.609  1.00  0.00           O
ATOM   4844  H1  TIP3 1612      18.250  26.484  24.313  1.00  0.00           H
ATOM   4845  H2  TIP3 1612      17.796  26.334  22.877  1.00  0.00           H
ATOM   4846  OH2 TIP3 1613      36.678  14.232  23.464  1.00  0.00           O
ATOM   4847  H1  TIP3 1613      36.726  13.287  23.319  1.00  0.00           H
ATOM   4848  H2  TIP3 1613      37.578  14.489  23.666  1.00  0.00           H
ATOM   4849  OH2 TIP3 1614       4.636  70.934  58.289  1.00  0.00           O
ATOM   4850  H1  TIP3 1614       4.869  70.040  58.040  1.00  0.00           H
ATOM   4851  H2  TIP3 1614       4.702  71.435  57.476  1.00  0.00           H
ATOM   4852  OH2 TIP3 1615      34.025   9.843  55.611  1.00  0.00           O
ATOM   4853  H1  TIP3 1615      34.121  10.287  54.768  1.00  0.00           H
ATOM   4854  H2  TIP3 1615      34.806  10.094  56.105  1.00  0.00           H
ATOM   4855  OH2 TIP3 1616      33.892  33.403  32.234  1.00  0.00           O
ATOM   4856  H1  TIP3 1616      34.356  32.972  31.516  1.00  0.00           H
ATOM   4857  H2  TIP3 1616      32.985  33.461  31.933  1.00  0.00           H
ATOM   4858  OH2 TIP3 1617      11.055  45.701  33.576  1.00  0.00           O
ATOM   4859  H1  TIP3 1617      11.168  46.551  33.150  1.00  0.00           H
ATOM   4860  H2  TIP3 1617      11.276  45.062  32.899  1.00  0.00           H
ATOM   4861  OH2 TIP3 1618      71.306  57.692  46.679  1.00  0.00           O
ATOM   4862  H1  TIP3 1618      72.129  57.697  47.168  1.00  0.00           H
ATOM   4863  H2  TIP3 1618      70.716  58.241  47.196  1.00  0.00           H
ATOM   4864  OH2 TIP3 1619      16.565  28.643  64.738  1.00  0.00           O
ATOM   4865  H1  TIP3 1619      17.170  29.147  64.193  1.00  0.00           H
ATOM   4866  H2  TIP3 1619      16.848  27.735  64.634  1.00  0.00           H
ATOM   4867  OH2 TIP3 1620      44.096  63.973  30.352  1.00  0.00           O
ATOM   4868  H1  TIP3 1620      44.585  63.694  31.126  1.00  0.00           H
ATOM   4869  H2  TIP3 1620      44.001  64.919  30.456  1.00  0.00           H
ATOM   4870  OH2 TIP3 1621      51.801  51.289  39.788  1.00  0.00           O
ATOM   4871  H1  TIP3 1621      51.872  50.625  40.475  1.00  0.00           H
ATOM   4872  H2  TIP3 1621      52.119  52.093  40.198  1.00  0.00           H
ATOM   4873  OH2 TIP3 1622      56.029  62.120  30.324  1.00  0.00           O
ATOM   4874  H1  TIP3 1622      56.546  61.893  29.551  1.00  0.00           H
ATOM   4875  H2  TIP3 1622      56.342  62.989  30.575  1.00  0.00           H
ATOM   4876  OH2 TIP3 1623       3.906   8.778  30.210  1.00  0.00           O
ATOM   4877  H1  TIP3 1623       3.209   9.278  29.785  1.00  0.00           H
ATOM   4878  H2  TIP3 1623       4.326   9.404  30.800  1.00  0.00           H
ATOM   4879  OH2 TIP3 1624      23.503  19.863  42.855  1.00  0.00           O
ATOM   4880  H1  TIP3 1624      22.719  19.333  42.710  1.00  0.00           H
ATOM   4881  H2  TIP3 1624      23.179  20.762  42.908  1.00  0.00           H
ATOM   4882  OH2 TIP3 1625      17.920  66.186  50.924  1.00  0.00           O
ATOM   4883  H1  TIP3 1625      18.718  66.333  51.432  1.00  0.00           H
ATOM   4884  H2  TIP3 1625      17.229  66.103  51.581  1.00  0.00           H
ATOM   4885  OH2 TIP3 1626      72.117  21.812  72.544  1.00  0.00           O
ATOM   4886  H1  TIP3 1626      71.776  22.636  72.890  1.00  0.00           H
ATOM   4887  H2  TIP3 1626      71.485  21.152  72.829  1.00  0.00           H
ATOM   4888  OH2 TIP3 1627      22.843  22.305  50.867  1.00  0.00           O
ATOM   4889  H1  TIP3 1627      21.939  22.620  50.862  1.00  0.00           H
ATOM   4890  H2  TIP3 1627      22.821  21.519  51.412  1.00  0.00           H
ATOM   4891  OH2 TIP3 1628      56.751  28.325  71.042  1.00  0.00           O
ATOM   4892  H1  TIP3 1628      57.510  27.847  71.376  1.00  0.00           H
ATOM   4893  H2  TIP3 1628      56.413  27.775  70.336  1.00  0.00           H
ATOM   4894  OH2 TIP3 1629      61.301  63.490  22.793  1.00  0.00           O
ATOM   4895  H1  TIP3 1629      61.486  64.145  23.466  1.00  0.00           H
ATOM   4896  H2  TIP3 1629      60.491  63.071  23.081  1.00  0.00           H
ATOM   4897  OH2 TIP3 1630      36.054  44.653   7.294  1.00  0.00           O
ATOM   4898  H1  TIP3 1630      36.531  44.148   6.635  1.00  0.00           H
ATOM   4899  H2  TIP3 1630      35.151  44.669   6.977  1.00  0.00           H
ATOM   4900  OH2 TIP3 1631      28.942  55.277  66.184  1.00  0.00           O
ATOM   4901  H1  TIP3 1631      29.699  55.779  66.486  1.00  0.00           H
ATOM   4902  H2  TIP3 1631      28.478  55.873  65.596  1.00  0.00           H
ATOM   4903  OH2 TIP3 1632      14.080  48.085  27.629  1.00  0.00           O
ATOM   4904  H1  TIP3 1632      14.379  47.433  26.996  1.00  0.00           H
ATOM   4905  H2  TIP3 1632      14.771  48.747  27.637  1.00  0.00           H
ATOM   4906  OH2 TIP3 1633      25.874  17.542  48.386  1.00  0.00           O
ATOM   4907  H1  TIP3 1633      26.238  18.424  48.313  1.00  0.00           H
ATOM   4908  H2  TIP3 1633      26.604  16.963  48.167  1.00  0.00           H
ATOM   4909  OH2 TIP3 1634      62.741   3.879  33.369  1.00  0.00           O
ATOM   4910  H1  TIP3 1634      62.762   3.076  33.889  1.00  0.00           H
ATOM   4911  H2  TIP3 1634      63.554   4.332  33.594  1.00  0.00           H
ATOM   4912  OH2 TIP3 1635      48.618  52.739  11.749  1.00  0.00           O
ATOM   4913  H1  TIP3 1635      48.093  53.328  12.291  1.00  0.00           H
ATOM   4914  H2  TIP3 1635      48.271  52.855  10.864  1.00  0.00           H
ATOM   4915  OH2 TIP3 1636      36.046  61.438  44.566  1.00  0.00           O
ATOM   4916  H1  TIP3 1636      35.974  60.523  44.838  1.00  0.00           H
ATOM   4917  H2  TIP3 1636      35.359  61.889  45.058  1.00  0.00           H
ATOM   4918  OH2 TIP3 1637      41.227  62.315  15.826  1.00  0.00           O
ATOM   4919  H1  TIP3 1637      40.652  61.573  15.638  1.00  0.00           H
ATOM   4920  H2  TIP3 1637      41.515  62.619  14.965  1.00  0.00           H
ATOM   4921  OH2 TIP3 1638      10.085  72.048  15.176  1.00  0.00           O
ATOM   4922  H1  TIP3 1638      10.664  72.774  15.408  1.00  0.00           H
ATOM   4923  H2  TIP3 1638      10.230  71.916  14.239  1.00  0.00           H
ATOM   4924  OH2 TIP3 1639       1.101  50.847  57.111  1.00  0.00           O
ATOM   4925  H1  TIP3 1639       1.581  51.345  56.449  1.00  0.00           H
ATOM   4926  H2  TIP3 1639       0.791  51.508  57.730  1.00  0.00           H
ATOM   4927  OH2 TIP3 1640      56.037  30.842  71.458  1.00  0.00           O
ATOM   4928  H1  TIP3 1640      56.386  29.952  71.418  1.00  0.00           H
ATOM   4929  H2  TIP3 1640      56.518  31.256  72.175  1.00  0.00           H
ATOM   4930  OH2 TIP3 1641      32.781  67.445  66.889  1.00  0.00           O
ATOM   4931  H1  TIP3 1641      33.075  66.725  67.446  1.00  0.00           H
ATOM   4932  H2  TIP3 1641      32.561  68.148  67.500  1.00  0.00           H
ATOM   4933  OH2 TIP3 1642      40.064  17.868  72.311  1.00  0.00           O
ATOM   4934  H1  TIP3 1642      40.103  18.702  71.844  1.00  0.00           H
ATOM   4935  H2  TIP3 1642      40.941  17.498  72.217  1.00  0.00           H
ATOM   4936  OH2 TIP3 1643      66.311  30.054  40.086  1.00  0.00           O
ATOM   4937  H1  TIP3 1643      65.954  29.364  39.528  1.00  0.00           H
ATOM   4938  H2  TIP3 1643      67.174  29.731  40.344  1.00  0.00           H
ATOM   4939  OH2 TIP3 1644      35.908  23.653  57.414  1.00  0.00           O
ATOM   4940  H1  TIP3 1644      35.095  23.719  57.917  1.00  0.00           H
ATOM   4941  H2  TIP3 1644      36.521  23.217  58.006  1.00  0.00           H
ATOM   4942  OH2 TIP3 1645      68.026   1.248  63.004  1.00  0.00           O
ATOM   4943  H1  TIP3 1645      67.374   1.067  63.681  1.00  0.00           H
ATOM   4944  H2  TIP3 1645      68.522   1.994  63.340  1.00  0.00           H
ATOM   4945  OH2 TIP3 1646      62.143  60.516  62.123  1.00  0.00           O
ATOM   4946  H1  TIP3 1646      62.542  60.071  62.870  1.00  0.00           H
ATOM   4947  H2  TIP3 1646      61.256  60.161  62.078  1.00  0.00           H
ATOM   4948  OH2 TIP3 1647      39.181  72.511  40.811  1.00  0.00           O
ATOM   4949  H1  TIP3 1647      40.007  72.128  40.516  1.00  0.00           H
ATOM   4950  H2  TIP3 1647      38.798  71.845  41.381  1.00  0.00           H
ATOM   4951  OH2 TIP3 1648      57.085  25.781  20.667  1.00  0.00           O
ATOM   4952  H1  TIP3 1648      56.620  25.062  20.239  1.00  0.00           H
ATOM   4953  H2  TIP3 1648      57.882  25.380  21.012  1.00  0.00           H
ATOM   4954  OH2 TIP3 1649      30.588  14.574  66.123  1.00  0.00           O
ATOM   4955  H1  TIP3 1649      31.185  15.321  66.091  1.00  0.00           H
ATOM   4956  H2  TIP3 1649      30.615  14.206  65.240  1.00  0.00           H
ATOM   4957  OH2 TIP3 1650      51.094  69.652  37.233  1.00  0.00           O
ATOM   4958  H1  TIP3 1650      50.335  69.490  36.674  1.00  0.00           H
ATOM   4959  H2  TIP3 1650      51.727  68.980  36.980  1.00  0.00           H
ATOM   4960  OH2 TIP3 1651      23.354  62.199  21.775  1.00  0.00           O
ATOM   4961  H1  TIP3 1651      23.719  61.911  20.938  1.00  0.00           H
ATOM   4962  H2  TIP3 1651      22.834  61.455  22.079  1.00  0.00           H
ATOM   4963  OH2 TIP3 1652      50.739  51.610   6.342  1.00  0.00           O
ATOM   4964  H1  TIP3 1652      50.632  50.750   5.937  1.00  0.00           H
ATOM   4965  H2  TIP3 1652      51.658  51.832   6.196  1.00  0.00           H
ATOM   4966  OH2 TIP3 1653       3.361  54.494  40.580  1.00  0.00           O
ATOM   4967  H1  TIP3 1653       4.279  54.734  40.451  1.00  0.00           H
ATOM   4968  H2  TIP3 1653       3.139  53.970  39.810  1.00  0.00           H
ATOM   4969  OH2 TIP3 1654      63.863  64.807  48.935  1.00  0.00           O
ATOM   4970  H1  TIP3 1654      63.198  64.442  49.519  1.00  0.00           H
ATOM   4971  H2  TIP3 1654      64.073  64.092  48.334  1.00  0.00           H
ATOM   4972  OH2 TIP3 1655      34.426  27.076  52.311  1.00  0.00           O
ATOM   4973  H1  TIP3 1655      34.066  27.115  51.425  1.00  0.00           H
ATOM   4974  H2  TIP3 1655      33.792  27.551  52.849  1.00  0.00           H
ATOM   4975  OH2 TIP3 1656      13.612  44.732  21.943  1.00  0.00           O
ATOM   4976  H1  TIP3 1656      14.389  44.269  22.255  1.00  0.00           H
ATOM   4977  H2  TIP3 1656      12.920  44.071  21.947  1.00  0.00           H
ATOM   4978  OH2 TIP3 1657      21.713  72.466  21.407  1.00  0.00           O
ATOM   4979  H1  TIP3 1657      21.294  71.772  21.916  1.00  0.00           H
ATOM   4980  H2  TIP3 1657      20.986  72.938  21.001  1.00  0.00           H
ATOM   4981  OH2 TIP3 1658       2.079  64.507  67.276  1.00  0.00           O
ATOM   4982  H1  TIP3 1658       1.375  64.046  66.818  1.00  0.00           H
ATOM   4983  H2  TIP3 1658       2.624  63.809  67.641  1.00  0.00           H
ATOM   4984  OH2 TIP3 1659      58.915  40.147  10.217  1.00  0.00           O
ATOM   4985  H1  TIP3 1659      59.526  39.457   9.960  1.00  0.00           H
ATOM   4986  H2  TIP3 1659      58.132  39.679  10.506  1.00  0.00           H
ATOM   4987  OH2 TIP3 1660      71.681  69.581  35.296  1.00  0.00           O
ATOM   4988  H1  TIP3 1660      71.789  70.272  34.643  1.00  0.00           H
ATOM   4989  H2  TIP3 1660      72.270  68.884  35.007  1.00  0.00           H
ATOM   4990  OH2 TIP3 1661      42.723  18.297  62.906  1.00  0.00           O
ATOM   4991  H1  TIP3 1661      43.145  18.012  63.716  1.00  0.00           H
ATOM   4992  H2  TIP3 1661      41.908  17.795  62.871  1.00  0.00           H
ATOM   4993  OH2 TIP3 1662       9.206  35.430  59.165  1.00  0.00           O
ATOM   4994  H1  TIP3 1662       8.601  35.583  59.891  1.00  0.00           H
ATOM   4995  H2  TIP3 1662       9.341  34.483  59.161  1.00  0.00           H
ATOM   4996  OH2 TIP3 1663      28.798  38.903  42.476  1.00  0.00           O
ATOM   4997  H1  TIP3 1663      29.196  39.658  42.908  1.00  0.00           H
ATOM   4998  H2  TIP3 1663      28.727  39.161  41.557  1.00  0.00           H
ATOM   4999  OH2 TIP3 1664      69.174  67.781  34.608  1.00  0.00           O
ATOM   5000  H1  TIP3 1664      69.997  67.793  35.097  1.00  0.00           H
ATOM   5001  H2  TIP3 1664      69.002  68.700  34.405  1.00  0.00           H
ATOM   5002  OH2 TIP3 1665      62.992  49.508  69.402  1.00  0.00           O
ATOM   5003  H1  TIP3 1665      62.621  49.924  68.624  1.00  0.00           H
ATOM   5004  H2  TIP3 1665      62.256  49.043  69.800  1.00  0.00           H
ATOM   5005  OH2 TIP3 1666      33.418  49.829  68.743  1.00  0.00           O
ATOM   5006  H1  TIP3 1666      32.737  49.389  68.233  1.00  0.00           H
ATOM   5007  H2  TIP3 1666      34.226  49.663  68.257  1.00  0.00           H
ATOM   5008  OH2 TIP3 1667      53.711  27.164  68.196  1.00  0.00           O
ATOM   5009  H1  TIP3 1667      54.635  27.358  68.352  1.00  0.00           H
ATOM   5010  H2  TIP3 1667      53.272  27.415  69.009  1.00  0.00           H
ATOM   5011  OH2 TIP3 1668      20.930  25.725  37.396  1.00  0.00           O
ATOM   5012  H1  TIP3 1668      21.055  25.390  38.284  1.00  0.00           H
ATOM   5013  H2  TIP3 1668      21.109  24.974  36.829  1.00  0.00           H
ATOM   5014  OH2 TIP3 1669      41.539  70.232  54.644  1.00  0.00           O
ATOM   5015  H1  TIP3 1669      40.770  69.807  55.024  1.00  0.00           H
ATOM   5016  H2  TIP3 1669      41.930  70.716  55.372  1.00  0.00           H
ATOM   5017  OH2 TIP3 1670      20.652   6.922   3.478  1.00  0.00           O
ATOM   5018  H1  TIP3 1670      20.351   7.286   4.310  1.00  0.00           H
ATOM   5019  H2  TIP3 1670      20.936   7.683   2.971  1.00  0.00           H
ATOM   5020  OH2 TIP3 1671       1.853  28.393  16.483  1.00  0.00           O
ATOM   5021  H1  TIP3 1671       1.775  28.794  15.618  1.00  0.00           H
ATOM   5022  H2  TIP3 1671       2.412  27.629  16.344  1.00  0.00           H
ATOM   5023  OH2 TIP3 1672      73.070  15.415   0.950  1.00  0.00           O
ATOM   5024  H1  TIP3 1672      72.267  15.146   1.397  1.00  0.00           H
ATOM   5025  H2  TIP3 1672      73.376  16.176   1.445  1.00  0.00           H
ATOM   5026  OH2 TIP3 1673      23.392  64.890  68.315  1.00  0.00           O
ATOM   5027  H1  TIP3 1673      23.973  64.642  67.596  1.00  0.00           H
ATOM   5028  H2  TIP3 1673      22.592  64.389  68.161  1.00  0.00           H
ATOM   5029  OH2 TIP3 1674      68.185  58.456  10.624  1.00  0.00           O
ATOM   5030  H1  TIP3 1674      68.164  59.230  11.186  1.00  0.00           H
ATOM   5031  H2  TIP3 1674      68.434  57.741  11.210  1.00  0.00           H
ATOM   5032  OH2 TIP3 1675       0.990  73.074  43.456  1.00  0.00           O
ATOM   5033  H1  TIP3 1675       1.242  72.817  42.568  1.00  0.00           H
ATOM   5034  H2  TIP3 1675       0.374  72.397  43.735  1.00  0.00           H
ATOM   5035  OH2 TIP3 1676      39.524  28.845  49.879  1.00  0.00           O
ATOM   5036  H1  TIP3 1676      39.995  28.658  50.692  1.00  0.00           H
ATOM   5037  H2  TIP3 1676      38.634  28.533  50.040  1.00  0.00           H
ATOM   5038  OH2 TIP3 1677      22.830  71.652  11.793  1.00  0.00           O
ATOM   5039  H1  TIP3 1677      23.414  71.694  12.551  1.00  0.00           H
ATOM   5040  H2  TIP3 1677      22.631  70.721  11.695  1.00  0.00           H
ATOM   5041  OH2 TIP3 1678      50.550  47.008  12.712  1.00  0.00           O
ATOM   5042  H1  TIP3 1678      50.328  46.990  11.781  1.00  0.00           H
ATOM   5043  H2  TIP3 1678      51.484  47.217  12.733  1.00  0.00           H
ATOM   5044  OH2 TIP3 1679      61.594  57.440  60.295  1.00  0.00           O
ATOM   5045  H1  TIP3 1679      61.653  58.110  59.615  1.00  0.00           H
ATOM   5046  H2  TIP3 1679      61.774  56.618  59.839  1.00  0.00           H
ATOM   5047  OH2 TIP3 1680      20.009  68.318  40.051  1.00  0.00           O
ATOM   5048  H1  TIP3 1680      20.575  67.548  39.999  1.00  0.00           H
ATOM   5049  H2  TIP3 1680      20.491  68.934  40.604  1.00  0.00           H
ATOM   5050  OH2 TIP3 1681      24.534  36.551  19.081  1.00  0.00           O
ATOM   5051  H1  TIP3 1681      23.976  36.676  19.849  1.00  0.00           H
ATOM   5052  H2  TIP3 1681      24.264  35.705  18.724  1.00  0.00           H
ATOM   5053  OH2 TIP3 1682      41.874  65.972  53.702  1.00  0.00           O
ATOM   5054  H1  TIP3 1682      41.941  66.502  54.496  1.00  0.00           H
ATOM   5055  H2  TIP3 1682      41.084  65.447  53.830  1.00  0.00           H
ATOM   5056  OH2 TIP3 1683      62.987  38.916   1.537  1.00  0.00           O
ATOM   5057  H1  TIP3 1683      62.336  38.874   0.837  1.00  0.00           H
ATOM   5058  H2  TIP3 1683      63.317  38.021   1.613  1.00  0.00           H
ATOM   5059  OH2 TIP3 1684      51.372  36.371  23.133  1.00  0.00           O
ATOM   5060  H1  TIP3 1684      50.814  35.737  23.583  1.00  0.00           H
ATOM   5061  H2  TIP3 1684      51.139  37.215  23.520  1.00  0.00           H
[truncated: 2,719,350 more chars]
